# Supplementary material for: Comparative genetic, proteomic and phosphoproteomic analysis of C. elegans embryos with a focus on ham-1/STOX and pig-1/MELK in dopaminergic neuron development
Source: Sci Rep. 2017 Jun 28;7:4314. doi: 10.1038/s41598-017-04375-4 (PMC5489525; doi:10.1038/s41598-017-04375-4)
Supplement: Supplementary file 2 — Supplementary Dataset 1 [file 41598_2017_4375_MOESM2_ESM.xls]

## Sheet: 1a_NumberDetectedPeptides
	Number of detected peptides in biological replicate 1-3 (Bio 1-3)
	5% of sample before phosphoenrichment
	Strain	Bio 1	Bio 2	Bio 3		Average
	wild-type	53686	48938	51618		51414
	pig-1	45468	54156	46446		48690
	95% of sample after phosphoenrichment
	Strain	Bio 1	Bio 2	Bio 3		Average
	wild-type	8964	6100	5763		6942.33
	pig-1	4107	9585	6763		6818.33

## Sheet: 1b_NumberDetectedPhosphosites
	Number of phosphosites
		wild-type	pig-1
	total phosphosites	8549	9392
	≥ 75% probability	7247	7913
	detected in 2/3 biological replicates	5467	5119
	detected in 3/3 biological replicates	2832	1895
	≥ 75% probability, detected in 2/3 biological replicates	5051	4699
	≥ 75% probability, detected in 3/3 biological replicates	2715	1805
	Number of phosphorylated proteins
		wild-type	pig-1
	total phosphorylated proteins	1978	2059
	≥ 75% probability	1925	2005
	detected in 2 out of the 3 biological replicates	1664	1660
	detected in 3 out of the 3 biological replicates	1206	960
	≥ 75% probability, detected in 2 out of the 3 biological replicates	1639	1632
	≥ 75% probability, detected in 3 out of the 3 biological replicates	1191	945
