# Supplementary material for: Comparative genetic, proteomic and phosphoproteomic analysis of C. elegans embryos with a focus on ham-1/STOX and pig-1/MELK in dopaminergic neuron development
Source: Sci Rep. 2017 Jun 28;7:4314. doi: 10.1038/s41598-017-04375-4 (PMC5489525; doi:10.1038/s41598-017-04375-4)
Supplement: Supplementary file 3 — Supplementary Dataset 2 [file 41598_2017_4375_MOESM4_ESM.xls]

## Sheet: ProteinAbundance_pig-1-vs-wt
Average	LFQ intensity PIG bio 1_x/y_LFQ intensity WT bio 1	LFQ intensity PIG bio 2_x/y_LFQ intensity WT bio 2	LFQ intensity PIG bio 3_x/y_LFQ intensity WT bio 3	Only identified by site	Reverse	Potential contaminant	T-test Significant PIG_WT	Peptides	Razor + unique peptides	Unique peptides	Sequence coverage [%]	Unique + razor sequence coverage [%]	Unique sequence coverage [%]	Mol. weight [kDa]	Q-value	Score	Intensity	MS/MS Count	#NAME?	T-test Difference PIG_WT	Protein IDs	Majority protein IDs	Fasta headers
2.76638	2.91065	NaN	2.62212				+	3	2	2	4.4	3.3	3.3	84.436	0.045479	0.38084	713720000	16	1.47926	2.76638	tr|Q9NA85|Q9NA85_CAEEL	tr|Q9NA85|Q9NA85_CAEEL	>tr|Q9NA85|Q9NA85_CAEEL Uncharacterized protein OS=Caenorhabditis elegans GN=CELE_Y57A10A.7 PE=4 SV=1
2.4941	1.7003	3.3242	2.4578				+	33	33	33	58.6	58.6	58.6	70.828	0	323.31	3591300000	131	1.47357	2.4941	tr|O62071|O62071_CAEEL	tr|O62071|O62071_CAEEL	>tr|O62071|O62071_CAEEL Uncharacterized protein OS=Caenorhabditis elegans GN=C17D12.7 PE=4 SV=3
2.4872	3.47254	1.81632	2.17275				+	21	21	21	70.6	70.6	70.6	27.963	0	323.31	7978200000	124	1.4135	2.4872	tr|Q9XW20|Q9XW20_CAEEL	tr|Q9XW20|Q9XW20_CAEEL	>tr|Q9XW20|Q9XW20_CAEEL Uncharacterized protein OS=Caenorhabditis elegans GN=CELE_Y18D10A.11 PE=1 SV=1
2.26752	1.53231	2.60289	2.66735				+	9	9	9	54.9	54.9	54.9	25.893	0.00020912	59.692	11593000000	68	1.596	2.26752	sp|P34560|RMD1_CAEEL;sp|P34560-2|RMD1_CAEEL	sp|P34560|RMD1_CAEEL;sp|P34560-2|RMD1_CAEEL	>sp|P34560|RMD1_CAEEL Regulator of microtubule dynamics protein 1 OS=Caenorhabditis elegans GN=rmd-1 PE=1 SV=2;>sp|P34560-2|RMD1_CAEEL Isoform b of Regulator of microtubule dynamics protein 1 OS=Caenorhabditis elegans GN=rmd-1
2.26436	2.55486	1.78246	2.45575				+	28	28	28	54.7	54.7	54.7	61.961	0	323.31	4950300000	169	1.94736	2.26436	tr|H2KYV0|H2KYV0_CAEEL;tr|D7SFJ3|D7SFJ3_CAEEL	tr|H2KYV0|H2KYV0_CAEEL	>tr|H2KYV0|H2KYV0_CAEEL MeDiaTor OS=Caenorhabditis elegans GN=mdt-26 PE=4 SV=1
2.26023	1.9813	1.89431	2.90507				+	15	15	15	37.9	37.9	37.9	48.263	0.00020973	60.278	2997500000	58	1.70192	2.26023	tr|Q9XWQ6|Q9XWQ6_CAEEL	tr|Q9XWQ6|Q9XWQ6_CAEEL	>tr|Q9XWQ6|Q9XWQ6_CAEEL FLYWCH zinc finger transcription factor homolog OS=Caenorhabditis elegans GN=flh-3 PE=4 SV=2
2.18053	1.60976	2.49844	2.43338				+	15	15	15	39.4	39.4	39.4	31.893	0	224.51	6515700000	66	1.77542	2.18053	tr|Q9U221|Q9U221_CAEEL;tr|H8ESG9|H8ESG9_CAEEL;tr|Q95Q13|Q95Q13_CAEEL;tr|H8ESG8|H8ESG8_CAEEL	tr|Q9U221|Q9U221_CAEEL;tr|H8ESG9|H8ESG9_CAEEL	>tr|Q9U221|Q9U221_CAEEL Uracil-DNA glycosylase OS=Caenorhabditis elegans GN=ung-1 PE=1 SV=1;>tr|H8ESG9|H8ESG9_CAEEL Uracil-DNA glycosylase OS=Caenorhabditis elegans GN=ung-1 PE=3 SV=1
2.11355	1.38646	1.98137	2.97281				+	26	26	24	31.6	31.6	29.3	108.34	0	323.31	3567700000	95	1.34938	2.11355	tr|G5EE25|G5EE25_CAEEL	tr|G5EE25|G5EE25_CAEEL	>tr|G5EE25|G5EE25_CAEEL HASPin kinase related OS=Caenorhabditis elegans GN=hasp-1 PE=4 SV=1
2.08571	1.42775	2.59209	2.2373				+	27	27	26	28.6	28.6	28.6	134.42	0	159.21	2515700000	62	1.58133	2.08571	tr|Q20129|Q20129_CAEEL	tr|Q20129|Q20129_CAEEL	>tr|Q20129|Q20129_CAEEL Uncharacterized protein OS=Caenorhabditis elegans GN=mus-101 PE=1 SV=3
2.05906	2.01646	2.2502	1.91053				+	12	12	12	66.5	66.5	66.5	23.529	0	82.839	17802000000	100	2.62592	2.05906	tr|Q9NGT3|Q9NGT3_CAEEL;tr|Q8T870|Q8T870_CAEEL;tr|U4PC21|U4PC21_CAEEL	tr|Q9NGT3|Q9NGT3_CAEEL;tr|Q8T870|Q8T870_CAEEL;tr|U4PC21|U4PC21_CAEEL	>tr|Q9NGT3|Q9NGT3_CAEEL MAD (Yeast Mitosis arrest DeFicient) related OS=Caenorhabditis elegans GN=mdf-2 PE=1 SV=1;>tr|Q8T870|Q8T870_CAEEL MAD (Yeast Mitosis arrest DeFicient) related OS=Caenorhabditis elegans GN=mdf-2 PE=4 SV=1;>tr|U4PC21|U4PC21_CAEEL MAD
2.04778	1.39204	2.52132	2.22996				+	14	14	14	53.4	53.4	53.4	41.102	0	135.41	20276000000	173	1.58086	2.04778	sp|Q09293|MEL47_CAEEL	sp|Q09293|MEL47_CAEEL	>sp|Q09293|MEL47_CAEEL Maternal effect lethal protein 47 OS=Caenorhabditis elegans GN=mel-47 PE=2 SV=2
2.03509	1.84608	2.72268	1.5365				+	39	39	39	46.6	46.6	46.6	98.702	0	157.27	33436000000	267	1.53548	2.03509	tr|Q27GU1|Q27GU1_CAEEL;tr|H2KZD5|H2KZD5_CAEEL	tr|Q27GU1|Q27GU1_CAEEL;tr|H2KZD5|H2KZD5_CAEEL	>tr|Q27GU1|Q27GU1_CAEEL Chromosome-Segregation and RNAi deficient OS=Caenorhabditis elegans GN=csr-1 PE=1 SV=1;>tr|H2KZD5|H2KZD5_CAEEL Chromosome-Segregation and RNAi deficient OS=Caenorhabditis elegans GN=csr-1 PE=1 SV=1
2.0332	1.45684	2.28952	2.35323				+	29	29	29	69.6	69.6	69.6	37.121	0	195.69	34000000000	276	1.70818	2.0332	tr|G5EDL3|G5EDL3_CAEEL	tr|G5EDL3|G5EDL3_CAEEL	>tr|G5EDL3|G5EDL3_CAEEL Aurora/Ipl1 Related kinase OS=Caenorhabditis elegans GN=air-1 PE=1 SV=1
2.00891	1.43502	2.35102	2.24069				+	20	20	20	78.5	78.5	78.5	34.798	0	129.48	19633000000	178	1.69822	2.00891	tr|O76616|O76616_CAEEL	tr|O76616|O76616_CAEEL	>tr|O76616|O76616_CAEEL Uncharacterized protein OS=Caenorhabditis elegans GN=CELE_Y23H5A.3 PE=1 SV=1
1.94759	1.81805	NaN	2.07714				+	29	29	29	25.2	25.2	25.2	144.85	0	86.139	3643200000	92	1.37385	1.94759	tr|Q9XVH4|Q9XVH4_CAEEL	tr|Q9XVH4|Q9XVH4_CAEEL	>tr|Q9XVH4|Q9XVH4_CAEEL Uncharacterized protein OS=Caenorhabditis elegans GN=CELE_W02B8.2 PE=4 SV=1
1.93841	1.46128	2.10464	2.24931				+	23	23	6	42.7	42.7	15.8	60.128	0	198.4	11395000000	158	1.8166	1.93841	sp|Q03569|GPR2_CAEEL	sp|Q03569|GPR2_CAEEL	>sp|Q03569|GPR2_CAEEL G-protein regulator 2 OS=Caenorhabditis elegans GN=gpr-2 PE=1 SV=1
1.91493	2.1095	1.64777	1.98753				+	35	35	30	53.1	53.1	46.3	73.509	0	323.31	48574000000	438	2.28701	1.91493	sp|P34331-2|PLK1_CAEEL;sp|P34331|PLK1_CAEEL	sp|P34331-2|PLK1_CAEEL;sp|P34331|PLK1_CAEEL	>sp|P34331-2|PLK1_CAEEL Isoform a of Serine/threonine-protein kinase plk-1 OS=Caenorhabditis elegans GN=plk-1;>sp|P34331|PLK1_CAEEL Serine/threonine-protein kinase plk-1 OS=Caenorhabditis elegans GN=plk-1 PE=1 SV=3
1.91051	1.3927	2.20406	2.13476				+	9	9	9	76.1	76.1	76.1	12.972	0	99.894	20110000000	131	1.74527	1.91051	tr|Q20057|Q20057_CAEEL	tr|Q20057|Q20057_CAEEL	>tr|Q20057|Q20057_CAEEL Enhancer of rudimentary homolog OS=Caenorhabditis elegans GN=CELE_F35G12.11 PE=1 SV=2
1.89752	1.61666	2.32495	1.75096				+	32	32	27	34.7	34.7	29.4	131.79	0	131.83	5263000000	114	1.89108	1.89752	tr|G5EG17|G5EG17_CAEEL	tr|G5EG17|G5EG17_CAEEL	>tr|G5EG17|G5EG17_CAEEL SMC (Structural maintenance of chromosomes) family OS=Caenorhabditis elegans GN=smc-6 PE=1 SV=1
1.88085	1.35841	2.04965	2.23449				+	8	7	6	52.1	47.9	43.3	21.057	0	88.471	39028000000	145	1.7098	1.88085	tr|G5EDY3|G5EDY3_CAEEL	tr|G5EDY3|G5EDY3_CAEEL	>tr|G5EDY3|G5EDY3_CAEEL SKR-7 OS=Caenorhabditis elegans GN=skr-7 PE=1 SV=1
1.87886	1.32195	2.23749	2.07713				+	81	81	81	40.5	40.5	40.5	233.82	0	323.31	73308000000	620	1.66085	1.87886	tr|Q20849|Q20849_CAEEL	tr|Q20849|Q20849_CAEEL	>tr|Q20849|Q20849_CAEEL ROD (Drosophila RoughDeal) homolog OS=Caenorhabditis elegans GN=rod-1 PE=1 SV=1
1.87224	1.25086	2.58245	1.78342				+	47	47	47	49.4	49.4	49.4	108.3	0	323.31	33764000000	390	1.3962	1.87224	tr|G5EGL7|G5EGL7_CAEEL;tr|G5ECF4|G5ECF4_CAEEL	tr|G5EGL7|G5EGL7_CAEEL;tr|G5ECF4|G5ECF4_CAEEL	>tr|G5EGL7|G5EGL7_CAEEL Kinesin-like protein OS=Caenorhabditis elegans GN=bmk-1 PE=1 SV=1;>tr|G5ECF4|G5ECF4_CAEEL Kinesin-like protein OS=Caenorhabditis elegans GN=bmk-1 PE=1 SV=1
1.86054	1.35283	2.008	2.22079				+	81	81	81	64.7	64.7	64.7	147.39	0	323.31	45226000000	604	1.718	1.86054	tr|Q22257|Q22257_CAEEL	tr|Q22257|Q22257_CAEEL	>tr|Q22257|Q22257_CAEEL HoloCentric chromosome binding Protein OS=Caenorhabditis elegans GN=hcp-2 PE=1 SV=1
1.85318	1.43763	2.56799	1.55391				+	21	21	21	40	40	40	80.502	0	323.31	2850000000	62	1.44934	1.85318	tr|H2L031|H2L031_CAEEL;tr|Q27420|Q27420_CAEEL	tr|H2L031|H2L031_CAEEL;tr|Q27420|Q27420_CAEEL	>tr|H2L031|H2L031_CAEEL Uncharacterized protein OS=Caenorhabditis elegans GN=tag-153 PE=1 SV=1;>tr|Q27420|Q27420_CAEEL Uncharacterized protein OS=Caenorhabditis elegans GN=tag-153 PE=1 SV=1
1.84456	2.43944	1.76011	1.33413				+	62	62	62	72.3	72.3	72.3	90.688	0	323.31	213950000000	1272	1.53576	1.84456	tr|Q9XVR7|Q9XVR7_CAEEL	tr|Q9XVR7|Q9XVR7_CAEEL	>tr|Q9XVR7|Q9XVR7_CAEEL DNA helicase OS=Caenorhabditis elegans GN=mcm-3 PE=1 SV=1
1.82961	1.85806	1.92423	1.70653				+	243	242	44	91.1	91.1	24.7	186.44	0	323.31	17516000000000	32666	2.90729	1.82961	sp|P06125|VIT5_CAEEL	sp|P06125|VIT5_CAEEL	>sp|P06125|VIT5_CAEEL Vitellogenin-5 OS=Caenorhabditis elegans GN=vit-5 PE=2 SV=2
1.8097	1.69033	NaN	1.92908				+	14	14	14	32.6	32.6	32.6	56.616	0.00021124	61.717	1475800000	49	1.37743	1.8097	sp|P42573|CED3_CAEEL;tr|D3YT61|D3YT61_CAEEL	sp|P42573|CED3_CAEEL	>sp|P42573|CED3_CAEEL Cell death protein 3 OS=Caenorhabditis elegans GN=ced-3 PE=1 SV=2
1.8018	1.10797	2.12082	2.17661				+	27	26	26	75.9	73.5	73.5	38.295	0	274.59	54422000000	343	1.45345	1.8018	sp|P34556|CDK1_CAEEL	sp|P34556|CDK1_CAEEL	>sp|P34556|CDK1_CAEEL Cyclin-dependent kinase 1 OS=Caenorhabditis elegans GN=cdk-1 PE=1 SV=1
1.79724	1.27041	1.93103	2.19028				+	57	57	57	65.2	65.2	65.2	93.439	0	323.31	24927000000	393	1.64902	1.79724	sp|P45970|LIN5_CAEEL	sp|P45970|LIN5_CAEEL	>sp|P45970|LIN5_CAEEL Spindle apparatus protein lin-5 OS=Caenorhabditis elegans GN=lin-5 PE=1 SV=2
1.7964	1.08495	2.2069	2.09734				+	69	69	69	70.6	70.6	70.6	84.935	0	323.31	295960000000	1354	1.42802	1.7964	sp|Q21902|MCM5_CAEEL	sp|Q21902|MCM5_CAEEL	>sp|Q21902|MCM5_CAEEL DNA replication licensing factor mcm-5 OS=Caenorhabditis elegans GN=mcm-5 PE=3 SV=1
1.79289	1.92915	2.10473	1.3448				+	19	19	17	74.5	74.5	70.8	29.404	0	323.31	11413000000	107	1.79529	1.79289	tr|P91306|P91306_CAEEL	tr|P91306|P91306_CAEEL	>tr|P91306|P91306_CAEEL C. Elegans Y-box OS=Caenorhabditis elegans GN=cey-2 PE=1 SV=1
1.7803	1.11419	1.94419	2.28253				+	17	17	16	54.1	54.1	51.1	34.749	0	76.854	11969000000	117	1.44405	1.7803	sp|O01427|AIR2_CAEEL	sp|O01427|AIR2_CAEEL	>sp|O01427|AIR2_CAEEL Aurora/IPL1-related protein kinase 2 OS=Caenorhabditis elegans GN=air-2 PE=1 SV=2
1.77798	2.49456	1.56557	1.27382				+	2	2	2	32.9	32.9	32.9	9.1681	0.00065411	4.8983	932620000	17	1.39491	1.77798	sp|O17811|YSZI_CAEEL	sp|O17811|YSZI_CAEEL	>sp|O17811|YSZI_CAEEL Uncharacterized protein F15A4.10 OS=Caenorhabditis elegans GN=F15A4.10 PE=4 SV=1
1.75237	1.067	2.30308	1.88703				+	53	53	53	63.8	63.8	63.8	81.617	0	323.31	273580000000	1228	1.39407	1.75237	tr|O16297|O16297_CAEEL	tr|O16297|O16297_CAEEL	>tr|O16297|O16297_CAEEL DNA helicase OS=Caenorhabditis elegans GN=mcm-7 PE=1 SV=1
1.75026	1.29019	1.9351	2.02548				+	23	23	1	57.5	57.5	6.5	46.355	0	91.932	10255000000	125	1.76829	1.75026	tr|A5Z2U4|A5Z2U4_CAEEL	tr|A5Z2U4|A5Z2U4_CAEEL	>tr|A5Z2U4|A5Z2U4_CAEEL Regulator of Spindle Assembly OS=Caenorhabditis elegans GN=rsa-1 PE=1 SV=1
1.74701	1.77453	NaN	1.7195				+	6	6	2	12.3	12.3	4.7	59.179	0.00043011	10.245	782590000	16	1.99886	1.74701	tr|Q17978|Q17978_CAEEL	tr|Q17978|Q17978_CAEEL	>tr|Q17978|Q17978_CAEEL MUTator OS=Caenorhabditis elegans GN=mut-14 PE=3 SV=1
1.7193	1.25186	1.84846	2.05756				+	25	25	25	57.8	57.8	57.8	56.721	0	323.31	21516000000	248	1.71789	1.7193	sp|Q21952|NUF2_CAEEL	sp|Q21952|NUF2_CAEEL	>sp|Q21952|NUF2_CAEEL Kinetochore protein Nuf2 homolog OS=Caenorhabditis elegans GN=him-10 PE=1 SV=1
1.71692	1.56448	1.84247	1.74381				+	9	9	6	54.7	54.7	39.1	20.901	0.00020838	59.097	11867000000	92	2.65008	1.71692	tr|G5EG39|G5EG39_CAEEL	tr|G5EG39|G5EG39_CAEEL	>tr|G5EG39|G5EG39_CAEEL SKR-10 OS=Caenorhabditis elegans GN=skr-10 PE=1 SV=1
1.7108	2.17169	1.34939	1.61132				+	20	20	20	50.3	50.3	50.3	54.131	0	323.31	3826400000	79	1.70972	1.7108	sp|Q20924|SUN1_CAEEL	sp|Q20924|SUN1_CAEEL	>sp|Q20924|SUN1_CAEEL Sun domain-containing protein 1 OS=Caenorhabditis elegans GN=sun-1 PE=3 SV=1
1.70954	1.41976	2.43822	1.27065				+	50	50	50	54.4	54.4	54.4	105.83	0	293.73	28118000000	342	1.36554	1.70954	tr|G5EBX0|G5EBX0_CAEEL	tr|G5EBX0|G5EBX0_CAEEL	>tr|G5EBX0|G5EBX0_CAEEL Kinesin-like protein OS=Caenorhabditis elegans GN=klp-18 PE=1 SV=1
1.70834	1.36054	2.30946	1.45503				+	15	15	15	27.2	27.2	27.2	92.205	0	323.31	2699300000	76	1.5255	1.70834	sp|P34402|SAS4_CAEEL	sp|P34402|SAS4_CAEEL	>sp|P34402|SAS4_CAEEL Spindle assembly abnormal protein 4 OS=Caenorhabditis elegans GN=sas-4 PE=2 SV=2
1.70131	2.0022	1.5811	1.52064				+	7	7	7	41.8	41.8	41.8	20.258	0.00021017	60.692	4379600000	47	2.10613	1.70131	tr|Q21352|Q21352_CAEEL	tr|Q21352|Q21352_CAEEL	>tr|Q21352|Q21352_CAEEL Translocon-associated protein subunit beta OS=Caenorhabditis elegans GN=CELE_K08F4.3 PE=1 SV=1
1.69894	1.27032	2.10088	1.72561				+	12	12	12	26.6	26.6	26.6	46.558	0	91.855	5149200000	72	1.71224	1.69894	sp|Q9NEQ0|FAT1_CAEEL	sp|Q9NEQ0|FAT1_CAEEL	>sp|Q9NEQ0|FAT1_CAEEL Omega-3 fatty acid desaturase fat-1 OS=Caenorhabditis elegans GN=fat-1 PE=2 SV=1
1.6855	1.64917	1.85138	1.55594				+	24	24	24	41.1	41.1	41.1	77.56	0	323.31	19325000000	100	2.57418	1.6855	tr|Q86S68|Q86S68_CAEEL	tr|Q86S68|Q86S68_CAEEL	>tr|Q86S68|Q86S68_CAEEL CDT (S. pombe CDC10 Dependent Transcript) homolog OS=Caenorhabditis elegans GN=cdt-1 PE=1 SV=2
1.67898	1.25341	2.02147	1.76206				+	26	26	26	24.8	24.8	24.8	159.93	0	181.65	3558200000	102	1.75506	1.67898	tr|Q7JP75|Q7JP75_CAEEL;tr|H2KYI3|H2KYI3_CAEEL	tr|Q7JP75|Q7JP75_CAEEL;tr|H2KYI3|H2KYI3_CAEEL	>tr|Q7JP75|Q7JP75_CAEEL CYtoKinesis defect OS=Caenorhabditis elegans GN=cyk-1 PE=1 SV=2;>tr|H2KYI3|H2KYI3_CAEEL CYtoKinesis defect OS=Caenorhabditis elegans GN=cyk-1 PE=1 SV=2
1.67614	1.39248	1.4588	2.17713				+	18	18	18	35.6	35.6	35.6	60.996	0	116.86	8990200000	100	1.66283	1.67614	sp|Q19196|DPOE2_CAEEL	sp|Q19196|DPOE2_CAEEL	>sp|Q19196|DPOE2_CAEEL Probable DNA polymerase epsilon subunit 2 OS=Caenorhabditis elegans GN=pole-2 PE=3 SV=2
1.67136	1.18568	1.93832	1.8901				+	69	69	68	77.6	77.6	76.8	91.571	0	323.31	278620000000	1366	1.6876	1.67136	tr|Q95XQ8|Q95XQ8_CAEEL;tr|A0A061AL94|A0A061AL94_CAEEL	tr|Q95XQ8|Q95XQ8_CAEEL	>tr|Q95XQ8|Q95XQ8_CAEEL Yeast MCM (Licensing factor) related OS=Caenorhabditis elegans GN=mcm-4 PE=1 SV=1
1.66653	1.40798	1.47706	2.11455				+	11	11	11	56.7	56.7	56.7	23.188	0.00017727	32.184	4155000000	70	1.75134	1.66653	tr|Q23420|Q23420_CAEEL	tr|Q23420|Q23420_CAEEL	>tr|Q23420|Q23420_CAEEL Uncharacterized protein OS=Caenorhabditis elegans GN=CELE_ZK1248.11 PE=1 SV=1
1.66235	1.22342	1.72524	2.03838				+	18	18	18	39.8	39.8	39.8	66.937	0	85.745	1032100000	44	1.7037	1.66235	tr|Q20619|Q20619_CAEEL	tr|Q20619|Q20619_CAEEL	>tr|Q20619|Q20619_CAEEL E2F-like (Mammalian transcription factor) OS=Caenorhabditis elegans GN=efl-3 PE=3 SV=2
1.64397	1.39214	1.45634	2.08343				+	107	107	107	59.1	59.1	59.1	200.84	0	323.31	78620000000	1259	1.75646	1.64397	tr|Q18508|Q18508_CAEEL	tr|Q18508|Q18508_CAEEL	>tr|Q18508|Q18508_CAEEL Uncharacterized protein OS=Caenorhabditis elegans GN=mel-28 PE=1 SV=2
1.64158	1.21609	2.12329	1.58538				+	25	25	25	56.3	56.3	56.3	56.038	0	323.31	4335500000	108	1.60572	1.64158	sp|O62479|SAS6_CAEEL	sp|O62479|SAS6_CAEEL	>sp|O62479|SAS6_CAEEL Spindle assembly abnormal protein 6 OS=Caenorhabditis elegans GN=sas-6 PE=1 SV=1
1.63962	1.43622	1.17318	2.30947				+	57	57	57	59.3	59.3	59.3	122.91	0	323.31	29499000000	443	1.38532	1.63962	tr|Q19520|Q19520_CAEEL	tr|Q19520|Q19520_CAEEL	>tr|Q19520|Q19520_CAEEL Uncharacterized protein OS=Caenorhabditis elegans GN=CELE_F17C11.10 PE=1 SV=1
1.63786	1.43376	1.3364	2.14341				+	29	19	19	47.5	32.4	32.4	77.751	0	323.31	14535000000	151	1.63312	1.63786	sp|O01683|SSP1B_CAEEL	sp|O01683|SSP1B_CAEEL	>sp|O01683|SSP1B_CAEEL FACT complex subunit ssrp1-B OS=Caenorhabditis elegans GN=hmg-3 PE=3 SV=1
1.62522	1.74978	NaN	1.50066				+	7	7	6	15.6	15.6	13.4	63.565	0.00042784	9.9056	606000000	21	1.31251	1.62522	tr|Q95PZ3|Q95PZ3_CAEEL;tr|H8ESI3|H8ESI3_CAEEL	tr|Q95PZ3|Q95PZ3_CAEEL	>tr|Q95PZ3|Q95PZ3_CAEEL Uncharacterized protein OS=Caenorhabditis elegans GN=CELE_Y67H2A.2 PE=1 SV=3
1.62402	1.44938	1.61114	1.81155				+	27	27	27	45.4	45.4	45.4	70.649	0	124.05	11504000000	135	2.38361	1.62402	tr|Q17492|Q17492_CAEEL	tr|Q17492|Q17492_CAEEL	>tr|Q17492|Q17492_CAEEL Uncharacterized protein OS=Caenorhabditis elegans GN=B0393.3 PE=1 SV=1
1.61937	1.25122	2.2846	1.32229				+	12	12	12	73.2	73.2	73.2	22.282	0.00021066	61.121	4771400000	60	1.39973	1.61937	sp|Q09294|YQO3_CAEEL	sp|Q09294|YQO3_CAEEL	>sp|Q09294|YQO3_CAEEL Uncharacterized protein EEED8.3 OS=Caenorhabditis elegans GN=EEED8.3 PE=3 SV=1
1.6125	1.63908	1.14415	2.05425				+	25	25	20	54.6	54.6	42.4	48.096	0	246.68	22085000000	181	1.59182	1.6125	sp|P34471|PRI1_CAEEL;tr|G3MTW9|G3MTW9_CAEEL	sp|P34471|PRI1_CAEEL	>sp|P34471|PRI1_CAEEL DNA primase small subunit OS=Caenorhabditis elegans GN=pri-1 PE=3 SV=1
1.60677	1.48294	1.53221	1.80517				+	22	22	22	43.1	43.1	43.1	61.268	0	92.332	9076400000	125	2.4126	1.60677	sp|Q09525|PME2_CAEEL	sp|Q09525|PME2_CAEEL	>sp|Q09525|PME2_CAEEL Poly(ADP-ribose) polymerase pme-2 OS=Caenorhabditis elegans GN=pme-2 PE=2 SV=1
1.58426	1.63093	NaN	1.53758				+	4	4	4	9.6	9.6	9.6	61.805	0.0006566	5.0848	2285200000	24	1.727	1.58426	sp|Q17802|CPG1_CAEEL;sp|Q17802-2|CPG1_CAEEL	sp|Q17802|CPG1_CAEEL;sp|Q17802-2|CPG1_CAEEL	>sp|Q17802|CPG1_CAEEL Chondroitin proteoglycan 1 OS=Caenorhabditis elegans GN=cpg-1 PE=1 SV=1;>sp|Q17802-2|CPG1_CAEEL Isoform b of Chondroitin proteoglycan 1 OS=Caenorhabditis elegans GN=cpg-1
1.56058	1.43895	NaN	1.68222				+	11	11	11	29.6	29.6	29.6	42.884	0.00043172	10.491	1619400000	22	1.30523	1.56058	tr|Q9N5W7|Q9N5W7_CAEEL;tr|H1ZUW8|H1ZUW8_CAEEL	tr|Q9N5W7|Q9N5W7_CAEEL;tr|H1ZUW8|H1ZUW8_CAEEL	>tr|Q9N5W7|Q9N5W7_CAEEL Uncharacterized protein OS=Caenorhabditis elegans GN=C39B5.2 PE=4 SV=2;>tr|H1ZUW8|H1ZUW8_CAEEL Uncharacterized protein OS=Caenorhabditis elegans GN=C39B5.2 PE=4 SV=1
1.53808	1.56701	NaN	1.50914				+	24	24	24	27.5	27.5	27.5	105.74	0	323.31	2247600000	90	1.92176	1.53808	tr|Q21461|Q21461_CAEEL	tr|Q21461|Q21461_CAEEL	>tr|Q21461|Q21461_CAEEL Uncharacterized protein OS=Caenorhabditis elegans GN=CELE_M02D8.3 PE=1 SV=1
1.53077	1.18998	1.26648	2.13586				+	17	17	17	56.3	56.3	56.3	46.69	0	163.67	15638000000	116	1.43064	1.53077	sp|P90917|RBA1_CAEEL	sp|P90917|RBA1_CAEEL	>sp|P90917|RBA1_CAEEL Probable histone-binding protein rba-1 OS=Caenorhabditis elegans GN=rba-1 PE=3 SV=1
1.52581	1.30091	1.31402	1.96249				+	28	28	27	61.7	61.7	60	50.112	0	323.31	11425000000	196	1.70169	1.52581	tr|Q95XJ5|Q95XJ5_CAEEL	tr|Q95XJ5|Q95XJ5_CAEEL	>tr|Q95XJ5|Q95XJ5_CAEEL Uncharacterized protein OS=Caenorhabditis elegans GN=CELE_Y45G5AM.7 PE=1 SV=1
1.50983	1.42625	1.61108	1.49215				+	14	14	14	43.1	43.1	43.1	45.404	0	210.63	3547700000	63	2.89258	1.50983	tr|Q95R07|Q95R07_CAEEL;tr|H2L067|H2L067_CAEEL;tr|V6CKQ3|V6CKQ3_CAEEL	tr|Q95R07|Q95R07_CAEEL;tr|H2L067|H2L067_CAEEL	>tr|Q95R07|Q95R07_CAEEL Muscle EXcess OS=Caenorhabditis elegans GN=mex-3 PE=1 SV=1;>tr|H2L067|H2L067_CAEEL Muscle EXcess OS=Caenorhabditis elegans GN=mex-3 PE=1 SV=1
1.50953	1.85955	1.24876	1.42029				+	12	12	12	37.5	37.5	37.5	31.824	0	323.31	3746600000	82	1.84746	1.50953	sp|P41958|CED9_CAEEL	sp|P41958|CED9_CAEEL	>sp|P41958|CED9_CAEEL Apoptosis regulator ced-9 OS=Caenorhabditis elegans GN=ced-9 PE=1 SV=1
1.50857	0.97163	1.55806	1.99602				+	22	22	22	34.5	34.5	34.5	91.53	0	263.17	2790100000	84	1.43671	1.50857	sp|P91870|SPD2_CAEEL	sp|P91870|SPD2_CAEEL	>sp|P91870|SPD2_CAEEL Spindle-defective protein 2 OS=Caenorhabditis elegans GN=spd-2 PE=1 SV=1
1.5	1.4983	2.03682	0.964873				+	5	5	5	18.3	18.3	18.3	40.013	0.00047619	18.961	1500100000	22	1.39771	1.5	sp|Q09461|YQ51_CAEEL	sp|Q09461|YQ51_CAEEL	>sp|Q09461|YQ51_CAEEL Uncharacterized mitochondrial carrier C16C10.1 OS=Caenorhabditis elegans GN=C16C10.1 PE=3 SV=2
1.47767	0.973005	1.7463	1.71369				+	41	41	41	55.8	55.8	55.8	68.912	0	131.1	11782000000	170	1.55314	1.47767	sp|Q17635|NDC80_CAEEL	sp|Q17635|NDC80_CAEEL	>sp|Q17635|NDC80_CAEEL Kinetochore protein ndc-80 OS=Caenorhabditis elegans GN=ndc-80 PE=1 SV=2
1.47339	1.60842	1.31208	1.49968				+	22	22	22	64	64	64	38.207	0	177.81	13444000000	109	2.46433	1.47339	tr|G5ECQ5|G5ECQ5_CAEEL	tr|G5ECQ5|G5ECQ5_CAEEL	>tr|G5ECQ5|G5ECQ5_CAEEL Patterned Expression Site OS=Caenorhabditis elegans GN=pes-2.1 PE=1 SV=1
1.47303	1.49267	1.73444	1.19197				+	9	9	9	30.2	30.2	30.2	39.759	0.00050201	24.784	1757400000	35	1.95246	1.47303	tr|O16541|O16541_CAEEL	tr|O16541|O16541_CAEEL	>tr|O16541|O16541_CAEEL F-box C protein OS=Caenorhabditis elegans GN=fbxc-50 PE=4 SV=2
1.47093	1.00104	1.47008	1.94169				+	22	22	22	24.5	24.5	24.5	109.56	0	322.61	3274200000	86	1.48905	1.47093	tr|Q95YF1|Q95YF1_CAEEL	tr|Q95YF1|Q95YF1_CAEEL	>tr|Q95YF1|Q95YF1_CAEEL Uncharacterized protein OS=Caenorhabditis elegans GN=C07H6.4 PE=1 SV=1
1.456	1.06989	1.42607	1.87204				+	30	30	30	45.2	45.2	45.2	65.762	0	323.31	34465000000	305	1.61136	1.456	sp|Q8I4N3|NDC1_CAEEL	sp|Q8I4N3|NDC1_CAEEL	>sp|Q8I4N3|NDC1_CAEEL Nucleoporin ndc-1 OS=Caenorhabditis elegans GN=npp-22 PE=3 SV=1
1.4451	1.09288	1.99195	1.25047				+	15	15	15	58.3	58.3	58.3	35.452	0	323.31	39622000000	224	1.45745	1.4451	tr|Q9N588|Q9N588_CAEEL	tr|Q9N588|Q9N588_CAEEL	>tr|Q9N588|Q9N588_CAEEL Thymidylate synthase OS=Caenorhabditis elegans GN=tyms-1 PE=1 SV=1
1.44038	0.920603	1.46145	1.93909				+	47	47	47	84.5	84.5	84.5	62.957	0	323.31	880170000000	3041	1.40586	1.44038	tr|O17687|O17687_CAEEL	tr|O17687|O17687_CAEEL	>tr|O17687|O17687_CAEEL NASP (Human Nuclear Autoantigenic Sperm Protein) homolog OS=Caenorhabditis elegans GN=nasp-2 PE=1 SV=1
1.43445	1.37923	1.11523	1.8089				+	30	30	30	57.8	57.8	57.8	70.946	0	323.31	4200200000	118	1.71477	1.43445	tr|I2HAE5|I2HAE5_CAEEL;tr|Q19104|Q19104_CAEEL	tr|I2HAE5|I2HAE5_CAEEL;tr|Q19104|Q19104_CAEEL	>tr|I2HAE5|I2HAE5_CAEEL Uncharacterized protein OS=Caenorhabditis elegans GN=CELE_F01G4.4 PE=1 SV=1;>tr|Q19104|Q19104_CAEEL Uncharacterized protein OS=Caenorhabditis elegans GN=CELE_F01G4.4 PE=1 SV=2
1.434	1.39198	NaN	1.47602				+	15	15	15	25.8	25.8	25.8	77.412	0.00017634	31.532	1680300000	45	1.72933	1.434	sp|Q8MNV7-3|SMAL1_CAEEL;sp|Q8MNV7-2|SMAL1_CAEEL;sp|Q8MNV7|SMAL1_CAEEL	sp|Q8MNV7-3|SMAL1_CAEEL;sp|Q8MNV7-2|SMAL1_CAEEL;sp|Q8MNV7|SMAL1_CAEEL	>sp|Q8MNV7-3|SMAL1_CAEEL Isoform b of Putative SMARCAL1-like protein OS=Caenorhabditis elegans GN=C16A3.1;>sp|Q8MNV7-2|SMAL1_CAEEL Isoform a of Putative SMARCAL1-like protein OS=Caenorhabditis elegans GN=C16A3.1;>sp|Q8MNV7|SMAL1_CAEEL Putative SMARCAL1-lik
1.4329	1.43597	1.5646	1.29812				+	19	3	3	49.2	9.5	9.5	43.684	0.00050899	26.533	2100900000	32	2.542	1.4329	tr|Q21891|Q21891_CAEEL	tr|Q21891|Q21891_CAEEL	>tr|Q21891|Q21891_CAEEL Uncharacterized protein OS=Caenorhabditis elegans GN=CELE_R102.5 PE=1 SV=2
1.43001	1.35442	1.36687	1.56872				+	9	8	8	47.8	44	44	20.606	0.00044497	13.031	8540200000	55	2.62884	1.43001	tr|Q9XUB7|Q9XUB7_CAEEL	tr|Q9XUB7|Q9XUB7_CAEEL	>tr|Q9XUB7|Q9XUB7_CAEEL Fatty Acid/Retinol binding protein OS=Caenorhabditis elegans GN=far-6 PE=1 SV=1
1.42507	1.38787	NaN	1.46227				+	17	17	17	38.2	38.2	38.2	69.515	0	236.19	2072200000	77	1.77954	1.42507	tr|Q65ZJ1|Q65ZJ1_CAEEL;tr|H2KZH5|H2KZH5_CAEEL	tr|Q65ZJ1|Q65ZJ1_CAEEL;tr|H2KZH5|H2KZH5_CAEEL	>tr|Q65ZJ1|Q65ZJ1_CAEEL Target Of ERK kinase MPK-1 OS=Caenorhabditis elegans GN=toe-2 PE=1 SV=1;>tr|H2KZH5|H2KZH5_CAEEL Target Of ERK kinase MPK-1 OS=Caenorhabditis elegans GN=toe-2 PE=1 SV=1
1.42119	1.07863	1.20797	1.97697				+	17	17	17	64	64	64	28.219	0	170.68	21082000000	211	1.43428	1.42119	tr|Q22751|Q22751_CAEEL	tr|Q22751|Q22751_CAEEL	>tr|Q22751|Q22751_CAEEL DNaJ domain (Prokaryotic heat shock protein) OS=Caenorhabditis elegans GN=dnj-23 PE=1 SV=1
1.4118	1.24396	1.1651	1.82634				+	42	42	39	47.5	47.5	45.7	106.51	0	222.21	42380000000	308	1.67519	1.4118	tr|O62275|O62275_CAEEL	tr|O62275|O62275_CAEEL	>tr|O62275|O62275_CAEEL Piwi-like protein OS=Caenorhabditis elegans GN=wago-4 PE=1 SV=1
1.40151	1.2719	1.70587	1.22674				+	6	6	6	9.7	9.7	9.7	82.29	0.0017526	3.3768	3671500000	16	1.93294	1.40151	tr|Q9XTS0|Q9XTS0_CAEEL	tr|Q9XTS0|Q9XTS0_CAEEL	>tr|Q9XTS0|Q9XTS0_CAEEL Uncharacterized protein OS=Caenorhabditis elegans GN=gadr-6 PE=4 SV=1
1.39946	1.4174	1.22979	1.55119				+	21	21	21	47.9	47.9	47.9	58.273	0	97.929	12558000000	135	2.35584	1.39946	sp|O02334|PRI2_CAEEL;tr|D7SFP4|D7SFP4_CAEEL	sp|O02334|PRI2_CAEEL;tr|D7SFP4|D7SFP4_CAEEL	>sp|O02334|PRI2_CAEEL DNA primase large subunit OS=Caenorhabditis elegans GN=pri-2 PE=3 SV=2;>tr|D7SFP4|D7SFP4_CAEEL DNA PRImase homolog OS=Caenorhabditis elegans GN=pri-2 PE=1 SV=1
1.39666	0.979141	1.24937	1.96145				+	19	19	19	28.3	28.3	28.3	110.97	0	132.51	3723800000	87	1.38409	1.39666	tr|Q22360|Q22360_CAEEL	tr|Q22360|Q22360_CAEEL	>tr|Q22360|Q22360_CAEEL High Incidence of Males (Increased X chromosome loss) OS=Caenorhabditis elegans GN=him-17 PE=1 SV=1
1.38918	1.31067	NaN	1.46769				+	10	10	10	25.4	25.4	25.4	63.344	0.00043757	11.487	749580000	27	1.44441	1.38918	tr|B1GRK6|B1GRK6_CAEEL;tr|H2KYD9|H2KYD9_CAEEL	tr|B1GRK6|B1GRK6_CAEEL;tr|H2KYD9|H2KYD9_CAEEL	>tr|B1GRK6|B1GRK6_CAEEL Uncharacterized protein OS=Caenorhabditis elegans GN=CELE_F26G5.1 PE=1 SV=1;>tr|H2KYD9|H2KYD9_CAEEL Uncharacterized protein OS=Caenorhabditis elegans GN=CELE_F26G5.1 PE=1 SV=1
1.38277	1.26696	1.17051	1.71084				+	30	30	30	37.8	37.8	37.8	110.31	0	323.31	14253000000	179	1.84861	1.38277	tr|Q22974|Q22974_CAEEL	tr|Q22974|Q22974_CAEEL	>tr|Q22974|Q22974_CAEEL Uncharacterized protein OS=Caenorhabditis elegans GN=CELE_F45F2.10 PE=1 SV=2
1.36909	0.899784	1.56624	1.64125				+	15	15	15	38	38	38	41.175	0	219.53	40240000000	245	1.54712	1.36909	sp|P34429|RFC5_CAEEL	sp|P34429|RFC5_CAEEL	>sp|P34429|RFC5_CAEEL Probable replication factor C subunit 5 OS=Caenorhabditis elegans GN=F44B9.8 PE=3 SV=3
1.34626	0.93752	1.54794	1.55331				+	12	12	12	41.1	41.1	41.1	37.256	0	130.11	1330900000	31	1.65211	1.34626	tr|B5BM26|B5BM26_CAEEL	tr|B5BM26|B5BM26_CAEEL	>tr|B5BM26|B5BM26_CAEEL Uncharacterized protein OS=Caenorhabditis elegans GN=C08H9.16 PE=4 SV=1
1.34516	1.61622	0.779154	1.6401				+	10	10	10	26.3	26.3	26.3	39.158	0.00020602	56.94	2883600000	51	1.38145	1.34516	tr|Q93291|Q93291_CAEEL	tr|Q93291|Q93291_CAEEL	>tr|Q93291|Q93291_CAEEL Uncharacterized protein OS=Caenorhabditis elegans GN=C27D8.4 PE=1 SV=2
1.34141	1.44232	1.24049	NaN				+	10	10	10	63.5	63.5	63.5	17.71	0.00018889	42.033	1234200000	31	1.32054	1.34141	sp|Q9NHZ6|OAZ_CAEEL;sp|Q9NHZ6-2|OAZ_CAEEL	sp|Q9NHZ6|OAZ_CAEEL	>sp|Q9NHZ6|OAZ_CAEEL Ornithine decarboxylase antizyme OS=Caenorhabditis elegans GN=ZK484.1 PE=2 SV=1
1.34139	1.47105	1.03655	1.51656				+	10	10	10	17.8	17.8	17.8	91.232	0.00044623	13.346	1252100000	36	1.89419	1.34139	tr|Q3V5H3|Q3V5H3_CAEEL	tr|Q3V5H3|Q3V5H3_CAEEL	>tr|Q3V5H3|Q3V5H3_CAEEL Uncharacterized protein OS=Caenorhabditis elegans GN=CELE_Y59C2A.3 PE=1 SV=2
1.34113	1.42255	NaN	1.25972				+	8	8	8	34.6	34.6	34.6	29.298	0.00049036	22.452	12055000000	26	1.41341	1.34113	tr|Q20788|Q20788_CAEEL	tr|Q20788|Q20788_CAEEL	>tr|Q20788|Q20788_CAEEL TAF (TBP-associated transcription factor) family OS=Caenorhabditis elegans GN=taf-7.1 PE=4 SV=1
1.33928	1.31844	1.62932	1.07008				+	41	41	41	59.6	59.6	59.6	79.972	0	255.61	18001000000	208	1.8453	1.33928	sp|Q95XR4|EPG2_CAEEL	sp|Q95XR4|EPG2_CAEEL	>sp|Q95XR4|EPG2_CAEEL Ectopic P granules protein 2 OS=Caenorhabditis elegans GN=epg-2 PE=2 SV=1
1.33566	1.22521	1.59459	1.18717				+	20	20	20	61.1	61.1	61.1	46.212	0	254.1	3115500000	90	2.03008	1.33566	sp|Q20010|SAS5_CAEEL;sp|Q20010-2|SAS5_CAEEL	sp|Q20010|SAS5_CAEEL;sp|Q20010-2|SAS5_CAEEL	>sp|Q20010|SAS5_CAEEL Spindle assembly abnormal protein 5 OS=Caenorhabditis elegans GN=sas-5 PE=1 SV=2;>sp|Q20010-2|SAS5_CAEEL Isoform c of Spindle assembly abnormal protein 5 OS=Caenorhabditis elegans GN=sas-5
1.33441	0.892052	1.41607	1.69509				+	18	18	18	31.6	31.6	31.6	83.662	0	182.23	2961700000	75	1.52673	1.3344	sp|Q09314|NOP1_CAEEL;sp|Q09314-2|NOP1_CAEEL	sp|Q09314|NOP1_CAEEL;sp|Q09314-2|NOP1_CAEEL	>sp|Q09314|NOP1_CAEEL Pseudocleavage protein nop-1 OS=Caenorhabditis elegans GN=nop-1 PE=2 SV=2;>sp|Q09314-2|NOP1_CAEEL Isoform a of Pseudocleavage protein nop-1 OS=Caenorhabditis elegans GN=nop-1
1.32887	1.5678	0.974553	1.44426				+	43	43	43	20.4	20.4	20.4	280.31	0	323.31	5716900000	141	1.74484	1.32887	tr|E9P860|E9P860_CAEEL;tr|Q23388|Q23388_CAEEL	tr|E9P860|E9P860_CAEEL;tr|Q23388|Q23388_CAEEL	>tr|E9P860|E9P860_CAEEL Uncharacterized protein OS=Caenorhabditis elegans GN=CELE_ZK1067.2 PE=1 SV=1;>tr|Q23388|Q23388_CAEEL Uncharacterized protein OS=Caenorhabditis elegans GN=CELE_ZK1067.2 PE=1 SV=2
1.31016	1.27217	1.25258	1.40573				+	40	40	39	40.7	40.7	39.7	123.14	0	323.31	15616000000	214	2.87087	1.31016	tr|O45935|O45935_CAEEL	tr|O45935|O45935_CAEEL	>tr|O45935|O45935_CAEEL Kinesin-like protein OS=Caenorhabditis elegans GN=klp-19 PE=1 SV=1
1.31012	1.14288	1.21461	1.57286				+	9	9	9	38.8	38.8	38.8	42.02	0	323.31	4264500000	65	1.9936	1.31012	tr|Q9N370|Q9N370_CAEEL;tr|U4PEI7|U4PEI7_CAEEL	tr|Q9N370|Q9N370_CAEEL;tr|U4PEI7|U4PEI7_CAEEL	>tr|Q9N370|Q9N370_CAEEL Uncharacterized protein OS=Caenorhabditis elegans GN=CELE_Y55F3AM.9 PE=1 SV=1;>tr|U4PEI7|U4PEI7_CAEEL Uncharacterized protein OS=Caenorhabditis elegans GN=CELE_Y55F3AM.9 PE=1 SV=1
1.29609	1.34396	1.12134	1.42296				+	251	251	6	91.6	91.6	3.8	187.72	0	323.31	16562000000000	29528	2.31703	1.29609	sp|P05690|VIT2_CAEEL	sp|P05690|VIT2_CAEEL	>sp|P05690|VIT2_CAEEL Vitellogenin-2 OS=Caenorhabditis elegans GN=vit-2 PE=1 SV=5
1.29453	1.13094	1.09973	1.65293				+	14	14	13	32.1	32.1	28.9	52.392	0	136.89	2266900000	54	1.72876	1.29453	sp|Q09436|MEX6_CAEEL	sp|Q09436|MEX6_CAEEL	>sp|Q09436|MEX6_CAEEL Zinc finger protein mex-6 OS=Caenorhabditis elegans GN=mex-6 PE=3 SV=3
1.29342	0.949868	1.35918	1.57123				+	32	32	31	30.2	30.2	29.5	140.01	0	152.25	7049700000	127	1.71434	1.29342	tr|Q19493|Q19493_CAEEL	tr|Q19493|Q19493_CAEEL	>tr|Q19493|Q19493_CAEEL TuBulin folding Cofactor D homolog OS=Caenorhabditis elegans GN=tbcd-1 PE=1 SV=1
1.28541	0.956926	1.47149	1.4278				+	11	11	11	38.3	38.3	38.3	39.777	0.0001908	43.486	6835800000	80	1.7951	1.28541	tr|Q7YWW8|Q7YWW8_CAEEL	tr|Q7YWW8|Q7YWW8_CAEEL	>tr|Q7YWW8|Q7YWW8_CAEEL Uncharacterized protein OS=Caenorhabditis elegans GN=CELE_M01F1.9 PE=1 SV=2
1.28343	1.24841	1.30748	1.2944				+	42	42	42	66.7	66.7	66.7	75.243	0	323.31	173460000000	1011	3.71062	1.28343	tr|G5EC98|G5EC98_CAEEL	tr|G5EC98|G5EC98_CAEEL	>tr|G5EC98|G5EC98_CAEEL CTP synthase OS=Caenorhabditis elegans GN=ctps-1 PE=1 SV=1
1.2804	1.36233	1.30891	1.16997				+	58	58	57	43.4	43.4	43.4	150.39	0	323.31	17869000000	266	2.69926	1.2804	sp|O44199|RAD50_CAEEL;tr|A5JYU5|A5JYU5_CAEEL	sp|O44199|RAD50_CAEEL;tr|A5JYU5|A5JYU5_CAEEL	>sp|O44199|RAD50_CAEEL DNA repair protein rad-50 OS=Caenorhabditis elegans GN=rad-50 PE=2 SV=1;>tr|A5JYU5|A5JYU5_CAEEL Uncharacterized protein OS=Caenorhabditis elegans GN=rad-50 PE=1 SV=1
1.27536	1.07553	1.46269	1.28786				+	23	23	23	36.2	36.2	36.2	84.694	0	323.31	10843000000	129	2.11831	1.27536	tr|Q18239|Q18239_CAEEL	tr|Q18239|Q18239_CAEEL	>tr|Q18239|Q18239_CAEEL DiSHevelled related OS=Caenorhabditis elegans GN=dsh-2 PE=1 SV=5
1.27222	1.39888	1.04016	1.3776				+	16	16	16	22.5	22.5	22.5	88.215	0.00018508	38.606	3544200000	48	2.08418	1.27222	tr|G5EGT4|G5EGT4_CAEEL	tr|G5EGT4|G5EGT4_CAEEL	>tr|G5EGT4|G5EGT4_CAEEL Chloride channel protein OS=Caenorhabditis elegans GN=clh-5 PE=1 SV=1
1.27092	1.07214	1.5399	1.20072				+	15	15	15	46.2	46.2	46.2	44.914	0.00017781	32.507	5876900000	80	1.92675	1.27092	tr|Q23249|Q23249_CAEEL;tr|D3YT51|D3YT51_CAEEL	tr|Q23249|Q23249_CAEEL	>tr|Q23249|Q23249_CAEEL ORC (Origin Recognition Complex) subunit OS=Caenorhabditis elegans GN=orc-5 PE=4 SV=2
1.26851	0.891275	1.23231	1.68194				+	21	21	21	42.7	42.7	42.7	49.449	0	205.39	12532000000	160	1.50768	1.26851	sp|Q09348|YRS4_CAEEL;tr|B7WN71|B7WN71_CAEEL	sp|Q09348|YRS4_CAEEL;tr|B7WN71|B7WN71_CAEEL	>sp|Q09348|YRS4_CAEEL Uncharacterized protein T05H10.4 OS=Caenorhabditis elegans GN=T05H10.4 PE=4 SV=1;>tr|B7WN71|B7WN71_CAEEL Uncharacterized protein OS=Caenorhabditis elegans GN=CELE_T05H10.4 PE=1 SV=1
1.26289	1.26844	1.39908	1.12115				+	50	50	50	68.1	68.1	68.1	88.969	0	323.31	225930000000	917	2.39613	1.26289	sp|Q03604|RIR1_CAEEL	sp|Q03604|RIR1_CAEEL	>sp|Q03604|RIR1_CAEEL Ribonucleoside-diphosphate reductase large subunit OS=Caenorhabditis elegans GN=rnr-1 PE=3 SV=1
1.25166	1.0702	1.30563	1.37916				+	50	50	50	44.7	44.7	44.7	133.63	0	200.31	28823000000	387	2.2599	1.25166	tr|Q9N3T8|Q9N3T8_CAEEL	tr|Q9N3T8|Q9N3T8_CAEEL	>tr|Q9N3T8|Q9N3T8_CAEEL MSH (MutS Homolog) family OS=Caenorhabditis elegans GN=msh-6 PE=1 SV=2
1.24889	1.13001	1.57116	1.0455				+	17	17	17	42.5	42.5	42.5	53.644	0	323.31	4324700000	110	1.77974	1.24889	tr|Q17694|Q17694_CAEEL	tr|Q17694|Q17694_CAEEL	>tr|Q17694|Q17694_CAEEL SNAPc (Small Nuclear RNA Activating Complex) homolog OS=Caenorhabditis elegans GN=snpc-1.1 PE=1 SV=2
1.23506	1.18233	1.58291	0.939947				+	10	10	10	23.9	23.9	23.9	53.24	0.00018879	41.959	1808600000	32	1.65221	1.23506	sp|P34318|SET3_CAEEL;sp|P34318-2|SET3_CAEEL	sp|P34318|SET3_CAEEL;sp|P34318-2|SET3_CAEEL	>sp|P34318|SET3_CAEEL SET domain-containing protein 3 OS=Caenorhabditis elegans GN=set-3 PE=3 SV=1;>sp|P34318-2|SET3_CAEEL Isoform b of SET domain-containing protein 3 OS=Caenorhabditis elegans GN=set-3
1.20862	1.15551	NaN	1.26173				+	7	7	7	24.1	24.1	24.1	39.969	0.00018907	42.169	985680000	26	1.55349	1.20862	tr|Q9XVX8|Q9XVX8_CAEEL	tr|Q9XVX8|Q9XVX8_CAEEL	>tr|Q9XVX8|Q9XVX8_CAEEL Uncharacterized protein OS=Caenorhabditis elegans GN=tag-342 PE=1 SV=2
1.20785	0.907745	1.15208	1.56373				+	13	13	13	64.2	64.2	64.2	22.736	0.0001952	47.009	13859000000	121	1.6161	1.20785	sp|Q22019|PSF1_CAEEL	sp|Q22019|PSF1_CAEEL	>sp|Q22019|PSF1_CAEEL Probable DNA replication complex GINS protein PSF1 OS=Caenorhabditis elegans GN=psf-1 PE=3 SV=2
1.20588	NaN	1.15302	1.25875	+			+	20	20	20	5.4	5.4	5.4	473.81	1	-2	6686300000	32	1.55455	1.20588	sp|Q19542|DYHC2_CAEEL	sp|Q19542|DYHC2_CAEEL	>sp|Q19542|DYHC2_CAEEL Cytoplasmic dynein 2 heavy chain 1 OS=Caenorhabditis elegans GN=che-3 PE=3 SV=2
1.20433	1.23878	1.25856	1.11563				+	32	32	1	19.4	19.4	0.9	233.16	0	99.858	6229300000	101	2.86148	1.20433	tr|A0A0K3AUI7|A0A0K3AUI7_CAEEL	tr|A0A0K3AUI7|A0A0K3AUI7_CAEEL	>tr|A0A0K3AUI7|A0A0K3AUI7_CAEEL Uncharacterized protein OS=Caenorhabditis elegans GN=CELE_F56E10.1 PE=1 SV=1
1.20415	0.83677	1.36634	1.40933				+	44	44	44	51.8	51.8	51.8	88.021	0	323.31	40133000000	303	1.64612	1.20415	tr|P91482|P91482_CAEEL	tr|P91482|P91482_CAEEL	>tr|P91482|P91482_CAEEL Uncharacterized protein OS=Caenorhabditis elegans GN=CELE_T20F5.6 PE=1 SV=2
1.19919	1.03089	1.04377	1.52293				+	24	24	20	38.8	38.8	35.3	92.808	0	115.41	4009900000	94	1.75091	1.19919	tr|Q22429|Q22429_CAEEL	tr|Q22429|Q22429_CAEEL	>tr|Q22429|Q22429_CAEEL Uncharacterized protein OS=Caenorhabditis elegans GN=CELE_T12E12.3 PE=1 SV=1
1.19077	1.15616	1.10089	1.31524				+	13	13	13	34.2	34.2	34.2	50.457	0	90.131	4607300000	70	2.53777	1.19077	tr|O16649|O16649_CAEEL;tr|A7DT37|A7DT37_CAEEL	tr|O16649|O16649_CAEEL;tr|A7DT37|A7DT37_CAEEL	>tr|O16649|O16649_CAEEL Uncharacterized protein OS=Caenorhabditis elegans GN=CELE_T06D4.1 PE=1 SV=1;>tr|A7DT37|A7DT37_CAEEL Uncharacterized protein OS=Caenorhabditis elegans GN=CELE_T06D4.1 PE=1 SV=1
1.19029	1.01661	1.26776	1.2865				+	64	64	64	54.2	54.2	54.2	120.83	0	323.31	54294000000	519	2.27564	1.19029	sp|P90829|DPOD1_CAEEL	sp|P90829|DPOD1_CAEEL	>sp|P90829|DPOD1_CAEEL DNA polymerase delta catalytic subunit OS=Caenorhabditis elegans GN=F10C2.4 PE=3 SV=1
1.18798	1.0196	1.29814	1.24619				+	26	26	26	59	59	59	43.408	0	323.31	29232000000	251	2.28888	1.18798	tr|G5EBF5|G5EBF5_CAEEL	tr|G5EBF5|G5EBF5_CAEEL	>tr|G5EBF5|G5EBF5_CAEEL RNA interference promoting factor OS=Caenorhabditis elegans GN=rde-4 PE=1 SV=1
1.17942	0.657733	1.33716	1.54337				+	16	16	3	55.7	55.7	5.9	48.21	0	256.95	17362000000	115	1.32056	1.17942	sp|P34692|U183_CAEEL	sp|P34692|U183_CAEEL	>sp|P34692|U183_CAEEL UPF0183 protein T01G9.2 OS=Caenorhabditis elegans GN=T01G9.2 PE=1 SV=3
1.17931	0.856576	1.69204	0.989313				+	29	29	28	54.9	54.9	54.9	70.197	0	258.26	19904000000	214	1.3461	1.17931	tr|Q95Y69|Q95Y69_CAEEL	tr|Q95Y69|Q95Y69_CAEEL	>tr|Q95Y69|Q95Y69_CAEEL ORC (Origin Recognition Complex) subunit OS=Caenorhabditis elegans GN=orc-3 PE=1 SV=2
1.17461	1.106	1.17315	1.24467				+	16	16	16	42.9	42.9	42.9	44.761	0	90.394	2646700000	73	2.93563	1.17461	tr|G5EG86|G5EG86_CAEEL	tr|G5EG86|G5EG86_CAEEL	>tr|G5EG86|G5EG86_CAEEL BRCa homolog (Tumor suppressor gene Brca1) OS=Caenorhabditis elegans GN=brc-2 PE=1 SV=1
1.17019	1.11063	0.999618	1.40033				+	8	8	8	46.6	46.6	46.6	24.506	0.00019912	50.154	3455900000	53	1.98889	1.17019	tr|O16582|O16582_CAEEL	tr|O16582|O16582_CAEEL	>tr|O16582|O16582_CAEEL MethylTransferase modifying glutamine (Q) OS=Caenorhabditis elegans GN=mtq-2 PE=1 SV=3
1.16363	0.9413	1.51539	1.03419				+	5	5	5	38	38	38	18.768	0.00066428	5.6194	4297300000	38	1.64612	1.16363	tr|Q20070|Q20070_CAEEL	tr|Q20070|Q20070_CAEEL	>tr|Q20070|Q20070_CAEEL Uncharacterized protein OS=Caenorhabditis elegans GN=CELE_F35H10.6 PE=1 SV=2
1.16192	0.867171	1.13803	1.48055				+	21	19	19	47.7	45.9	45.9	48.728	0	109.91	12380000000	149	1.64698	1.16192	tr|Q9XTU8|Q9XTU8_CAEEL	tr|Q9XTU8|Q9XTU8_CAEEL	>tr|Q9XTU8|Q9XTU8_CAEEL Uncharacterized protein OS=Caenorhabditis elegans GN=CELE_Y49E10.4 PE=1 SV=1
1.15214	0.783903	1.14677	1.52574				+	21	21	21	66	66	66	32.043	0	323.31	116180000000	516	1.48333	1.15214	tr|Q95Y97|Q95Y97_CAEEL	tr|Q95Y97|Q95Y97_CAEEL	>tr|Q95Y97|Q95Y97_CAEEL Replication Protein A homolog OS=Caenorhabditis elegans GN=rpa-2 PE=1 SV=1
1.14368	1.49863	0.773179	1.15923				+	7	7	7	45.6	45.6	45.6	19.141	0.00020636	57.401	7285600000	76	1.4952	1.14368	tr|V6CK19|V6CK19_CAEEL;tr|O44167|O44167_CAEEL	tr|V6CK19|V6CK19_CAEEL;tr|O44167|O44167_CAEEL	>tr|V6CK19|V6CK19_CAEEL Uncharacterized protein OS=Caenorhabditis elegans GN=CELE_F15B10.3 PE=1 SV=1;>tr|O44167|O44167_CAEEL Uncharacterized protein OS=Caenorhabditis elegans GN=CELE_F15B10.3 PE=1 SV=2
1.13927	1.15503	0.901846	1.36093				+	19	19	19	71	71	71	28.688	0	102.73	26512000000	231	1.87585	1.13927	tr|Q95PZ7|Q95PZ7_CAEEL	tr|Q95PZ7|Q95PZ7_CAEEL	>tr|Q95PZ7|Q95PZ7_CAEEL Uncharacterized protein OS=Caenorhabditis elegans GN=CELE_Y66D12A.9 PE=1 SV=1
1.13775	1.22937	0.93748	1.24641				+	24	24	24	66.9	66.9	66.9	40.726	0	323.31	32171000000	321	2.11488	1.13775	tr|Q3HKC4|Q3HKC4_CAEEL;sp|P49583|PCY1_CAEEL	tr|Q3HKC4|Q3HKC4_CAEEL;sp|P49583|PCY1_CAEEL	>tr|Q3HKC4|Q3HKC4_CAEEL Phosphocholine CYtidylylTransferase OS=Caenorhabditis elegans GN=pcyt-1 PE=1 SV=1;>sp|P49583|PCY1_CAEEL Putative choline-phosphate cytidylyltransferase OS=Caenorhabditis elegans GN=F08C6.2 PE=3 SV=2
1.13773	1.06482	1.21065	NaN				+	11	11	11	24.7	24.7	24.7	50.018	0.00048701	21.615	1285000000	36	1.38993	1.13773	tr|Q21713|Q21713_CAEEL	tr|Q21713|Q21713_CAEEL	>tr|Q21713|Q21713_CAEEL Uncharacterized protein OS=Caenorhabditis elegans GN=CELE_R04D3.3 PE=4 SV=1
1.13596	1.51795	0.720112	1.16983				+	10	10	10	35.7	35.7	35.7	34.61	0.00017569	30.98	2242300000	48	1.4097	1.13596	sp|Q09522|DIM1_CAEEL	sp|Q09522|DIM1_CAEEL	>sp|Q09522|DIM1_CAEEL Probable dimethyladenosine transferase OS=Caenorhabditis elegans GN=E02H1.1 PE=3 SV=2
1.13228	0.793602	1.35441	1.24883				+	21	21	21	46.5	46.5	46.5	48.909	0	111.44	15760000000	145	1.65128	1.13228	tr|Q23196|Q23196_CAEEL	tr|Q23196|Q23196_CAEEL	>tr|Q23196|Q23196_CAEEL Uncharacterized protein OS=Caenorhabditis elegans GN=CELE_W06B4.1 PE=1 SV=1
1.13175	1.15553	0.899144	1.34059				+	15	15	15	47.2	47.2	47.2	38.17	0.00020092	51.667	10132000000	78	1.90141	1.13175	tr|Q18942|Q18942_CAEEL	tr|Q18942|Q18942_CAEEL	>tr|Q18942|Q18942_CAEEL Yeast PRP (Splicing factor) related OS=Caenorhabditis elegans GN=prp-38 PE=1 SV=1
1.12664	0.88956	0.898104	1.59227				+	24	24	24	38.2	38.2	38.2	76.314	0	323.31	6698900000	139	1.3963	1.12664	tr|Q9XUS9|Q9XUS9_CAEEL	tr|Q9XUS9|Q9XUS9_CAEEL	>tr|Q9XUS9|Q9XUS9_CAEEL CYtoKinesis defect OS=Caenorhabditis elegans GN=cyk-4 PE=1 SV=1
1.12437	0.830286	0.934406	1.60841				+	30	30	30	45.8	45.8	45.8	87.722	0	323.31	10208000000	206	1.35686	1.12437	tr|G5EG83|G5EG83_CAEEL;tr|Q8MQ04|Q8MQ04_CAEEL;tr|G5EC43|G5EC43_CAEEL;tr|V6CLB1|V6CLB1_CAEEL;tr|V6CL80|V6CL80_CAEEL;tr|Q8MQ03|Q8MQ03_CAEEL	tr|G5EG83|G5EG83_CAEEL;tr|Q8MQ04|Q8MQ04_CAEEL;tr|G5EC43|G5EC43_CAEEL;tr|V6CLB1|V6CLB1_CAEEL;tr|V6CL80|V6CL80_CAEEL;tr|Q8MQ03|Q8MQ03_CAEEL	>tr|G5EG83|G5EG83_CAEEL Kinesin-like protein OS=Caenorhabditis elegans GN=zen-4 PE=1 SV=1;>tr|Q8MQ04|Q8MQ04_CAEEL Kinesin-like protein OS=Caenorhabditis elegans GN=zen-4 PE=1 SV=1;>tr|G5EC43|G5EC43_CAEEL Kinesin-like protein OS=Caenorhabditis elegans GN=ze
1.1231	1.05907	1.18714	NaN				+	6	6	6	49.2	49.2	49.2	12.982	0	323.31	4726000000	37	1.4406	1.1231	tr|Q10931|Q10931_CAEEL	tr|Q10931|Q10931_CAEEL	>tr|Q10931|Q10931_CAEEL Ubiquitin-like protein ATG12 OS=Caenorhabditis elegans GN=lgg-3 PE=3 SV=1
1.11829	0.638075	1.23019	1.4866				+	9	9	9	32.1	32.1	32.1	37.973	0.00045586	15.094	3214100000	32	1.32833	1.11829	sp|Q9N491|SQV2_CAEEL	sp|Q9N491|SQV2_CAEEL	>sp|Q9N491|SQV2_CAEEL Beta-1,3-galactosyltransferase sqv-2 OS=Caenorhabditis elegans GN=sqv-2 PE=2 SV=1
1.1167	1.08207	1.40215	0.865881				+	12	12	12	45.5	45.5	45.5	37.412	0	81.169	3525300000	44	1.72335	1.1167	tr|Q17883|Q17883_CAEEL	tr|Q17883|Q17883_CAEEL	>tr|Q17883|Q17883_CAEEL Anaphase Promoting Complex see also mat OS=Caenorhabditis elegans GN=apc-17 PE=1 SV=1
1.11245	1.11309	0.742223	1.48204				+	27	27	27	48.2	48.2	48.2	77.925	0.00019201	44.249	8149000000	110	1.45673	1.11245	tr|Q9N412|Q9N412_CAEEL	tr|Q9N412|Q9N412_CAEEL	>tr|Q9N412|Q9N412_CAEEL Uncharacterized protein OS=Caenorhabditis elegans GN=CELE_Y39A3CL.1 PE=1 SV=4
1.10468	1.2956	0.678946	1.33951				+	33	33	4	66.2	66.2	13.2	66.02	0	323.31	51180000000	334	1.4522	1.10468	tr|Q21295|Q21295_CAEEL	tr|Q21295|Q21295_CAEEL	>tr|Q21295|Q21295_CAEEL Nuclear Pore complex Protein OS=Caenorhabditis elegans GN=npp-1 PE=1 SV=3
1.10426	1.46725	0.610854	1.23467				+	26	26	20	48.7	48.7	37.3	93.843	0	82.007	7660300000	122	1.30408	1.10426	tr|P90786|P90786_CAEEL	tr|P90786|P90786_CAEEL	>tr|P90786|P90786_CAEEL Piwi-like protein OS=Caenorhabditis elegans GN=prg-1 PE=1 SV=1
1.09949	1.01125	0.765222	1.522				+	41	41	41	67.9	67.9	67.9	73.201	0	323.31	288150000000	1188	1.41207	1.09949	sp|Q19537|RFA1_CAEEL	sp|Q19537|RFA1_CAEEL	>sp|Q19537|RFA1_CAEEL Probable replication factor A 73 kDa subunit OS=Caenorhabditis elegans GN=rpa-1 PE=1 SV=1
1.09066	1.0536	0.90334	1.31505				+	23	19	19	33.9	29.9	29.9	95.057	0	271.88	4700900000	103	1.92278	1.09066	tr|O62329|O62329_CAEEL	tr|O62329|O62329_CAEEL	>tr|O62329|O62329_CAEEL Uncharacterized protein OS=Caenorhabditis elegans GN=CELE_R06A4.2 PE=1 SV=1
1.08876	1.08952	NaN	1.08801				+	8	8	8	18.3	18.3	18.3	59.078	0.00054825	7.3036	536070000	17	3.3572	1.08876	tr|A0A0M9JJ86|A0A0M9JJ86_CAEEL;tr|A0A0M7RFG6|A0A0M7RFG6_CAEEL;tr|A0A0M7RDV8|A0A0M7RDV8_CAEEL	tr|A0A0M9JJ86|A0A0M9JJ86_CAEEL;tr|A0A0M7RFG6|A0A0M7RFG6_CAEEL;tr|A0A0M7RDV8|A0A0M7RDV8_CAEEL	>tr|A0A0M9JJ86|A0A0M9JJ86_CAEEL ANGeL-like deadenylase OS=Caenorhabditis elegans GN=angl-1 PE=4 SV=1;>tr|A0A0M7RFG6|A0A0M7RFG6_CAEEL ANGeL-like deadenylase OS=Caenorhabditis elegans GN=angl-1 PE=4 SV=1;>tr|A0A0M7RDV8|A0A0M7RDV8_CAEEL ANGeL-like deadenylase
1.08665	0.878463	0.84604	1.53544				+	11	11	11	43.5	43.5	43.5	28.831	0.0005042	25.319	3744900000	54	1.39619	1.08665	tr|O01549|O01549_CAEEL	tr|O01549|O01549_CAEEL	>tr|O01549|O01549_CAEEL Melanoma-Associated-antiGEn homolog OS=Caenorhabditis elegans GN=mage-1 PE=1 SV=2
1.08566	1.45853	0.688635	1.1098				+	169	169	169	62.9	62.9	62.9	231.24	0	323.31	301350000000	2252	1.40281	1.08566	tr|G5EBY3|G5EBY3_CAEEL	tr|G5EBY3|G5EBY3_CAEEL	>tr|G5EBY3|G5EBY3_CAEEL Non-muscle MYosin OS=Caenorhabditis elegans GN=nmy-2 PE=1 SV=1
1.08518	0.812342	1.22587	1.21733				+	10	10	10	54.6	54.6	54.6	33.12	0.00047801	19.315	1568400000	38	1.81127	1.08518	tr|G5EBG0|G5EBG0_CAEEL	tr|G5EBG0|G5EBG0_CAEEL	>tr|G5EBG0|G5EBG0_CAEEL High Incidence of Males (Increased X chromosome loss) OS=Caenorhabditis elegans GN=him-3 PE=1 SV=1
1.08279	0.77845	0.909756	1.56017				+	21	21	21	52	52	52	45.559	0	103.29	6479200000	84	1.33367	1.08279	tr|G4SRU7|G4SRU7_CAEEL;tr|Q965X3|Q965X3_CAEEL;tr|H2L0P9|H2L0P9_CAEEL	tr|G4SRU7|G4SRU7_CAEEL;tr|Q965X3|Q965X3_CAEEL;tr|H2L0P9|H2L0P9_CAEEL	>tr|G4SRU7|G4SRU7_CAEEL Uncharacterized protein OS=Caenorhabditis elegans GN=CELE_Y39A3CL.4 PE=1 SV=2;>tr|Q965X3|Q965X3_CAEEL Uncharacterized protein OS=Caenorhabditis elegans GN=CELE_Y39A3CL.4 PE=1 SV=2;>tr|H2L0P9|H2L0P9_CAEEL Uncharacterized protein OS=C
1.078	0.996052	1.1662	1.07174				+	20	20	20	36.6	36.6	36.6	76.557	0	104.81	5654600000	87	2.68234	1.078	tr|O17720|O17720_CAEEL;tr|E9P886|E9P886_CAEEL	tr|O17720|O17720_CAEEL;tr|E9P886|E9P886_CAEEL	>tr|O17720|O17720_CAEEL Tubulin Tyrosine Ligase Like OS=Caenorhabditis elegans GN=ttll-5 PE=1 SV=3;>tr|E9P886|E9P886_CAEEL Tubulin Tyrosine Ligase Like OS=Caenorhabditis elegans GN=ttll-5 PE=1 SV=1
1.07619	1.04434	NaN	1.10803				+	14	14	14	49.2	49.2	49.2	37.951	0.00045732	15.37	1568800000	34	1.72506	1.07619	tr|O62291|O62291_CAEEL;tr|D3YT79|D3YT79_CAEEL	tr|O62291|O62291_CAEEL;tr|D3YT79|D3YT79_CAEEL	>tr|O62291|O62291_CAEEL Uncharacterized protein OS=Caenorhabditis elegans GN=CELE_JC8.7 PE=1 SV=1;>tr|D3YT79|D3YT79_CAEEL Uncharacterized protein OS=Caenorhabditis elegans GN=CELE_JC8.7 PE=1 SV=1
1.07604	0.862645	1.09216	1.27333				+	40	40	40	44.5	44.5	44.5	125.99	0	323.31	12317000000	243	1.92168	1.07604	sp|Q22992|SUMV2_CAEEL	sp|Q22992|SUMV2_CAEEL	>sp|Q22992|SUMV2_CAEEL Protein sumv-2 OS=Caenorhabditis elegans GN=sumv-2 PE=4 SV=2
1.07395	0.841504	1.07237	1.30796				+	11	11	11	22.4	22.4	22.4	68.66	0.00049611	23.606	1991600000	28	1.81361	1.07395	tr|Q9TZC7|Q9TZC7_CAEEL	tr|Q9TZC7|Q9TZC7_CAEEL	>tr|Q9TZC7|Q9TZC7_CAEEL Uncharacterized protein OS=Caenorhabditis elegans GN=CELE_Y59C2A.2 PE=1 SV=4
1.06481	0.618357	1.35377	1.22229				+	16	16	16	46.5	46.5	46.5	49.319	0	90.192	8367500000	87	1.37298	1.06481	sp|Q21037|ORC2_CAEEL	sp|Q21037|ORC2_CAEEL	>sp|Q21037|ORC2_CAEEL Origin recognition complex subunit 2 OS=Caenorhabditis elegans GN=orc-2 PE=2 SV=2
1.06452	1.3047	1.24123	0.647638				+	15	15	15	38.1	38.1	38.1	50.782	0	90.975	9456400000	99	1.43731	1.06452	tr|O44992|O44992_CAEEL	tr|O44992|O44992_CAEEL	>tr|O44992|O44992_CAEEL Uncharacterized protein OS=Caenorhabditis elegans GN=CELE_K09H9.2 PE=1 SV=2
1.05912	0.899706	1.33532	0.942346				+	120	120	120	64	64	64	242.58	0	323.31	199500000000	1401	1.77708	1.05912	tr|Q18990|Q18990_CAEEL	tr|Q18990|Q18990_CAEEL	>tr|Q18990|Q18990_CAEEL PYRimidine biosynthesis OS=Caenorhabditis elegans GN=pyr-1 PE=1 SV=2
1.05512	0.956048	1.21383	0.995494				+	15	15	15	20.3	20.3	20.3	68.174	0	323.31	10057000000	284	2.24238	1.05512	tr|O62185|O62185_CAEEL	tr|O62185|O62185_CAEEL	>tr|O62185|O62185_CAEEL SR protein related OS=Caenorhabditis elegans GN=rsr-1 PE=1 SV=3
1.05343	0.848476	1.02822	1.28359				+	5	5	5	69.5	69.5	69.5	9.5021	0.000212	62.851	43964000000	101	1.85207	1.05343	sp|Q95Y72|DSS1_CAEEL	sp|Q95Y72|DSS1_CAEEL	>sp|Q95Y72|DSS1_CAEEL Probable 26S proteasome complex subunit dss-1 OS=Caenorhabditis elegans GN=dss-1 PE=1 SV=2
1.05114	1.07784	1.02444	NaN				+	11	11	11	13.3	13.3	13.3	118.06	0	111.25	593490000	24	1.79143	1.05114	sp|P41954|YLK6_CAEEL	sp|P41954|YLK6_CAEEL	>sp|P41954|YLK6_CAEEL Uncharacterized protein D1044.6 OS=Caenorhabditis elegans GN=D1044.6 PE=4 SV=3
1.04667	0.96704	0.851642	1.32134				+	30	30	30	67.6	67.6	67.6	58.503	0	276	15499000000	156	1.75093	1.04667	tr|G5EDP9|G5EDP9_CAEEL	tr|G5EDP9|G5EDP9_CAEEL	>tr|G5EDP9|G5EDP9_CAEEL Phosphoinositide 3-kinase adapter subunit OS=Caenorhabditis elegans GN=aap-1 PE=1 SV=1
1.04461	1.30802	0.627495	1.1983				+	13	13	13	27.4	27.4	27.4	49.24	0.00021697	66.337	2682700000	64	1.41518	1.04461	sp|Q09413|ELOA1_CAEEL	sp|Q09413|ELOA1_CAEEL	>sp|Q09413|ELOA1_CAEEL Transcription elongation factor B polypeptide 3 OS=Caenorhabditis elegans GN=R03D7.4 PE=3 SV=1
1.03769	1.05746	0.852145	1.20348				+	37	37	1	30.1	30.1	1	175.97	0.00022805	75.63	5133200000	99	2.02201	1.03769	tr|Q95ZZ3|Q95ZZ3_CAEEL	tr|Q95ZZ3|Q95ZZ3_CAEEL	>tr|Q95ZZ3|Q95ZZ3_CAEEL Uncharacterized protein OS=Caenorhabditis elegans GN=C05C10.2 PE=1 SV=1
1.03765	1.00546	1.30068	0.806823				+	42	42	42	34.8	34.8	34.8	165.23	0	323.31	11689000000	193	1.73082	1.03765	tr|Q9N5L9|Q9N5L9_CAEEL	tr|Q9N5L9|Q9N5L9_CAEEL	>tr|Q9N5L9|Q9N5L9_CAEEL AT Hook plus PHD finger transcription factor OS=Caenorhabditis elegans GN=athp-2 PE=1 SV=2
1.03701	NaN	1.00202	1.072				+	5	5	5	20.5	20.5	20.5	30.163	0.00050285	24.935	3358000000	33	1.66808	1.03701	sp|Q18273|HM43_CAEEL	sp|Q18273|HM43_CAEEL	>sp|Q18273|HM43_CAEEL Homeobox protein ceh-43 OS=Caenorhabditis elegans GN=ceh-43 PE=2 SV=1
1.03597	0.668405	1.02055	1.41895				+	28	28	28	56.2	56.2	56.2	48.199	0	192.86	85480000000	398	1.38602	1.03597	tr|Q21484|Q21484_CAEEL	tr|Q21484|Q21484_CAEEL	>tr|Q21484|Q21484_CAEEL Histone AcetylTransferase OS=Caenorhabditis elegans GN=hat-1 PE=1 SV=2
1.03214	0.695866	1.13209	1.26848				+	22	22	22	43.5	43.5	43.5	73.8	0	196.03	7002200000	130	1.57074	1.03214	tr|H2L0B1|H2L0B1_CAEEL;tr|Q8MXE4|Q8MXE4_CAEEL	tr|H2L0B1|H2L0B1_CAEEL	>tr|H2L0B1|H2L0B1_CAEEL Dipeptidyl Peptidase Four (IV) family OS=Caenorhabditis elegans GN=dpf-7 PE=1 SV=1
1.029	0.92704	1.12631	1.03366				+	7	7	7	23.6	23.6	23.6	38.572	0	95.584	2661600000	40	2.50644	1.029	sp|H2L0H3|CHAT1_CAEEL;sp|H2L0H3-2|CHAT1_CAEEL;sp|H2L0H3-4|CHAT1_CAEEL;sp|H2L0H3-3|CHAT1_CAEEL	sp|H2L0H3|CHAT1_CAEEL;sp|H2L0H3-2|CHAT1_CAEEL	>sp|H2L0H3|CHAT1_CAEEL CDC50 family protein chat-1 OS=Caenorhabditis elegans GN=chat-1 PE=2 SV=1;>sp|H2L0H3-2|CHAT1_CAEEL Isoform b of CDC50 family protein chat-1 OS=Caenorhabditis elegans GN=chat-1
1.02871	0.808842	1.13885	1.13845				+	8	8	8	54.5	54.5	54.5	21.187	0.00051195	27.058	1443000000	27	1.94967	1.02871	tr|Q20340|Q20340_CAEEL	tr|Q20340|Q20340_CAEEL	>tr|Q20340|Q20340_CAEEL 1,2-dihydroxy-3-keto-5-methylthiopentene dioxygenase OS=Caenorhabditis elegans GN=CELE_F42F12.4 PE=1 SV=2
1.02765	0.855354	1.06099	1.16661				+	80	80	80	40.1	40.1	40.1	253.42	0	323.31	25797000000	463	2.10705	1.02765	sp|Q11107|LIN13_CAEEL	sp|Q11107|LIN13_CAEEL	>sp|Q11107|LIN13_CAEEL Zinc finger protein lin-13 OS=Caenorhabditis elegans GN=lin-13 PE=2 SV=2
1.02645	1.31297	0.843648	0.922715				+	26	26	26	36.7	36.7	36.7	94.195	0	303.32	7102000000	153	1.7123	1.02645	sp|P46941|TG325_CAEEL	sp|P46941|TG325_CAEEL	>sp|P46941|TG325_CAEEL WW domain-containing protein tag-325 OS=Caenorhabditis elegans GN=tag-325 PE=3 SV=1
1.02451	1.37088	0.937786	0.764859				+	18	18	18	46.3	46.3	46.3	43.714	0	123.37	11979000000	169	1.52896	1.02451	tr|Q93230|Q93230_CAEEL	tr|Q93230|Q93230_CAEEL	>tr|Q93230|Q93230_CAEEL Uncharacterized protein OS=Caenorhabditis elegans GN=C17E4.6 PE=1 SV=2
1.0239	0.635411	1.30266	1.13363				+	14	14	14	78.8	78.8	78.8	21.709	0	323.31	75236000000	244	1.44133	1.0239	sp|Q23445|SAR1_CAEEL	sp|Q23445|SAR1_CAEEL	>sp|Q23445|SAR1_CAEEL GTP-binding protein SAR1 OS=Caenorhabditis elegans GN=ZK180.4 PE=3 SV=1
1.02234	0.930597	0.736166	1.40026				+	23	23	23	38.5	38.5	38.5	56.519	0	97.178	11523000000	142	1.45317	1.02234	tr|Q21275|Q21275_CAEEL	tr|Q21275|Q21275_CAEEL	>tr|Q21275|Q21275_CAEEL Uncharacterized protein OS=Caenorhabditis elegans GN=CELE_K07C5.3 PE=1 SV=1
1.0207	0.874853	1.05893	1.12832				+	52	52	52	35.4	35.4	35.4	169.62	0	323.31	17999000000	258	2.26403	1.0207	sp|O18191|APC1_CAEEL	sp|O18191|APC1_CAEEL	>sp|O18191|APC1_CAEEL Anaphase-promoting complex subunit 1 OS=Caenorhabditis elegans GN=mat-2 PE=1 SV=3
1.02046	1.30658	0.757901	0.996904				+	11	11	11	35.2	35.2	35.2	32.114	0.00018512	38.65	12131000000	87	1.63118	1.02046	tr|A7DT41|A7DT41_CAEEL	tr|A7DT41|A7DT41_CAEEL	>tr|A7DT41|A7DT41_CAEEL Uncharacterized protein OS=Caenorhabditis elegans GN=tag-296 PE=1 SV=1
1.01813	1.06271	NaN	0.97355				+	22	22	22	33.8	33.8	33.8	90.91	0.00017899	33.463	3942800000	52	1.55505	1.01813	sp|Q95Q00|SUCH1_CAEEL	sp|Q95Q00|SUCH1_CAEEL	>sp|Q95Q00|SUCH1_CAEEL Suppressor of spindle checkpoint defect 1 OS=Caenorhabditis elegans GN=such-1 PE=1 SV=2
1.01544	1.34855	0.786174	0.911606				+	15	12	12	96.4	80.9	80.9	10.871	0	323.31	457560000000	1806	1.56805	1.01544	tr|Q9U1X9|Q9U1X9_CAEEL	tr|Q9U1X9|Q9U1X9_CAEEL	>tr|Q9U1X9|Q9U1X9_CAEEL Ribosomal protein, Large subunit, Acidic (P1) OS=Caenorhabditis elegans GN=rla-2 PE=1 SV=1
1.0138	1.04917	0.739029	1.2532				+	75	75	4	57.3	57.3	1.5	146.42	0	323.31	63628000000	631	1.67664	1.0138	sp|P54816|TBP7_CAEEL;sp|P54816-3|TBP7_CAEEL	sp|P54816|TBP7_CAEEL;sp|P54816-3|TBP7_CAEEL	>sp|P54816|TBP7_CAEEL Tat-binding homolog 7 OS=Caenorhabditis elegans GN=lex-1 PE=1 SV=3;>sp|P54816-3|TBP7_CAEEL Isoform c of Tat-binding homolog 7 OS=Caenorhabditis elegans GN=lex-1
1.01077	0.900864	1.23945	0.891985				+	7	7	7	46.3	46.3	46.3	15.93	0.00019055	43.308	2677100000	46	1.90091	1.01077	sp|O45406|KBP3_CAEEL	sp|O45406|KBP3_CAEEL	>sp|O45406|KBP3_CAEEL Kinetochore-binding protein 3 OS=Caenorhabditis elegans GN=kbp-3 PE=2 SV=3
1.00645	1.14854	0.789177	1.08163				+	35	35	35	37.9	37.9	37.9	123.46	0	149.8	10459000000	148	1.92786	1.00645	tr|Q18237|Q18237_CAEEL	tr|Q18237|Q18237_CAEEL	>tr|Q18237|Q18237_CAEEL SMC (Structural maintenance of chromosomes) family OS=Caenorhabditis elegans GN=smc-5 PE=1 SV=2
1.00578	1.05627	NaN	0.955303				+	34	34	34	35.4	35.4	35.4	125.1	0	172.69	3538400000	92	1.49585	1.00578	tr|U4PRA5|U4PRA5_CAEEL;tr|U4PEF8|U4PEF8_CAEEL	tr|U4PRA5|U4PRA5_CAEEL;tr|U4PEF8|U4PEF8_CAEEL	>tr|U4PRA5|U4PRA5_CAEEL Uncharacterized protein OS=Caenorhabditis elegans GN=smgl-2 PE=4 SV=1;>tr|U4PEF8|U4PEF8_CAEEL Uncharacterized protein OS=Caenorhabditis elegans GN=smgl-2 PE=4 SV=1
1.00098	1.18769	0.686193	1.12905				+	232	232	232	85.5	85.5	85.5	193.22	0	323.31	15704000000000	27055	1.61781	1.00098	sp|P18948-2|VIT6_CAEEL;sp|P18948|VIT6_CAEEL;sp|P18948-3|VIT6_CAEEL	sp|P18948-2|VIT6_CAEEL;sp|P18948|VIT6_CAEEL	>sp|P18948-2|VIT6_CAEEL Isoform a of Vitellogenin-6 OS=Caenorhabditis elegans GN=vit-6;>sp|P18948|VIT6_CAEEL Vitellogenin-6 OS=Caenorhabditis elegans GN=vit-6 PE=1 SV=5
1.00032	0.858474	0.729946	1.41255				+	15	15	1	57.9	57.9	5	28.056	0	98.47	26184000000	156	1.38568	1.00032	sp|Q9U3C8-2|DCN1_CAEEL	sp|Q9U3C8-2|DCN1_CAEEL	>sp|Q9U3C8-2|DCN1_CAEEL Isoform b of Defective in cullin neddylation protein 1 OS=Caenorhabditis elegans GN=dcn-1
0.99364	1.28608	0.897375	0.79746				+	4	4	4	31	31	31	20.307	0.00046729	17.189	2427100000	37	1.66222	0.99364	tr|Q9N4I1|Q9N4I1_CAEEL	tr|Q9N4I1|Q9N4I1_CAEEL	>tr|Q9N4I1|Q9N4I1_CAEEL DyNactin Complex component OS=Caenorhabditis elegans GN=dnc-5 PE=1 SV=2
0.991919	0.939872	0.880112	1.15577				+	15	15	15	43.4	43.4	43.4	43.772	0	116.69	18043000000	75	2.15187	0.991919	sp|Q9XWJ1|SMG9_CAEEL	sp|Q9XWJ1|SMG9_CAEEL	>sp|Q9XWJ1|SMG9_CAEEL Protein smg-9 OS=Caenorhabditis elegans GN=smg-9 PE=3 SV=1
0.987797	0.899192	0.696044	1.36815				+	18	18	18	49.2	49.2	49.2	43.434	0	85.136	3576700000	76	1.41707	0.987797	tr|Q22935|Q22935_CAEEL	tr|Q22935|Q22935_CAEEL	>tr|Q22935|Q22935_CAEEL Uncharacterized protein OS=Caenorhabditis elegans GN=C50E3.12 PE=1 SV=1
0.984702	NaN	0.952152	1.01725				+	6	5	5	16	12.3	12.3	56.441	0.0046198	1.9178	517110000	14	1.67703	0.984702	tr|O44649|O44649_CAEEL	tr|O44649|O44649_CAEEL	>tr|O44649|O44649_CAEEL CYtochrome P450 family OS=Caenorhabditis elegans GN=cyp-35a5 PE=1 SV=1
0.982067	0.854877	0.787591	1.30374				+	25	25	25	50	50	50	61.6	0	323.31	27592000000	205	1.58254	0.982068	tr|P91401|P91401_CAEEL	tr|P91401|P91401_CAEEL	>tr|P91401|P91401_CAEEL Uncharacterized protein OS=Caenorhabditis elegans GN=CELE_M01E11.2 PE=1 SV=1
0.977804	0.946237	0.689758	1.29742				+	16	16	16	40.5	40.5	40.5	42.56	0	323.31	5319100000	103	1.50939	0.977804	tr|P91501|P91501_CAEEL	tr|P91501|P91501_CAEEL	>tr|P91501|P91501_CAEEL Uncharacterized protein OS=Caenorhabditis elegans GN=CELE_T27A3.7 PE=1 SV=1
0.97601	0.577397	1.14412	1.20651				+	25	25	25	33.6	33.6	33.6	93.236	0	167.55	5849900000	112	1.40272	0.97601	tr|Q9U2S8|Q9U2S8_CAEEL;tr|D3NQA7|D3NQA7_CAEEL	tr|Q9U2S8|Q9U2S8_CAEEL;tr|D3NQA7|D3NQA7_CAEEL	>tr|Q9U2S8|Q9U2S8_CAEEL Uncharacterized protein OS=Caenorhabditis elegans GN=CELE_Y116A8C.13 PE=1 SV=2;>tr|D3NQA7|D3NQA7_CAEEL Uncharacterized protein OS=Caenorhabditis elegans GN=CELE_Y116A8C.13 PE=1 SV=1
0.97559	0.548123	1.12812	1.25053				+	20	20	20	43.4	43.4	43.4	62.878	0	119.94	8597100000	111	1.33783	0.97559	sp|P30429-2|CED4_CAEEL;sp|P30429|CED4_CAEEL	sp|P30429-2|CED4_CAEEL;sp|P30429|CED4_CAEEL	>sp|P30429-2|CED4_CAEEL Isoform a of Cell death protein 4 OS=Caenorhabditis elegans GN=ced-4;>sp|P30429|CED4_CAEEL Cell death protein 4 OS=Caenorhabditis elegans GN=ced-4 PE=1 SV=2
0.975365	1.08925	1.04255	0.794299				+	55	55	55	74.9	74.9	74.9	71.3	0	323.31	273090000000	831	2.06089	0.975365	tr|Q22290|Q22290_CAEEL;tr|Q9U376|Q9U376_CAEEL	tr|Q22290|Q22290_CAEEL;tr|Q9U376|Q9U376_CAEEL	>tr|Q22290|Q22290_CAEEL Uncharacterized protein OS=Caenorhabditis elegans GN=CELE_T07C4.3 PE=1 SV=1;>tr|Q9U376|Q9U376_CAEEL Uncharacterized protein OS=Caenorhabditis elegans GN=CELE_T07C4.3 PE=1 SV=1
0.971205	1.0426	1.15786	0.713151				+	17	17	17	36.6	36.6	36.6	56.162	0	323.31	79482000000	568	1.73735	0.971205	sp|Q19969|IMA3_CAEEL	sp|Q19969|IMA3_CAEEL	>sp|Q19969|IMA3_CAEEL Importin subunit alpha-3 OS=Caenorhabditis elegans GN=ima-3 PE=1 SV=2
0.96882	0.890178	0.737238	1.27904				+	8	8	8	43.6	43.6	43.6	27.262	0	93.3	3213000000	50	1.57497	0.96882	sp|P34630|CUTC_CAEEL	sp|P34630|CUTC_CAEEL	>sp|P34630|CUTC_CAEEL Copper homeostasis protein cutC homolog OS=Caenorhabditis elegans GN=cutc-1 PE=3 SV=1
0.967826	0.972235	1.24329	0.687957				+	31	31	31	60.4	60.4	60.4	54.804	0	323.31	55638000000	399	1.57903	0.967827	tr|G5EDZ2|G5EDZ2_CAEEL	tr|G5EDZ2|G5EDZ2_CAEEL	>tr|G5EDZ2|G5EDZ2_CAEEL Uridine MonoPhosphate Synthetase OS=Caenorhabditis elegans GN=umps-1 PE=1 SV=1
0.957389	1.02236	0.914218	0.935583				+	16	16	16	57.1	57.1	57.1	21.602	0.00017979	34.147	5730400000	65	2.92413	0.957389	sp|P41880|YPT2_CAEEL	sp|P41880|YPT2_CAEEL	>sp|P41880|YPT2_CAEEL Uncharacterized protein F37A4.2 OS=Caenorhabditis elegans GN=F37A4.2 PE=4 SV=1
0.956317	0.89019	1.08528	0.893481				+	43	43	43	52.5	52.5	52.5	108.01	0	323.31	27351000000	336	2.34518	0.956317	sp|Q9N4H4|PME1_CAEEL;tr|A0A0K3ARD5|A0A0K3ARD5_CAEEL;tr|A0A0K3AWQ2|A0A0K3AWQ2_CAEEL;tr|A0A0K3AUD3|A0A0K3AUD3_CAEEL	sp|Q9N4H4|PME1_CAEEL	>sp|Q9N4H4|PME1_CAEEL Poly(ADP-ribose) polymerase pme-1 OS=Caenorhabditis elegans GN=pme-1 PE=2 SV=1
0.955637	1.32096	0.771346	0.774601				+	58	58	57	47.1	47.1	46.3	157.01	0	323.31	11832000000	250	1.46031	0.955637	sp|G5EDN3|TIM_CAEEL	sp|G5EDN3|TIM_CAEEL	>sp|G5EDN3|TIM_CAEEL Protein timeless homolog OS=Caenorhabditis elegans GN=tim-1 PE=1 SV=1
0.939815	0.889315	0.919042	1.01109				+	10	10	10	57.2	57.2	57.2	20.321	0.00020178	53.099	18496000000	132	2.8188	0.939815	sp|O62193|PSF2_CAEEL	sp|O62193|PSF2_CAEEL	>sp|O62193|PSF2_CAEEL Probable DNA replication complex GINS protein PSF2 OS=Caenorhabditis elegans GN=psf-2 PE=3 SV=1
0.938963	0.804153	1.19578	0.816958				+	18	18	18	31.7	31.7	31.7	76.79	0	95.306	4307800000	75	1.73974	0.938963	tr|O01477|O01477_CAEEL	tr|O01477|O01477_CAEEL	>tr|O01477|O01477_CAEEL Uncharacterized protein OS=Caenorhabditis elegans GN=C06A5.6 PE=1 SV=1
0.934769	0.885964	NaN	0.983575				+	4	4	4	36.5	36.5	36.5	21.512	0.00019512	46.955	8063400000	58	1.47875	0.934769	sp|P52478|UBC1_CAEEL	sp|P52478|UBC1_CAEEL	>sp|P52478|UBC1_CAEEL Ubiquitin-conjugating enzyme E2 1 OS=Caenorhabditis elegans GN=ubc-1 PE=1 SV=1
0.933753	0.607179	0.899229	1.29485				+	5	5	2	41.8	41.8	15.6	25.445	0	323.31	13395000000	67	1.37011	0.933753	tr|G5EG22|G5EG22_CAEEL	tr|G5EG22|G5EG22_CAEEL	>tr|G5EG22|G5EG22_CAEEL ICLN (ICLn) ion channel homolog OS=Caenorhabditis elegans GN=icln-1 PE=1 SV=1
0.933274	1.26683	0.827449	0.705541				+	17	17	8	34.4	34.4	16.4	64.046	0.00020921	59.716	17850000000	60	1.49791	0.933274	tr|G5ECC0|G5ECC0_CAEEL	tr|G5ECC0|G5ECC0_CAEEL	>tr|G5ECC0|G5ECC0_CAEEL Kinesin-like protein OS=Caenorhabditis elegans GN=klp-16 PE=2 SV=1
0.931734	0.851506	0.814182	1.12952				+	43	39	39	70.5	70.5	70.5	69.639	0	323.31	82703000000	555	1.9505	0.931734	tr|Q95XY1|Q95XY1_CAEEL;tr|Q9N3F4|Q9N3F4_CAEEL;tr|Q65XX1|Q65XX1_CAEEL	tr|Q95XY1|Q95XY1_CAEEL;tr|Q9N3F4|Q9N3F4_CAEEL;tr|Q65XX1|Q65XX1_CAEEL	>tr|Q95XY1|Q95XY1_CAEEL Vasa-and Belle-like Helicase OS=Caenorhabditis elegans GN=vbh-1 PE=1 SV=1;>tr|Q9N3F4|Q9N3F4_CAEEL Vasa-and Belle-like Helicase OS=Caenorhabditis elegans GN=vbh-1 PE=1 SV=1;>tr|Q65XX1|Q65XX1_CAEEL Vasa-and Belle-like Helicase OS=Caen
0.923898	1.19893	0.66353	0.909232				+	13	13	12	69.9	69.9	65.7	18.971	0	323.31	24479000000	194	1.56991	0.923898	sp|Q09250|SAP18_CAEEL	sp|Q09250|SAP18_CAEEL	>sp|Q09250|SAP18_CAEEL Probable histone deacetylase complex subunit SAP18 OS=Caenorhabditis elegans GN=C16C10.4 PE=3 SV=1
0.922814	0.867377	NaN	0.978252				+	16	16	15	20.8	20.8	19.7	118.8	0.000647	4.3968	897800000	20	1.41795	0.922814	tr|G5EEH0|G5EEH0_CAEEL	tr|G5EEH0|G5EEH0_CAEEL	>tr|G5EEH0|G5EEH0_CAEEL RNA interference promoting factor RDE-1 OS=Caenorhabditis elegans GN=rde-1 PE=2 SV=1
0.921037	1.31746	0.767164	0.678488				+	19	19	19	37.1	37.1	37.1	52.437	0	127.23	5320200000	87	1.35654	0.921037	sp|P30641|RPAP2_CAEEL	sp|P30641|RPAP2_CAEEL	>sp|P30641|RPAP2_CAEEL Putative RNA polymerase II subunit B1 CTD phosphatase R08D7.2 OS=Caenorhabditis elegans GN=R08D7.2 PE=3 SV=1
0.919164	1.32941	0.790602	0.637484				+	19	19	19	37.3	37.3	37.3	55.617	0	148.48	22437000000	175	1.31548	0.919164	tr|Q9N592|Q9N592_CAEEL	tr|Q9N592|Q9N592_CAEEL	>tr|Q9N592|Q9N592_CAEEL Yeast PRP (Splicing factor) related OS=Caenorhabditis elegans GN=prp-31 PE=1 SV=1
0.917897	1.20012	0.565168	0.9884				+	13	13	13	77.4	77.4	77.4	15.263	0	323.31	444130000000	1377	1.40948	0.917897	tr|Q3LFN1|Q3LFN1_CAEEL;sp|Q965W1|FABP9_CAEEL	tr|Q3LFN1|Q3LFN1_CAEEL;sp|Q965W1|FABP9_CAEEL	>tr|Q3LFN1|Q3LFN1_CAEEL Lipid Binding Protein OS=Caenorhabditis elegans GN=lbp-9 PE=1 SV=1;>sp|Q965W1|FABP9_CAEEL Fatty acid-binding protein homolog 9 OS=Caenorhabditis elegans GN=lbp-9 PE=3 SV=1
0.917126	NaN	0.858876	0.975376				+	3	3	3	33.1	33.1	33.1	14.135	0.00019535	47.146	2157100000	36	1.39383	0.917126	sp|Q6BER6|MED21_CAEEL	sp|Q6BER6|MED21_CAEEL	>sp|Q6BER6|MED21_CAEEL Mediator of RNA polymerase II transcription subunit 21 OS=Caenorhabditis elegans GN=mdt-21 PE=1 SV=1
0.916302	0.883845	0.696814	1.16825				+	6	6	6	46.3	46.3	46.3	24.772	0.00018185	35.67	3223200000	42	1.66457	0.916302	tr|Q2WF61|Q2WF61_CAEEL	tr|Q2WF61|Q2WF61_CAEEL	>tr|Q2WF61|Q2WF61_CAEEL Uncharacterized protein OS=Caenorhabditis elegans GN=CELE_Y48G1C.12 PE=4 SV=2
0.914883	1.09324	0.774604	0.876802				+	40	40	40	49.7	49.7	49.7	88.907	0	153.5	15225000000	181	1.9839	0.914883	sp|Q23639|CUL5_CAEEL	sp|Q23639|CUL5_CAEEL	>sp|Q23639|CUL5_CAEEL Cullin-5 OS=Caenorhabditis elegans GN=cul-5 PE=1 SV=2
0.912339	0.623311	0.953461	1.16025				+	21	21	21	35.4	35.4	35.4	102.67	0	203.05	9455300000	140	1.55071	0.912339	sp|O45962-2|RLE1_CAEEL;sp|O45962|RLE1_CAEEL;sp|O45962-3|RLE1_CAEEL	sp|O45962-2|RLE1_CAEEL;sp|O45962|RLE1_CAEEL	>sp|O45962-2|RLE1_CAEEL Isoform c of Regulation of longevity by E3 ubiquitin-protein ligase OS=Caenorhabditis elegans GN=rle-1;>sp|O45962|RLE1_CAEEL Regulation of longevity by E3 ubiquitin-protein ligase OS=Caenorhabditis elegans GN=rle-1 PE=1 SV=4
0.91206	0.528645	1.16359	1.04394				+	40	37	37	32.2	30.4	30.4	171.05	0	323.31	12859000000	215	1.36944	0.91206	tr|Q9U2G5|Q9U2G5_CAEEL	tr|Q9U2G5|Q9U2G5_CAEEL	>tr|Q9U2G5|Q9U2G5_CAEEL Uncharacterized protein OS=Caenorhabditis elegans GN=mrp-7 PE=1 SV=3
0.911945	0.887828	1.05671	0.7913				+	7	7	7	15.7	15.7	15.7	62.892	0.00047847	19.35	1892500000	44	2.14535	0.911945	tr|G5EEF7|G5EEF7_CAEEL;tr|A0A0K3AWM6|A0A0K3AWM6_CAEEL	tr|G5EEF7|G5EEF7_CAEEL;tr|A0A0K3AWM6|A0A0K3AWM6_CAEEL	>tr|G5EEF7|G5EEF7_CAEEL Mom-5 protein OS=Caenorhabditis elegans GN=mom-5 PE=1 SV=1;>tr|A0A0K3AWM6|A0A0K3AWM6_CAEEL More Of MS OS=Caenorhabditis elegans GN=mom-5 PE=1 SV=1
0.908686	0.651731	1.31727	0.757053				+	14	14	14	50.1	50.1	50.1	41.207	0.00019011	42.966	3290800000	59	1.31896	0.908686	tr|Q20966|Q20966_CAEEL	tr|Q20966|Q20966_CAEEL	>tr|Q20966|Q20966_CAEEL Uncharacterized protein OS=Caenorhabditis elegans GN=CELE_F58B3.7 PE=1 SV=1
0.907752	0.93028	1.15529	0.637688				+	63	63	63	34.8	34.8	34.8	213.92	0	323.31	10557000000	214	1.58199	0.907752	tr|G5EBK0|G5EBK0_CAEEL	tr|G5EBK0|G5EBK0_CAEEL	>tr|G5EBK0|G5EBK0_CAEEL Uncharacterized protein OS=Caenorhabditis elegans GN=CELE_T08A11.1 PE=1 SV=1
0.907711	0.678778	1.08158	0.962778				+	22	22	22	45.2	45.2	45.2	53.196	0	323.31	79138000000	425	1.77232	0.907711	sp|Q17761|6PGD_CAEEL	sp|Q17761|6PGD_CAEEL	>sp|Q17761|6PGD_CAEEL 6-phosphogluconate dehydrogenase, decarboxylating OS=Caenorhabditis elegans GN=T25B9.9 PE=3 SV=2
0.895638	0.876009	0.685795	1.12511				+	66	66	66	49.7	49.7	49.7	135.77	0	323.31	47568000000	504	1.7082	0.895638	sp|P92199|ROCK_CAEEL	sp|P92199|ROCK_CAEEL	>sp|P92199|ROCK_CAEEL Rho-associated protein kinase let-502 OS=Caenorhabditis elegans GN=let-502 PE=1 SV=1
0.891731	0.991039	0.977248	0.706906				+	17	17	17	73.1	73.1	73.1	19.435	0	86.328	19616000000	170	1.97514	0.891731	tr|Q965K5|Q965K5_CAEEL	tr|Q965K5|Q965K5_CAEEL	>tr|Q965K5|Q965K5_CAEEL DyNactin Complex component OS=Caenorhabditis elegans GN=dnc-3 PE=1 SV=2
0.889853	0.790981	0.792701	1.08588				+	11	11	11	29.7	29.7	29.7	47.839	0.00050882	26.477	1491800000	39	1.92389	0.889853	tr|Q19393|Q19393_CAEEL	tr|Q19393|Q19393_CAEEL	>tr|Q19393|Q19393_CAEEL Uncharacterized protein OS=Caenorhabditis elegans GN=CELE_F13D12.5 PE=1 SV=1
0.888397	0.861644	0.826275	0.977271				+	34	34	33	76.5	76.5	74.7	44.159	0	323.31	173840000000	852	2.58109	0.888397	tr|Q22253|Q22253_CAEEL	tr|Q22253|Q22253_CAEEL	>tr|Q22253|Q22253_CAEEL Proteasome Regulatory Particle, Non-ATPase-like OS=Caenorhabditis elegans GN=rpn-9 PE=1 SV=1
0.886847	0.955426	0.59558	1.10953				+	10	10	10	43.8	43.8	43.8	33.037	0	79.697	25415000000	95	1.54914	0.886846	sp|Q93459|NUBP1_CAEEL	sp|Q93459|NUBP1_CAEEL	>sp|Q93459|NUBP1_CAEEL Cytosolic Fe-S cluster assembly factor NUBP1 homolog OS=Caenorhabditis elegans GN=nubp-1 PE=2 SV=2
0.882123	0.668288	0.982942	0.995139				+	18	18	18	62.1	62.1	62.1	38.127	0	323.31	87488000000	419	1.84194	0.882123	tr|Q9XWH0|Q9XWH0_CAEEL	tr|Q9XWH0|Q9XWH0_CAEEL	>tr|Q9XWH0|Q9XWH0_CAEEL Yeast BUB homolog OS=Caenorhabditis elegans GN=bub-3 PE=1 SV=1
0.880786	0.742751	0.693834	1.20577				+	12	12	12	64.9	64.9	64.9	23.653	0	86.146	18684000000	110	1.48647	0.880786	sp|Q95ZI6|PITH1_CAEEL	sp|Q95ZI6|PITH1_CAEEL	>sp|Q95ZI6|PITH1_CAEEL PITH domain-containing protein ZK353.9 OS=Caenorhabditis elegans GN=ZK353.9 PE=3 SV=1
0.879434	0.909769	0.515071	1.21346				+	15	15	15	68.4	68.4	68.4	32.931	0	267.22	44450000000	187	1.30981	0.879434	sp|Q18967|EIF3F_CAEEL	sp|Q18967|EIF3F_CAEEL	>sp|Q18967|EIF3F_CAEEL Eukaryotic translation initiation factor 3 subunit F OS=Caenorhabditis elegans GN=eif-3.F PE=3 SV=1
0.878967	0.968973	0.601822	1.06611				+	53	53	53	58.3	58.3	58.3	126.67	0	323.31	51462000000	457	1.60363	0.878967	sp|O61931|ERGO1_CAEEL;tr|A0A0K3AY23|A0A0K3AY23_CAEEL;tr|A0A0K3ASS5|A0A0K3ASS5_CAEEL;tr|A0A0K3AV28|A0A0K3AV28_CAEEL	sp|O61931|ERGO1_CAEEL;tr|A0A0K3AY23|A0A0K3AY23_CAEEL	>sp|O61931|ERGO1_CAEEL Piwi-like protein ergo-1 OS=Caenorhabditis elegans GN=ergo-1 PE=1 SV=2;>tr|A0A0K3AY23|A0A0K3AY23_CAEEL Endogenous-RNAi deficient arGOnaute OS=Caenorhabditis elegans GN=ergo-1 PE=1 SV=1
0.877847	0.786837	1.14029	0.706411				+	15	15	15	74.5	74.5	74.5	18.474	0	184.54	3914100000	72	1.65214	0.877847	tr|P91344|P91344_CAEEL	tr|P91344|P91344_CAEEL	>tr|P91344|P91344_CAEEL Mitochondrial Fission Factor OS=Caenorhabditis elegans GN=mff-2 PE=1 SV=1
0.877643	0.646649	1.26743	0.718849				+	8	8	8	45.2	45.2	45.2	22.774	0.00017538	30.81	10773000000	60	1.33319	0.877643	tr|Q22453|Q22453_CAEEL	tr|Q22453|Q22453_CAEEL	>tr|Q22453|Q22453_CAEEL SSU (Yeast Suppressor of SUa7) Protein homolog OS=Caenorhabditis elegans GN=ssup-72 PE=1 SV=4
0.876614	1.23943	0.623784	0.766626				+	17	17	17	57	57	57	44.863	0	206.16	3476400000	86	1.37462	0.876614	tr|H2L010|H2L010_CAEEL;tr|Q8MPT0|Q8MPT0_CAEEL	tr|H2L010|H2L010_CAEEL;tr|Q8MPT0|Q8MPT0_CAEEL	>tr|H2L010|H2L010_CAEEL Uncharacterized protein OS=Caenorhabditis elegans GN=CELE_T22F3.2 PE=1 SV=2;>tr|Q8MPT0|Q8MPT0_CAEEL Uncharacterized protein OS=Caenorhabditis elegans GN=CELE_T22F3.2 PE=1 SV=2
0.876578	0.777176	0.977494	0.875065				+	31	31	31	41.1	41.1	41.1	105.51	0	323.31	6479500000	174	2.36408	0.876578	tr|Q22590|Q22590_CAEEL;tr|Q9U364|Q9U364_CAEEL	tr|Q22590|Q22590_CAEEL;tr|Q9U364|Q9U364_CAEEL	>tr|Q22590|Q22590_CAEEL ECT2 (Mammalian Rho GEF) homolog OS=Caenorhabditis elegans GN=ect-2 PE=1 SV=2;>tr|Q9U364|Q9U364_CAEEL ECT2 (Mammalian Rho GEF) homolog OS=Caenorhabditis elegans GN=ect-2 PE=1 SV=1
0.875132	0.530056	0.96436	1.13098				+	20	20	20	26	26	26	107.68	0	102.83	4657700000	63	1.40417	0.875132	tr|Q9BIA3|Q9BIA3_CAEEL	tr|Q9BIA3|Q9BIA3_CAEEL	>tr|Q9BIA3|Q9BIA3_CAEEL Uncharacterized protein OS=Caenorhabditis elegans GN=C25H3.11 PE=1 SV=1
0.874185	0.615285	0.88263	1.12464				+	35	35	35	42.9	42.9	42.9	96.539	0	323.31	11226000000	147	1.56597	0.874185	sp|Q17392|CUL4_CAEEL	sp|Q17392|CUL4_CAEEL	>sp|Q17392|CUL4_CAEEL Cullin-4 OS=Caenorhabditis elegans GN=cul-4 PE=1 SV=3
0.871294	0.542969	1.01544	1.05547				+	28	28	28	41.1	41.1	41.1	94.314	0	180.55	5983600000	90	1.47015	0.871294	tr|Q965Y0|Q965Y0_CAEEL	tr|Q965Y0|Q965Y0_CAEEL	>tr|Q965Y0|Q965Y0_CAEEL TAF (TBP-associated transcription factor) family OS=Caenorhabditis elegans GN=taf-6.2 PE=1 SV=2
0.870095	0.837896	0.746655	1.02573				+	24	24	3	72.5	72.5	13.3	39.281	0	323.31	148470000000	432	2.05561	0.870095	tr|A7LPE6|A7LPE6_CAEEL;tr|Q7JMU1|Q7JMU1_CAEEL;sp|P34517|GPDH2_CAEEL	tr|A7LPE6|A7LPE6_CAEEL;tr|Q7JMU1|Q7JMU1_CAEEL;sp|P34517|GPDH2_CAEEL	>tr|A7LPE6|A7LPE6_CAEEL Glycerol-3-phosphate dehydrogenase [NAD(+)] OS=Caenorhabditis elegans GN=gpdh-2 PE=1 SV=1;>tr|Q7JMU1|Q7JMU1_CAEEL Glycerol-3-phosphate dehydrogenase [NAD(+)] OS=Caenorhabditis elegans GN=gpdh-2 PE=1 SV=1;>sp|P34517|GPDH2_CAEEL Proba
0.866902	1.02087	0.816613	0.76322				+	51	51	51	52.3	52.3	52.3	129.09	0	228.69	30016000000	365	2.09136	0.866902	tr|Q93413|Q93413_CAEEL	tr|Q93413|Q93413_CAEEL	>tr|Q93413|Q93413_CAEEL Dicer Related Helicase OS=Caenorhabditis elegans GN=drh-3 PE=1 SV=3
0.860268	0.824873	0.634307	1.12163				+	16	15	15	47.2	44.9	44.9	40.251	0	92.429	27721000000	160	1.58327	0.860268	tr|Q18547|Q18547_CAEEL	tr|Q18547|Q18547_CAEEL	>tr|Q18547|Q18547_CAEEL RFC (DNA replication factor) family OS=Caenorhabditis elegans GN=rfc-3 PE=1 SV=1
0.856536	0.770931	1.10279	0.695881				+	19	19	19	36.8	36.8	36.8	44.113	0.00020721	58.035	7014400000	90	1.68514	0.856536	sp|Q9U2R0|BIN3D_CAEEL;sp|Q9U2R0-2|BIN3D_CAEEL	sp|Q9U2R0|BIN3D_CAEEL;sp|Q9U2R0-2|BIN3D_CAEEL	>sp|Q9U2R0|BIN3D_CAEEL Probable RNA methyltransferase Y17G7B.18 OS=Caenorhabditis elegans GN=Y17G7B.18 PE=3 SV=1;>sp|Q9U2R0-2|BIN3D_CAEEL Isoform b of Probable RNA methyltransferase Y17G7B.18 OS=Caenorhabditis elegans GN=Y17G7B.18
0.856227	0.983712	0.492745	1.09223				+	14	14	14	45.5	45.5	45.5	21.635	0	323.31	12988000000	219	1.36257	0.856228	tr|Q21821|Q21821_CAEEL	tr|Q21821|Q21821_CAEEL	>tr|Q21821|Q21821_CAEEL Uncharacterized protein OS=Caenorhabditis elegans GN=CELE_R07E5.7 PE=1 SV=1
0.855236	0.775504	0.822833	0.967371				+	31	31	31	70.5	70.5	70.5	49.298	0	323.31	153750000000	642	2.34465	0.855236	sp|Q9GZH2|RUVB2_CAEEL	sp|Q9GZH2|RUVB2_CAEEL	>sp|Q9GZH2|RUVB2_CAEEL RuvB-like 2 OS=Caenorhabditis elegans GN=ruvb-2 PE=1 SV=1
0.854315	0.820275	0.994908	0.747761				+	20	20	20	47.4	47.4	47.4	42.935	0	130.31	15240000000	183	2.13724	0.854315	tr|Q9U210|Q9U210_CAEEL	tr|Q9U210|Q9U210_CAEEL	>tr|Q9U210|Q9U210_CAEEL Uncharacterized protein OS=Caenorhabditis elegans GN=CELE_Y57A10A.27 PE=1 SV=1
0.85144	0.787586	0.556914	1.20982				+	5	5	5	29.3	29.3	29.3	20.029	0.00043085	10.362	2148700000	29	1.32891	0.85144	tr|Q2HQJ8|Q2HQJ8_CAEEL	tr|Q2HQJ8|Q2HQJ8_CAEEL	>tr|Q2HQJ8|Q2HQJ8_CAEEL Uncharacterized protein OS=Caenorhabditis elegans GN=CELE_Y51H4A.15 PE=1 SV=1
0.848672	0.673463	0.952066	0.920486				+	15	15	14	17.3	17.3	16.5	100.86	0.00021277	63.603	1964100000	77	1.9747	0.848672	sp|P46578|GOP1_CAEEL	sp|P46578|GOP1_CAEEL	>sp|P46578|GOP1_CAEEL Protein CLEC16A homolog OS=Caenorhabditis elegans GN=gop-1 PE=3 SV=1
0.846116	0.823683	0.880154	0.834512				+	10	10	10	42.2	42.2	42.2	28.412	0.00043866	11.702	3483700000	35	3.37887	0.846116	tr|Q18485|Q18485_CAEEL	tr|Q18485|Q18485_CAEEL	>tr|Q18485|Q18485_CAEEL Uncharacterized protein OS=Caenorhabditis elegans GN=C35D10.5 PE=1 SV=2
0.845189	0.855016	0.547526	1.13303				+	11	11	11	45.8	45.8	45.8	20.932	0.00022031	68.866	4402600000	143	1.42283	0.845189	tr|J3K004|J3K004_CAEEL	tr|J3K004|J3K004_CAEEL	>tr|J3K004|J3K004_CAEEL Uncharacterized protein OS=Caenorhabditis elegans GN=CELE_F54D11.4 PE=1 SV=1
0.84421	0.793953	0.787475	0.951202				+	16	16	16	42.8	42.8	42.8	51.827	0	129.64	8031100000	79	2.39834	0.84421	tr|Q9BL57|Q9BL57_CAEEL	tr|Q9BL57|Q9BL57_CAEEL	>tr|Q9BL57|Q9BL57_CAEEL Uncharacterized protein OS=Caenorhabditis elegans GN=CELE_Y65B4A.1 PE=1 SV=1
0.843144	1.09553	0.525439	0.908464				+	8	8	8	22.1	22.1	22.1	45.182	0.00043128	10.443	1142800000	21	1.42723	0.843144	tr|Q9BKU9|Q9BKU9_CAEEL	tr|Q9BKU9|Q9BKU9_CAEEL	>tr|Q9BKU9|Q9BKU9_CAEEL Uncharacterized protein OS=Caenorhabditis elegans GN=CELE_Y37E3.1 PE=4 SV=1
0.842115	0.556071	0.829077	1.1412				+	9	9	9	42.6	42.6	42.6	27.922	0	187.14	12682000000	104	1.4201	0.842115	tr|Q8MNY0|Q8MNY0_CAEEL	tr|Q8MNY0|Q8MNY0_CAEEL	>tr|Q8MNY0|Q8MNY0_CAEEL Ubiquitin carboxyl-terminal hydrolase OS=Caenorhabditis elegans GN=ubh-2 PE=1 SV=1
0.841841	0.787787	0.909964	0.827773				+	55	55	35	44.2	44.2	26.9	134.62	0	323.31	67995000000	502	2.73991	0.841841	tr|Q95Y15|Q95Y15_CAEEL	tr|Q95Y15|Q95Y15_CAEEL	>tr|Q95Y15|Q95Y15_CAEEL Nuclear Pore complex Protein OS=Caenorhabditis elegans GN=npp-8 PE=1 SV=4
0.840255	0.922297	0.482236	1.11623				+	9	9	9	30.3	30.3	30.3	38.967	0.00046239	16.362	4856400000	48	1.33361	0.840255	tr|P91500|P91500_CAEEL	tr|P91500|P91500_CAEEL	>tr|P91500|P91500_CAEEL Molybdopterin synthase catalytic subunit OS=Caenorhabditis elegans GN=CELE_T27A3.6 PE=1 SV=1
0.839658	0.596895	0.830067	1.09201				+	41	41	2	71.1	71.1	5.7	43.638	0	323.31	130890000000	632	1.55589	0.839658	sp|Q23232|WDR4_CAEEL	sp|Q23232|WDR4_CAEEL	>sp|Q23232|WDR4_CAEEL tRNA (guanine-N(7)-)-methyltransferase non-catalytic subunit OS=Caenorhabditis elegans GN=Y102E9.2 PE=3 SV=1
0.837004	0.746545	0.594203	1.17026				+	48	48	48	36.1	36.1	36.1	157.57	0	220.13	10249000000	177	1.3993	0.837004	tr|U4PBT1|U4PBT1_CAEEL;tr|U4PC56|U4PC56_CAEEL;tr|A4F301|A4F301_CAEEL	tr|U4PBT1|U4PBT1_CAEEL;tr|U4PC56|U4PC56_CAEEL	>tr|U4PBT1|U4PBT1_CAEEL Transcription Factor ThreeC subunit (GTF3C homolog) OS=Caenorhabditis elegans GN=tftc-1 PE=1 SV=1;>tr|U4PC56|U4PC56_CAEEL Transcription Factor ThreeC subunit (GTF3C homolog) OS=Caenorhabditis elegans GN=tftc-1 PE=1 SV=1
0.835312	0.639072	0.705201	1.16166				+	32	32	32	54.7	54.7	54.7	55.284	0	133.1	9295200000	125	1.43683	0.835312	tr|Q17695|Q17695_CAEEL	tr|Q17695|Q17695_CAEEL	>tr|Q17695|Q17695_CAEEL SPinDLy (Drosophila chromosome segregation) homolog OS=Caenorhabditis elegans GN=spdl-1 PE=1 SV=1
0.834815	0.913303	0.636922	0.954222				+	33	33	33	65.6	65.6	65.6	57.477	0	323.31	61935000000	405	1.8554	0.834815	tr|Q22469|Q22469_CAEEL	tr|Q22469|Q22469_CAEEL	>tr|Q22469|Q22469_CAEEL Uncharacterized protein OS=Caenorhabditis elegans GN=CELE_T13H5.4 PE=1 SV=2
0.833932	1.11304	0.748712	0.640048				+	18	18	18	42.5	42.5	42.5	51.459	0	323.31	24805000000	213	1.55005	0.833932	tr|Q23068|Q23068_CAEEL;tr|A0A0K3AVX4|A0A0K3AVX4_CAEEL	tr|Q23068|Q23068_CAEEL	>tr|Q23068|Q23068_CAEEL Uncharacterized protein OS=Caenorhabditis elegans GN=CELE_W01A11.1 PE=1 SV=1
0.831672	0.593849	0.884203	1.01696				+	26	26	26	46.9	46.9	46.9	70.13	0	118.86	9242600000	134	1.66094	0.831672	tr|Q19731|Q19731_CAEEL	tr|Q19731|Q19731_CAEEL	>tr|Q19731|Q19731_CAEEL Uncharacterized protein OS=Caenorhabditis elegans GN=ekl-1 PE=1 SV=1
0.829702	0.675593	0.958072	0.855442				+	20	20	20	66.7	66.7	66.7	32.276	0	223.63	14765000000	170	2.01076	0.829702	tr|G5EDH7|G5EDH7_CAEEL;tr|G4S185|G4S185_CAEEL	tr|G5EDH7|G5EDH7_CAEEL;tr|G4S185|G4S185_CAEEL	>tr|G5EDH7|G5EDH7_CAEEL AANAT (Arylalkylamine N-AcetylTransferase) homolog OS=Caenorhabditis elegans GN=anat-1 PE=1 SV=2;>tr|G4S185|G4S185_CAEEL AANAT (Arylalkylamine N-AcetylTransferase) homolog OS=Caenorhabditis elegans GN=anat-1 PE=1 SV=2
0.828821	0.486815	0.973891	1.02576				+	7	7	7	30.9	30.9	30.9	40.871	0.0004493	13.826	2577100000	45	1.3945	0.828821	tr|E0DBL0|E0DBL0_CAEEL	tr|E0DBL0|E0DBL0_CAEEL	>tr|E0DBL0|E0DBL0_CAEEL Uncharacterized protein OS=Caenorhabditis elegans GN=CELE_Y51H7C.5 PE=1 SV=1
0.828059	NaN	0.828582	0.827537				+	10	10	10	24.6	24.6	24.6	69.175	0.00021939	68.359	1844800000	36	3.3963	0.828059	sp|Q22708|SYM2_CAEEL;tr|A0A0K3ARR9|A0A0K3ARR9_CAEEL	sp|Q22708|SYM2_CAEEL;tr|A0A0K3ARR9|A0A0K3ARR9_CAEEL	>sp|Q22708|SYM2_CAEEL RNA-binding protein sym-2 OS=Caenorhabditis elegans GN=sym-2 PE=2 SV=3;>tr|A0A0K3ARR9|A0A0K3ARR9_CAEEL Uncharacterized protein OS=Caenorhabditis elegans GN=sym-2 PE=1 SV=1
0.827225	0.834387	0.797753	0.849534				+	5	5	5	38.7	38.7	38.7	20.393	0.00047177	18.008	5577100000	52	3.46207	0.827225	tr|O17599|O17599_CAEEL	tr|O17599|O17599_CAEEL	>tr|O17599|O17599_CAEEL RAP homolog (Vertebrate Rap GTPase family) OS=Caenorhabditis elegans GN=rap-2 PE=1 SV=2
0.823174	1.05297	0.949149	0.467407				+	8	8	1	35.5	35.5	6.8	34.326	0.00017841	33.021	4496200000	36	1.34854	0.823174	sp|Q18412|SGO1_CAEEL	sp|Q18412|SGO1_CAEEL	>sp|Q18412|SGO1_CAEEL Shugoshin OS=Caenorhabditis elegans GN=sgo-1 PE=3 SV=2
0.822423	0.973276	0.665806	0.828188				+	35	35	35	63.4	63.4	63.4	44.308	0	323.31	112100000000	437	1.94082	0.822423	tr|O45502|O45502_CAEEL	tr|O45502|O45502_CAEEL	>tr|O45502|O45502_CAEEL DNaJ domain (Prokaryotic heat shock protein) OS=Caenorhabditis elegans GN=dnj-12 PE=1 SV=1
0.822003	0.86275	NaN	0.781257				+	5	5	5	13.8	13.8	13.8	59.693	0.0005596	8.5654	1840200000	28	1.50126	0.822003	tr|Q09967|Q09967_CAEEL	tr|Q09967|Q09967_CAEEL	>tr|Q09967|Q09967_CAEEL EGG sterile (Unfertilizable) OS=Caenorhabditis elegans GN=egg-1 PE=1 SV=2
0.819331	0.902399	0.847057	0.708535				+	27	27	27	50.2	50.2	50.2	60.119	0	113.95	5109200000	89	2.30845	0.819331	sp|O02042|MED1L_CAEEL	sp|O02042|MED1L_CAEEL	>sp|O02042|MED1L_CAEEL Mediator of RNA polymerase II transcription subunit 1.2 OS=Caenorhabditis elegans GN=mdt-1.2 PE=3 SV=1
0.818954	0.839921	NaN	0.797987				+	9	9	9	34.7	34.7	34.7	36.074	0.00046432	16.673	1031200000	27	1.78793	0.818954	tr|Q2MDF2|Q2MDF2_CAEEL	tr|Q2MDF2|Q2MDF2_CAEEL	>tr|Q2MDF2|Q2MDF2_CAEEL Uncharacterized protein OS=Caenorhabditis elegans GN=CELE_Y53F4B.42 PE=1 SV=1
0.818418	0.737564	0.839291	0.878399				+	20	20	20	25.3	25.3	25.3	101.16	0	88.971	5093600000	74	2.5817	0.818418	tr|H2KZX4|H2KZX4_CAEEL;tr|Q7JP80|Q7JP80_CAEEL	tr|H2KZX4|H2KZX4_CAEEL;tr|Q7JP80|Q7JP80_CAEEL	>tr|H2KZX4|H2KZX4_CAEEL Uncharacterized protein OS=Caenorhabditis elegans GN=CELE_T13C2.6 PE=1 SV=1;>tr|Q7JP80|Q7JP80_CAEEL Uncharacterized protein OS=Caenorhabditis elegans GN=CELE_T13C2.6 PE=1 SV=1
0.817352	0.946124	0.939658	0.566275				+	21	21	21	51	51	51	54.994	0	152.62	20208000000	190	1.64222	0.817352	tr|Q09973|Q09973_CAEEL	tr|Q09973|Q09973_CAEEL	>tr|Q09973|Q09973_CAEEL Uncharacterized protein OS=Caenorhabditis elegans GN=C17G10.1 PE=1 SV=1
0.816824	0.531851	0.99543	0.923192				+	11	11	11	42.4	42.4	42.4	42.128	0.00022717	74.695	2490500000	38	1.5272	0.816824	tr|G5EEG6|G5EEG6_CAEEL	tr|G5EEG6|G5EEG6_CAEEL	>tr|G5EEG6|G5EEG6_CAEEL Carrier protein (C2) OS=Caenorhabditis elegans GN=CELE_T09F3.2 PE=1 SV=1
0.816518	0.869703	1.0466	0.533253				+	21	21	21	33.9	33.9	33.9	73.083	0	267.47	29132000000	187	1.49002	0.816518	tr|O17895|O17895_CAEEL	tr|O17895|O17895_CAEEL	>tr|O17895|O17895_CAEEL HAlF transporter (PGP related) OS=Caenorhabditis elegans GN=haf-3 PE=1 SV=2
0.81593	0.983846	0.503985	0.959958				+	47	47	44	36.4	36.4	34.1	177.64	0	148.32	21476000000	265	1.45945	0.81593	tr|G5EFP3|G5EFP3_CAEEL	tr|G5EFP3|G5EFP3_CAEEL	>tr|G5EFP3|G5EFP3_CAEEL Uncharacterized protein OS=Caenorhabditis elegans GN=mrp-4 PE=1 SV=1
0.814601	0.556962	0.901461	0.98538				+	19	19	19	50.5	50.5	50.5	45.127	0	94.523	8163100000	93	1.60331	0.814601	tr|C6KRJ1|C6KRJ1_CAEEL	tr|C6KRJ1|C6KRJ1_CAEEL	>tr|C6KRJ1|C6KRJ1_CAEEL Uncharacterized protein OS=Caenorhabditis elegans GN=C33D9.13 PE=1 SV=1
0.813329	0.827863	NaN	0.798795				+	13	13	13	15.1	15.1	15.1	115.02	0.00017612	31.393	1779500000	43	1.94404	0.813329	tr|O01470|O01470_CAEEL	tr|O01470|O01470_CAEEL	>tr|O01470|O01470_CAEEL Uncharacterized protein OS=Caenorhabditis elegans GN=C04E6.11 PE=1 SV=2
0.812699	0.469152	1.00979	0.959154				+	45	45	44	54.3	54.3	53.5	104.84	0	323.31	114210000000	556	1.37498	0.812699	tr|Q965V4|Q965V4_CAEEL;tr|V6CKP0|V6CKP0_CAEEL	tr|Q965V4|Q965V4_CAEEL	>tr|Q965V4|Q965V4_CAEEL EXPOrtin (Nuclear export receptor) OS=Caenorhabditis elegans GN=xpo-2 PE=1 SV=1
0.812324	0.817311	0.493548	1.12611				+	16	16	16	51.9	51.9	51.9	34.265	0	262.15	4253200000	69	1.32784	0.812324	tr|O45717|O45717_CAEEL	tr|O45717|O45717_CAEEL	>tr|O45717|O45717_CAEEL Aspergillus NUclear Division related OS=Caenorhabditis elegans GN=nud-2 PE=1 SV=1
0.812102	0.892264	0.934332	0.60971				+	16	16	16	28.5	28.5	28.5	94.138	0.00021057	61.056	1759600000	57	1.8128	0.812102	tr|O44737|O44737_CAEEL	tr|O44737|O44737_CAEEL	>tr|O44737|O44737_CAEEL XPG (Xeroderma Pigmentosum group G) DNA repair gene homolog OS=Caenorhabditis elegans GN=xpg-1 PE=1 SV=2
0.811685	1.12943	0.731805	0.573817				+	20	20	20	37.8	37.8	37.8	58.081	0.00019168	44.078	4952500000	78	1.40832	0.811685	tr|Q9XUE7|Q9XUE7_CAEEL;tr|E3W754|E3W754_CAEEL;tr|Q86D13|Q86D13_CAEEL;tr|D3YT77|D3YT77_CAEEL;tr|E3W755|E3W755_CAEEL;tr|E3W756|E3W756_CAEEL	tr|Q9XUE7|Q9XUE7_CAEEL;tr|E3W754|E3W754_CAEEL;tr|Q86D13|Q86D13_CAEEL;tr|D3YT77|D3YT77_CAEEL	>tr|Q9XUE7|Q9XUE7_CAEEL CFP1 (CpG-binding protein, CXXC Finger Protein 1) homolog OS=Caenorhabditis elegans GN=cfp-1 PE=1 SV=3;>tr|E3W754|E3W754_CAEEL CFP1 (CpG-binding protein, CXXC Finger Protein 1) homolog OS=Caenorhabditis elegans GN=cfp-1 PE=1 SV=1;>t
0.809815	0.714276	0.775158	0.94001				+	10	10	10	20.5	20.5	20.5	72.241	0	287.56	5337500000	95	2.16357	0.809815	tr|Q564X1|Q564X1_CAEEL;tr|Q93346|Q93346_CAEEL;tr|Q564X0|Q564X0_CAEEL	tr|Q564X1|Q564X1_CAEEL;tr|Q93346|Q93346_CAEEL;tr|Q564X0|Q564X0_CAEEL	>tr|Q564X1|Q564X1_CAEEL IntraMembrane Protease (IMPAS) family OS=Caenorhabditis elegans GN=imp-1 PE=1 SV=1;>tr|Q93346|Q93346_CAEEL IntraMembrane Protease (IMPAS) family OS=Caenorhabditis elegans GN=imp-1 PE=1 SV=1;>tr|Q564X0|Q564X0_CAEEL IntraMembrane Prot
0.808612	0.843014	0.935691	0.647132				+	31	31	31	44.4	44.4	44.4	76.993	0	204.02	28304000000	198	1.9632	0.808613	sp|Q19294|CDC23_CAEEL	sp|Q19294|CDC23_CAEEL	>sp|Q19294|CDC23_CAEEL Cell division cycle protein 23 homolog OS=Caenorhabditis elegans GN=mat-3 PE=1 SV=2
0.807271	0.979024	0.978703	0.464085				+	24	24	24	33.1	33.1	33.1	92.629	0	98.728	5035300000	73	1.37332	0.807271	sp|Q21827|GPTC1_CAEEL	sp|Q21827|GPTC1_CAEEL	>sp|Q21827|GPTC1_CAEEL G patch domain-containing protein 1 homolog OS=Caenorhabditis elegans GN=R07E5.1 PE=1 SV=1
0.806789	0.900888	0.7619	0.75758				+	37	37	37	47.8	47.8	47.8	91.811	0	323.31	46714000000	354	2.47032	0.806789	tr|Q19131|Q19131_CAEEL	tr|Q19131|Q19131_CAEEL	>tr|Q19131|Q19131_CAEEL Nuclear Pore complex Protein OS=Caenorhabditis elegans GN=npp-5 PE=1 SV=1
0.801789	0.782703	0.903015	0.719649				+	18	18	18	50.6	50.6	50.6	38.274	0	99.913	18731000000	177	2.34969	0.801789	tr|O45069|O45069_CAEEL	tr|O45069|O45069_CAEEL	>tr|O45069|O45069_CAEEL Uncharacterized protein OS=Caenorhabditis elegans GN=C11D2.4 PE=1 SV=2
0.799522	0.563303	1.03832	0.796941				+	22	22	21	36	36	34.9	89.479	0	76.921	12467000000	143	1.55005	0.799522	tr|Q27394|Q27394_CAEEL;tr|G5ECH8|G5ECH8_CAEEL;tr|Q5WRN8|Q5WRN8_CAEEL	tr|Q27394|Q27394_CAEEL;tr|G5ECH8|G5ECH8_CAEEL;tr|Q5WRN8|Q5WRN8_CAEEL	>tr|Q27394|Q27394_CAEEL Uncharacterized protein OS=Caenorhabditis elegans GN=let-653 PE=1 SV=2;>tr|G5ECH8|G5ECH8_CAEEL Let-653 protein OS=Caenorhabditis elegans GN=let-653 PE=1 SV=1;>tr|Q5WRN8|Q5WRN8_CAEEL Uncharacterized protein OS=Caenorhabditis elegans
0.797897	0.804859	NaN	0.790936	+			+	6	6	6	9.6	9.6	9.6	89.901	1	-2	2892700000	18	2.25537	0.797897	tr|P91352|P91352_CAEEL	tr|P91352|P91352_CAEEL	>tr|P91352|P91352_CAEEL FANCM (Fanconi anemia complex component M) homolog OS=Caenorhabditis elegans GN=fncm-1 PE=4 SV=2
0.79753	0.517101	0.963916	0.911574				+	66	66	66	57.3	57.3	57.3	163.59	0	323.31	24682000000	507	1.5247	0.79753	sp|Q27395|LI15B_CAEEL	sp|Q27395|LI15B_CAEEL	>sp|Q27395|LI15B_CAEEL Protein lin-15B OS=Caenorhabditis elegans GN=lin-15B PE=2 SV=1
0.796053	0.9807	0.526391	0.881068				+	19	19	19	38	38	38	55.271	0	230.11	2903200000	60	1.542	0.796053	sp|Q2L6W9-2|SAX1_CAEEL;sp|Q2L6W9|SAX1_CAEEL	sp|Q2L6W9-2|SAX1_CAEEL;sp|Q2L6W9|SAX1_CAEEL	>sp|Q2L6W9-2|SAX1_CAEEL Isoform b of Serine/threonine-protein kinase sax-1 OS=Caenorhabditis elegans GN=sax-1;>sp|Q2L6W9|SAX1_CAEEL Serine/threonine-protein kinase sax-1 OS=Caenorhabditis elegans GN=sax-1 PE=2 SV=1
0.79417	0.819128	0.697448	0.865934				+	18	18	18	28.9	28.9	28.9	72.558	0	92.45	3757200000	66	2.40079	0.79417	tr|G5EF68|G5EF68_CAEEL	tr|G5EF68|G5EF68_CAEEL	>tr|G5EF68|G5EF68_CAEEL TAF (TBP-associated transcription factor) family OS=Caenorhabditis elegans GN=taf-5 PE=1 SV=1
0.793662	0.977555	0.689627	0.713803				+	17	17	17	21.2	21.2	21.2	123.19	0	239.27	3054000000	55	1.87839	0.793662	tr|Q95Q36|Q95Q36_CAEEL;tr|B3WFY3|B3WFY3_CAEEL	tr|Q95Q36|Q95Q36_CAEEL	>tr|Q95Q36|Q95Q36_CAEEL Uncharacterized protein OS=Caenorhabditis elegans GN=CELE_W09G3.6 PE=1 SV=1
0.792677	0.579889	0.673217	1.12492				+	18	18	1	35.7	35.7	3.1	62.671	0	323.31	10169000000	141	1.37427	0.792677	tr|A8DYS1|A8DYS1_CAEEL;tr|A0A0K3AUP0|A0A0K3AUP0_CAEEL;tr|A8DYS3|A8DYS3_CAEEL;tr|A7KQE9|A7KQE9_CAEEL;tr|G5EF03|G5EF03_CAEEL;tr|A0A0K3ARP1|A0A0K3ARP1_CAEEL;tr|A0A0K3AU13|A0A0K3AU13_CAEEL;tr|A0A0K3AUP5|A0A0K3AUP5_CAEEL;tr|A0A0K3AX15|A0A0K3AX15_CAEEL;tr|A0A0K3AU17|A0A0K3AU17_CAEEL;tr|A0A0K3AX10|A0A0K3AX10_CAEEL	tr|A8DYS1|A8DYS1_CAEEL;tr|A0A0K3AUP0|A0A0K3AUP0_CAEEL;tr|A8DYS3|A8DYS3_CAEEL;tr|A7KQE9|A7KQE9_CAEEL;tr|G5EF03|G5EF03_CAEEL;tr|A0A0K3ARP1|A0A0K3ARP1_CAEEL	>tr|A8DYS1|A8DYS1_CAEEL ELAV-Type RNA binding-protein family OS=Caenorhabditis elegans GN=etr-1 PE=1 SV=1;>tr|A0A0K3AUP0|A0A0K3AUP0_CAEEL ELAV-Type RNA binding-protein family OS=Caenorhabditis elegans GN=etr-1 PE=1 SV=1;>tr|A8DYS3|A8DYS3_CAEEL ELAV-Type RN
0.791593	0.541578	0.753632	1.07957				+	30	30	30	78	78	78	53.207	0	323.31	284780000000	989	1.43277	0.791594	sp|Q10051|PRP19_CAEEL	sp|Q10051|PRP19_CAEEL	>sp|Q10051|PRP19_CAEEL Pre-mRNA-processing factor 19 OS=Caenorhabditis elegans GN=prp-19 PE=3 SV=2
0.791232	0.66807	0.912147	0.793479				+	15	15	15	44.4	44.4	44.4	33.705	0	323.31	5927400000	115	2.10576	0.791232	tr|Q9GYR0|Q9GYR0_CAEEL	tr|Q9GYR0|Q9GYR0_CAEEL	>tr|Q9GYR0|Q9GYR0_CAEEL Uncharacterized protein OS=Caenorhabditis elegans GN=C49H3.9 PE=1 SV=2
0.790791	0.891855	0.889	0.59152				+	19	19	19	40.1	40.1	40.1	60.485	0	250.51	9672500000	143	1.80946	0.790791	sp|Q95Q34|RIOK2_CAEEL	sp|Q95Q34|RIOK2_CAEEL	>sp|Q95Q34|RIOK2_CAEEL Serine/threonine-protein kinase RIO2 OS=Caenorhabditis elegans GN=riok-2 PE=2 SV=2
0.79013	0.829253	0.778732	0.762405				+	26	26	26	82.6	82.6	82.6	33.034	0	323.31	91491000000	421	3.18851	0.79013	tr|Q9XXA2|Q9XXA2_CAEEL	tr|Q9XXA2|Q9XXA2_CAEEL	>tr|Q9XXA2|Q9XXA2_CAEEL Microtubule End Binding Protein OS=Caenorhabditis elegans GN=ebp-2 PE=1 SV=1
0.789404	1.04462	0.750886	0.572708				+	63	63	61	80.6	80.6	80.6	79.973	0	323.31	104580000000	634	1.53672	0.789404	tr|Q8WQC9|Q8WQC9_CAEEL;tr|G5EDY8|G5EDY8_CAEEL	tr|Q8WQC9|Q8WQC9_CAEEL;tr|G5EDY8|G5EDY8_CAEEL	>tr|Q8WQC9|Q8WQC9_CAEEL Dynamin-Related Protein OS=Caenorhabditis elegans GN=drp-1 PE=1 SV=1;>tr|G5EDY8|G5EDY8_CAEEL Dynamin-Related Protein OS=Caenorhabditis elegans GN=drp-1 PE=1 SV=1
0.788425	0.613503	0.988516	0.763255				+	23	23	23	57.8	57.8	57.8	48.022	0	134.19	18952000000	165	1.73101	0.788425	sp|Q09535|PCH2_CAEEL	sp|Q09535|PCH2_CAEEL	>sp|Q09535|PCH2_CAEEL Putative pachytene checkpoint protein 2 OS=Caenorhabditis elegans GN=pch-2 PE=1 SV=1
0.78818	1.12624	0.736553	0.501749				+	28	28	28	55.1	55.1	55.1	65.566	0	323.31	14710000000	229	1.30575	0.78818	tr|D3YT50|D3YT50_CAEEL;sp|Q21921|SIR2_CAEEL	tr|D3YT50|D3YT50_CAEEL;sp|Q21921|SIR2_CAEEL	>tr|D3YT50|D3YT50_CAEEL Yeast SIR related OS=Caenorhabditis elegans GN=sir-2.1 PE=1 SV=1;>sp|Q21921|SIR2_CAEEL NAD-dependent protein deacetylase sir-2.1 OS=Caenorhabditis elegans GN=sir-2.1 PE=1 SV=1
0.787551	0.872813	0.921859	0.567981				+	47	13	13	58.1	20	20	91.994	0	323.31	22287000000	199	1.71695	0.787551	tr|Q18494|Q18494_CAEEL	tr|Q18494|Q18494_CAEEL	>tr|Q18494|Q18494_CAEEL Microtubule-Associated Protein Homolog OS=Caenorhabditis elegans GN=maph-1.3 PE=1 SV=2
0.787266	0.826803	NaN	0.747729				+	4	4	4	16.4	16.4	16.4	33.566	0.00018332	37.109	2674200000	28	1.4956	0.787266	tr|B1Q233|B1Q233_CAEEL;tr|Q18931|Q18931_CAEEL	tr|B1Q233|B1Q233_CAEEL;tr|Q18931|Q18931_CAEEL	>tr|B1Q233|B1Q233_CAEEL UBiquitin Conjugating enzyme OS=Caenorhabditis elegans GN=ubc-6 PE=1 SV=1;>tr|Q18931|Q18931_CAEEL UBiquitin Conjugating enzyme OS=Caenorhabditis elegans GN=ubc-6 PE=1 SV=2
0.784989	0.992871	0.76264	0.599457				+	31	31	31	37.7	37.7	37.7	122.9	0	89.731	10406000000	145	1.68853	0.784989	tr|P90984|P90984_CAEEL	tr|P90984|P90984_CAEEL	>tr|P90984|P90984_CAEEL TRansport Protein Particle OS=Caenorhabditis elegans GN=trpp-11 PE=1 SV=1
0.784333	0.621827	0.937132	0.794041				+	31	31	31	37.1	37.1	37.1	99.64	0	300.89	35080000000	231	1.87818	0.784333	tr|O62332|O62332_CAEEL;tr|O62333|O62333_CAEEL	tr|O62332|O62332_CAEEL	>tr|O62332|O62332_CAEEL IMportin Beta family OS=Caenorhabditis elegans GN=imb-2 PE=1 SV=1
0.781729	0.872642	0.52142	0.951127				+	36	36	34	37.4	37.4	36.2	126.68	0	129.36	16931000000	187	1.56236	0.781729	tr|Q9BKR2|Q9BKR2_CAEEL	tr|Q9BKR2|Q9BKR2_CAEEL	>tr|Q9BKR2|Q9BKR2_CAEEL Uncharacterized protein OS=Caenorhabditis elegans GN=CELE_Y47A7.1 PE=1 SV=2
0.781342	0.855944	0.636318	0.851765				+	11	11	11	26.4	26.4	26.4	43.584	0	323.31	3050600000	57	2.07031	0.781342	tr|Q19788|Q19788_CAEEL	tr|Q19788|Q19788_CAEEL	>tr|Q19788|Q19788_CAEEL Uncharacterized protein OS=Caenorhabditis elegans GN=CELE_F25H8.2 PE=1 SV=1
0.780937	0.592365	0.676865	1.07358				+	29	29	29	38	38	38	92.649	0	104.32	9934100000	133	1.46547	0.780937	tr|Q9N3Q9|Q9N3Q9_CAEEL	tr|Q9N3Q9|Q9N3Q9_CAEEL	>tr|Q9N3Q9|Q9N3Q9_CAEEL Uncharacterized protein OS=Caenorhabditis elegans GN=CELE_Y48G1A.4 PE=1 SV=2
0.780829	0.737967	0.661048	0.943472				+	45	45	45	38.4	38.4	38.4	129.08	0	288.13	13030000000	199	1.94099	0.780829	tr|Q19643|Q19643_CAEEL	tr|Q19643|Q19643_CAEEL	>tr|Q19643|Q19643_CAEEL Uncharacterized protein OS=Caenorhabditis elegans GN=CELE_F20D12.2 PE=1 SV=1
0.779605	0.528225	1.00618	0.804412				+	23	23	23	50.2	50.2	50.2	54.405	0	114.38	7286700000	95	1.52066	0.779605	tr|G5ED60|G5ED60_CAEEL	tr|G5ED60|G5ED60_CAEEL	>tr|G5ED60|G5ED60_CAEEL MCRS1 (Microtubule-binding MiCRoSpherule Protein 1) homolog OS=Caenorhabditis elegans GN=mcrs-1 PE=1 SV=1
0.77729	0.797087	0.530393	1.00439				+	7	7	7	57.9	57.9	57.9	13.32	0.00049196	22.787	7503400000	59	1.52626	0.77729	tr|Q9NAF9|Q9NAF9_CAEEL	tr|Q9NAF9|Q9NAF9_CAEEL	>tr|Q9NAF9|Q9NAF9_CAEEL ParvulIN of Nematode OS=Caenorhabditis elegans GN=pinn-4 PE=1 SV=1
0.776478	0.758153	0.808737	0.762546				+	19	19	19	55.6	55.6	55.6	49.928	0	188.47	51884000000	286	3.36263	0.776479	sp|P34475|TBG_CAEEL	sp|P34475|TBG_CAEEL	>sp|P34475|TBG_CAEEL Tubulin gamma chain OS=Caenorhabditis elegans GN=tbg-1 PE=2 SV=1
0.775308	0.870141	0.436135	1.01965				+	53	53	53	72.2	72.2	72.2	78.613	0	323.31	97168000000	680	1.32464	0.775308	tr|Q22137|Q22137_CAEEL;tr|Q86G92|Q86G92_CAEEL	tr|Q22137|Q22137_CAEEL;tr|Q86G92|Q86G92_CAEEL	>tr|Q22137|Q22137_CAEEL Uncharacterized protein OS=Caenorhabditis elegans GN=CELE_T04A8.7 PE=1 SV=1;>tr|Q86G92|Q86G92_CAEEL Uncharacterized protein OS=Caenorhabditis elegans GN=CELE_T04A8.7 PE=1 SV=1
0.774346	0.979865	0.746899	0.596273				+	10	10	10	31.2	31.2	31.2	34.784	0.00022143	69.931	8593800000	78	1.69597	0.774346	tr|H1ZUV6|H1ZUV6_CAEEL;sp|O01824|PDXK_CAEEL;tr|G8JXZ7|G8JXZ7_CAEEL	tr|H1ZUV6|H1ZUV6_CAEEL;sp|O01824|PDXK_CAEEL;tr|G8JXZ7|G8JXZ7_CAEEL	>tr|H1ZUV6|H1ZUV6_CAEEL Uncharacterized protein OS=Caenorhabditis elegans GN=CELE_F57C9.1 PE=1 SV=1;>sp|O01824|PDXK_CAEEL Putative pyridoxal kinase OS=Caenorhabditis elegans GN=F57C9.1 PE=3 SV=2;>tr|G8JXZ7|G8JXZ7_CAEEL Uncharacterized protein OS=Caenorhabd
0.773912	0.690347	1.09135	0.540038				+	39	39	39	28.9	28.9	28.9	170.79	0	323.31	8412000000	198	1.37312	0.773912	sp|Q23541|KDM5_CAEEL;tr|A0A061ACP3|A0A061ACP3_CAEEL	sp|Q23541|KDM5_CAEEL;tr|A0A061ACP3|A0A061ACP3_CAEEL	>sp|Q23541|KDM5_CAEEL Lysine-specific demethylase rbr-2 OS=Caenorhabditis elegans GN=rbr-2 PE=1 SV=2;>tr|A0A061ACP3|A0A061ACP3_CAEEL RB (Retinoblastoma Binding protein) Related OS=Caenorhabditis elegans GN=rbr-2 PE=1 SV=1
0.772576	0.897058	0.626009	0.79466				+	8	8	8	56.1	56.1	56.1	17.72	0.00019786	49.244	5084500000	47	1.98715	0.772576	tr|G5EFA2|G5EFA2_CAEEL	tr|G5EFA2|G5EFA2_CAEEL	>tr|G5EFA2|G5EFA2_CAEEL BIR (Baculovirus inhibitory repeat) family OS=Caenorhabditis elegans GN=bir-1 PE=1 SV=1
0.772169	0.694345	0.634691	0.98747				+	26	26	26	36.3	36.3	36.3	78.772	0.00020454	55.499	3627600000	101	1.71317	0.772169	sp|O01839|VPS51_CAEEL;tr|G8XYY4|G8XYY4_CAEEL	sp|O01839|VPS51_CAEEL;tr|G8XYY4|G8XYY4_CAEEL	>sp|O01839|VPS51_CAEEL Vacuolar protein sorting-associated protein 51 homolog OS=Caenorhabditis elegans GN=B0414.8 PE=1 SV=2;>tr|G8XYY4|G8XYY4_CAEEL Related to yeast Vacuolar Protein Sorting factor OS=Caenorhabditis elegans GN=vps-51 PE=1 SV=1
0.768886	0.903561	0.752422	0.650675				+	28	28	28	53.1	53.1	53.1	56.712	0	137.87	8362000000	145	2.04547	0.768886	tr|Q20068|Q20068_CAEEL	tr|Q20068|Q20068_CAEEL	>tr|Q20068|Q20068_CAEEL TuBulin folding Cofactor E homolog OS=Caenorhabditis elegans GN=tbce-1 PE=1 SV=2
0.768516	0.678298	0.717187	0.910062				+	17	17	17	47.1	47.1	47.1	54.953	0	323.31	6103600000	132	2.06639	0.768516	sp|P34437-4|YL57_CAEEL;sp|P34437|YL57_CAEEL;sp|P34437-2|YL57_CAEEL;sp|P34437-3|YL57_CAEEL	sp|P34437-4|YL57_CAEEL;sp|P34437|YL57_CAEEL;sp|P34437-2|YL57_CAEEL;sp|P34437-3|YL57_CAEEL	>sp|P34437-4|YL57_CAEEL Isoform d of Putative zinc finger protein F44E2.7 OS=Caenorhabditis elegans GN=F44E2.7;>sp|P34437|YL57_CAEEL Putative zinc finger protein F44E2.7 OS=Caenorhabditis elegans GN=F44E2.7 PE=1 SV=2;>sp|P34437-2|YL57_CAEEL Isoform b of Pu
0.765584	0.623069	0.670345	1.00334				+	79	79	5	74.6	74.6	4.4	101.61	0	323.31	808670000000	2795	1.62767	0.765584	tr|Q9N5U1|Q9N5U1_CAEEL	tr|Q9N5U1|Q9N5U1_CAEEL	>tr|Q9N5U1|Q9N5U1_CAEEL Alpha-1,4 glucan phosphorylase OS=Caenorhabditis elegans GN=CELE_T22F3.3 PE=1 SV=1
0.765517	0.580285	0.814829	0.901437				+	16	16	16	43.3	43.3	43.3	67.044	0.00018215	36.029	4593600000	74	1.81408	0.765517	tr|Q18099|Q18099_CAEEL;tr|Q8MNV2|Q8MNV2_CAEEL	tr|Q18099|Q18099_CAEEL	>tr|Q18099|Q18099_CAEEL Uncharacterized protein OS=Caenorhabditis elegans GN=C18F10.7 PE=1 SV=1
0.765144	0.72504	0.727207	0.843184				+	45	45	45	61.8	61.8	61.8	72.622	0	323.31	73491000000	452	2.58649	0.765144	tr|Q9XXN2|Q9XXN2_CAEEL	tr|Q9XXN2|Q9XXN2_CAEEL	>tr|Q9XXN2|Q9XXN2_CAEEL MICOS complex subunit MIC60 OS=Caenorhabditis elegans GN=immt-2 PE=1 SV=2
0.762111	0.647839	0.565961	1.07253				+	45	45	45	89.3	89.3	89.3	53.353	0	323.31	524300000000	1557	1.39886	0.762111	sp|P50432-2|GLYC_CAEEL;sp|P50432|GLYC_CAEEL	sp|P50432-2|GLYC_CAEEL;sp|P50432|GLYC_CAEEL	>sp|P50432-2|GLYC_CAEEL Isoform a of Serine hydroxymethyltransferase OS=Caenorhabditis elegans GN=mel-32;>sp|P50432|GLYC_CAEEL Serine hydroxymethyltransferase OS=Caenorhabditis elegans GN=mel-32 PE=1 SV=2
0.758095	0.428571	0.899138	0.946575				+	9	9	9	46.9	46.9	46.9	27.178	0	184.35	7566400000	70	1.35245	0.758095	tr|Q21083|Q21083_CAEEL	tr|Q21083|Q21083_CAEEL	>tr|Q21083|Q21083_CAEEL Mitochondrial Ribosomal Protein, Large OS=Caenorhabditis elegans GN=mrpl-10 PE=1 SV=1
0.756268	0.460826	0.985451	0.822528				+	14	14	14	75	75	75	24.107	0	158.19	22149000000	150	1.40291	0.756268	tr|Q9U2Z5|Q9U2Z5_CAEEL	tr|Q9U2Z5|Q9U2Z5_CAEEL	>tr|Q9U2Z5|Q9U2Z5_CAEEL Uncharacterized protein OS=Caenorhabditis elegans GN=CELE_Y106G6H.14 PE=1 SV=1
0.752975	0.51987	0.859177	0.879877				+	29	29	3	41.4	41.4	4	84.971	0	323.31	11801000000	176	1.63469	0.752975	sp|Q94361-2|GEI17_CAEEL;sp|Q94361-3|GEI17_CAEEL	sp|Q94361-2|GEI17_CAEEL;sp|Q94361-3|GEI17_CAEEL	>sp|Q94361-2|GEI17_CAEEL Isoform 2 of E3 SUMO-protein ligase gei-17 OS=Caenorhabditis elegans GN=gei-17;>sp|Q94361-3|GEI17_CAEEL Isoform 3 of E3 SUMO-protein ligase gei-17 OS=Caenorhabditis elegans GN=gei-17
0.75274	0.902439	0.737134	0.618646				+	42	42	42	21.5	21.5	21.5	231.99	0	85.047	6398300000	132	1.93025	0.75274	tr|Q1W0R7|Q1W0R7_CAEEL;tr|Q1W0R5|Q1W0R5_CAEEL;tr|Q1W0R6|Q1W0R6_CAEEL	tr|Q1W0R7|Q1W0R7_CAEEL;tr|Q1W0R5|Q1W0R5_CAEEL;tr|Q1W0R6|Q1W0R6_CAEEL	>tr|Q1W0R7|Q1W0R7_CAEEL Uncharacterized protein OS=Caenorhabditis elegans GN=CELE_F10G7.10 PE=1 SV=1;>tr|Q1W0R5|Q1W0R5_CAEEL Uncharacterized protein OS=Caenorhabditis elegans GN=CELE_F10G7.10 PE=1 SV=1;>tr|Q1W0R6|Q1W0R6_CAEEL Uncharacterized protein OS=Cae
0.751689	0.452228	0.828308	0.97453				+	53	53	52	31.6	31.6	31.2	192.89	0	323.31	15692000000	238	1.39511	0.751689	sp|Q21106|DCAF1_CAEEL;tr|A0A061AJI4|A0A061AJI4_CAEEL	sp|Q21106|DCAF1_CAEEL	>sp|Q21106|DCAF1_CAEEL DDB1- and CUL4-associated factor homolog 1 OS=Caenorhabditis elegans GN=dcaf-1 PE=3 SV=5
0.746485	0.581326	0.855146	0.802983				+	32	32	6	39.4	39.4	7.5	103.68	0	323.31	6876600000	229	1.90623	0.746485	tr|G5EEK3|G5EEK3_CAEEL	tr|G5EEK3|G5EEK3_CAEEL	>tr|G5EEK3|G5EEK3_CAEEL NOn-Centrosomal microtubule Array OS=Caenorhabditis elegans GN=noca-1 PE=1 SV=1
0.744457	0.836958	0.693517	0.702896				+	14	14	14	67.2	67.2	67.2	20.687	0	103.97	49596000000	254	2.41447	0.744457	sp|P34525|SPCS3_CAEEL	sp|P34525|SPCS3_CAEEL	>sp|P34525|SPCS3_CAEEL Probable signal peptidase complex subunit 3 OS=Caenorhabditis elegans GN=K12H4.4 PE=1 SV=1
0.742999	0.790283	0.940458	0.498255				+	22	22	22	31.3	31.3	31.3	105.23	0	93.625	3302300000	77	1.53462	0.742999	tr|H2L033|H2L033_CAEEL;tr|Q4PIU4|Q4PIU4_CAEEL	tr|H2L033|H2L033_CAEEL;tr|Q4PIU4|Q4PIU4_CAEEL	>tr|H2L033|H2L033_CAEEL Uncharacterized protein OS=Caenorhabditis elegans GN=gon-14 PE=1 SV=1;>tr|Q4PIU4|Q4PIU4_CAEEL Uncharacterized protein OS=Caenorhabditis elegans GN=gon-14 PE=1 SV=1
0.742926	0.865284	0.603759	0.759735				+	46	46	46	54.5	54.5	54.5	96.53	0	323.31	22276000000	298	1.98744	0.742926	sp|Q09568|DI3L2_CAEEL	sp|Q09568|DI3L2_CAEEL	>sp|Q09568|DI3L2_CAEEL DIS3-like exonuclease 2 OS=Caenorhabditis elegans GN=F48E8.6 PE=3 SV=2
0.738366	0.695163	NaN	0.781569				+	6	6	6	15.6	15.6	15.6	50.966	0.00019685	48.587	642400000	22	1.42937	0.738366	tr|O45936|O45936_CAEEL	tr|O45936|O45936_CAEEL	>tr|O45936|O45936_CAEEL Uncharacterized protein OS=Caenorhabditis elegans GN=CELE_Y43F4B.7 PE=1 SV=2
0.738253	1.03564	0.525027	0.654094				+	34	33	1	53.5	52.2	2.2	64.441	0	323.31	43220000000	406	1.39242	0.738253	tr|Q17948|Q17948_CAEEL;tr|H9G2X3|H9G2X3_CAEEL;tr|A9UJN4|A9UJN4_CAEEL	tr|Q17948|Q17948_CAEEL;tr|H9G2X3|H9G2X3_CAEEL;tr|A9UJN4|A9UJN4_CAEEL	>tr|Q17948|Q17948_CAEEL Protein Phosphatase 2A (Two A) Regulatory subunit OS=Caenorhabditis elegans GN=pptr-2 PE=1 SV=1;>tr|H9G2X3|H9G2X3_CAEEL Protein Phosphatase 2A (Two A) Regulatory subunit OS=Caenorhabditis elegans GN=pptr-2 PE=1 SV=1;>tr|A9UJN4|A9UJN
0.73766	0.586316	1.01247	0.614193				+	86	86	86	62.9	62.9	62.9	141.72	0	323.31	391660000000	1531	1.48021	0.73766	sp|G5ED41|CAND1_CAEEL	sp|G5ED41|CAND1_CAEEL	>sp|G5ED41|CAND1_CAEEL Cullin-associated NEDD8-dissociated protein 1 OS=Caenorhabditis elegans GN=cand-1 PE=1 SV=1
0.737649	0.719376	0.727558	0.766013				+	12	12	12	45.9	45.9	45.9	33.791	0	88.763	5589500000	81	3.4206	0.737649	tr|Q22482|Q22482_CAEEL	tr|Q22482|Q22482_CAEEL	>tr|Q22482|Q22482_CAEEL Uncharacterized protein OS=Caenorhabditis elegans GN=CELE_T14B4.3 PE=1 SV=3
0.737521	0.897279	0.660794	0.654491				+	13	13	0	22.8	22.8	0	68.894	0.00017848	33.037	3499800000	57	1.93803	0.737521	tr|E1TU65|E1TU65_CAEEL;tr|A3QMC7|A3QMC7_CAEEL	tr|E1TU65|E1TU65_CAEEL	>tr|E1TU65|E1TU65_CAEEL Uncharacterized protein OS=Caenorhabditis elegans GN=hpo-12 PE=1 SV=1
0.737442	0.689186	0.782429	0.740713				+	42	42	2	69	69	4.3	60.221	0	323.31	388090000000	1221	2.87467	0.737442	tr|Q3S1I8|Q3S1I8_CAEEL	tr|Q3S1I8|Q3S1I8_CAEEL	>tr|Q3S1I8|Q3S1I8_CAEEL Pyruvate kinase OS=Caenorhabditis elegans GN=pyk-1 PE=1 SV=1
0.736286	0.953633	0.529885	0.72534				+	23	23	23	60.2	60.2	60.2	37.321	0	184.14	19140000000	144	1.57577	0.736286	tr|Q5WRS7|Q5WRS7_CAEEL;tr|H2KZ70|H2KZ70_CAEEL;tr|H2KZ71|H2KZ71_CAEEL	tr|Q5WRS7|Q5WRS7_CAEEL;tr|H2KZ70|H2KZ70_CAEEL;tr|H2KZ71|H2KZ71_CAEEL	>tr|Q5WRS7|Q5WRS7_CAEEL Uncharacterized protein OS=Caenorhabditis elegans GN=CELE_ZC477.3 PE=1 SV=2;>tr|H2KZ70|H2KZ70_CAEEL Uncharacterized protein OS=Caenorhabditis elegans GN=CELE_ZC477.3 PE=1 SV=1;>tr|H2KZ71|H2KZ71_CAEEL Uncharacterized protein OS=Caeno
0.735778	0.723202	0.815753	0.668379				+	38	38	38	41.2	41.2	41.2	119.01	0	148.32	11218000000	156	2.46866	0.735778	tr|Q95PV7|Q95PV7_CAEEL	tr|Q95PV7|Q95PV7_CAEEL	>tr|Q95PV7|Q95PV7_CAEEL Transcription Factor ThreeC subunit (GTF3C homolog) OS=Caenorhabditis elegans GN=tftc-3 PE=1 SV=1
0.734967	0.865484	0.695546	0.643872				+	39	39	39	35.5	35.5	35.5	109.77	0	323.31	38476000000	384	2.0865	0.734967	tr|O01864|O01864_CAEEL	tr|O01864|O01864_CAEEL	>tr|O01864|O01864_CAEEL NRD (Yeast Nuclear pre-mRNA Down-regulation) homolog OS=Caenorhabditis elegans GN=nrd-1 PE=1 SV=2
0.734652	0.794588	0.592036	0.817331				+	39	39	39	41.7	41.7	41.7	118.8	0	258.79	7755300000	105	2.02836	0.734652	tr|G5EBL8|G5EBL8_CAEEL	tr|G5EBL8|G5EBL8_CAEEL	>tr|G5EBL8|G5EBL8_CAEEL Uncharacterized protein OS=Caenorhabditis elegans GN=CELE_T07C4.10 PE=1 SV=1
0.733862	0.81004	0.75562	0.635925				+	30	30	30	39.6	39.6	39.6	101.24	0	323.31	12316000000	201	2.31204	0.733862	sp|Q8WQL7|MBK1_CAEEL	sp|Q8WQL7|MBK1_CAEEL	>sp|Q8WQL7|MBK1_CAEEL Dual specificity tyrosine-phosphorylation-regulated kinase mbk-1 OS=Caenorhabditis elegans GN=mbk-1 PE=1 SV=1
0.730877	0.5048	1.00598	0.681851				+	20	20	20	52.7	52.7	52.7	47.451	0	120.24	8527100000	117	1.41993	0.730877	tr|O02168|O02168_CAEEL	tr|O02168|O02168_CAEEL	>tr|O02168|O02168_CAEEL AMP-Activated protein Kinase Gamma subunit OS=Caenorhabditis elegans GN=aakg-2 PE=1 SV=2
0.729418	0.561979	0.964501	0.661773				+	16	14	13	53.2	48.6	45.6	37.359	0	323.31	29283000000	299	1.57773	0.729418	sp|Q9XW79|PP4C1_CAEEL	sp|Q9XW79|PP4C1_CAEEL	>sp|Q9XW79|PP4C1_CAEEL Serine/threonine-protein phosphatase 4 catalytic subunit 1 OS=Caenorhabditis elegans GN=pph-4.1 PE=1 SV=1
0.727817	0.615557	0.980888	0.587006				+	45	45	45	70.7	70.7	70.7	76.75	0	323.31	38123000000	345	1.53703	0.727817	sp|Q09512|TTL12_CAEEL	sp|Q09512|TTL12_CAEEL	>sp|Q09512|TTL12_CAEEL Tubulin--tyrosine ligase-like protein 12 OS=Caenorhabditis elegans GN=ttll-12 PE=3 SV=1
0.725685	0.448037	0.819128	0.90989				+	48	48	48	29.2	29.2	29.2	213.72	0	323.31	12258000000	176	1.44524	0.725685	tr|O01483|O01483_CAEEL	tr|O01483|O01483_CAEEL	>tr|O01483|O01483_CAEEL INtegrator complex SubuniT 1 homolog OS=Caenorhabditis elegans GN=inst-1 PE=1 SV=2
0.723711	0.702535	0.761007	0.707591				+	15	15	15	25.1	25.1	25.1	97.086	0	163.14	4154900000	85	3.17565	0.723711	sp|Q20296-2|HDA6_CAEEL;sp|Q20296|HDA6_CAEEL;tr|A7LPD8|A7LPD8_CAEEL	sp|Q20296-2|HDA6_CAEEL;sp|Q20296|HDA6_CAEEL;tr|A7LPD8|A7LPD8_CAEEL	>sp|Q20296-2|HDA6_CAEEL Isoform a of Histone deacetylase 6 OS=Caenorhabditis elegans GN=hda-6;>sp|Q20296|HDA6_CAEEL Histone deacetylase 6 OS=Caenorhabditis elegans GN=hda-6 PE=3 SV=2;>tr|A7LPD8|A7LPD8_CAEEL Histone DeAcetylase OS=Caenorhabditis elegans GN=
0.72334	0.670561	0.92686	0.572599				+	16	16	16	40.2	40.2	40.2	52.364	0.00050908	26.576	3474400000	49	1.68485	0.72334	tr|O62418|O62418_CAEEL	tr|O62418|O62418_CAEEL	>tr|O62418|O62418_CAEEL Uncharacterized protein OS=Caenorhabditis elegans GN=ekl-5 PE=1 SV=2
0.722006	0.763198	0.555516	0.847303				+	27	27	27	48.5	48.5	48.5	76.73	0	236.32	10843000000	194	1.85018	0.722006	sp|Q9NAL4-2|MED17_CAEEL;sp|Q9NAL4|MED17_CAEEL	sp|Q9NAL4-2|MED17_CAEEL;sp|Q9NAL4|MED17_CAEEL	>sp|Q9NAL4-2|MED17_CAEEL Isoform a of Mediator of RNA polymerase II transcription subunit 17 OS=Caenorhabditis elegans GN=mdt-17;>sp|Q9NAL4|MED17_CAEEL Mediator of RNA polymerase II transcription subunit 17 OS=Caenorhabditis elegans GN=mdt-17 PE=3 SV=4
0.721848	0.545278	0.810391	0.809877				+	17	17	17	48.1	48.1	48.1	45.556	0.00022763	75.034	4737000000	66	1.83473	0.721848	tr|Q9XTV3|Q9XTV3_CAEEL	tr|Q9XTV3|Q9XTV3_CAEEL	>tr|Q9XTV3|Q9XTV3_CAEEL Uncharacterized protein OS=Caenorhabditis elegans GN=CELE_H21P03.2 PE=1 SV=2
0.719917	0.969872	0.764351	0.425528				+	7	7	7	16.8	16.8	16.8	55.242	0	80.871	1784700000	38	1.34373	0.719917	tr|O01870|O01870_CAEEL;tr|H2KZB3|H2KZB3_CAEEL	tr|O01870|O01870_CAEEL;tr|H2KZB3|H2KZB3_CAEEL	>tr|O01870|O01870_CAEEL Uncharacterized protein OS=Caenorhabditis elegans GN=CELE_D1007.5 PE=1 SV=2;>tr|H2KZB3|H2KZB3_CAEEL Uncharacterized protein OS=Caenorhabditis elegans GN=CELE_D1007.5 PE=1 SV=1
0.719628	0.66689	0.877838	0.614156				+	23	23	23	28.1	28.1	28.1	105.66	0.00022198	70.448	3626900000	72	1.91009	0.719628	sp|Q9U297|KDM4_CAEEL	sp|Q9U297|KDM4_CAEEL	>sp|Q9U297|KDM4_CAEEL Lysine-specific demethylase 4 OS=Caenorhabditis elegans GN=jmjd-2 PE=3 SV=2
0.719333	0.494235	0.897623	0.766141				+	18	18	18	62.9	62.9	62.9	31.601	0	294.11	14150000000	180	1.58173	0.719333	tr|Q23482|Q23482_CAEEL	tr|Q23482|Q23482_CAEEL	>tr|Q23482|Q23482_CAEEL Uncharacterized protein OS=Caenorhabditis elegans GN=lin-37 PE=1 SV=2
0.718865	0.754983	0.491479	0.910134				+	7	7	7	20.1	20.1	20.1	44.274	0.00018139	35.417	3491500000	65	1.55752	0.718865	sp|G5ECN5|STRD1_CAEEL	sp|G5ECN5|STRD1_CAEEL	>sp|G5ECN5|STRD1_CAEEL STE20-related kinase adapter protein strd-1 OS=Caenorhabditis elegans GN=strd-1 PE=1 SV=1
0.715739	0.835406	0.463835	0.847978				+	77	77	1	76.5	76.5	1.7	124.08	0	323.31	600610000000	2268	1.52838	0.715739	tr|Q27481|Q27481_CAEEL	tr|Q27481|Q27481_CAEEL	>tr|Q27481|Q27481_CAEEL UBA (Human ubiquitin) related OS=Caenorhabditis elegans GN=uba-1 PE=1 SV=1
0.713812	0.932058	0.405082	0.804297				+	37	37	37	80.7	80.7	80.7	39.771	0	323.31	349180000000	1156	1.33679	0.713812	tr|Q9U2X0|Q9U2X0_CAEEL	tr|Q9U2X0|Q9U2X0_CAEEL	>tr|Q9U2X0|Q9U2X0_CAEEL PRotein arginine MethylTransferase OS=Caenorhabditis elegans GN=prmt-1 PE=1 SV=1
0.713579	0.938054	0.781323	0.421361				+	16	16	16	43.5	43.5	43.5	38.873	0.00018943	42.422	17475000000	135	1.3665	0.713579	tr|G5EGB3|G5EGB3_CAEEL;tr|A0A061ACG4|A0A061ACG4_CAEEL	tr|G5EGB3|G5EGB3_CAEEL	>tr|G5EGB3|G5EGB3_CAEEL RAs-related GTP binding protein C homolog OS=Caenorhabditis elegans GN=ragc-1 PE=1 SV=1
0.713079	0.895734	0.460749	0.782755				+	51	51	50	42.6	42.6	42.1	142.71	0	321.14	24243000000	330	1.49742	0.713079	tr|Q9N595|Q9N595_CAEEL	tr|Q9N595|Q9N595_CAEEL	>tr|Q9N595|Q9N595_CAEEL Elongator complex protein 1 OS=Caenorhabditis elegans GN=elpc-1 PE=1 SV=2
0.71237	0.523178	1.00663	0.607302				+	53	53	53	56.7	56.7	56.7	122.03	0	323.31	368140000000	1319	1.3858	0.712369	tr|Q9N5V3|Q9N5V3_CAEEL	tr|Q9N5V3|Q9N5V3_CAEEL	>tr|Q9N5V3|Q9N5V3_CAEEL IMportin Beta family OS=Caenorhabditis elegans GN=imb-3 PE=1 SV=2
0.710856	0.75404	0.896342	0.482187				+	43	43	43	46.8	46.8	46.8	105	0	274.22	32056000000	336	1.55302	0.710856	tr|Q9BKR5|Q9BKR5_CAEEL	tr|Q9BKR5|Q9BKR5_CAEEL	>tr|Q9BKR5|Q9BKR5_CAEEL Uncharacterized protein OS=Caenorhabditis elegans GN=CELE_Y82E9BR.18 PE=1 SV=2
0.710128	0.699677	0.661887	0.76882				+	14	14	14	40.8	40.8	40.8	36.087	0	128.79	23056000000	131	2.71262	0.710128	tr|Q18224|Q18224_CAEEL	tr|Q18224|Q18224_CAEEL	>tr|Q18224|Q18224_CAEEL NOT-Like (Yeast CCR4/NOT complex component) OS=Caenorhabditis elegans GN=ntl-9 PE=1 SV=2
0.70946	0.70722	0.498588	0.922573				+	23	23	23	50.7	50.7	50.7	64.324	0	116.49	13495000000	151	1.54518	0.70946	tr|U4PR75|U4PR75_CAEEL;tr|U4PEB6|U4PEB6_CAEEL	tr|U4PR75|U4PR75_CAEEL;tr|U4PEB6|U4PEB6_CAEEL	>tr|U4PR75|U4PR75_CAEEL Uncharacterized protein OS=Caenorhabditis elegans GN=CELE_M4.1 PE=1 SV=1;>tr|U4PEB6|U4PEB6_CAEEL Uncharacterized protein OS=Caenorhabditis elegans GN=CELE_M4.1 PE=1 SV=1
0.707873	0.556005	0.809661	0.757951				+	5	5	5	18.7	18.7	18.7	47.003	0.00019845	49.692	2445600000	22	1.93028	0.707873	tr|Q23281|Q23281_CAEEL;tr|Q45EL5|Q45EL5_CAEEL	tr|Q23281|Q23281_CAEEL;tr|Q45EL5|Q45EL5_CAEEL	>tr|Q23281|Q23281_CAEEL Similar to Transporter Of divalent Cations OS=Caenorhabditis elegans GN=toc-1 PE=1 SV=2;>tr|Q45EL5|Q45EL5_CAEEL Similar to Transporter Of divalent Cations OS=Caenorhabditis elegans GN=toc-1 PE=1 SV=1
0.707258	0.742749	0.472281	0.906744				+	56	56	56	57.5	57.5	57.5	110.33	0	323.31	63566000000	605	1.51413	0.707258	tr|G5EE01|G5EE01_CAEEL	tr|G5EE01|G5EE01_CAEEL	>tr|G5EE01|G5EE01_CAEEL DAF-18 OS=Caenorhabditis elegans GN=daf-18 PE=1 SV=1
0.707093	0.670827	0.571969	0.878482				+	30	30	30	56.2	56.2	56.2	57.137	0	95.796	11669000000	144	1.79784	0.707093	sp|Q09440|HDA2_CAEEL	sp|Q09440|HDA2_CAEEL	>sp|Q09440|HDA2_CAEEL Putative histone deacetylase 2 OS=Caenorhabditis elegans GN=hda-2 PE=3 SV=1
0.706932	0.904446	0.677974	0.538377				+	26	26	26	41.5	41.5	41.5	81.268	0	140.43	9547600000	119	1.65726	0.706932	sp|Q17828|SUV3_CAEEL;tr|E9P872|E9P872_CAEEL	sp|Q17828|SUV3_CAEEL;tr|E9P872|E9P872_CAEEL	>sp|Q17828|SUV3_CAEEL ATP-dependent RNA helicase SUV3 homolog, mitochondrial OS=Caenorhabditis elegans GN=C08F8.2 PE=3 SV=2;>tr|E9P872|E9P872_CAEEL Uncharacterized protein OS=Caenorhabditis elegans GN=C08F8.2 PE=1 SV=1
0.706242	0.985152	0.501296	0.632279				+	59	59	5	57.5	57.5	8.3	113.61	0	323.31	32537000000	545	1.40451	0.706242	sp|Q22712|MTMR3_CAEEL	sp|Q22712|MTMR3_CAEEL	>sp|Q22712|MTMR3_CAEEL Myotubularin-related protein 3 OS=Caenorhabditis elegans GN=mtm-3 PE=1 SV=2
0.70511	0.824397	0.48899	0.801944				+	9	9	9	68.5	68.5	68.5	13.475	0	165.13	4837800000	70	1.64266	0.70511	sp|Q09506|YQI7_CAEEL	sp|Q09506|YQI7_CAEEL	>sp|Q09506|YQI7_CAEEL Uncharacterized protein C45G9.7 OS=Caenorhabditis elegans GN=C45G9.7 PE=1 SV=1
0.705043	0.452068	0.89899	0.764071				+	17	17	17	30.2	30.2	30.2	74.285	0	86.542	3362800000	69	1.47524	0.705043	sp|P17221|FEM1_CAEEL;sp|P17221-2|FEM1_CAEEL	sp|P17221|FEM1_CAEEL	>sp|P17221|FEM1_CAEEL Sex-determining protein fem-1 OS=Caenorhabditis elegans GN=fem-1 PE=1 SV=1
0.70367	0.533465	0.873174	0.704372				+	13	13	13	54.5	54.5	54.5	28.515	0.00021538	65.424	5972200000	77	1.72413	0.70367	sp|Q09464|YQ58_CAEEL	sp|Q09464|YQ58_CAEEL	>sp|Q09464|YQ58_CAEEL Uncharacterized protein C16C10.8 OS=Caenorhabditis elegans GN=C16C10.8 PE=4 SV=1
0.703632	0.545448	0.941063	0.624384				+	134	134	134	61.7	61.7	61.7	243.83	0	323.31	265310000000	1635	1.54869	0.703632	sp|Q9U2G0|U520_CAEEL	sp|Q9U2G0|U520_CAEEL	>sp|Q9U2G0|U520_CAEEL Putative U5 small nuclear ribonucleoprotein 200 kDa helicase OS=Caenorhabditis elegans GN=Y46G5A.4 PE=3 SV=1
0.703081	0.800021	0.66693	0.642292				+	10	10	10	55.1	55.1	55.1	23.183	0.00019747	49.037	4684900000	72	2.31696	0.703081	tr|O44951|O44951_CAEEL	tr|O44951|O44951_CAEEL	>tr|O44951|O44951_CAEEL Uncharacterized protein OS=Caenorhabditis elegans GN=C34B2.5 PE=1 SV=1
0.69944	0.645164	0.640994	0.812161				+	41	41	41	42.3	42.3	42.3	119.49	0	138.19	16445000000	244	2.19156	0.69944	tr|W6RQY9|W6RQY9_CAEEL;tr|W6RY35|W6RY35_CAEEL;tr|W6RRX0|W6RRX0_CAEEL	tr|W6RQY9|W6RQY9_CAEEL;tr|W6RY35|W6RY35_CAEEL;tr|W6RRX0|W6RRX0_CAEEL	>tr|W6RQY9|W6RQY9_CAEEL Uncharacterized protein OS=Caenorhabditis elegans GN=CELE_Y92H12A.4 PE=1 SV=1;>tr|W6RY35|W6RY35_CAEEL Uncharacterized protein OS=Caenorhabditis elegans GN=CELE_Y92H12A.4 PE=1 SV=1;>tr|W6RRX0|W6RRX0_CAEEL Uncharacterized protein OS=C
0.69827	0.546353	0.730724	0.817734				+	22	22	22	53.3	53.3	53.3	45.1	0	323.31	8152000000	143	1.89028	0.69827	sp|Q09252|NSRP1_CAEEL	sp|Q09252|NSRP1_CAEEL	>sp|Q09252|NSRP1_CAEEL Nuclear speckle splicing regulatory protein 1 homolog OS=Caenorhabditis elegans GN=ccdc-55 PE=2 SV=1
0.692619	0.941549	0.395967	0.740342				+	8	8	8	41.9	41.9	41.9	14.446	0.00019268	44.77	7863100000	80	1.30948	0.692619	sp|Q94045|TCP4_CAEEL	sp|Q94045|TCP4_CAEEL	>sp|Q94045|TCP4_CAEEL Putative RNA polymerase II transcriptional coactivator OS=Caenorhabditis elegans GN=T13F2.2 PE=3 SV=1
0.691557	0.690666	0.964186	0.419819				+	25	25	25	39.3	39.3	39.3	82.177	0.0002265	74.006	9545200000	102	1.31919	0.691557	tr|E1B6W2|E1B6W2_CAEEL;tr|Q9XTU2|Q9XTU2_CAEEL	tr|E1B6W2|E1B6W2_CAEEL;tr|Q9XTU2|Q9XTU2_CAEEL	>tr|E1B6W2|E1B6W2_CAEEL Uncharacterized protein OS=Caenorhabditis elegans GN=CELE_Y49E10.21 PE=1 SV=1;>tr|Q9XTU2|Q9XTU2_CAEEL Uncharacterized protein OS=Caenorhabditis elegans GN=CELE_Y49E10.21 PE=1 SV=2
0.69073	0.700927	0.43035	0.940913				+	25	25	25	54.4	54.4	54.4	58.617	0	84.613	16517000000	171	1.3697	0.69073	tr|Q22792|Q22792_CAEEL	tr|Q22792|Q22792_CAEEL	>tr|Q22792|Q22792_CAEEL Uncharacterized protein OS=Caenorhabditis elegans GN=CELE_T25G3.3 PE=1 SV=2
0.683658	0.621001	0.459659	0.970315				+	40	40	40	26.8	26.8	26.8	183.91	0	115.69	8545100000	136	1.34375	0.683658	sp|Q10669|MED23_CAEEL;sp|Q10669-2|MED23_CAEEL	sp|Q10669|MED23_CAEEL;sp|Q10669-2|MED23_CAEEL	>sp|Q10669|MED23_CAEEL Mediator of RNA polymerase II transcription subunit 23 OS=Caenorhabditis elegans GN=sur-2 PE=1 SV=1;>sp|Q10669-2|MED23_CAEEL Isoform b of Mediator of RNA polymerase II transcription subunit 23 OS=Caenorhabditis elegans GN=sur-2
0.683333	0.788018	0.848185	0.413797				+	12	12	12	54.2	54.2	54.2	27.95	0.00021164	62.509	13594000000	143	1.42781	0.683333	tr|Q966L4|Q966L4_CAEEL	tr|Q966L4|Q966L4_CAEEL	>tr|Q966L4|Q966L4_CAEEL Diphthine--ammonia ligase OS=Caenorhabditis elegans GN=CELE_E01A2.5 PE=1 SV=3
0.682057	0.511761	0.849862	0.684547				+	18	18	18	86.3	86.3	86.3	26.598	0	221.65	114520000000	448	1.70176	0.682057	tr|G5EG13|G5EG13_CAEEL;tr|D3KFT5|D3KFT5_CAEEL	tr|G5EG13|G5EG13_CAEEL	>tr|G5EG13|G5EG13_CAEEL DeHydrogenases, Short chain OS=Caenorhabditis elegans GN=dhs-12 PE=1 SV=1
0.680293	0.923846	0.72976	0.387275				+	50	50	50	29.1	29.1	29.1	229.9	0	323.31	6065300000	161	1.30744	0.680293	tr|Q20487|Q20487_CAEEL	tr|Q20487|Q20487_CAEEL	>tr|Q20487|Q20487_CAEEL Uncharacterized protein OS=Caenorhabditis elegans GN=CELE_F46H5.4 PE=1 SV=1
0.678098	0.666942	0.509277	0.858074				+	14	14	14	56.8	56.8	56.8	23.544	0	224.43	35666000000	166	1.66941	0.678098	tr|Q9XWJ6|Q9XWJ6_CAEEL;tr|Q9XWJ5|Q9XWJ5_CAEEL	tr|Q9XWJ6|Q9XWJ6_CAEEL;tr|Q9XWJ5|Q9XWJ5_CAEEL	>tr|Q9XWJ6|Q9XWJ6_CAEEL Uncharacterized protein OS=Caenorhabditis elegans GN=CELE_Y51H1A.3 PE=1 SV=1;>tr|Q9XWJ5|Q9XWJ5_CAEEL Uncharacterized protein OS=Caenorhabditis elegans GN=CELE_Y51H1A.3 PE=1 SV=1
0.677198	0.95514	0.493537	0.582916				+	8	8	8	40.4	40.4	40.4	23.656	0.00044743	13.499	2134200000	34	1.38817	0.677198	sp|Q86D25|CFA20_CAEEL	sp|Q86D25|CFA20_CAEEL	>sp|Q86D25|CFA20_CAEEL Cilia- and flagella-associated protein 20 OS=Caenorhabditis elegans GN=C54C6.6 PE=3 SV=1
0.675365	0.852349	0.39919	0.774556				+	36	36	36	29.2	29.2	29.2	135.53	0.0002264	73.991	13892000000	159	1.39434	0.675365	tr|Q22624|Q22624_CAEEL	tr|Q22624|Q22624_CAEEL	>tr|Q22624|Q22624_CAEEL Uncharacterized protein OS=Caenorhabditis elegans GN=CELE_T21B10.3 PE=1 SV=2
0.668072	0.524914	0.58849	0.89081				+	28	28	28	70	70	70	41.219	0	323.31	53208000000	372	1.5626	0.668072	tr|A9Z1L1|A9Z1L1_CAEEL;tr|G5EBT3|G5EBT3_CAEEL;tr|Q6QUQ5|Q6QUQ5_CAEEL;tr|Q6QUQ6|Q6QUQ6_CAEEL	tr|A9Z1L1|A9Z1L1_CAEEL;tr|G5EBT3|G5EBT3_CAEEL;tr|Q6QUQ5|Q6QUQ5_CAEEL;tr|Q6QUQ6|Q6QUQ6_CAEEL	>tr|A9Z1L1|A9Z1L1_CAEEL SeRPin OS=Caenorhabditis elegans GN=srp-7 PE=1 SV=1;>tr|G5EBT3|G5EBT3_CAEEL SeRPin OS=Caenorhabditis elegans GN=srp-7 PE=1 SV=1;>tr|Q6QUQ5|Q6QUQ5_CAEEL SeRPin OS=Caenorhabditis elegans GN=srp-7 PE=1 SV=1;>tr|Q6QUQ6|Q6QUQ6_CAEEL SeRP
0.666562	0.544249	0.55471	0.900726				+	34	34	34	55	55	55	68.591	0	323.31	78051000000	508	1.52998	0.666562	tr|B5BM32|B5BM32_CAEEL;sp|Q9XVS7|NXF1_CAEEL	tr|B5BM32|B5BM32_CAEEL;sp|Q9XVS7|NXF1_CAEEL	>tr|B5BM32|B5BM32_CAEEL Nuclear eXport Factor OS=Caenorhabditis elegans GN=nxf-1 PE=1 SV=1;>sp|Q9XVS7|NXF1_CAEEL Nuclear RNA export factor 1 OS=Caenorhabditis elegans GN=nxf-1 PE=1 SV=1
0.66605	0.706098	0.693816	0.598235				+	13	13	13	25.4	25.4	25.4	78.563	0.00019384	45.719	4688800000	79	2.58341	0.66605	sp|Q21444|COG2_CAEEL	sp|Q21444|COG2_CAEEL	>sp|Q21444|COG2_CAEEL Conserved oligomeric Golgi complex subunit 2 OS=Caenorhabditis elegans GN=cogc-2 PE=2 SV=1
0.66532	0.835387	0.783143	0.37743				+	12	12	12	61.5	61.5	61.5	24.66	0	129.8	14157000000	110	1.35449	0.66532	sp|Q5WRN3|EFM5_CAEEL	sp|Q5WRN3|EFM5_CAEEL	>sp|Q5WRN3|EFM5_CAEEL Protein-lysine N-methyltransferase M142.8 OS=Caenorhabditis elegans GN=M142.8 PE=3 SV=1
0.663999	0.734612	0.73099	0.526394				+	185	185	2	48.7	48.7	0.5	465.41	0	323.31	179190000000	1651	1.97596	0.663999	tr|Q9GUP2|Q9GUP2_CAEEL;tr|U4PBX5|U4PBX5_CAEEL;tr|U4PRN6|U4PRN6_CAEEL;tr|U4PBK1|U4PBK1_CAEEL	tr|Q9GUP2|Q9GUP2_CAEEL;tr|U4PBX5|U4PBX5_CAEEL;tr|U4PRN6|U4PRN6_CAEEL;tr|U4PBK1|U4PBK1_CAEEL	>tr|Q9GUP2|Q9GUP2_CAEEL Enhancer of EfL-1 mutant phenotype OS=Caenorhabditis elegans GN=eel-1 PE=1 SV=2;>tr|U4PBX5|U4PBX5_CAEEL Enhancer of EfL-1 mutant phenotype OS=Caenorhabditis elegans GN=eel-1 PE=1 SV=1;>tr|U4PRN6|U4PRN6_CAEEL Enhancer of EfL-1 mutant
0.6628	0.683732	NaN	0.641868				+	10	10	10	12.6	12.6	12.6	126.38	0.00051282	27.416	824170000	28	1.69684	0.6628	tr|B1V899|B1V899_CAEEL;tr|Q9BL51|Q9BL51_CAEEL;tr|H2L0P2|H2L0P2_CAEEL	tr|B1V899|B1V899_CAEEL;tr|Q9BL51|Q9BL51_CAEEL	>tr|B1V899|B1V899_CAEEL TRansport Protein Particle OS=Caenorhabditis elegans GN=trpp-10 PE=1 SV=2;>tr|Q9BL51|Q9BL51_CAEEL TRansport Protein Particle OS=Caenorhabditis elegans GN=trpp-10 PE=1 SV=7
0.662424	0.603678	0.548343	0.835249				+	71	71	70	74.4	74.4	73.5	106.78	0	323.31	323560000000	1716	1.76581	0.662424	sp|O01541|SYAC_CAEEL	sp|O01541|SYAC_CAEEL	>sp|O01541|SYAC_CAEEL Alanine--tRNA ligase, cytoplasmic OS=Caenorhabditis elegans GN=aars-2 PE=2 SV=1
0.660713	0.958945	0.506851	0.516343				+	7	7	7	43.4	43.4	43.4	15.276	0.00018389	37.569	10675000000	78	1.32457	0.660713	sp|O62250|TIM16_CAEEL	sp|O62250|TIM16_CAEEL	>sp|O62250|TIM16_CAEEL Mitochondrial import inner membrane translocase subunit tim-16 OS=Caenorhabditis elegans GN=tim-16 PE=3 SV=1
0.65924	0.517313	0.672407	0.788				+	5	5	5	47.7	47.7	47.7	19.594	0.00022017	68.811	2973000000	50	1.85836	0.65924	tr|Q21172|Q21172_CAEEL;tr|Q95ZS0|Q95ZS0_CAEEL	tr|Q21172|Q21172_CAEEL;tr|Q95ZS0|Q95ZS0_CAEEL	>tr|Q21172|Q21172_CAEEL TAF (TBP-associated transcription factor) family OS=Caenorhabditis elegans GN=taf-10 PE=1 SV=1;>tr|Q95ZS0|Q95ZS0_CAEEL TAF (TBP-associated transcription factor) family OS=Caenorhabditis elegans GN=taf-10 PE=1 SV=1
0.658174	0.816805	0.54644	0.611278				+	19	19	19	27.4	27.4	27.4	82.992	0	108.89	5502700000	85	1.82428	0.658174	tr|Q20826|Q20826_CAEEL	tr|Q20826|Q20826_CAEEL	>tr|Q20826|Q20826_CAEEL GLIoTactin (Drosophila neuroligin-like) homolog OS=Caenorhabditis elegans GN=glit-1 PE=1 SV=1
0.657591	0.680597	0.393244	0.898934				+	31	31	27	36	36	30.7	104.34	0	257.83	10760000000	151	1.33556	0.657591	tr|Q9GYS7|Q9GYS7_CAEEL;tr|Q8T8N7|Q8T8N7_CAEEL;tr|Q9BIC2|Q9BIC2_CAEEL;tr|Q86NK0|Q86NK0_CAEEL;tr|Q86NJ9|Q86NJ9_CAEEL;tr|Q8MNW1|Q8MNW1_CAEEL	tr|Q9GYS7|Q9GYS7_CAEEL;tr|Q8T8N7|Q8T8N7_CAEEL;tr|Q9BIC2|Q9BIC2_CAEEL;tr|Q86NK0|Q86NK0_CAEEL;tr|Q86NJ9|Q86NJ9_CAEEL	>tr|Q9GYS7|Q9GYS7_CAEEL Uncharacterized protein OS=Caenorhabditis elegans GN=CELE_T08B2.5 PE=1 SV=1;>tr|Q8T8N7|Q8T8N7_CAEEL Uncharacterized protein OS=Caenorhabditis elegans GN=CELE_T08B2.5 PE=1 SV=1;>tr|Q9BIC2|Q9BIC2_CAEEL Uncharacterized protein OS=Caeno
0.656688	0.485263	0.892083	0.59272				+	34	34	34	46.5	46.5	46.5	84.511	0	290.78	11467000000	188	1.48573	0.656688	sp|P34514|ANC2_CAEEL	sp|P34514|ANC2_CAEEL	>sp|P34514|ANC2_CAEEL Anaphase-promoting complex subunit 2 OS=Caenorhabditis elegans GN=apc-2 PE=1 SV=3
0.656654	0.451382	0.69879	0.81979				+	11	11	11	83.5	83.5	83.5	12.382	0	323.31	47568000000	266	1.58181	0.656654	tr|Q967F1|Q967F1_CAEEL	tr|Q967F1|Q967F1_CAEEL	>tr|Q967F1|Q967F1_CAEEL Eukaryotic Initiation Factor OS=Caenorhabditis elegans GN=eif-1 PE=1 SV=1
0.655839	0.613142	0.634362	0.720013				+	51	51	51	51	51	51	113.16	0	323.31	43793000000	412	2.607	0.655839	tr|Q6BEV4|Q6BEV4_CAEEL;sp|Q09349|UBE4_CAEEL;tr|Q95QB5|Q95QB5_CAEEL	tr|Q6BEV4|Q6BEV4_CAEEL;sp|Q09349|UBE4_CAEEL;tr|Q95QB5|Q95QB5_CAEEL	>tr|Q6BEV4|Q6BEV4_CAEEL Ubiquitin Fusion Degradation (Yeast UFD homolog) OS=Caenorhabditis elegans GN=ufd-2 PE=1 SV=1;>sp|Q09349|UBE4_CAEEL Probable ubiquitin conjugation factor E4 OS=Caenorhabditis elegans GN=ufd-2 PE=3 SV=1;>tr|Q95QB5|Q95QB5_CAEEL Ubiqui
0.654181	0.718586	0.502753	0.741205				+	53	53	53	26.9	26.9	26.9	227.94	0	190.29	13498000000	202	1.87851	0.654181	tr|O01485|O01485_CAEEL	tr|O01485|O01485_CAEEL	>tr|O01485|O01485_CAEEL Sorting Of Apical Proteins OS=Caenorhabditis elegans GN=soap-1 PE=1 SV=1
0.654005	0.675436	0.385569	0.901011				+	14	14	14	44.8	44.8	44.8	39.664	0.00020855	59.173	5988600000	74	1.31612	0.654005	tr|O17365|O17365_CAEEL	tr|O17365|O17365_CAEEL	>tr|O17365|O17365_CAEEL SeRPin OS=Caenorhabditis elegans GN=srp-2 PE=1 SV=1
0.653654	0.729518	0.595591	0.635852				+	38	38	4	69.7	69.7	10.1	58.17	0	323.31	68286000000	417	2.4361	0.653654	sp|Q9GZH3|IMDH_CAEEL	sp|Q9GZH3|IMDH_CAEEL	>sp|Q9GZH3|IMDH_CAEEL Inosine-5-monophosphate dehydrogenase OS=Caenorhabditis elegans GN=T22D1.3 PE=3 SV=2
0.650446	0.646046	0.807427	0.497866				+	11	11	11	26.9	26.9	26.9	56.941	0.00017973	34.134	2058500000	45	1.73594	0.650446	tr|Q8WTK2|Q8WTK2_CAEEL	tr|Q8WTK2|Q8WTK2_CAEEL	>tr|Q8WTK2|Q8WTK2_CAEEL HEXosaminidase OS=Caenorhabditis elegans GN=hex-4 PE=1 SV=3
0.65018	0.672178	0.6328	0.645563				+	13	13	13	23.1	23.1	23.1	54.663	0.0002103	60.772	5322700000	52	3.49738	0.65018	sp|Q10011|YSV5_CAEEL	sp|Q10011|YSV5_CAEEL	>sp|Q10011|YSV5_CAEEL Uncharacterized protein T19C3.5 OS=Caenorhabditis elegans GN=T19C3.5 PE=1 SV=2
0.650018	0.46993	0.668065	0.812059				+	12	12	12	53.9	53.9	53.9	24.439	0.0005071	26.159	6051000000	90	1.64789	0.650018	tr|Q23403|Q23403_CAEEL	tr|Q23403|Q23403_CAEEL	>tr|Q23403|Q23403_CAEEL Uncharacterized protein OS=Caenorhabditis elegans GN=CELE_ZK1127.3 PE=1 SV=2
0.649088	0.481355	0.793582	0.672328				+	36	36	36	53.1	53.1	53.1	94.055	0	323.31	24330000000	323	1.72023	0.649088	tr|O01756|O01756_CAEEL	tr|O01756|O01756_CAEEL	>tr|O01756|O01756_CAEEL Uncharacterized protein OS=Caenorhabditis elegans GN=CELE_F55A12.5 PE=1 SV=2
0.647373	0.837282	0.529339	0.575496				+	18	18	18	21.7	21.7	21.7	104.58	0	88.947	3069100000	84	1.67282	0.647373	sp|Q93538|RB3GP_CAEEL	sp|Q93538|RB3GP_CAEEL	>sp|Q93538|RB3GP_CAEEL Rab3 GTPase-activating protein catalytic subunit OS=Caenorhabditis elegans GN=rbg-1 PE=3 SV=1
0.647328	0.754281	0.786013	0.401691				+	9	9	9	48.1	48.1	48.1	28.917	0.0002207	69.121	13199000000	106	1.46414	0.647328	tr|Q9XXJ1|Q9XXJ1_CAEEL	tr|Q9XXJ1|Q9XXJ1_CAEEL	>tr|Q9XXJ1|Q9XXJ1_CAEEL Uncharacterized protein OS=Caenorhabditis elegans GN=CELE_Y17G7B.3 PE=1 SV=1
0.645788	0.723204	0.411378	0.802781				+	45	45	45	49.7	49.7	49.7	98.042	0	323.31	16576000000	231	1.48753	0.645788	tr|Q9XU67|Q9XU67_CAEEL;tr|A0A061AJ27|A0A061AJ27_CAEEL	tr|Q9XU67|Q9XU67_CAEEL	>tr|Q9XU67|Q9XU67_CAEEL RBD (RNA binding domain) protein OS=Caenorhabditis elegans GN=rbd-1 PE=1 SV=1
0.641585	0.692805	0.493829	0.73812				+	40	40	40	60.5	60.5	60.5	70.379	0	323.31	206200000000	964	1.87287	0.641585	tr|G5EFG4|G5EFG4_CAEEL	tr|G5EFG4|G5EFG4_CAEEL	>tr|G5EFG4|G5EFG4_CAEEL ABC transporter, class F OS=Caenorhabditis elegans GN=abcf-2 PE=1 SV=1
0.641274	0.892959	0.414516	0.616348				+	11	11	11	30.8	30.8	30.8	39.747	0	121.42	23776000000	178	1.35932	0.641274	tr|Q9TZI2|Q9TZI2_CAEEL	tr|Q9TZI2|Q9TZI2_CAEEL	>tr|Q9TZI2|Q9TZI2_CAEEL Zinc finger putative Transcription Factor family OS=Caenorhabditis elegans GN=ztf-4 PE=1 SV=2
0.635385	0.54336	0.535967	0.826829				+	33	33	1	50.8	50.8	2.1	80.476	0	323.31	33435000000	285	1.65833	0.635385	tr|A5Z2S4|A5Z2S4_CAEEL	tr|A5Z2S4|A5Z2S4_CAEEL	>tr|A5Z2S4|A5Z2S4_CAEEL SAPS (Phosphatase associated) domain protein OS=Caenorhabditis elegans GN=saps-1 PE=1 SV=1
0.634533	0.835195	0.68415	0.384254				+	36	36	36	43.7	43.7	43.7	117.05	0	230.16	20840000000	211	1.38769	0.634533	sp|P34441|EMB30_CAEEL	sp|P34441|EMB30_CAEEL	>sp|P34441|EMB30_CAEEL Abnormal embryogenesis protein 30 OS=Caenorhabditis elegans GN=emb-30 PE=1 SV=4
0.629879	0.484051	0.567281	0.838304				+	17	17	17	75.2	75.2	75.2	25.551	0	166.13	51447000000	183	1.55848	0.629879	sp|P41847|DRE2_CAEEL	sp|P41847|DRE2_CAEEL	>sp|P41847|DRE2_CAEEL Anamorsin homolog OS=Caenorhabditis elegans GN=T20B12.7 PE=3 SV=1
0.627075	0.491602	0.877964	0.511658				+	20	20	20	42.8	42.8	42.8	49.409	0	323.31	123270000000	339	1.42202	0.627075	tr|Q95ZS5|Q95ZS5_CAEEL;tr|O45574|O45574_CAEEL	tr|Q95ZS5|Q95ZS5_CAEEL;tr|O45574|O45574_CAEEL	>tr|Q95ZS5|Q95ZS5_CAEEL Uncharacterized protein OS=Caenorhabditis elegans GN=CELE_F56A8.3 PE=1 SV=1;>tr|O45574|O45574_CAEEL Uncharacterized protein OS=Caenorhabditis elegans GN=CELE_F56A8.3 PE=1 SV=1
0.625955	0.657743	0.812519	0.407603				+	19	19	19	51.8	51.8	51.8	52.656	0	136.36	12299000000	108	1.472	0.625955	tr|G5EF65|G5EF65_CAEEL;tr|X5M5R6|X5M5R6_CAEEL	tr|G5EF65|G5EF65_CAEEL;tr|X5M5R6|X5M5R6_CAEEL	>tr|G5EF65|G5EF65_CAEEL SQuashed Vulva OS=Caenorhabditis elegans GN=sqv-1 PE=1 SV=1;>tr|X5M5R6|X5M5R6_CAEEL SQuashed Vulva OS=Caenorhabditis elegans GN=sqv-1 PE=1 SV=1
0.624675	0.715009	0.423264	0.735751				+	11	11	11	26.2	26.2	26.2	53.646	0.00019234	44.49	7052000000	79	1.60027	0.624675	sp|P53993|YMP8_CAEEL	sp|P53993|YMP8_CAEEL	>sp|P53993|YMP8_CAEEL Uncharacterized glycosyltransferase B0361.8 OS=Caenorhabditis elegans GN=B0361.8 PE=3 SV=3
0.624188	0.633883	0.429607	0.809073				+	9	9	9	30.7	30.7	30.7	47.665	0.00019161	44.046	2814300000	44	1.53017	0.624188	sp|O02327|LTV1_CAEEL	sp|O02327|LTV1_CAEEL	>sp|O02327|LTV1_CAEEL Protein LTV1 homolog OS=Caenorhabditis elegans GN=T23D8.3 PE=3 SV=1
0.623737	0.556452	0.857746	0.457013				+	37	37	37	35.7	35.7	35.7	131.46	0	323.31	41312000000	348	1.45172	0.623737	tr|G5EFJ4|G5EFJ4_CAEEL	tr|G5EFJ4|G5EFJ4_CAEEL	>tr|G5EFJ4|G5EFJ4_CAEEL CAP-G condensin subunit OS=Caenorhabditis elegans GN=capg-1 PE=1 SV=1
0.623667	0.586263	NaN	0.661072				+	5	5	5	22	22	22	33.943	0.00018808	41.347	1050100000	20	1.41867	0.623667	tr|O62144|O62144_CAEEL	tr|O62144|O62144_CAEEL	>tr|O62144|O62144_CAEEL Palmitoyltransferase OS=Caenorhabditis elegans GN=dhhc-1 PE=1 SV=1
0.622324	0.580232	0.818968	0.467773				+	12	12	12	67.5	67.5	67.5	16.901	0.00018667	40.079	43574000000	162	1.57539	0.622324	sp|Q95XX0|UBC13_CAEEL	sp|Q95XX0|UBC13_CAEEL	>sp|Q95XX0|UBC13_CAEEL Ubiquitin-conjugating enzyme E2 13 OS=Caenorhabditis elegans GN=ubc-13 PE=1 SV=2
0.621181	0.759515	0.374753	0.729275				+	10	10	10	27.4	27.4	27.4	46.29	0.00045572	15.07	2379100000	45	1.42781	0.621181	sp|Q09524|TG124_CAEEL	sp|Q09524|TG124_CAEEL	>sp|Q09524|TG124_CAEEL Probable tRNA pseudouridine synthase tag-124 OS=Caenorhabditis elegans GN=tag-124 PE=3 SV=1
0.619352	0.636617	0.734583	0.486855				+	22	22	21	76.3	76.3	74.5	50.929	0	272.04	56258000000	314	1.87753	0.619352	sp|O16999|ZPR1_CAEEL;tr|A0A0K3AV63|A0A0K3AV63_CAEEL	sp|O16999|ZPR1_CAEEL	>sp|O16999|ZPR1_CAEEL Zinc finger protein ZPR1 homolog OS=Caenorhabditis elegans GN=W03F9.1 PE=3 SV=2
0.617288	0.600022	0.499529	0.752312				+	30	30	30	54.4	54.4	54.4	58.092	0	323.31	28314000000	300	1.85774	0.617288	sp|Q9N5U5|CDC73_CAEEL	sp|Q9N5U5|CDC73_CAEEL	>sp|Q9N5U5|CDC73_CAEEL Cell division cycle protein 73 OS=Caenorhabditis elegans GN=cdc-73 PE=3 SV=4
0.614076	0.535112	0.582396	0.724719				+	14	14	14	57.4	57.4	57.4	17.275	0	171.6	13436000000	73	2.07055	0.614076	sp|P34621|YO85_CAEEL	sp|P34621|YO85_CAEEL	>sp|P34621|YO85_CAEEL Uncharacterized protein ZK1236.5 OS=Caenorhabditis elegans GN=ZK1236.5 PE=4 SV=2
0.610309	0.605042	0.822036	0.403849				+	47	47	2	32.4	32.4	1.5	181.7	0	323.31	17467000000	219	1.43196	0.610309	sp|Q19338-2|MON2_CAEEL	sp|Q19338-2|MON2_CAEEL	>sp|Q19338-2|MON2_CAEEL Isoform b of Monensin-resistant homolog 2 OS=Caenorhabditis elegans GN=mon-2
0.609723	0.797362	0.377789	0.654017				+	22	22	22	44.2	44.2	44.2	61.396	0	229.78	11800000000	152	1.41517	0.609723	tr|O44499|O44499_CAEEL;tr|U4PCA7|U4PCA7_CAEEL	tr|O44499|O44499_CAEEL	>tr|O44499|O44499_CAEEL Uncharacterized protein OS=Caenorhabditis elegans GN=CELE_R02D3.3 PE=1 SV=3
0.607078	0.857853	0.531377	0.432003				+	15	13	13	27.3	24.8	24.8	71.255	0.00018096	35.054	5486700000	77	1.37593	0.607078	tr|Q22003|Q22003_CAEEL	tr|Q22003|Q22003_CAEEL	>tr|Q22003|Q22003_CAEEL Uncharacterized protein OS=Caenorhabditis elegans GN=CELE_R166.2 PE=1 SV=1
0.604656	0.737307	0.436127	0.640535				+	17	17	17	28.3	28.3	28.3	89.281	0	76.952	4792400000	89	1.68021	0.604656	tr|Q9U1Q6|Q9U1Q6_CAEEL	tr|Q9U1Q6|Q9U1Q6_CAEEL	>tr|Q9U1Q6|Q9U1Q6_CAEEL Uncharacterized protein OS=Caenorhabditis elegans GN=CELE_Y87G2A.1 PE=1 SV=3
0.604568	0.355616	0.828704	0.629383				+	30	30	22	53	53	38.5	77.417	0	305.12	14088000000	136	1.32065	0.604568	sp|G5EG14|CATIN_CAEEL;sp|G5EG14-2|CATIN_CAEEL	sp|G5EG14|CATIN_CAEEL;sp|G5EG14-2|CATIN_CAEEL	>sp|G5EG14|CATIN_CAEEL Cactin OS=Caenorhabditis elegans GN=cacn-1 PE=1 SV=1;>sp|G5EG14-2|CATIN_CAEEL Isoform b of Cactin OS=Caenorhabditis elegans GN=cacn-1
0.604465	0.444647	0.6121	0.756647				+	48	48	48	78.3	78.3	78.3	66.01	0	323.31	810360000000	1922	1.66703	0.604465	tr|O17759|O17759_CAEEL	tr|O17759|O17759_CAEEL	>tr|O17759|O17759_CAEEL TransKeTolase homolog OS=Caenorhabditis elegans GN=tkt-1 PE=1 SV=1
0.603806	0.573605	0.530997	0.706816				+	105	105	105	57.2	57.2	57.2	194.09	0	323.31	300970000000	1819	2.11898	0.603806	sp|Q09475|YP93_CAEEL	sp|Q09475|YP93_CAEEL	>sp|Q09475|YP93_CAEEL Uncharacterized helicase C28H8.3 OS=Caenorhabditis elegans GN=C28H8.3 PE=3 SV=2
0.603361	0.479396	0.838842	0.491845				+	10	10	10	57.4	57.4	57.4	14.812	0	323.31	175820000000	501	1.4429	0.603361	sp|Q17348|SMD3_CAEEL	sp|Q17348|SMD3_CAEEL	>sp|Q17348|SMD3_CAEEL Small nuclear ribonucleoprotein Sm D3 OS=Caenorhabditis elegans GN=snr-1 PE=2 SV=2
0.600814	0.723288	0.347251	0.731904				+	4	4	4	57	57	57	12.981	0.00049028	22.409	1672500000	36	1.3791	0.600814	tr|Q18724|Q18724_CAEEL	tr|Q18724|Q18724_CAEEL	>tr|Q18724|Q18724_CAEEL Uncharacterized protein OS=Caenorhabditis elegans GN=C50B8.1 PE=1 SV=1
0.599183	0.809092	0.524525	0.46393				+	26	26	5	23.7	23.7	4.5	144.09	0	175.25	6485300000	130	1.52119	0.599183	tr|G4S460|G4S460_CAEEL	tr|G4S460|G4S460_CAEEL	>tr|G4S460|G4S460_CAEEL AT hook Transcription Factor family OS=Caenorhabditis elegans GN=attf-3 PE=1 SV=2
0.597915	0.549808	0.505334	0.738604				+	18	18	18	23.7	23.7	23.7	78.255	0.00019231	44.421	7837600000	86	1.85379	0.597915	sp|O02164|PIGV1_CAEEL	sp|O02164|PIGV1_CAEEL	>sp|O02164|PIGV1_CAEEL GPI mannosyltransferase pigv-1 OS=Caenorhabditis elegans GN=pigv-1 PE=1 SV=1
0.597536	0.636881	0.452096	0.70363				+	5	5	5	39.1	39.1	39.1	10.481	0.00048092	19.988	3239900000	49	1.81013	0.597536	tr|Q7YTK7|Q7YTK7_CAEEL	tr|Q7YTK7|Q7YTK7_CAEEL	>tr|Q7YTK7|Q7YTK7_CAEEL Uncharacterized protein OS=Caenorhabditis elegans GN=CELE_T09A5.15 PE=1 SV=1
0.597157	0.580654	0.737552	0.473264				+	20	20	20	43.4	43.4	43.4	72.154	0	323.31	3984900000	87	1.79275	0.597157	sp|Q9N3S2|RDE10_CAEEL	sp|Q9N3S2|RDE10_CAEEL	>sp|Q9N3S2|RDE10_CAEEL RNA interference defective protein 10 OS=Caenorhabditis elegans GN=rde-10 PE=1 SV=1
0.595637	0.439311	0.546328	0.801272				+	90	90	90	47.6	47.6	47.6	217.78	0	323.31	121750000000	711	1.50885	0.595637	tr|N1NTN5|N1NTN5_CAEEL;tr|Q17971|Q17971_CAEEL	tr|N1NTN5|N1NTN5_CAEEL;tr|Q17971|Q17971_CAEEL	>tr|N1NTN5|N1NTN5_CAEEL Uncharacterized protein OS=Caenorhabditis elegans GN=C14C10.5 PE=1 SV=1;>tr|Q17971|Q17971_CAEEL Uncharacterized protein OS=Caenorhabditis elegans GN=C14C10.5 PE=1 SV=1
0.594249	0.649431	0.674041	0.459275				+	39	39	39	41.2	41.2	41.2	124.88	0	146.94	13529000000	188	1.8931	0.594249	tr|Q19901|Q19901_CAEEL	tr|Q19901|Q19901_CAEEL	>tr|Q19901|Q19901_CAEEL Heavy chain, Unconventional Myosin OS=Caenorhabditis elegans GN=hum-1 PE=1 SV=1
0.59236	0.586817	0.570151	0.620111				+	18	18	18	43.8	43.8	43.8	66.556	0	222.71	2565600000	53	3.21176	0.59236	tr|Q93566|Q93566_CAEEL	tr|Q93566|Q93566_CAEEL	>tr|Q93566|Q93566_CAEEL Sorting NeXin OS=Caenorhabditis elegans GN=snx-27 PE=1 SV=1
0.591794	0.388975	0.683352	0.703056				+	36	36	36	52.8	52.8	52.8	79.997	0	319.67	16330000000	153	1.54951	0.591794	tr|A7DT40|A7DT40_CAEEL	tr|A7DT40|A7DT40_CAEEL	>tr|A7DT40|A7DT40_CAEEL Uncharacterized protein OS=Caenorhabditis elegans GN=CELE_F49D11.10 PE=1 SV=2
0.58901	0.568185	0.805845	0.393001				+	34	31	30	73.7	66.8	65.3	52.265	0	323.31	98089000000	503	1.41046	0.58901	tr|O02101|O02101_CAEEL;tr|Q21177|Q21177_CAEEL	tr|O02101|O02101_CAEEL	>tr|O02101|O02101_CAEEL SWI/SNF nucleosome remodeling complex component OS=Caenorhabditis elegans GN=swsn-2.2 PE=1 SV=2
0.587828	0.838011	0.494509	0.430965				+	27	27	27	77.4	77.4	77.4	38.117	0	323.31	444700000000	1203	1.36373	0.587828	tr|O45734|O45734_CAEEL;tr|H9G333|H9G333_CAEEL	tr|O45734|O45734_CAEEL;tr|H9G333|H9G333_CAEEL	>tr|O45734|O45734_CAEEL CathePsin L family OS=Caenorhabditis elegans GN=cpl-1 PE=1 SV=1;>tr|H9G333|H9G333_CAEEL CathePsin L family OS=Caenorhabditis elegans GN=cpl-1 PE=1 SV=1
0.586191	0.653386	0.702018	0.403169				+	33	33	33	22.6	22.6	22.6	217.15	0	323.31	1486700000	76	1.61892	0.586191	tr|G5EE91|G5EE91_CAEEL;tr|G5EGP7|G5EGP7_CAEEL;sp|Q93971|TRPG_CAEEL;tr|G5EGJ6|G5EGJ6_CAEEL;tr|A5JYU8|A5JYU8_CAEEL	tr|G5EE91|G5EE91_CAEEL;tr|G5EGP7|G5EGP7_CAEEL;sp|Q93971|TRPG_CAEEL;tr|G5EGJ6|G5EGJ6_CAEEL	>tr|G5EE91|G5EE91_CAEEL Uncharacterized protein OS=Caenorhabditis elegans GN=gon-2 PE=1 SV=1;>tr|G5EGP7|G5EGP7_CAEEL Uncharacterized protein OS=Caenorhabditis elegans GN=gon-2 PE=1 SV=1;>sp|Q93971|TRPG_CAEEL Transient receptor potential channel OS=Caenorha
0.585855	0.71764	0.446919	0.593004				+	10	10	10	24.2	24.2	24.2	46.973	0.00019619	47.947	7295900000	95	1.76024	0.585855	tr|O17766|O17766_CAEEL	tr|O17766|O17766_CAEEL	>tr|O17766|O17766_CAEEL Lipase OS=Caenorhabditis elegans GN=lipl-7 PE=1 SV=2
0.585385	0.407053	0.681421	0.667679				+	33	33	33	50	50	50	68.996	0	323.31	178260000000	776	1.64846	0.585385	tr|Q9U2K8|Q9U2K8_CAEEL	tr|Q9U2K8|Q9U2K8_CAEEL	>tr|Q9U2K8|Q9U2K8_CAEEL ABC transporter, class E OS=Caenorhabditis elegans GN=abce-1 PE=1 SV=1
0.58417	0.837051	0.401124	0.514335				+	49	49	49	46.9	46.9	46.9	144.89	0	323.31	33506000000	335	1.33237	0.58417	sp|Q09931|UBPY_CAEEL	sp|Q09931|UBPY_CAEEL	>sp|Q09931|UBPY_CAEEL Probable ubiquitin carboxyl-terminal hydrolase K02C4.3 OS=Caenorhabditis elegans GN=K02C4.3 PE=3 SV=3
0.580367	0.453095	0.647331	0.640674				+	17	17	17	32.4	32.4	32.4	82.79	0	183	11877000000	150	1.92736	0.580367	tr|Q22961|Q22961_CAEEL	tr|Q22961|Q22961_CAEEL	>tr|Q22961|Q22961_CAEEL Uncharacterized protein OS=Caenorhabditis elegans GN=CELE_F25B4.5 PE=1 SV=2
0.579647	0.682267	0.515743	0.540932				+	11	11	1	53.9	53.9	7.9	21.24	0	147.88	25183000000	154	2.10246	0.579647	sp|Q20230|KCY2_CAEEL	sp|Q20230|KCY2_CAEEL	>sp|Q20230|KCY2_CAEEL UMP-CMP kinase 2 OS=Caenorhabditis elegans GN=F40F8.1 PE=1 SV=1
0.574361	0.787316	0.36487	0.570899				+	48	48	47	45.1	45.1	45.1	125.72	0	236.64	32085000000	285	1.37415	0.574361	sp|Q21554|DDB1_CAEEL	sp|Q21554|DDB1_CAEEL	>sp|Q21554|DDB1_CAEEL DNA damage-binding protein 1 OS=Caenorhabditis elegans GN=ddb-1 PE=1 SV=2
0.574219	0.564585	0.457844	0.700228				+	8	8	8	33.6	33.6	33.6	25.703	0.0002053	56.279	12421000000	74	1.83586	0.574219	tr|Q9N4P9|Q9N4P9_CAEEL	tr|Q9N4P9|Q9N4P9_CAEEL	>tr|Q9N4P9|Q9N4P9_CAEEL EXOSome (Multiexonuclease complex) component OS=Caenorhabditis elegans GN=exos-4.2 PE=1 SV=3
0.573588	0.65004	0.509133	0.561592				+	6	6	6	11.9	11.9	11.9	74.99	0.0048343	1.8196	3596700000	18	2.2925	0.573588	tr|A8DYR7|A8DYR7_CAEEL	tr|A8DYR7|A8DYR7_CAEEL	>tr|A8DYR7|A8DYR7_CAEEL IFT (Chlamydomonas IntraFlagellar Transport) homolog OS=Caenorhabditis elegans GN=ift-81 PE=4 SV=4
0.57343	0.613422	NaN	0.533437				+	6	6	6	40.1	40.1	40.1	25.956	0.00049735	23.806	1069400000	27	1.35333	0.57343	tr|Q95XK5|Q95XK5_CAEEL	tr|Q95XK5|Q95XK5_CAEEL	>tr|Q95XK5|Q95XK5_CAEEL Uncharacterized protein OS=Caenorhabditis elegans GN=CELE_Y54F10BM.13 PE=4 SV=1
0.569978	0.550417	0.43616	0.723359				+	17	17	17	40.2	40.2	40.2	51.2	0	105.3	17195000000	134	1.68224	0.569978	tr|A5Z2V7|A5Z2V7_CAEEL;tr|Q95QM9|Q95QM9_CAEEL;tr|Q564V0|Q564V0_CAEEL	tr|A5Z2V7|A5Z2V7_CAEEL;tr|Q95QM9|Q95QM9_CAEEL;tr|Q564V0|Q564V0_CAEEL	>tr|A5Z2V7|A5Z2V7_CAEEL Uncharacterized protein OS=Caenorhabditis elegans GN=CELE_F02E9.10 PE=1 SV=1;>tr|Q95QM9|Q95QM9_CAEEL Uncharacterized protein OS=Caenorhabditis elegans GN=CELE_F02E9.10 PE=1 SV=1;>tr|Q564V0|Q564V0_CAEEL Uncharacterized protein OS=Cae
0.569535	0.763423	0.333093	0.612088				+	36	35	35	57	55.7	55.7	62.475	0	323.31	130020000000	532	1.34062	0.569535	sp|Q95QW0|EIF3L_CAEEL;sp|Q95QW0-2|EIF3L_CAEEL	sp|Q95QW0|EIF3L_CAEEL;sp|Q95QW0-2|EIF3L_CAEEL	>sp|Q95QW0|EIF3L_CAEEL Eukaryotic translation initiation factor 3 subunit L OS=Caenorhabditis elegans GN=eif-3.L PE=3 SV=1;>sp|Q95QW0-2|EIF3L_CAEEL Isoform b of Eukaryotic translation initiation factor 3 subunit L OS=Caenorhabditis elegans GN=eif-3.L
0.565789	0.548884	0.498884	0.649599				+	46	46	46	66.9	66.9	66.9	65.919	0	323.31	703260000000	1892	2.21606	0.565789	tr|Q9NLD1|Q9NLD1_CAEEL;tr|B3KYC2|B3KYC2_CAEEL	tr|Q9NLD1|Q9NLD1_CAEEL	>tr|Q9NLD1|Q9NLD1_CAEEL HnRNP A1 homolog OS=Caenorhabditis elegans GN=hrp-2 PE=1 SV=2
0.565724	0.697976	0.432459	0.566737				+	15	15	15	60.6	60.6	60.6	11.884	0	296.36	770500000000	1217	1.74795	0.565724	sp|P49181|RL36_CAEEL	sp|P49181|RL36_CAEEL	>sp|P49181|RL36_CAEEL 60S ribosomal protein L36 OS=Caenorhabditis elegans GN=rpl-36 PE=1 SV=3
0.564553	0.550088	0.522946	0.620623				+	18	18	18	42.1	42.1	42.1	46.275	0	323.31	16163000000	101	2.57706	0.564553	tr|O61206|O61206_CAEEL	tr|O61206|O61206_CAEEL	>tr|O61206|O61206_CAEEL F-box C protein OS=Caenorhabditis elegans GN=fbxc-52 PE=1 SV=2
0.562919	0.43818	0.540176	0.710402				+	15	15	15	50.7	50.7	50.7	31.244	0	254.92	42558000000	175	1.71396	0.562919	tr|Q9XX28|Q9XX28_CAEEL;REV__tr|Q9U3N1|Q9U3N1_CAEEL	tr|Q9XX28|Q9XX28_CAEEL	>tr|Q9XX28|Q9XX28_CAEEL DeHydrogenases, Short chain OS=Caenorhabditis elegans GN=dhs-11 PE=1 SV=1
0.562124	0.564128	0.615209	0.507036				+	57	57	57	24.4	24.4	24.4	312.88	0	323.31	6536100000	172	2.51217	0.562124	tr|H1ZUX0|H1ZUX0_CAEEL;tr|H1ZUX1|H1ZUX1_CAEEL;sp|G5EGQ6|TEN1_CAEEL;sp|G5EGQ6-2|TEN1_CAEEL;tr|Q8I7J1|Q8I7J1_CAEEL	tr|H1ZUX0|H1ZUX0_CAEEL;tr|H1ZUX1|H1ZUX1_CAEEL;sp|G5EGQ6|TEN1_CAEEL;sp|G5EGQ6-2|TEN1_CAEEL	>tr|H1ZUX0|H1ZUX0_CAEEL TENeurin OS=Caenorhabditis elegans GN=ten-1 PE=1 SV=1;>tr|H1ZUX1|H1ZUX1_CAEEL TENeurin OS=Caenorhabditis elegans GN=ten-1 PE=1 SV=1;>sp|G5EGQ6|TEN1_CAEEL Teneurin-1 OS=Caenorhabditis elegans GN=ten-1 PE=1 SV=1;>sp|G5EGQ6-2|TEN1_CAEE
0.561977	0.722253	0.587973	0.375706				+	22	22	22	33.4	33.4	33.4	72.192	0.00020088	51.597	6737600000	80	1.51222	0.561977	tr|Q8I7L2|Q8I7L2_CAEEL;tr|H2KZ29|H2KZ29_CAEEL	tr|Q8I7L2|Q8I7L2_CAEEL;tr|H2KZ29|H2KZ29_CAEEL	>tr|Q8I7L2|Q8I7L2_CAEEL Uncharacterized protein OS=Caenorhabditis elegans GN=hpo-10 PE=1 SV=1;>tr|H2KZ29|H2KZ29_CAEEL Uncharacterized protein OS=Caenorhabditis elegans GN=hpo-10 PE=1 SV=1
0.557835	0.517618	0.643478	0.512408				+	38	38	38	38.4	38.4	38.4	110.13	0	172.51	30372000000	271	2.23297	0.557835	sp|Q9U299|XRN2_CAEEL	sp|Q9U299|XRN2_CAEEL	>sp|Q9U299|XRN2_CAEEL 5-3 exoribonuclease 2 homolog OS=Caenorhabditis elegans GN=xrn-2 PE=1 SV=2
0.556044	0.476511	0.756875	0.434746				+	26	26	26	41.1	41.1	41.1	78.338	0.00022277	70.951	13972000000	127	1.50132	0.556044	sp|Q21166|SUR5_CAEEL	sp|Q21166|SUR5_CAEEL	>sp|Q21166|SUR5_CAEEL Acetoacetyl-CoA synthetase OS=Caenorhabditis elegans GN=sur-5 PE=2 SV=1
0.555626	0.637939	0.529787	0.499152				+	25	25	25	60.6	60.6	60.6	42.257	0	311.8	164570000000	516	2.2448	0.555626	sp|P18334|CSK2A_CAEEL	sp|P18334|CSK2A_CAEEL	>sp|P18334|CSK2A_CAEEL Casein kinase II subunit alpha OS=Caenorhabditis elegans GN=kin-3 PE=1 SV=1
0.555139	0.398993	0.524031	0.742393				+	8	8	5	54.3	54.3	34.8	24.537	0	282.31	115780000000	491	1.5065	0.555139	sp|P31161|SODM1_CAEEL	sp|P31161|SODM1_CAEEL	>sp|P31161|SODM1_CAEEL Superoxide dismutase [Mn] 1, mitochondrial OS=Caenorhabditis elegans GN=sod-2 PE=1 SV=1
0.554469	0.561648	0.62015	0.481608				+	75	75	75	35.4	35.4	35.4	276.14	0	323.31	26539000000	413	2.28369	0.554469	tr|G5EGI1|G5EGI1_CAEEL	tr|G5EGI1|G5EGI1_CAEEL	>tr|G5EGI1|G5EGI1_CAEEL Histone-lysine N-methyltransferase OS=Caenorhabditis elegans GN=set-16 PE=1 SV=1
0.554389	0.596796	0.686359	0.380013				+	19	19	19	30.1	30.1	30.1	78.733	0.000181	35.073	5343100000	100	1.58722	0.554389	tr|O62436|O62436_CAEEL;tr|S6FN19|S6FN19_CAEEL;tr|S6FWQ1|S6FWQ1_CAEEL	tr|O62436|O62436_CAEEL	>tr|O62436|O62436_CAEEL Uncharacterized protein OS=Caenorhabditis elegans GN=CELE_Y41E3.1 PE=1 SV=2
0.553646	0.640542	0.360083	0.660313				+	39	39	38	66	66	64.9	70.844	0	323.31	50728000000	360	1.53281	0.553646	tr|Q9U1Q3|Q9U1Q3_CAEEL	tr|Q9U1Q3|Q9U1Q3_CAEEL	>tr|Q9U1Q3|Q9U1Q3_CAEEL CYclophyliN OS=Caenorhabditis elegans GN=cyn-15 PE=1 SV=1
0.552078	0.643412	0.486825	0.525998				+	66	66	66	30.1	30.1	30.1	265.48	0	92.817	9259200000	185	2.14365	0.552078	sp|O01510|SMG1_CAEEL;sp|O01510-2|SMG1_CAEEL	sp|O01510|SMG1_CAEEL;sp|O01510-2|SMG1_CAEEL	>sp|O01510|SMG1_CAEEL Serine/threonine-protein kinase smg-1 OS=Caenorhabditis elegans GN=smg-1 PE=1 SV=3;>sp|O01510-2|SMG1_CAEEL Isoform b of Serine/threonine-protein kinase smg-1 OS=Caenorhabditis elegans GN=smg-1
0.550726	0.492	0.6512	0.508978				+	24	24	21	53.3	53.3	48.2	39.431	0	111.6	43855000000	233	2.08114	0.550726	sp|O18211|MO25M_CAEEL	sp|O18211|MO25M_CAEEL	>sp|O18211|MO25M_CAEEL MO25-like protein 2 OS=Caenorhabditis elegans GN=mop-25.2 PE=3 SV=1
0.550512	0.47087	0.674054	0.506612				+	18	18	18	77.1	77.1	77.1	30.878	0	323.31	14269000000	184	1.89635	0.550512	sp|Q9NHC3|CED2_CAEEL;tr|U4PMJ0|U4PMJ0_CAEEL;tr|U4PRV3|U4PRV3_CAEEL	sp|Q9NHC3|CED2_CAEEL	>sp|Q9NHC3|CED2_CAEEL Cell death abnormality protein 2 OS=Caenorhabditis elegans GN=ced-2 PE=1 SV=1
0.550291	0.682044	0.643189	0.325641				+	13	13	13	32.3	32.3	32.3	37.533	0	122.09	8933300000	123	1.40233	0.550291	tr|Q8ITY5|Q8ITY5_CAEEL;tr|A0A0K3AUJ4|A0A0K3AUJ4_CAEEL	tr|Q8ITY5|Q8ITY5_CAEEL;tr|A0A0K3AUJ4|A0A0K3AUJ4_CAEEL	>tr|Q8ITY5|Q8ITY5_CAEEL Uncharacterized protein OS=Caenorhabditis elegans GN=C50D2.8 PE=1 SV=2;>tr|A0A0K3AUJ4|A0A0K3AUJ4_CAEEL Uncharacterized protein OS=Caenorhabditis elegans GN=C50D2.8 PE=1 SV=1
0.549134	0.608758	0.420818	0.617826				+	12	12	12	39.6	39.6	39.6	45.734	0	200.32	13631000000	164	1.87293	0.549134	tr|E0R7L2|E0R7L2_CAEEL;tr|E0R7L3|E0R7L3_CAEEL	tr|E0R7L2|E0R7L2_CAEEL;tr|E0R7L3|E0R7L3_CAEEL	>tr|E0R7L2|E0R7L2_CAEEL Uncharacterized protein OS=Caenorhabditis elegans GN=CELE_Y111B2A.12 PE=1 SV=1;>tr|E0R7L3|E0R7L3_CAEEL Uncharacterized protein OS=Caenorhabditis elegans GN=CELE_Y111B2A.12 PE=1 SV=1
0.545759	0.688734	0.393299	0.555243				+	27	27	23	80.7	80.7	78.2	33.366	0	323.31	147330000000	664	1.62653	0.545759	tr|O02642|O02642_CAEEL	tr|O02642|O02642_CAEEL	>tr|O02642|O02642_CAEEL SUCcinyl-CoA Ligase, alpha subunit OS=Caenorhabditis elegans GN=sucl-2 PE=1 SV=1
0.545117	0.740732	0.314767	0.579851				+	26	26	26	37.9	37.9	37.9	94.81	0	323.31	11357000000	131	1.31713	0.545117	tr|G5EEM9|G5EEM9_CAEEL;tr|Q8WQE0|Q8WQE0_CAEEL;tr|G8JYA8|G8JYA8_CAEEL;tr|G4SGU1|G4SGU1_CAEEL;tr|A0A0K3AU10|A0A0K3AU10_CAEEL;tr|Q21478|Q21478_CAEEL	tr|G5EEM9|G5EEM9_CAEEL;tr|Q8WQE0|Q8WQE0_CAEEL;tr|G8JYA8|G8JYA8_CAEEL;tr|G4SGU1|G4SGU1_CAEEL;tr|A0A0K3AU10|A0A0K3AU10_CAEEL;tr|Q21478|Q21478_CAEEL	>tr|G5EEM9|G5EEM9_CAEEL Intracelllar PhosphoLipase A family OS=Caenorhabditis elegans GN=ipla-1 PE=1 SV=1;>tr|Q8WQE0|Q8WQE0_CAEEL Intracelllar PhosphoLipase A family OS=Caenorhabditis elegans GN=ipla-1 PE=1 SV=1;>tr|G8JYA8|G8JYA8_CAEEL Intracelllar Phospho
0.541524	0.552143	0.575855	0.496573				+	50	50	47	39.4	39.4	37.7	132.34	0	323.31	33808000000	343	2.72652	0.541524	sp|Q03560|CTR9_CAEEL;sp|Q03560-3|CTR9_CAEEL	sp|Q03560|CTR9_CAEEL;sp|Q03560-3|CTR9_CAEEL	>sp|Q03560|CTR9_CAEEL RNA polymerase-associated protein CTR9 OS=Caenorhabditis elegans GN=ctr-9 PE=3 SV=3;>sp|Q03560-3|CTR9_CAEEL Isoform c of RNA polymerase-associated protein CTR9 OS=Caenorhabditis elegans GN=ctr-9
0.537541	0.445641	0.735666	0.431316				+	24	24	24	73.9	73.9	73.9	30.803	0	323.31	78825000000	417	1.48975	0.537541	tr|Q86NC2|Q86NC2_CAEEL;tr|O01602|O01602_CAEEL	tr|Q86NC2|Q86NC2_CAEEL;tr|O01602|O01602_CAEEL	>tr|Q86NC2|Q86NC2_CAEEL NADH Ubiquinone Oxidoreductase OS=Caenorhabditis elegans GN=nuo-2 PE=1 SV=1;>tr|O01602|O01602_CAEEL NADH Ubiquinone Oxidoreductase OS=Caenorhabditis elegans GN=nuo-2 PE=1 SV=2
0.533804	0.543543	0.334145	0.723723				+	25	25	25	37.9	37.9	37.9	87.122	0	79.418	10389000000	90	1.37979	0.533804	sp|Q11188|YPD9_CAEEL	sp|Q11188|YPD9_CAEEL	>sp|Q11188|YPD9_CAEEL Uncharacterized protein C05D11.9 OS=Caenorhabditis elegans GN=C05D11.9 PE=4 SV=2
0.530862	0.651706	0.560925	0.379956				+	19	19	19	47.5	47.5	47.5	48.626	0	180.95	17182000000	114	1.6596	0.530862	sp|Q8MXQ7|CDKAL_CAEEL;tr|W6RR04|W6RR04_CAEEL	sp|Q8MXQ7|CDKAL_CAEEL	>sp|Q8MXQ7|CDKAL_CAEEL Threonylcarbamoyladenosine tRNA methylthiotransferase OS=Caenorhabditis elegans GN=Y92H12BL.1 PE=3 SV=2
0.529282	0.429887	0.483279	0.674679				+	5	5	5	61.5	61.5	61.5	16.409	0	85.515	61866000000	161	1.71784	0.529282	sp|P34546|VATL2_CAEEL	sp|P34546|VATL2_CAEEL	>sp|P34546|VATL2_CAEEL V-type proton ATPase 16 kDa proteolipid subunit 2/3 OS=Caenorhabditis elegans GN=vha-2 PE=2 SV=2
0.527971	0.295634	0.6338	0.654479				+	35	35	34	44.6	44.6	44.6	84.09	0	323.31	35978000000	228	1.34419	0.527971	tr|Q21843|Q21843_CAEEL;tr|H2L0H5|H2L0H5_CAEEL;tr|H2L0H6|H2L0H6_CAEEL;tr|U4PC40|U4PC40_CAEEL;tr|U4PCH6|U4PCH6_CAEEL	tr|Q21843|Q21843_CAEEL;tr|H2L0H5|H2L0H5_CAEEL;tr|H2L0H6|H2L0H6_CAEEL;tr|U4PC40|U4PC40_CAEEL	>tr|Q21843|Q21843_CAEEL WAPL (Drosophila Wings APart-Like cohesin interactor) OS=Caenorhabditis elegans GN=wapl-1 PE=1 SV=1;>tr|H2L0H5|H2L0H5_CAEEL WAPL (Drosophila Wings APart-Like cohesin interactor) OS=Caenorhabditis elegans GN=wapl-1 PE=1 SV=1;>tr|H2L0
0.527616	0.506053	0.703237	0.373558				+	20	20	20	66.8	66.8	66.8	42.679	0	177.12	17625000000	159	1.50294	0.527616	tr|G5EBW5|G5EBW5_CAEEL	tr|G5EBW5|G5EBW5_CAEEL	>tr|G5EBW5|G5EBW5_CAEEL FErroChelatase-Like OS=Caenorhabditis elegans GN=fecl-1 PE=1 SV=1
0.527476	0.695426	0.548788	0.338215				+	17	17	17	47.5	47.5	47.5	47.157	0.00020773	58.534	20549000000	133	1.43744	0.527476	sp|Q95QU0|PCID2_CAEEL	sp|Q95QU0|PCID2_CAEEL	>sp|Q95QU0|PCID2_CAEEL PCI domain-containing protein 2 homolog OS=Caenorhabditis elegans GN=C27F2.10 PE=3 SV=1
0.524189	0.714642	0.411601	0.446323				+	45	45	35	48.4	48.4	38.1	105.44	0	244.11	31527000000	328	1.49777	0.524189	sp|Q21770|WAGO1_CAEEL;tr|P91085|P91085_CAEEL	sp|Q21770|WAGO1_CAEEL	>sp|Q21770|WAGO1_CAEEL Argonaute protein wago-1 OS=Caenorhabditis elegans GN=wago-1 PE=1 SV=1
0.523295	0.530377	0.388539	0.650969				+	55	55	55	42	42	42	179.27	0	323.31	31580000000	385	1.69113	0.523295	tr|H2KZQ9|H2KZQ9_CAEEL;tr|Q95ZV3|Q95ZV3_CAEEL;tr|H2KZQ8|H2KZQ8_CAEEL	tr|H2KZQ9|H2KZQ9_CAEEL;tr|Q95ZV3|Q95ZV3_CAEEL;tr|H2KZQ8|H2KZQ8_CAEEL	>tr|H2KZQ9|H2KZQ9_CAEEL Uncharacterized protein OS=Caenorhabditis elegans GN=CELE_F13B9.1 PE=1 SV=1;>tr|Q95ZV3|Q95ZV3_CAEEL Uncharacterized protein OS=Caenorhabditis elegans GN=CELE_F13B9.1 PE=1 SV=2;>tr|H2KZQ8|H2KZQ8_CAEEL Uncharacterized protein OS=Caeno
0.5219	0.568469	0.587728	0.409503				+	47	47	47	65.3	65.3	65.3	92.526	0	319.35	72955000000	510	1.93904	0.5219	sp|O01763|NCBP1_CAEEL	sp|O01763|NCBP1_CAEEL	>sp|O01763|NCBP1_CAEEL Nuclear cap-binding protein subunit 1 OS=Caenorhabditis elegans GN=ncbp-1 PE=3 SV=3
0.521765	0.310937	0.586193	0.668164				+	46	46	46	62	62	62	84.388	0	323.31	70505000000	512	1.39469	0.521765	sp|Q20875|DHX15_CAEEL;tr|G8JY03|G8JY03_CAEEL	sp|Q20875|DHX15_CAEEL;tr|G8JY03|G8JY03_CAEEL	>sp|Q20875|DHX15_CAEEL Pre-mRNA-splicing factor ATP-dependent RNA helicase ddx-15 OS=Caenorhabditis elegans GN=ddx-15 PE=3 SV=1;>tr|G8JY03|G8JY03_CAEEL DEAD boX helicase homolog OS=Caenorhabditis elegans GN=ddx-15 PE=1 SV=1
0.520524	0.650958	0.4197	0.490914				+	28	28	28	40.1	40.1	40.1	95.842	0	124.82	8376800000	112	1.77408	0.520524	sp|Q11182|VPS16_CAEEL	sp|Q11182|VPS16_CAEEL	>sp|Q11182|VPS16_CAEEL Vacuolar protein sorting-associated protein 16 homolog OS=Caenorhabditis elegans GN=vps-16 PE=3 SV=2
0.518089	0.380727	0.529051	0.644489				+	58	58	38	62.9	62.9	44.9	110.93	0	323.31	122350000000	753	1.67719	0.518089	tr|G5EGR6|G5EGR6_CAEEL;tr|G5EES3|G5EES3_CAEEL	tr|G5EGR6|G5EGR6_CAEEL;tr|G5EES3|G5EES3_CAEEL	>tr|G5EGR6|G5EGR6_CAEEL Protein argonaute OS=Caenorhabditis elegans GN=alg-1 PE=1 SV=1;>tr|G5EES3|G5EES3_CAEEL Protein argonaute OS=Caenorhabditis elegans GN=alg-1 PE=1 SV=1
0.516697	0.614777	0.449784	0.485531				+	93	93	92	60.6	60.6	60.6	170.17	0	323.31	130860000000	867	2.03263	0.516697	tr|Q9U1Q7|Q9U1Q7_CAEEL;tr|I2HAI1|I2HAI1_CAEEL;tr|D8FRP8|D8FRP8_CAEEL;tr|A0A0K3AW63|A0A0K3AW63_CAEEL;tr|D8FRP9|D8FRP9_CAEEL	tr|Q9U1Q7|Q9U1Q7_CAEEL	>tr|Q9U1Q7|Q9U1Q7_CAEEL Uncharacterized protein OS=Caenorhabditis elegans GN=emb-4 PE=1 SV=4
0.516512	0.289982	0.6574	0.602156				+	13	13	13	58.4	58.4	58.4	37.348	0	256.1	42882000000	222	1.34004	0.516512	tr|O61742|O61742_CAEEL	tr|O61742|O61742_CAEEL	>tr|O61742|O61742_CAEEL Proteasome Regulatory Particle, Non-ATPase-like OS=Caenorhabditis elegans GN=rpn-10 PE=1 SV=2
0.515229	0.594426	0.410907	0.540354				+	20	20	20	50.2	50.2	50.2	48.23	0	111.26	30310000000	199	1.95927	0.515229	tr|G5ECC9|G5ECC9_CAEEL	tr|G5ECC9|G5ECC9_CAEEL	>tr|G5ECC9|G5ECC9_CAEEL Uncharacterized protein OS=Caenorhabditis elegans GN=CELE_K11B4.1 PE=1 SV=1
0.512302	0.459352	0.54665	0.530902				+	38	38	38	52.9	52.9	52.9	62.666	0	323.31	24873000000	235	2.56256	0.512302	tr|Q9TYN2|Q9TYN2_CAEEL	tr|Q9TYN2|Q9TYN2_CAEEL	>tr|Q9TYN2|Q9TYN2_CAEEL tRNA-dihydrouridine(47) synthase [NAD(P)(+)] OS=Caenorhabditis elegans GN=CELE_Y37E11B.5 PE=1 SV=1
0.511737	0.429395	0.398979	0.706838				+	56	56	56	76.2	76.2	76.2	87.358	0	323.31	85958000000	761	1.45923	0.511737	tr|G5EC23|G5EC23_CAEEL	tr|G5EC23|G5EC23_CAEEL	>tr|G5EC23|G5EC23_CAEEL HCF1 related OS=Caenorhabditis elegans GN=hcf-1 PE=1 SV=1
0.511434	0.29713	0.684633	0.552538				+	22	22	1	62.6	62.6	3.7	40.894	0	265.1	16085000000	151	1.33663	0.511434	tr|B3GWB9|B3GWB9_CAEEL;sp|O01258|VPS26_CAEEL	tr|B3GWB9|B3GWB9_CAEEL;sp|O01258|VPS26_CAEEL	>tr|B3GWB9|B3GWB9_CAEEL Related to yeast Vacuolar Protein Sorting factor OS=Caenorhabditis elegans GN=vps-26 PE=1 SV=1;>sp|O01258|VPS26_CAEEL Vacuolar protein sorting-associated protein 26 OS=Caenorhabditis elegans GN=vps-26 PE=3 SV=2
0.510877	0.668734	0.525469	0.338429				+	159	159	1	54.2	54.2	0.8	356.56	0	323.31	145860000000	1231	1.47757	0.510877	tr|Q8T3D2|Q8T3D2_CAEEL	tr|Q8T3D2|Q8T3D2_CAEEL	>tr|Q8T3D2|Q8T3D2_CAEEL Uncharacterized protein OS=Caenorhabditis elegans GN=CELE_T08G11.1 PE=1 SV=1
0.507616	0.72223	0.448436	0.352181				+	11	11	11	68.9	68.9	68.9	20.965	0	103.67	63933000000	276	1.35141	0.507616	tr|Q9BL03|Q9BL03_CAEEL	tr|Q9BL03|Q9BL03_CAEEL	>tr|Q9BL03|Q9BL03_CAEEL Uncharacterized protein OS=Caenorhabditis elegans GN=CELE_Y54F10AM.5 PE=1 SV=2
0.50756	0.669025	0.282248	0.571408				+	33	33	32	56.5	56.5	55.3	91.696	0	210.68	18970000000	238	1.31367	0.50756	sp|Q19426-2|MOGS1_CAEEL;sp|Q19426-3|MOGS1_CAEEL;sp|Q19426|MOGS1_CAEEL	sp|Q19426-2|MOGS1_CAEEL;sp|Q19426-3|MOGS1_CAEEL;sp|Q19426|MOGS1_CAEEL	>sp|Q19426-2|MOGS1_CAEEL Isoform b of Mannosyl-oligosaccharide glucosidase OS=Caenorhabditis elegans GN=mogs-1;>sp|Q19426-3|MOGS1_CAEEL Isoform c of Mannosyl-oligosaccharide glucosidase OS=Caenorhabditis elegans GN=mogs-1;>sp|Q19426|MOGS1_CAEEL Mannosyl-ol
0.507539	0.693181	0.411387	0.418047				+	38	38	13	49	49	17.3	89.666	0	272.48	10830000000	162	1.49661	0.507539	tr|O44500|O44500_CAEEL;tr|U4PN35|U4PN35_CAEEL	tr|O44500|O44500_CAEEL	>tr|O44500|O44500_CAEEL Uncharacterized protein OS=Caenorhabditis elegans GN=CELE_R02D3.4 PE=1 SV=1
0.502308	0.553193	0.527418	0.426312				+	12	12	12	33.8	33.8	33.8	43.209	0.00046897	17.589	4170300000	48	2.22992	0.502308	tr|P91040|P91040_CAEEL;tr|E5QCF5|E5QCF5_CAEEL	tr|P91040|P91040_CAEEL;tr|E5QCF5|E5QCF5_CAEEL	>tr|P91040|P91040_CAEEL Uncharacterized protein OS=Caenorhabditis elegans GN=C10H11.8 PE=1 SV=1;>tr|E5QCF5|E5QCF5_CAEEL Uncharacterized protein OS=Caenorhabditis elegans GN=C10H11.8 PE=1 SV=1
0.501117	0.503919	0.493664	0.505767				+	14	14	11	31.1	31.1	24.6	61.99	0.00049809	23.998	2995400000	57	4.24852	0.501117	sp|Q9U3B6|NOL9_CAEEL	sp|Q9U3B6|NOL9_CAEEL	>sp|Q9U3B6|NOL9_CAEEL Polynucleotide 5-hydroxyl-kinase nol-9 OS=Caenorhabditis elegans GN=nol-9 PE=3 SV=1
0.501089	0.61412	0.37147	0.517678				+	47	47	47	76.8	76.8	76.8	60.43	0	323.31	296360000000	1208	1.71568	0.501089	tr|Q9XUW5|Q9XUW5_CAEEL	tr|Q9XUW5|Q9XUW5_CAEEL	>tr|Q9XUW5|Q9XUW5_CAEEL DEAD boX helicase homolog OS=Caenorhabditis elegans GN=ddx-17 PE=1 SV=1
0.499002	0.621976	0.45566	0.419372				+	35	35	35	75.6	75.6	75.6	49.801	0	323.31	441810000000	1537	1.81625	0.499002	tr|Q86DB5|Q86DB5_CAEEL;tr|Q93379|Q93379_CAEEL	tr|Q86DB5|Q86DB5_CAEEL;tr|Q93379|Q93379_CAEEL	>tr|Q86DB5|Q86DB5_CAEEL Glutathione diSulfide Reductase OS=Caenorhabditis elegans GN=gsr-1 PE=1 SV=1;>tr|Q93379|Q93379_CAEEL Glutathione diSulfide Reductase OS=Caenorhabditis elegans GN=gsr-1 PE=1 SV=2
0.498525	0.695705	0.43894	0.36093				+	21	21	21	38	38	38	85.435	0	323.31	7126900000	128	1.41147	0.498525	sp|Q9XVN3|IASPP_CAEEL;tr|E0AHC9|E0AHC9_CAEEL;tr|E0AHD0|E0AHD0_CAEEL;tr|E0AHD1|E0AHD1_CAEEL	sp|Q9XVN3|IASPP_CAEEL;tr|E0AHC9|E0AHC9_CAEEL	>sp|Q9XVN3|IASPP_CAEEL Apoptotic enhancer 1 protein OS=Caenorhabditis elegans GN=ape-1 PE=1 SV=1;>tr|E0AHC9|E0AHC9_CAEEL APoptosis Enhancer OS=Caenorhabditis elegans GN=ape-1 PE=1 SV=1
0.49462	0.497261	0.448232	0.538367				+	51	51	1	53.4	53.4	1.7	105.65	0	323.31	82516000000	549	2.55862	0.49462	sp|P34342|RGP2_CAEEL	sp|P34342|RGP2_CAEEL	>sp|P34342|RGP2_CAEEL Ran GTPase-activating protein 2 OS=Caenorhabditis elegans GN=ran-2 PE=4 SV=3
0.493822	0.652217	0.41534	0.41391				+	29	29	29	48.4	48.4	48.4	73.325	0	114.04	14179000000	157	1.60608	0.493822	sp|Q9XW42|ANM7_CAEEL	sp|Q9XW42|ANM7_CAEEL	>sp|Q9XW42|ANM7_CAEEL Protein arginine N-methyltransferase 7 OS=Caenorhabditis elegans GN=prmt-7 PE=1 SV=2
0.491285	0.418688	0.526312	0.528855				+	47	47	12	54.6	54.6	15.4	103.74	0	323.31	135420000000	670	2.26626	0.491285	tr|Q9U3F8|Q9U3F8_CAEEL;tr|Q20239|Q20239_CAEEL	tr|Q9U3F8|Q9U3F8_CAEEL;tr|Q20239|Q20239_CAEEL	>tr|Q9U3F8|Q9U3F8_CAEEL Acid Alpha Glucosidase Relate OS=Caenorhabditis elegans GN=aagr-3 PE=1 SV=1;>tr|Q20239|Q20239_CAEEL Acid Alpha Glucosidase Relate OS=Caenorhabditis elegans GN=aagr-3 PE=1 SV=1
0.489354	0.635529	0.290377	0.542155				+	20	20	20	62.2	62.2	62.2	40.799	0	245.93	60847000000	298	1.38073	0.489354	tr|Q19824|Q19824_CAEEL	tr|Q19824|Q19824_CAEEL	>tr|Q19824|Q19824_CAEEL Conserved Edge Expressed protein OS=Caenorhabditis elegans GN=cee-1 PE=1 SV=1
0.488459	0.601665	0.470241	0.393471				+	65	65	65	35.4	35.4	35.4	259.16	0	323.31	11848000000	247	1.81999	0.488459	sp|Q9N3X8|SDK_CAEEL	sp|Q9N3X8|SDK_CAEEL	>sp|Q9N3X8|SDK_CAEEL Protein sidekick homolog OS=Caenorhabditis elegans GN=rig-4 PE=1 SV=2
0.48797	0.310042	0.676372	0.477498				+	20	20	5	40.6	40.6	13	49.879	0	323.31	10175000000	140	1.35658	0.48797	tr|G5EG53|G5EG53_CAEEL;tr|A0A0K3AYC9|A0A0K3AYC9_CAEEL;tr|A0A0K3AW41|A0A0K3AW41_CAEEL;tr|H2L0C7|H2L0C7_CAEEL	tr|G5EG53|G5EG53_CAEEL;tr|A0A0K3AYC9|A0A0K3AYC9_CAEEL	>tr|G5EG53|G5EG53_CAEEL UNC-34 OS=Caenorhabditis elegans GN=unc-34 PE=1 SV=1;>tr|A0A0K3AYC9|A0A0K3AYC9_CAEEL Uncharacterized protein OS=Caenorhabditis elegans GN=unc-34 PE=1 SV=1
0.485006	0.304707	0.577497	0.572813				+	27	27	27	32.3	32.3	32.3	104.72	0	121.79	4505100000	92	1.4833	0.485006	tr|P90770|P90770_CAEEL	tr|P90770|P90770_CAEEL	>tr|P90770|P90770_CAEEL Uncharacterized protein OS=Caenorhabditis elegans GN=C34B7.2 PE=1 SV=2
0.484704	0.313585	0.589871	0.550658				+	22	22	22	48.4	48.4	48.4	57.73	0	200.41	11051000000	157	1.51895	0.484704	tr|O61707|O61707_CAEEL	tr|O61707|O61707_CAEEL	>tr|O61707|O61707_CAEEL TAF (TBP-associated transcription factor) family OS=Caenorhabditis elegans GN=taf-4 PE=1 SV=2
0.484653	0.422092	0.636615	0.39525				+	47	47	47	45.5	45.5	45.5	131.36	0	180.32	26392000000	246	1.62077	0.484653	tr|Q22528|Q22528_CAEEL	tr|Q22528|Q22528_CAEEL	>tr|Q22528|Q22528_CAEEL Uncharacterized protein OS=Caenorhabditis elegans GN=ekl-6 PE=1 SV=2
0.483726	0.34858	0.422488	0.680112				+	74	74	74	68.3	68.3	68.3	107.38	0	323.31	336640000000	1644	1.39206	0.483726	tr|Q9GZH5|Q9GZH5_CAEEL	tr|Q9GZH5|Q9GZH5_CAEEL	>tr|Q9GZH5|Q9GZH5_CAEEL Proteasome Regulatory Particle, Non-ATPase-like OS=Caenorhabditis elegans GN=rpn-1 PE=1 SV=1
0.480041	0.494557	0.585615	0.359951				+	20	19	19	64.2	62.1	62.1	43.918	0	147.21	15139000000	158	1.7414	0.480041	sp|Q17446|PMK1_CAEEL	sp|Q17446|PMK1_CAEEL	>sp|Q17446|PMK1_CAEEL Mitogen-activated protein kinase pmk-1 OS=Caenorhabditis elegans GN=pmk-1 PE=1 SV=1
0.476166	0.56764	0.456533	0.404325				+	26	26	26	44.6	44.6	44.6	68.165	0	207.22	8286500000	125	1.99681	0.476166	sp|P34260|VP33A_CAEEL	sp|P34260|VP33A_CAEEL	>sp|P34260|VP33A_CAEEL Vacuolar protein sorting-associated protein 33A OS=Caenorhabditis elegans GN=vps-33.1 PE=1 SV=4
0.474654	0.32867	0.534272	0.56102				+	15	15	15	33.5	33.5	33.5	53.33	0	77.431	23348000000	185	1.63662	0.474654	tr|Q21241|Q21241_CAEEL	tr|Q21241|Q21241_CAEEL	>tr|Q21241|Q21241_CAEEL Uncharacterized protein OS=Caenorhabditis elegans GN=CELE_K05F1.5 PE=1 SV=2
0.473445	0.403527	0.617659	0.399148				+	28	25	24	77.1	75.2	73.5	46.615	0	323.31	104470000000	587	1.64925	0.473445	tr|O01804|O01804_CAEEL	tr|O01804|O01804_CAEEL	>tr|O01804|O01804_CAEEL Aspartate aminotransferase OS=Caenorhabditis elegans GN=got-2.1 PE=1 SV=3
0.473028	0.400234	0.339492	0.679359				+	19	19	19	43.8	43.8	43.8	48.939	0	102.94	10541000000	135	1.34087	0.473028	tr|Q95X83|Q95X83_CAEEL	tr|Q95X83|Q95X83_CAEEL	>tr|Q95X83|Q95X83_CAEEL RNA POlymerase I (A) subunit OS=Caenorhabditis elegans GN=rpoa-49 PE=1 SV=1
0.4716	0.47157	0.519533	0.423696				+	23	23	22	51.6	51.6	49	39.037	0	278.48	92746000000	519	2.4655	0.4716	sp|P42168|KC1A_CAEEL	sp|P42168|KC1A_CAEEL	>sp|P42168|KC1A_CAEEL Casein kinase I isoform alpha OS=Caenorhabditis elegans GN=kin-19 PE=3 SV=1
0.465624	0.493096	0.313997	0.589779				+	28	28	28	29.1	29.1	29.1	131.31	0	96.391	3548200000	93	1.54047	0.465624	tr|Q8WQA3|Q8WQA3_CAEEL;tr|A5PEY3|A5PEY3_CAEEL	tr|Q8WQA3|Q8WQA3_CAEEL;tr|A5PEY3|A5PEY3_CAEEL	>tr|Q8WQA3|Q8WQA3_CAEEL DNA-directed RNA polymerase OS=Caenorhabditis elegans GN=rpom-1 PE=1 SV=3;>tr|A5PEY3|A5PEY3_CAEEL DNA-directed RNA polymerase OS=Caenorhabditis elegans GN=rpom-1 PE=1 SV=1
0.464929	0.503824	0.533868	0.357095				+	26	26	26	70.5	70.5	70.5	49.935	0	323.31	21397000000	269	1.86911	0.464929	sp|O76463|NFT1_CAEEL	sp|O76463|NFT1_CAEEL	>sp|O76463|NFT1_CAEEL Nitrilase and fragile histidine triad fusion protein NitFhit OS=Caenorhabditis elegans GN=nft-1 PE=1 SV=1
0.460982	0.34847	0.583661	0.450813				+	23	22	22	37.8	36.8	36.8	77.456	0	104.41	18532000000	135	1.67521	0.460982	tr|G4SRS5|G4SRS5_CAEEL;tr|A0A061AJH7|A0A061AJH7_CAEEL;tr|A0A061ACG9|A0A061ACG9_CAEEL	tr|G4SRS5|G4SRS5_CAEEL	>tr|G4SRS5|G4SRS5_CAEEL ABC Transporter, Mitochondrial OS=Caenorhabditis elegans GN=abtm-1 PE=1 SV=1
0.46073	0.405884	0.40037	0.575937				+	32	5	5	58.8	12.2	12.2	64.118	0	323.31	11062000000	134	1.81571	0.46073	tr|Q9N4Z7|Q9N4Z7_CAEEL;tr|Q65XY0|Q65XY0_CAEEL;tr|Q65XX8|Q65XX8_CAEEL	tr|Q9N4Z7|Q9N4Z7_CAEEL;tr|Q65XY0|Q65XY0_CAEEL;tr|Q65XX8|Q65XX8_CAEEL	>tr|Q9N4Z7|Q9N4Z7_CAEEL MeValonate Kinase OS=Caenorhabditis elegans GN=mvk-1 PE=1 SV=2;>tr|Q65XY0|Q65XY0_CAEEL MeValonate Kinase OS=Caenorhabditis elegans GN=mvk-1 PE=1 SV=1;>tr|Q65XX8|Q65XX8_CAEEL MeValonate Kinase OS=Caenorhabditis elegans GN=mvk-1 PE=1
0.459657	0.451344	0.540479	0.387147				+	72	72	72	44.6	44.6	44.6	185.23	0	323.31	39827000000	434	2.03501	0.459657	sp|Q23495|HEAT1_CAEEL	sp|Q23495|HEAT1_CAEEL	>sp|Q23495|HEAT1_CAEEL HEAT repeat-containing protein 1 homolog OS=Caenorhabditis elegans GN=toe-1 PE=3 SV=1
0.458986	0.34936	0.652394	0.375205				+	26	26	26	53.9	53.9	53.9	62.119	0	201.45	23466000000	218	1.3781	0.458986	tr|H2KYN0|H2KYN0_CAEEL;tr|Q8MQA4|Q8MQA4_CAEEL	tr|H2KYN0|H2KYN0_CAEEL	>tr|H2KYN0|H2KYN0_CAEEL Related to yeast Vacuolar Protein Sorting factor OS=Caenorhabditis elegans GN=vps-45 PE=1 SV=1
0.454958	0.645659	0.315593	0.403621				+	47	46	46	49.4	48.5	48.5	114.29	0	323.31	27456000000	311	1.35689	0.454958	sp|O45244|DHX16_CAEEL	sp|O45244|DHX16_CAEEL	>sp|O45244|DHX16_CAEEL Probable pre-mRNA-splicing factor ATP-dependent RNA helicase mog-4 OS=Caenorhabditis elegans GN=mog-4 PE=1 SV=2
0.45457	0.584232	0.260299	0.519179				+	14	14	14	68.9	68.9	68.9	18.491	0.00018968	42.613	11439000000	78	1.3541	0.45457	tr|Q19093|Q19093_CAEEL	tr|Q19093|Q19093_CAEEL	>tr|Q19093|Q19093_CAEEL Uncharacterized protein OS=Caenorhabditis elegans GN=CELE_F01F1.2 PE=1 SV=2
0.453472	0.550181	0.535128	0.275107				+	12	12	12	50.4	50.4	50.4	31.58	0	89.08	2045400000	46	1.43591	0.453472	tr|O44734|O44734_CAEEL	tr|O44734|O44734_CAEEL	>tr|O44734|O44734_CAEEL Uncharacterized protein OS=Caenorhabditis elegans GN=CELE_F57B10.8 PE=1 SV=1
0.451221	0.593374	0.318936	0.441354				+	18	18	18	59.1	59.1	59.1	33.839	0	136.57	37286000000	214	1.529	0.451222	tr|Q9BPN6|Q9BPN6_CAEEL	tr|Q9BPN6|Q9BPN6_CAEEL	>tr|Q9BPN6|Q9BPN6_CAEEL Mitochondrial Ribosomal Protein, Large OS=Caenorhabditis elegans GN=mrpl-15 PE=1 SV=1
0.44824	0.428477	0.532777	0.383466				+	14	14	14	55.5	55.5	55.5	41.54	0	76.365	3764900000	77	2.01806	0.44824	sp|Q17778|NUC1_CAEEL	sp|Q17778|NUC1_CAEEL	>sp|Q17778|NUC1_CAEEL Deoxyribonuclease-2 OS=Caenorhabditis elegans GN=nuc-1 PE=3 SV=1
0.446384	0.447954	0.526577	0.364621				+	68	68	68	41.8	41.8	41.8	228.32	0	312.35	20659000000	331	1.96676	0.446384	tr|Q9XWI1|Q9XWI1_CAEEL;tr|U4PQS1|U4PQS1_CAEEL;tr|U4PDW0|U4PDW0_CAEEL	tr|Q9XWI1|Q9XWI1_CAEEL;tr|U4PQS1|U4PQS1_CAEEL	>tr|Q9XWI1|Q9XWI1_CAEEL Uncharacterized protein OS=Caenorhabditis elegans GN=CELE_Y54E2A.4 PE=1 SV=2;>tr|U4PQS1|U4PQS1_CAEEL Uncharacterized protein OS=Caenorhabditis elegans GN=CELE_Y54E2A.4 PE=1 SV=1
0.44527	0.40336	0.564185	0.368266				+	74	74	74	48.9	48.9	48.9	180.5	0	323.31	32984000000	451	1.74817	0.44527	tr|A0A0K3AUZ7|A0A0K3AUZ7_CAEEL;sp|O01583|MRCK_CAEEL;tr|A0A0K3AS73|A0A0K3AS73_CAEEL;tr|A0A0K3AVQ9|A0A0K3AVQ9_CAEEL;tr|A0A0K3AY02|A0A0K3AY02_CAEEL	tr|A0A0K3AUZ7|A0A0K3AUZ7_CAEEL;sp|O01583|MRCK_CAEEL;tr|A0A0K3AS73|A0A0K3AS73_CAEEL;tr|A0A0K3AVQ9|A0A0K3AVQ9_CAEEL;tr|A0A0K3AY02|A0A0K3AY02_CAEEL	>tr|A0A0K3AUZ7|A0A0K3AUZ7_CAEEL Non-specific serine/threonine protein kinase OS=Caenorhabditis elegans GN=mrck-1 PE=1 SV=1;>sp|O01583|MRCK_CAEEL Serine/threonine-protein kinase mrck-1 OS=Caenorhabditis elegans GN=mrck-1 PE=2 SV=3;>tr|A0A0K3AS73|A0A0K3AS73_
0.444771	0.503582	0.366513	0.464218				+	10	10	10	50.3	50.3	50.3	21.849	0	323.31	38639000000	109	2.08153	0.444771	tr|Q20062|Q20062_CAEEL	tr|Q20062|Q20062_CAEEL	>tr|Q20062|Q20062_CAEEL Mitochondrial Associated RiBonuclease homolog OS=Caenorhabditis elegans GN=marb-1 PE=1 SV=1
0.444584	0.436704	0.503235	0.393811				+	37	37	37	36.5	36.5	36.5	111.23	0	89.716	13836000000	173	2.29348	0.444584	tr|H2KML7|H2KML7_CAEEL;tr|H2KML6|H2KML6_CAEEL	tr|H2KML7|H2KML7_CAEEL;tr|H2KML6|H2KML6_CAEEL	>tr|H2KML7|H2KML7_CAEEL Uncharacterized protein OS=Caenorhabditis elegans GN=CELE_Y48G10A.4 PE=1 SV=1;>tr|H2KML6|H2KML6_CAEEL Uncharacterized protein OS=Caenorhabditis elegans GN=CELE_Y48G10A.4 PE=1 SV=1
0.444519	0.405029	0.347225	0.581303				+	17	16	16	51.9	48.4	48.4	48.024	0	152.88	9542900000	123	1.61663	0.444519	sp|Q19360|UBA3_CAEEL	sp|Q19360|UBA3_CAEEL	>sp|Q19360|UBA3_CAEEL NEDD8-activating enzyme E1 catalytic subunit OS=Caenorhabditis elegans GN=uba-3 PE=2 SV=2
0.443473	0.527006	0.30748	0.495934				+	27	27	27	48.3	48.3	48.3	83.147	0	182.64	6942500000	127	1.63652	0.443473	sp|Q8STE5|CED12_CAEEL;tr|V5Z1T2|V5Z1T2_CAEEL	sp|Q8STE5|CED12_CAEEL;tr|V5Z1T2|V5Z1T2_CAEEL	>sp|Q8STE5|CED12_CAEEL Cell death abnormality protein 12 OS=Caenorhabditis elegans GN=ced-12 PE=1 SV=1;>tr|V5Z1T2|V5Z1T2_CAEEL Uncharacterized protein OS=Caenorhabditis elegans GN=ced-12 PE=1 SV=1
0.442079	0.371333	0.515582	0.439323				+	47	47	47	36.5	36.5	36.5	162.71	0	277.56	22453000000	291	2.05722	0.442079	sp|Q9N4C2|CPSF1_CAEEL;tr|U4PCC4|U4PCC4_CAEEL;tr|U4PMR4|U4PMR4_CAEEL;tr|U4PS25|U4PS25_CAEEL	sp|Q9N4C2|CPSF1_CAEEL;tr|U4PCC4|U4PCC4_CAEEL	>sp|Q9N4C2|CPSF1_CAEEL Probable cleavage and polyadenylation specificity factor subunit 1 OS=Caenorhabditis elegans GN=cpsf-1 PE=3 SV=2;>tr|U4PCC4|U4PCC4_CAEEL Cleavage and Polyadenylation Specificity Factor OS=Caenorhabditis elegans GN=cpsf-1 PE=1 SV=1
0.44113	0.588284	0.482345	0.252761				+	56	56	2	44.8	44.8	1.7	156.22	0	157.48	21767000000	224	1.32904	0.44113	sp|Q03570-2|MED14_CAEEL	sp|Q03570-2|MED14_CAEEL	>sp|Q03570-2|MED14_CAEEL Isoform a of Mediator of RNA polymerase II transcription subunit 14 OS=Caenorhabditis elegans GN=rgr-1
0.439003	0.450454	0.56207	0.304486				+	27	27	27	23.2	23.2	23.2	151.08	0	323.31	4852100000	106	1.55804	0.439003	sp|Q02331-2|YOL4_CAEEL;sp|Q02331|YOL4_CAEEL	sp|Q02331-2|YOL4_CAEEL;sp|Q02331|YOL4_CAEEL	>sp|Q02331-2|YOL4_CAEEL Isoform a of Uncharacterized NTE family protein ZK370.4 OS=Caenorhabditis elegans GN=ZK370.4;>sp|Q02331|YOL4_CAEEL Uncharacterized NTE family protein ZK370.4 OS=Caenorhabditis elegans GN=ZK370.4 PE=3 SV=3
0.438411	0.575238	0.409302	0.330693				+	30	29	29	37	35.8	35.8	92.134	0.00020768	58.532	6084400000	105	1.58534	0.438411	sp|P34603|YO63_CAEEL	sp|P34603|YO63_CAEEL	>sp|P34603|YO63_CAEEL Uncharacterized protein ZK1098.3 OS=Caenorhabditis elegans GN=ZK1098.3 PE=4 SV=2
0.437031	0.636948	0.334897	0.339248				+	38	38	15	62.5	62.5	25.4	77.764	0	323.31	60167000000	481	1.31387	0.437031	tr|O02325|O02325_CAEEL	tr|O02325|O02325_CAEEL	>tr|O02325|O02325_CAEEL PRotein arginine MethylTransferase OS=Caenorhabditis elegans GN=prmt-3 PE=1 SV=2
0.43531	0.36207	0.342759	0.601101				+	20	20	20	29.8	29.8	29.8	81.953	0	182.96	5660800000	72	1.46155	0.43531	sp|O17580|NOC2L_CAEEL	sp|O17580|NOC2L_CAEEL	>sp|O17580|NOC2L_CAEEL Nucleolar complex protein 2 homolog OS=Caenorhabditis elegans GN=pro-2 PE=2 SV=3
0.434889	0.512033	0.358358	0.434276				+	25	25	25	35.5	35.5	35.5	87.972	0	125.63	16569000000	162	1.98943	0.434889	sp|P41842|TTC27_CAEEL	sp|P41842|TTC27_CAEEL	>sp|P41842|TTC27_CAEEL Tetratricopeptide repeat-containing protein trd-1 OS=Caenorhabditis elegans GN=trd-1 PE=2 SV=2
0.430552	0.522747	0.275678	0.493231				+	10	10	10	36.4	36.4	36.4	30.349	0.0001755	30.873	8637700000	65	1.50564	0.430552	tr|Q18258|Q18258_CAEEL	tr|Q18258|Q18258_CAEEL	>tr|Q18258|Q18258_CAEEL Related to yeast Vacuolar Protein Sorting factor OS=Caenorhabditis elegans GN=vps-22 PE=1 SV=2
0.428037	0.432272	0.510491	0.34135				+	34	34	34	38.6	38.6	38.6	109.82	0	163.8	14324000000	168	1.89322	0.428037	sp|Q09499|IRE1_CAEEL;tr|E5QCG0|E5QCG0_CAEEL	sp|Q09499|IRE1_CAEEL;tr|E5QCG0|E5QCG0_CAEEL	>sp|Q09499|IRE1_CAEEL Serine/threonine-protein kinase/endoribonuclease ire-1 OS=Caenorhabditis elegans GN=ire-1 PE=1 SV=2;>tr|E5QCG0|E5QCG0_CAEEL IRE1 kinase related OS=Caenorhabditis elegans GN=ire-1 PE=1 SV=1
0.423764	0.416893	0.547665	0.306733				+	35	35	35	55.1	55.1	55.1	88.06	0	255.68	15289000000	249	1.58575	0.423764	tr|O18215|O18215_CAEEL	tr|O18215|O18215_CAEEL	>tr|O18215|O18215_CAEEL Uncharacterized protein OS=Caenorhabditis elegans GN=CELE_Y53C12B.1 PE=1 SV=1
0.419602	0.480732	0.350204	0.427871				+	65	65	65	59.5	59.5	59.5	142.59	0	323.31	56199000000	549	2.09353	0.419602	tr|G5EGE9|G5EGE9_CAEEL	tr|G5EGE9|G5EGE9_CAEEL	>tr|G5EGE9|G5EGE9_CAEEL DPY-26 OS=Caenorhabditis elegans GN=dpy-26 PE=1 SV=1
0.41205	0.439399	0.438762	0.357987				+	8	8	8	32.3	32.3	32.3	33.065	0	107.44	3463000000	55	2.36894	0.41205	tr|O02209|O02209_CAEEL	tr|O02209|O02209_CAEEL	>tr|O02209|O02209_CAEEL Temporal Asymmetry between Division of Sister cells OS=Caenorhabditis elegans GN=tads-1 PE=1 SV=1
0.411631	0.352565	0.452734	0.429594				+	26	26	26	34.7	34.7	34.7	107.71	0	323.31	4895300000	76	2.27023	0.411631	sp|P91868-2|SNPC4_CAEEL;sp|P91868|SNPC4_CAEEL	sp|P91868-2|SNPC4_CAEEL;sp|P91868|SNPC4_CAEEL	>sp|P91868-2|SNPC4_CAEEL Isoform b of snRNA-activating protein complex subunit 4 homolog OS=Caenorhabditis elegans GN=snpc-4;>sp|P91868|SNPC4_CAEEL snRNA-activating protein complex subunit 4 homolog OS=Caenorhabditis elegans GN=snpc-4 PE=2 SV=1
0.409835	0.481667	0.233411	0.514428				+	30	30	30	39.9	39.9	39.9	93.863	0	323.31	12311000000	227	1.35849	0.409835	sp|O44476|RNZ_CAEEL;sp|O44476-2|RNZ_CAEEL;tr|U4PR60|U4PR60_CAEEL	sp|O44476|RNZ_CAEEL;sp|O44476-2|RNZ_CAEEL	>sp|O44476|RNZ_CAEEL Ribonuclease Z OS=Caenorhabditis elegans GN=hoe-1 PE=2 SV=2;>sp|O44476-2|RNZ_CAEEL Isoform b of Ribonuclease Z OS=Caenorhabditis elegans GN=hoe-1
0.40686	0.567399	0.308403	0.34478				+	108	108	108	56	56	56	200.84	0	323.31	107130000000	1021	1.42732	0.40686	tr|Q18983|Q18983_CAEEL;tr|O45608|O45608_CAEEL	tr|Q18983|Q18983_CAEEL	>tr|Q18983|Q18983_CAEEL Uncharacterized protein OS=Caenorhabditis elegans GN=CELE_D2045.2 PE=1 SV=3
0.405854	0.238951	0.499059	0.479553				+	15	15	15	58.7	58.7	58.7	23.322	0	89.421	14850000000	109	1.39854	0.405854	tr|Q9XXD2|Q9XXD2_CAEEL	tr|Q9XXD2|Q9XXD2_CAEEL	>tr|Q9XXD2|Q9XXD2_CAEEL EXOSome (Multiexonuclease complex) component OS=Caenorhabditis elegans GN=exos-1 PE=1 SV=1
0.405002	0.436748	0.345685	0.432573				+	27	27	27	36.6	36.6	36.6	93.032	0.00021768	66.778	8063200000	116	2.27338	0.405002	tr|Q21816|Q21816_CAEEL;REV__tr|U4PEH8|U4PEH8_CAEEL;REV__sp|O62301|SMG8_CAEEL	tr|Q21816|Q21816_CAEEL	>tr|Q21816|Q21816_CAEEL Uncharacterized protein OS=Caenorhabditis elegans GN=CELE_R07E4.5 PE=1 SV=1
0.401671	0.474023	0.276395	0.454595				+	34	34	34	63.8	63.8	63.8	50.21	0	323.31	172520000000	533	1.62622	0.401671	sp|O17919|DKC1_CAEEL	sp|O17919|DKC1_CAEEL	>sp|O17919|DKC1_CAEEL Putative H/ACA ribonucleoprotein complex subunit 4 OS=Caenorhabditis elegans GN=K01G5.5 PE=3 SV=1
0.401213	0.471081	0.312753	0.419804				+	51	51	51	45.7	45.7	45.7	138.9	0	217.76	21709000000	313	1.87791	0.401213	sp|Q09582|METH_CAEEL	sp|Q09582|METH_CAEEL	>sp|Q09582|METH_CAEEL Probable methionine synthase OS=Caenorhabditis elegans GN=metr-1 PE=3 SV=1
0.398056	0.437347	0.443693	0.313127				+	33	33	33	69.9	69.9	69.9	55.457	0	323.31	22354000000	249	1.95039	0.398056	sp|Q9NB31-2|CST1_CAEEL;sp|Q9NB31|CST1_CAEEL;tr|Q304D8|Q304D8_CAEEL	sp|Q9NB31-2|CST1_CAEEL;sp|Q9NB31|CST1_CAEEL;tr|Q304D8|Q304D8_CAEEL	>sp|Q9NB31-2|CST1_CAEEL Isoform a of Serine/threonine-protein kinase cst-1 OS=Caenorhabditis elegans GN=cst-1;>sp|Q9NB31|CST1_CAEEL Serine/threonine-protein kinase cst-1 OS=Caenorhabditis elegans GN=cst-1 PE=1 SV=1;>tr|Q304D8|Q304D8_CAEEL Caenorhabditis ST
0.395552	0.556242	0.257444	0.372968				+	12	12	12	19.5	19.5	19.5	82.5	0.00020951	60.038	10374000000	101	1.34564	0.395552	tr|Q22561|Q22561_CAEEL	tr|Q22561|Q22561_CAEEL	>tr|Q22561|Q22561_CAEEL Uncharacterized protein OS=Caenorhabditis elegans GN=CELE_T19B10.8 PE=1 SV=2
0.392171	0.483251	0.295829	0.397434				+	16	16	16	23.1	23.1	23.1	85.437	0.00047642	19.037	2416800000	53	1.73168	0.392171	sp|O61660|TOP3_CAEEL	sp|O61660|TOP3_CAEEL	>sp|O61660|TOP3_CAEEL DNA topoisomerase 3 OS=Caenorhabditis elegans GN=top-3 PE=2 SV=1
0.391728	0.540219	0.281204	0.353761				+	48	48	48	68.2	68.2	68.2	70.574	0	323.31	99788000000	478	1.43578	0.391728	sp|Q20822|SRP68_CAEEL	sp|Q20822|SRP68_CAEEL	>sp|Q20822|SRP68_CAEEL Probable signal recognition particle subunit SRP68 OS=Caenorhabditis elegans GN=srpa-68 PE=3 SV=2
0.390099	0.5232	0.217571	0.429526				+	22	22	22	25.6	25.6	25.6	138.58	0	323.31	3696500000	104	1.30336	0.390099	tr|H2L0I5|H2L0I5_CAEEL;tr|H2L0I6|H2L0I6_CAEEL;tr|U4PCD4|U4PCD4_CAEEL;tr|U4PMS5|U4PMS5_CAEEL;tr|U4PF78|U4PF78_CAEEL;tr|U4PC02|U4PC02_CAEEL;tr|U4PS34|U4PS34_CAEEL;tr|U4PF86|U4PF86_CAEEL;tr|U4PC07|U4PC07_CAEEL;tr|U4PCE2|U4PCE2_CAEEL;tr|Q5W7E3|Q5W7E3_CAEEL;tr|U4PMS9|U4PMS9_CAEEL	tr|H2L0I5|H2L0I5_CAEEL;tr|H2L0I6|H2L0I6_CAEEL	>tr|H2L0I5|H2L0I5_CAEEL Uncharacterized protein OS=Caenorhabditis elegans GN=CELE_Y67D8A.2 PE=1 SV=1;>tr|H2L0I6|H2L0I6_CAEEL Uncharacterized protein OS=Caenorhabditis elegans GN=CELE_Y67D8A.2 PE=1 SV=1
0.389938	0.255958	0.473243	0.440614				+	28	28	28	70.9	70.9	70.9	42.846	0	323.31	48419000000	299	1.54055	0.389938	tr|Q21831|Q21831_CAEEL	tr|Q21831|Q21831_CAEEL	>tr|Q21831|Q21831_CAEEL SNF chromatin remodeling Complex component OS=Caenorhabditis elegans GN=snfc-5 PE=1 SV=1
0.389883	0.459515	0.401638	0.308497				+	18	18	18	70.9	70.9	70.9	32.909	0	258.15	77892000000	298	1.90337	0.389883	tr|Q9TXH9|Q9TXH9_CAEEL	tr|Q9TXH9|Q9TXH9_CAEEL	>tr|Q9TXH9|Q9TXH9_CAEEL UBX-containing protein in Nematodes OS=Caenorhabditis elegans GN=ubxn-1 PE=1 SV=1
0.389502	0.283998	0.330726	0.553782				+	12	12	12	40	40	40	36.189	0.00021988	68.586	7093900000	86	1.36893	0.389502	sp|P41992-2|GGTB2_CAEEL;sp|P41992|GGTB2_CAEEL	sp|P41992-2|GGTB2_CAEEL;sp|P41992|GGTB2_CAEEL	>sp|P41992-2|GGTB2_CAEEL Isoform b of Probable geranylgeranyl transferase type-2 subunit beta OS=Caenorhabditis elegans GN=ggtb-1;>sp|P41992|GGTB2_CAEEL Probable geranylgeranyl transferase type-2 subunit beta OS=Caenorhabditis elegans GN=ggtb-1 PE=3 SV=2
0.388332	0.335449	0.484814	0.344732				+	40	40	40	65.2	65.2	65.2	80.806	0	323.31	116070000000	588	1.82018	0.388332	sp|P90795|GPDM_CAEEL	sp|P90795|GPDM_CAEEL	>sp|P90795|GPDM_CAEEL Probable glycerol-3-phosphate dehydrogenase, mitochondrial OS=Caenorhabditis elegans GN=T25G3.4 PE=3 SV=2
0.38111	0.462241	0.410764	0.270326				+	54	34	34	71.4	48.4	48.4	99.525	0	323.31	57280000000	407	1.65948	0.38111	tr|Q86B39|Q86B39_CAEEL;tr|O16720|O16720_CAEEL	tr|Q86B39|Q86B39_CAEEL;tr|O16720|O16720_CAEEL	>tr|Q86B39|Q86B39_CAEEL Protein argonaute OS=Caenorhabditis elegans GN=alg-2 PE=1 SV=1;>tr|O16720|O16720_CAEEL Protein argonaute OS=Caenorhabditis elegans GN=alg-2 PE=1 SV=2
0.377728	0.39749	0.406239	0.329454				+	14	14	13	51.9	51.9	49.9	39.421	0	208.51	22068000000	192	2.38694	0.377728	sp|Q21307|MEK1_CAEEL;sp|Q21307-2|MEK1_CAEEL	sp|Q21307|MEK1_CAEEL;sp|Q21307-2|MEK1_CAEEL	>sp|Q21307|MEK1_CAEEL Dual specificity mitogen-activated protein kinase kinase mek-1 OS=Caenorhabditis elegans GN=mek-1 PE=1 SV=2;>sp|Q21307-2|MEK1_CAEEL Isoform b of Dual specificity mitogen-activated protein kinase kinase mek-1 OS=Caenorhabditis elegans
0.370792	0.363982	0.433659	0.314737				+	15	15	15	86.6	86.6	86.6	15.97	0	323.31	113510000000	291	2.06826	0.370792	sp|Q9XVI9|MLC5_CAEEL	sp|Q9XVI9|MLC5_CAEEL	>sp|Q9XVI9|MLC5_CAEEL Myosin-2 essential light chain OS=Caenorhabditis elegans GN=mlc-5 PE=1 SV=1
0.368875	0.418089	0.282932	0.405603				+	32	32	1	52.5	52.5	2.5	68.248	0	254.77	52976000000	369	1.87315	0.368875	tr|G5EFT4|G5EFT4_CAEEL	tr|G5EFT4|G5EFT4_CAEEL	>tr|G5EFT4|G5EFT4_CAEEL Aminopeptidase-1 OS=Caenorhabditis elegans GN=AP-1 PE=1 SV=1
0.367429	0.336004	0.411415	0.354868				+	39	39	34	78.4	78.4	73.2	49.293	0	323.31	101960000000	463	2.4224	0.367429	tr|Q9U2V9|Q9U2V9_CAEEL;tr|H1UBK1|H1UBK1_CAEEL;tr|H1UBK2|H1UBK2_CAEEL	tr|Q9U2V9|Q9U2V9_CAEEL;tr|H1UBK1|H1UBK1_CAEEL	>tr|Q9U2V9|Q9U2V9_CAEEL Methionine aminopeptidase 2 OS=Caenorhabditis elegans GN=map-2 PE=1 SV=1;>tr|H1UBK1|H1UBK1_CAEEL Methionine aminopeptidase 2 OS=Caenorhabditis elegans GN=map-2 PE=1 SV=1
0.366628	0.408727	0.369216	0.321941				+	24	24	24	61.8	61.8	61.8	42.213	0	323.31	63122000000	322	2.33262	0.366628	tr|Q17886|Q17886_CAEEL	tr|Q17886|Q17886_CAEEL	>tr|Q17886|Q17886_CAEEL NASP (Human Nuclear Autoantigenic Sperm Protein) homolog OS=Caenorhabditis elegans GN=nasp-1 PE=1 SV=1
0.366343	0.350937	0.351619	0.396473				+	12	12	12	46.3	46.3	46.3	38.19	0	172.65	12981000000	110	2.77286	0.366343	sp|Q9XW12|CIAO1_CAEEL	sp|Q9XW12|CIAO1_CAEEL	>sp|Q9XW12|CIAO1_CAEEL Probable cytosolic iron-sulfur protein assembly protein CIAO1 homolog OS=Caenorhabditis elegans GN=Y18D10A.9 PE=1 SV=2
0.362201	0.43277	0.217897	0.435936				+	10	10	10	14.8	14.8	14.8	77.308	0.0005168	28.454	1963400000	34	1.42629	0.362201	tr|H2L028|H2L028_CAEEL;tr|A0A9R9|A0A9R9_CAEEL	tr|H2L028|H2L028_CAEEL;tr|A0A9R9|A0A9R9_CAEEL	>tr|H2L028|H2L028_CAEEL WHiTe (Drosophila) related ABC transporter OS=Caenorhabditis elegans GN=wht-7 PE=1 SV=1;>tr|A0A9R9|A0A9R9_CAEEL WHiTe (Drosophila) related ABC transporter OS=Caenorhabditis elegans GN=wht-7 PE=4 SV=1
0.358285	0.31479	0.431861	0.328203				+	25	25	25	53.6	53.6	53.6	54.512	0	91.767	28293000000	190	1.97913	0.358285	tr|Q23526|Q23526_CAEEL;tr|Q7JPD6|Q7JPD6_CAEEL;tr|Q95PW8|Q95PW8_CAEEL	tr|Q23526|Q23526_CAEEL;tr|Q7JPD6|Q7JPD6_CAEEL;tr|Q95PW8|Q95PW8_CAEEL	>tr|Q23526|Q23526_CAEEL Uncharacterized protein OS=Caenorhabditis elegans GN=CELE_ZK546.2 PE=1 SV=4;>tr|Q7JPD6|Q7JPD6_CAEEL Uncharacterized protein OS=Caenorhabditis elegans GN=CELE_ZK546.2 PE=1 SV=1;>tr|Q95PW8|Q95PW8_CAEEL Uncharacterized protein OS=Caeno
0.354513	NaN	0.345962	0.363064				+	7	7	7	35.2	35.2	35.2	31.787	0.0030358	2.4841	775130000	18	1.81382	0.354513	sp|Q18161|YBPT_CAEEL	sp|Q18161|YBPT_CAEEL	>sp|Q18161|YBPT_CAEEL UPF0046 protein C25E10.12 OS=Caenorhabditis elegans GN=C25E10.12 PE=3 SV=1
0.351374	0.405566	0.341129	0.307428				+	35	13	12	69.7	36.1	33.2	46.249	0	196.53	76068000000	277	2.17743	0.351374	tr|Q9XTT9|Q9XTT9_CAEEL	tr|Q9XTT9|Q9XTT9_CAEEL	>tr|Q9XTT9|Q9XTT9_CAEEL Proteasome Regulatory Particle, ATPase-like OS=Caenorhabditis elegans GN=rpt-6 PE=1 SV=1
0.348228	0.393751	0.353895	0.297038				+	9	9	9	24.3	24.3	24.3	44.491	0.00017575	31.016	1696500000	38	2.19169	0.348228	sp|Q94420|MEL26_CAEEL;tr|K8F7T2|K8F7T2_CAEEL	sp|Q94420|MEL26_CAEEL;tr|K8F7T2|K8F7T2_CAEEL	>sp|Q94420|MEL26_CAEEL Protein maternal effect lethal 26 OS=Caenorhabditis elegans GN=mel-26 PE=1 SV=2;>tr|K8F7T2|K8F7T2_CAEEL Uncharacterized protein OS=Caenorhabditis elegans GN=mel-26 PE=1 SV=1
0.345306	0.367496	0.455275	0.213148				+	44	44	44	44.1	44.1	44.1	109.85	0	323.31	45379000000	353	1.40306	0.345306	tr|Q21210|Q21210_CAEEL	tr|Q21210|Q21210_CAEEL	>tr|Q21210|Q21210_CAEEL Uncharacterized protein OS=Caenorhabditis elegans GN=CELE_K04C2.2 PE=1 SV=1
0.345023	0.253093	0.331708	0.450268				+	58	58	58	13.4	13.4	13.4	539.91	0	236	7583900000	156	1.57681	0.345023	tr|O01768|O01768_CAEEL	tr|O01768|O01768_CAEEL	>tr|O01768|O01768_CAEEL Low-density lipoprotein RecePtor related OS=Caenorhabditis elegans GN=lrp-2 PE=1 SV=3
0.344093	0.450214	0.304653	0.277413				+	55	55	55	47.7	47.7	47.7	142.37	0	323.31	18783000000	284	1.62987	0.344093	tr|Q19103|Q19103_CAEEL	tr|Q19103|Q19103_CAEEL	>tr|Q19103|Q19103_CAEEL SKI (Yeast SuperKIller) Helicase homolog OS=Caenorhabditis elegans GN=skih-2 PE=1 SV=3
0.339884	0.289528	0.369932	0.360192				+	24	24	24	55.9	55.9	55.9	58.452	0	212.87	29209000000	220	2.25884	0.339884	tr|Q19583|Q19583_CAEEL;tr|Q9U3I7|Q9U3I7_CAEEL;tr|H2L2A8|H2L2A8_CAEEL;tr|D3YT38|D3YT38_CAEEL	tr|Q19583|Q19583_CAEEL;tr|Q9U3I7|Q9U3I7_CAEEL;tr|H2L2A8|H2L2A8_CAEEL	>tr|Q19583|Q19583_CAEEL Uridine kinase OS=Caenorhabditis elegans GN=CELE_F19B6.1 PE=1 SV=1;>tr|Q9U3I7|Q9U3I7_CAEEL Uridine kinase OS=Caenorhabditis elegans GN=CELE_F19B6.1 PE=1 SV=1;>tr|H2L2A8|H2L2A8_CAEEL Uridine kinase OS=Caenorhabditis elegans GN=CELE_F
0.33941	0.36687	0.243688	0.407672				+	55	55	55	35	35	35	183.28	0	265.1	20440000000	226	1.68943	0.33941	tr|P90841|P90841_CAEEL	tr|P90841|P90841_CAEEL	>tr|P90841|P90841_CAEEL Uncharacterized protein OS=Caenorhabditis elegans GN=smgl-1 PE=1 SV=2
0.335929	0.295133	0.243274	0.469381				+	15	15	15	26.4	26.4	26.4	77.534	0.00034916	30.322	1310800000	41	1.4086	0.335929	tr|Q17415|Q17415_CAEEL	tr|Q17415|Q17415_CAEEL	>tr|Q17415|Q17415_CAEEL Enhanced RNAI (RNA interference) OS=Caenorhabditis elegans GN=eri-12 PE=1 SV=2
0.333137	0.287941	0.469245	0.242223				+	18	18	18	18.7	18.7	18.7	124.66	0.00019673	48.421	2033800000	45	1.39065	0.333137	tr|Q18968|Q18968_CAEEL;tr|Q5FC80|Q5FC80_CAEEL	tr|Q18968|Q18968_CAEEL	>tr|Q18968|Q18968_CAEEL SREBP Cleavage activating Protein (SCAP) homolog OS=Caenorhabditis elegans GN=scp-1 PE=1 SV=3
0.332339	0.256013	0.389586	0.351419				+	14	14	13	67.5	67.5	66.7	26.416	0	93.297	10307000000	94	1.85429	0.332339	tr|Q17527|Q17527_CAEEL;tr|A0A061AJK0|A0A061AJK0_CAEEL	tr|Q17527|Q17527_CAEEL	>tr|Q17527|Q17527_CAEEL Uncharacterized protein OS=Caenorhabditis elegans GN=B0564.2 PE=1 SV=2
0.321215	0.331636	0.311439	0.32057				+	11	11	3	36.1	36.1	9.1	45.045	0	255.72	6464900000	67	3.48108	0.321215	tr|Q2XMY1|Q2XMY1_CAEEL;tr|O62444|O62444_CAEEL;tr|A0A078BQL1|A0A078BQL1_CAEEL;tr|D3YT98|D3YT98_CAEEL;tr|D3YT97|D3YT97_CAEEL;tr|M1ZJ43|M1ZJ43_CAEEL	tr|Q2XMY1|Q2XMY1_CAEEL;tr|O62444|O62444_CAEEL;tr|A0A078BQL1|A0A078BQL1_CAEEL;tr|D3YT98|D3YT98_CAEEL	>tr|Q2XMY1|Q2XMY1_CAEEL Uncharacterized protein OS=Caenorhabditis elegans GN=CELE_Y41E3.7 PE=1 SV=1;>tr|O62444|O62444_CAEEL Uncharacterized protein OS=Caenorhabditis elegans GN=CELE_Y41E3.7 PE=1 SV=2;>tr|A0A078BQL1|A0A078BQL1_CAEEL Uncharacterized protein
0.298841	0.297838	0.28609	0.312597				+	35	35	35	54.3	54.3	54.3	76.742	0	267.9	16777000000	219	3.18192	0.298841	tr|G5EC24|G5EC24_CAEEL	tr|G5EC24|G5EC24_CAEEL	>tr|G5EC24|G5EC24_CAEEL Tyrosine-protein phosphatase non-receptor type OS=Caenorhabditis elegans GN=ptp-2 PE=1 SV=1
0.298169	0.282066	NaN	0.314272				+	6	2	2	38.6	12	12	21.57	0.000437	11.438	394460000	8	1.46409	0.298169	tr|Q86NK1|Q86NK1_CAEEL	tr|Q86NK1|Q86NK1_CAEEL	>tr|Q86NK1|Q86NK1_CAEEL Uncharacterized protein OS=Caenorhabditis elegans GN=CELE_T08B2.5 PE=1 SV=2
0.297448	0.183872	0.327691	0.380782				+	26	26	26	57.1	57.1	57.1	42.276	0	308.48	218000000000	682	1.43238	0.297448	tr|Q8MQC6|Q8MQC6_CAEEL;sp|P43510|CPR6_CAEEL;tr|G8JY40|G8JY40_CAEEL	tr|Q8MQC6|Q8MQC6_CAEEL;sp|P43510|CPR6_CAEEL;tr|G8JY40|G8JY40_CAEEL	>tr|Q8MQC6|Q8MQC6_CAEEL Cysteine PRotease related OS=Caenorhabditis elegans GN=cpr-6 PE=1 SV=1;>sp|P43510|CPR6_CAEEL Cathepsin B-like cysteine proteinase 6 OS=Caenorhabditis elegans GN=cpr-6 PE=1 SV=1;>tr|G8JY40|G8JY40_CAEEL Cysteine PRotease related OS=Ca
0.286038	0.289925	0.35965	0.20854				+	7	7	7	70.3	70.3	70.3	14.001	0	145.86	145710000000	365	1.64745	0.286038	sp|Q21568|NH2L1_CAEEL	sp|Q21568|NH2L1_CAEEL	>sp|Q21568|NH2L1_CAEEL NHP2-like protein 1 homolog OS=Caenorhabditis elegans GN=M28.5 PE=3 SV=1
0.280315	NaN	0.283085	0.277546				+	3	3	3	22.5	22.5	22.5	34.85	0	214.85	737920000	16	2.20137	0.280315	tr|O01681|O01681_CAEEL	tr|O01681|O01681_CAEEL	>tr|O01681|O01681_CAEEL Uncharacterized protein OS=Caenorhabditis elegans GN=C32F10.4 PE=1 SV=1
0.279167	0.339323	0.164434	0.333745				+	22	22	22	61.9	61.9	61.9	50.593	0	95.4	12994000000	123	1.40059	0.279167	tr|O45869|O45869_CAEEL;tr|Q1ZXR9|Q1ZXR9_CAEEL;tr|Q1ZXS0|Q1ZXS0_CAEEL;tr|A5JYY0|A5JYY0_CAEEL	tr|O45869|O45869_CAEEL	>tr|O45869|O45869_CAEEL Prolyl Amino-acyl tRNA Synthetase OS=Caenorhabditis elegans GN=pars-2 PE=1 SV=1
0.278165	0.230615	0.219532	0.384349				+	15	15	15	53.7	53.7	53.7	25.112	0	177.23	15552000000	118	1.46003	0.278165	tr|Q9U3H0|Q9U3H0_CAEEL;tr|Q19966|Q19966_CAEEL	tr|Q9U3H0|Q9U3H0_CAEEL;tr|Q19966|Q19966_CAEEL	>tr|Q9U3H0|Q9U3H0_CAEEL Uncharacterized protein OS=Caenorhabditis elegans GN=CELE_F32D8.5 PE=1 SV=1;>tr|Q19966|Q19966_CAEEL Uncharacterized protein OS=Caenorhabditis elegans GN=CELE_F32D8.5 PE=1 SV=1
0.263864	0.264282	0.284882	0.242428				+	9	9	9	24.9	24.9	24.9	44.227	0.00019635	48.129	3366500000	35	2.66739	0.263864	sp|P34426|AUP1_CAEEL	sp|P34426|AUP1_CAEEL	>sp|P34426|AUP1_CAEEL Ancient ubiquitous protein 1 homolog OS=Caenorhabditis elegans GN=F44B9.5 PE=3 SV=2
0.24108	0.299968	0.214735	0.208537				+	17	17	17	15.9	15.9	15.9	152.87	0.0001944	46.473	1886500000	52	1.83435	0.24108	tr|G5EGJ9|G5EGJ9_CAEEL;tr|B6VQ49|B6VQ49_CAEEL	tr|G5EGJ9|G5EGJ9_CAEEL	>tr|G5EGJ9|G5EGJ9_CAEEL Protein-tyrosine-phosphatase OS=Caenorhabditis elegans GN=dep-1 PE=1 SV=1
0.236906	0.249718	0.222798	0.238202				+	6	6	6	32.2	32.2	32.2	21.532	0.00018155	35.466	1924200000	35	2.96586	0.236906	tr|Q20741|Q20741_CAEEL	tr|Q20741|Q20741_CAEEL	>tr|Q20741|Q20741_CAEEL BMP Receptor Associated protein family OS=Caenorhabditis elegans GN=bra-1 PE=1 SV=1
0.236496	0.313606	0.132452	0.26343				+	20	20	20	68.4	68.4	68.4	26.448	0	142.24	50725000000	250	1.31529	0.236496	sp|Q18421|GRPE_CAEEL	sp|Q18421|GRPE_CAEEL	>sp|Q18421|GRPE_CAEEL GrpE protein homolog, mitochondrial OS=Caenorhabditis elegans GN=C34C12.8 PE=3 SV=1
0.235925	0.281928	0.139943	0.285904				+	16	16	16	32.1	32.1	32.1	48.217	0.00022437	72.49	6016900000	85	1.40898	0.235925	sp|P34454|YMA9_CAEEL	sp|P34454|YMA9_CAEEL	>sp|P34454|YMA9_CAEEL Uncharacterized protein F54F2.9 OS=Caenorhabditis elegans GN=F54F2.9 PE=3 SV=3
0.232572	0.242721	0.158948	0.296047				+	31	31	31	49.8	49.8	49.8	62.338	0	264.2	52585000000	301	1.54983	0.232572	sp|Q21086|GNL3_CAEEL	sp|Q21086|GNL3_CAEEL	>sp|Q21086|GNL3_CAEEL Guanine nucleotide-binding protein-like 3 homolog OS=Caenorhabditis elegans GN=nst-1 PE=3 SV=1
0.231229	0.138823	0.285663	0.2692				+	88	88	88	42.5	42.5	42.5	281.2	0	323.31	34760000000	542	1.41954	0.231229	sp|Q19317|NBEA_CAEEL	sp|Q19317|NBEA_CAEEL	>sp|Q19317|NBEA_CAEEL Putative neurobeachin homolog OS=Caenorhabditis elegans GN=sel-2 PE=2 SV=3
0.219148	0.230771	0.204907	0.221765				+	15	15	14	78.1	78.1	78.1	19.669	0	140.71	85233000000	228	2.92288	0.219148	sp|P90994|DJ11_CAEEL	sp|P90994|DJ11_CAEEL	>sp|P90994|DJ11_CAEEL Glutathione-independent glyoxalase DJR-1.1 OS=Caenorhabditis elegans GN=djr-1.1 PE=1 SV=1
0.19579	NaN	0.19733	0.194251				+	12	12	12	37	37	37	48.401	0.00047259	18.251	3571300000	25	2.3005	0.19579	tr|Q19390|Q19390_CAEEL	tr|Q19390|Q19390_CAEEL	>tr|Q19390|Q19390_CAEEL ACid Phosphatase family OS=Caenorhabditis elegans GN=acp-5 PE=1 SV=1
0.170164	0.14668	0.241821	0.121991				+	27	27	27	58.2	58.2	58.2	56.414	0	323.31	26827000000	259	1.36525	0.170164	tr|Q9N3F2|Q9N3F2_CAEEL	tr|Q9N3F2|Q9N3F2_CAEEL	>tr|Q9N3F2|Q9N3F2_CAEEL Uncharacterized protein OS=Caenorhabditis elegans GN=CELE_Y54E10A.6 PE=1 SV=1
0.146096	0.0864309	0.152562	0.199294				+	7	7	7	22	22	22	43.013	0.00049326	23.005	2740200000	45	1.3304	0.146096	tr|O62483|O62483_CAEEL	tr|O62483|O62483_CAEEL	>tr|O62483|O62483_CAEEL Uncharacterized protein OS=Caenorhabditis elegans GN=CELE_Y48E1C.2 PE=1 SV=1
0.114968	0.0955379	0.152947	0.0964184				+	34	34	34	64.8	64.8	64.8	86.644	0	323.31	24475000000	250	1.58139	0.114968	tr|Q9BIF4|Q9BIF4_CAEEL;tr|D9N122|D9N122_CAEEL	tr|Q9BIF4|Q9BIF4_CAEEL;tr|D9N122|D9N122_CAEEL	>tr|Q9BIF4|Q9BIF4_CAEEL EHS-1 OS=Caenorhabditis elegans GN=ehs-1 PE=1 SV=1;>tr|D9N122|D9N122_CAEEL Eps15 (Endocytosis protein) Homologous Sequence OS=Caenorhabditis elegans GN=ehs-1 PE=1 SV=1
-0.147513	-0.106721	-0.202353	-0.133465				+	23	23	23	92.3	92.3	92.3	20.542	0	323.31	1161700000000	1976	1.45189	-0.147513	sp|Q93573|TCTP_CAEEL	sp|Q93573|TCTP_CAEEL	>sp|Q93573|TCTP_CAEEL Translationally-controlled tumor protein homolog OS=Caenorhabditis elegans GN=tct-1 PE=1 SV=1
-0.166049	-0.131923	-0.138979	-0.227246				+	32	32	32	42	42	42	86.025	0	197.92	19498000000	149	1.48871	-0.166049	sp|O01658|NO66_CAEEL;sp|O01658-2|NO66_CAEEL	sp|O01658|NO66_CAEEL	>sp|O01658|NO66_CAEEL Bifunctional lysine-specific demethylase and histidyl-hydroxylase NO66 OS=Caenorhabditis elegans GN=jmjc-1 PE=3 SV=2
-0.168831	-0.197094	-0.124941	-0.184456				+	15	15	15	82.9	82.9	82.9	23.414	0	117.83	13044000000	106	1.77154	-0.168831	tr|G5EEN7|G5EEN7_CAEEL	tr|G5EEN7|G5EEN7_CAEEL	>tr|G5EEN7|G5EEN7_CAEEL Uncharacterized protein OS=Caenorhabditis elegans GN=CELE_Y39A1A.3 PE=1 SV=1
-0.224961	-0.268112	-0.124238	-0.282535				+	58	58	57	33.7	33.7	33.4	236.33	0	323.31	16796000000	274	1.3285	-0.224961	tr|Q9XW63|Q9XW63_CAEEL	tr|Q9XW63|Q9XW63_CAEEL	>tr|Q9XW63|Q9XW63_CAEEL Uncharacterized protein OS=Caenorhabditis elegans GN=CELE_Y75B8A.24 PE=1 SV=2
-0.241315	-0.230934	-0.230506	-0.262504				+	20	20	19	33.5	33.5	32.5	80.961	0	81.201	4078900000	68	2.71618	-0.241315	sp|Q9XUJ7|DKF1_CAEEL	sp|Q9XUJ7|DKF1_CAEEL	>sp|Q9XUJ7|DKF1_CAEEL Serine/threonine-protein kinase dkf-1 OS=Caenorhabditis elegans GN=dkf-1 PE=1 SV=1
-0.259567	-0.326653	-0.268879	-0.183168				+	22	22	20	42.4	42.4	40.5	55.946	0	157.81	19932000000	160	1.60503	-0.259567	tr|P91189|P91189_CAEEL	tr|P91189|P91189_CAEEL	>tr|P91189|P91189_CAEEL DNaJ domain (Prokaryotic heat shock protein) OS=Caenorhabditis elegans GN=dnj-7 PE=1 SV=1
-0.288505	-0.305175	-0.250158	-0.31018				+	13	13	13	59.7	59.7	59.7	21.467	0	196.37	89177000000	313	2.35533	-0.288505	tr|Q9NA78|Q9NA78_CAEEL	tr|Q9NA78|Q9NA78_CAEEL	>tr|Q9NA78|Q9NA78_CAEEL Uncharacterized protein OS=Caenorhabditis elegans GN=CELE_Y57A10A.23 PE=1 SV=1
-0.306713	-0.410321	-0.204327	-0.305492				+	95	95	64	83.5	83.5	54.1	106.99	0	323.31	305020000000	2107	1.44857	-0.306713	tr|G5ECY0|G5ECY0_CAEEL	tr|G5ECY0|G5ECY0_CAEEL	>tr|G5ECY0|G5ECY0_CAEEL Drosophila Discs LarGe homolog OS=Caenorhabditis elegans GN=dlg-1 PE=1 SV=1
-0.309097	-0.207867	-0.302175	-0.41725				+	15	10	10	74.6	44.8	44.8	20.521	0	211.42	38055000000	248	1.44022	-0.309097	sp|Q10943|ARF12_CAEEL	sp|Q10943|ARF12_CAEEL	>sp|Q10943|ARF12_CAEEL ADP-ribosylation factor 1-like 2 OS=Caenorhabditis elegans GN=arf-1.2 PE=2 SV=2
-0.313466	-0.367307	-0.196055	-0.377036				+	59	59	58	61.2	61.2	61.2	98.44	0	323.31	104890000000	551	1.47622	-0.313466	tr|Q8WTL6|Q8WTL6_CAEEL	tr|Q8WTL6|Q8WTL6_CAEEL	>tr|Q8WTL6|Q8WTL6_CAEEL Uncharacterized protein OS=Caenorhabditis elegans GN=hpo-29 PE=1 SV=2
-0.32034	-0.395299	-0.212227	-0.353493				+	37	37	37	41.7	41.7	41.7	111.66	0	197.1	12815000000	183	1.54337	-0.32034	tr|O01590|O01590_CAEEL	tr|O01590|O01590_CAEEL	>tr|O01590|O01590_CAEEL Uncharacterized protein OS=Caenorhabditis elegans GN=CELE_K09H11.1 PE=1 SV=2
-0.32791	-0.265203	-0.413438	-0.305089				+	16	16	16	58.3	58.3	58.3	32.022	0.00043497	10.999	6441800000	76	1.75065	-0.32791	tr|G5EE96|G5EE96_CAEEL	tr|G5EE96|G5EE96_CAEEL	>tr|G5EE96|G5EE96_CAEEL Oxoglutarate/malate carrier protein OS=Caenorhabditis elegans GN=CELE_K11G12.5 PE=1 SV=1
-0.354377	-0.207017	-0.451122	-0.404992				+	17	17	17	42.9	42.9	42.9	44.216	0	131.84	11000000000	96	1.37823	-0.354377	sp|Q22111|MMAA1_CAEEL;sp|Q22111-2|MMAA1_CAEEL	sp|Q22111|MMAA1_CAEEL;sp|Q22111-2|MMAA1_CAEEL	>sp|Q22111|MMAA1_CAEEL Methylmalonic aciduria type A homolog, mitochondrial OS=Caenorhabditis elegans GN=mmaa-1 PE=3 SV=2;>sp|Q22111-2|MMAA1_CAEEL Isoform b of Methylmalonic aciduria type A homolog, mitochondrial OS=Caenorhabditis elegans GN=mmaa-1
-0.370123	-0.372825	-0.38309	-0.354456				+	24	24	23	64.5	64.5	62.3	41.865	0	154.03	47584000000	284	3.29102	-0.370123	tr|G5EGU1|G5EGU1_CAEEL;tr|Q8T3G5|Q8T3G5_CAEEL;tr|X5LQ30|X5LQ30_CAEEL;sp|O76584|GPA11_CAEEL;sp|O76584-2|GPA11_CAEEL	tr|G5EGU1|G5EGU1_CAEEL;tr|Q8T3G5|Q8T3G5_CAEEL	>tr|G5EGU1|G5EGU1_CAEEL EGL-30 OS=Caenorhabditis elegans GN=egl-30 PE=1 SV=1;>tr|Q8T3G5|Q8T3G5_CAEEL Uncharacterized protein OS=Caenorhabditis elegans GN=egl-30 PE=1 SV=1
-0.41007	-0.310267	-0.523983	-0.395962				+	48	48	48	31.1	31.1	31.1	180.57	0	323.31	9366600000	194	1.65422	-0.41007	tr|V6CLN5|V6CLN5_CAEEL;tr|V6CKG1|V6CKG1_CAEEL;tr|V6CJA9|V6CJA9_CAEEL;tr|V6CLT5|V6CLT5_CAEEL;tr|V6CLS4|V6CLS4_CAEEL;tr|V6CLP1|V6CLP1_CAEEL	tr|V6CLN5|V6CLN5_CAEEL;tr|V6CKG1|V6CKG1_CAEEL;tr|V6CJA9|V6CJA9_CAEEL;tr|V6CLT5|V6CLT5_CAEEL;tr|V6CLS4|V6CLS4_CAEEL;tr|V6CLP1|V6CLP1_CAEEL	>tr|V6CLN5|V6CLN5_CAEEL Zinc Finger and Homeobox OS=Caenorhabditis elegans GN=zfh-2 PE=1 SV=1;>tr|V6CKG1|V6CKG1_CAEEL Zinc Finger and Homeobox OS=Caenorhabditis elegans GN=zfh-2 PE=1 SV=1;>tr|V6CJA9|V6CJA9_CAEEL Zinc Finger and Homeobox OS=Caenorhabditis e
-0.414328	-0.554892	-0.326562	-0.36153				+	11	11	11	35.8	35.8	35.8	40.665	0	160.05	2615100000	34	1.55077	-0.414328	tr|O44150|O44150_CAEEL	tr|O44150|O44150_CAEEL	>tr|O44150|O44150_CAEEL Uncharacterized protein OS=Caenorhabditis elegans GN=C49A9.6 PE=1 SV=1
-0.427598	-0.361032	-0.534679	-0.387082				+	98	98	2	43.6	43.6	1.1	282.88	0	323.31	20288000000	393	1.80649	-0.427598	tr|O61528|O61528_CAEEL;tr|C4ALD5|C4ALD5_CAEEL;tr|Q7JNG6|Q7JNG6_CAEEL;tr|H2KYM4|H2KYM4_CAEEL	tr|O61528|O61528_CAEEL;tr|C4ALD5|C4ALD5_CAEEL	>tr|O61528|O61528_CAEEL Guanine nucleotide exchange factor UNC-73A OS=Caenorhabditis elegans GN=unc-73 PE=1 SV=1;>tr|C4ALD5|C4ALD5_CAEEL Uncharacterized protein OS=Caenorhabditis elegans GN=unc-73 PE=1 SV=1
-0.449999	-0.384897	-0.422529	-0.54257				+	31	31	30	31.6	31.6	30.7	124.5	0.00020375	54.933	4917400000	88	1.95944	-0.449999	tr|D7SFK2|D7SFK2_CAEEL	tr|D7SFK2|D7SFK2_CAEEL	>tr|D7SFK2|D7SFK2_CAEEL Uncharacterized protein OS=Caenorhabditis elegans GN=C56E6.9 PE=1 SV=1
-0.456516	-0.584218	-0.464906	-0.320423				+	8	8	8	14.2	14.2	14.2	53.323	0	283.97	17487000000	141	1.57198	-0.456516	sp|O44827-2|FGT1_CAEEL;sp|O44827|FGT1_CAEEL	sp|O44827-2|FGT1_CAEEL;sp|O44827|FGT1_CAEEL	>sp|O44827-2|FGT1_CAEEL Isoform a of Facilitated glucose transporter protein 1 OS=Caenorhabditis elegans GN=fgt-1;>sp|O44827|FGT1_CAEEL Facilitated glucose transporter protein 1 OS=Caenorhabditis elegans GN=fgt-1 PE=1 SV=2
-0.45951	NaN	-0.4351	-0.483919				+	18	18	18	39.4	39.4	39.4	56.979	0.00022732	74.778	1391700000	50	1.47126	-0.45951	sp|Q23544|FICD_CAEEL	sp|Q23544|FICD_CAEEL	>sp|Q23544|FICD_CAEEL Adenosine monophosphate-protein transferase FICD homolog OS=Caenorhabditis elegans GN=ZK593.8 PE=3 SV=2
-0.460652	-0.493343	-0.427961	NaN				+	4	4	4	11.5	11.5	11.5	42.223	0.00045235	14.466	1139200000	19	1.34579	-0.460652	tr|Q20151|Q20151_CAEEL	tr|Q20151|Q20151_CAEEL	>tr|Q20151|Q20151_CAEEL Uncharacterized protein OS=Caenorhabditis elegans GN=CELE_F38B7.3 PE=1 SV=2
-0.486696	-0.591628	-0.471283	-0.397177				+	8	8	8	30.7	30.7	30.7	33.475	0.00045106	14.103	12012000000	58	1.87669	-0.486696	tr|O45602|O45602_CAEEL	tr|O45602|O45602_CAEEL	>tr|O45602|O45602_CAEEL Delta-like protein OS=Caenorhabditis elegans GN=dsl-6 PE=1 SV=2
-0.493707	-0.4245	-0.461645	-0.594976				+	6	6	6	45.8	45.8	45.8	15.083	0.00018734	40.712	3138800000	53	1.96608	-0.493707	tr|Q9GUE9|Q9GUE9_CAEEL	tr|Q9GUE9|Q9GUE9_CAEEL	>tr|Q9GUE9|Q9GUE9_CAEEL Uncharacterized protein OS=Caenorhabditis elegans GN=CELE_Y73B6BL.27 PE=1 SV=3
-0.508336	-0.461703	-0.661075	-0.40223				+	9	9	9	41	41	41	22.597	0	116.28	21071000000	163	1.64017	-0.508336	sp|Q20140|KAD1_CAEEL	sp|Q20140|KAD1_CAEEL	>sp|Q20140|KAD1_CAEEL Adenylate kinase isoenzyme 1 OS=Caenorhabditis elegans GN=F38B2.4 PE=2 SV=1
-0.526517	-0.521803	-0.397732	-0.660018				+	12	12	12	22.4	22.4	22.4	73.57	0.00018997	42.804	2579100000	54	1.69727	-0.526517	tr|G5EFA0|G5EFA0_CAEEL;tr|G5EGU7|G5EGU7_CAEEL	tr|G5EFA0|G5EFA0_CAEEL;tr|G5EGU7|G5EGU7_CAEEL	>tr|G5EFA0|G5EFA0_CAEEL Uncharacterized protein OS=Caenorhabditis elegans GN=C29A12.6 PE=4 SV=1;>tr|G5EGU7|G5EGU7_CAEEL Uncharacterized protein OS=Caenorhabditis elegans GN=C29A12.6 PE=4 SV=1
-0.526865	NaN	-0.504044	-0.549685				+	10	10	10	27.6	27.6	27.6	59.356	0.00020929	59.763	1182900000	35	1.55977	-0.526865	tr|Q22024|Q22024_CAEEL;tr|Q7JM79|Q7JM79_CAEEL	tr|Q22024|Q22024_CAEEL;tr|Q7JM79|Q7JM79_CAEEL	>tr|Q22024|Q22024_CAEEL Uncharacterized protein OS=Caenorhabditis elegans GN=egl-43 PE=1 SV=1;>tr|Q7JM79|Q7JM79_CAEEL Uncharacterized protein OS=Caenorhabditis elegans GN=egl-43 PE=4 SV=1
-0.530205	-0.542929	-0.516157	-0.531528				+	12	12	12	47.9	47.9	47.9	24.039	0.00020751	58.391	3252500000	52	3.66968	-0.530205	tr|G5EGA7|G5EGA7_CAEEL	tr|G5EGA7|G5EGA7_CAEEL	>tr|G5EGA7|G5EGA7_CAEEL GTP binding protein OS=Caenorhabditis elegans GN=ras-2 PE=1 SV=1
-0.551304	-0.679823	-0.404941	-0.569148				+	31	31	31	48.3	48.3	48.3	75.759	0	293.3	35558000000	250	1.69163	-0.551304	tr|Q9XWD1|Q9XWD1_CAEEL	tr|Q9XWD1|Q9XWD1_CAEEL	>tr|Q9XWD1|Q9XWD1_CAEEL Fatty Acid CoA Synthetase family OS=Caenorhabditis elegans GN=acs-5 PE=1 SV=1
-0.571075	-0.373221	-0.628358	-0.711645				+	18	18	18	25.8	25.8	25.8	113.15	0	323.31	5865600000	98	1.51796	-0.571075	tr|G5ECL4|G5ECL4_CAEEL	tr|G5ECL4|G5ECL4_CAEEL	>tr|G5ECL4|G5ECL4_CAEEL BAM-2 OS=Caenorhabditis elegans GN=bam-2 PE=1 SV=1
-0.589308	-0.667735	-0.444122	-0.656067				+	96	96	0	22.2	22.2	0	605.9	0	323.31	15852000000	349	1.82774	-0.589308	tr|Q94279|Q94279_CAEEL	tr|Q94279|Q94279_CAEEL	>tr|Q94279|Q94279_CAEEL Uncharacterized protein OS=Caenorhabditis elegans GN=unc-68 PE=1 SV=5
-0.597064	-0.596994	-0.530289	-0.663908				+	185	185	4	73.4	73.4	1.9	267.31	0	323.31	419880000000	2431	2.38219	-0.597064	tr|Q9U9J8|Q9U9J8_CAEEL	tr|Q9U9J8|Q9U9J8_CAEEL	>tr|Q9U9J8|Q9U9J8_CAEEL Beta-G spectrin OS=Caenorhabditis elegans GN=unc-70 PE=1 SV=1
-0.629567	-0.535376	-0.695371	-0.657954				+	120	120	2	51.9	51.9	1.3	296.53	0	323.31	47371000000	644	2.23368	-0.629567	tr|Q20456|Q20456_CAEEL;tr|D3YT13|D3YT13_CAEEL;tr|D3YT14|D3YT14_CAEEL;tr|B6VQ62|B6VQ62_CAEEL	tr|Q20456|Q20456_CAEEL;tr|D3YT13|D3YT13_CAEEL;tr|D3YT14|D3YT14_CAEEL	>tr|Q20456|Q20456_CAEEL Heavy chain, Unconventional Myosin OS=Caenorhabditis elegans GN=hum-4 PE=1 SV=5;>tr|D3YT13|D3YT13_CAEEL Heavy chain, Unconventional Myosin OS=Caenorhabditis elegans GN=hum-4 PE=1 SV=2;>tr|D3YT14|D3YT14_CAEEL Heavy chain, Unconventio
-0.631535	-0.746489	-0.468928	-0.679188				+	12	12	6	78.5	78.5	49.3	23.491	0	145.4	33347000000	146	1.76769	-0.631535	tr|Q86GU1|Q86GU1_CAEEL;tr|Q17849|Q17849_CAEEL	tr|Q86GU1|Q86GU1_CAEEL;tr|Q17849|Q17849_CAEEL	>tr|Q86GU1|Q86GU1_CAEEL Heat Shock Protein OS=Caenorhabditis elegans GN=hsp-25 PE=1 SV=1;>tr|Q17849|Q17849_CAEEL Heat Shock Protein OS=Caenorhabditis elegans GN=hsp-25 PE=1 SV=1
-0.641953	-0.562703	-0.757979	-0.605178				+	40	11	7	76.8	29.7	21.4	49.446	0	256.43	51437000000	237	2.07449	-0.641953	tr|Q18817|Q18817_CAEEL	tr|Q18817|Q18817_CAEEL	>tr|Q18817|Q18817_CAEEL Uncharacterized protein OS=Caenorhabditis elegans GN=ben-1 PE=1 SV=3
-0.658448	-0.389681	-0.908527	-0.677138				+	49	49	4	60.1	60.1	6.1	90.108	0	323.31	36554000000	423	1.31679	-0.658448	tr|H2KZ18|H2KZ18_CAEEL;tr|H2KZ19|H2KZ19_CAEEL	tr|H2KZ18|H2KZ18_CAEEL;tr|H2KZ19|H2KZ19_CAEEL	>tr|H2KZ18|H2KZ18_CAEEL Adenosine MonoPhosphate Deaminase homolog OS=Caenorhabditis elegans GN=ampd-1 PE=1 SV=1;>tr|H2KZ19|H2KZ19_CAEEL Adenosine MonoPhosphate Deaminase homolog OS=Caenorhabditis elegans GN=ampd-1 PE=1 SV=1
-0.674879	NaN	-0.658747	-0.69101				+	13	13	13	28.2	28.2	28.2	50.391	0.0004529	14.536	1679200000	33	1.81776	-0.674879	tr|O18246|O18246_CAEEL	tr|O18246|O18246_CAEEL	>tr|O18246|O18246_CAEEL Uncharacterized protein OS=Caenorhabditis elegans GN=CELE_Y57G11C.22 PE=4 SV=1
-0.677594	-0.848517	-0.651091	-0.533175				+	2	2	2	15.7	15.7	15.7	14.858	0.00065694	5.0926	1466800000	15	1.74626	-0.677594	tr|Q9XVZ9|Q9XVZ9_CAEEL	tr|Q9XVZ9|Q9XVZ9_CAEEL	>tr|Q9XVZ9|Q9XVZ9_CAEEL Uncharacterized protein OS=Caenorhabditis elegans GN=CELE_Y54G11A.9 PE=1 SV=3
-0.682646	-0.850862	-0.368699	-0.828379				+	9	9	7	53.3	53.3	44.3	18.979	0	104.67	4273400000	49	1.30893	-0.682646	tr|G5EE67|G5EE67_CAEEL	tr|G5EE67|G5EE67_CAEEL	>tr|G5EE67|G5EE67_CAEEL SKR-3 OS=Caenorhabditis elegans GN=skr-3 PE=1 SV=1
-0.682867	-0.641058	-0.587879	-0.819665				+	22	22	19	65.6	65.6	59.2	45.156	0	296.02	32121000000	196	1.98403	-0.682867	sp|O44408|KGB1_CAEEL	sp|O44408|KGB1_CAEEL	>sp|O44408|KGB1_CAEEL GLH-binding kinase 1 OS=Caenorhabditis elegans GN=kgb-1 PE=1 SV=2
-0.693726	-0.552016	-0.930932	-0.59823				+	17	16	16	37.6	35.2	35.2	58.333	0	175.98	8156400000	96	1.5475	-0.693726	tr|Q9U1R5|Q9U1R5_CAEEL	tr|Q9U1R5|Q9U1R5_CAEEL	>tr|Q9U1R5|Q9U1R5_CAEEL CYtochrome P450 family OS=Caenorhabditis elegans GN=cyp-42a1 PE=3 SV=2
-0.696281	-0.729049	-0.837094	-0.5227				+	12	12	12	63.4	63.4	63.4	21.202	0	109.95	28250000000	172	1.76712	-0.696281	sp|O17622|KCY1_CAEEL	sp|O17622|KCY1_CAEEL	>sp|O17622|KCY1_CAEEL UMP-CMP kinase 1 OS=Caenorhabditis elegans GN=C29F7.3 PE=1 SV=1
-0.717626	-0.576379	-1.04551	-0.530985				+	19	19	19	80.5	80.5	80.5	32.721	0	210.39	38036000000	232	1.31231	-0.717626	tr|Q19058|Q19058_CAEEL	tr|Q19058|Q19058_CAEEL	>tr|Q19058|Q19058_CAEEL MAO-C-like dehydratase domain OS=Caenorhabditis elegans GN=maoc-1 PE=1 SV=1
-0.74553	NaN	-0.693871	-0.79719				+	4	4	4	18.6	18.6	18.6	31.882	0.00020064	51.493	1348800000	24	1.35613	-0.74553	tr|Q21473|Q21473_CAEEL	tr|Q21473|Q21473_CAEEL	>tr|Q21473|Q21473_CAEEL AQuaPorin or aquaglyceroporin related OS=Caenorhabditis elegans GN=aqp-7 PE=1 SV=2
-0.793587	NaN	-0.849022	-0.738152				+	5	5	5	13.3	13.3	13.3	66.415	0.0004384	11.657	1035900000	19	1.35263	-0.793587	sp|P91573|WRT6_CAEEL	sp|P91573|WRT6_CAEEL	>sp|P91573|WRT6_CAEEL Warthog protein 6 OS=Caenorhabditis elegans GN=wrt-6 PE=1 SV=2
-0.804326	-0.72215	-0.786643	-0.904185				+	14	14	14	78	78	78	24.399	0	147.47	50266000000	274	2.36046	-0.804326	tr|O62277|O62277_CAEEL	tr|O62277|O62277_CAEEL	>tr|O62277|O62277_CAEEL DAF-16/FOXO Controlled, germline Tumor affecting OS=Caenorhabditis elegans GN=dct-18 PE=1 SV=1
-0.807186	-0.947766	-0.884243	-0.58955				+	24	24	24	38.7	38.7	38.7	74.886	0	182.45	13357000000	132	1.74036	-0.807186	tr|Q20992|Q20992_CAEEL	tr|Q20992|Q20992_CAEEL	>tr|Q20992|Q20992_CAEEL Acyl-coenzyme A oxidase OS=Caenorhabditis elegans GN=CELE_F58F9.7 PE=1 SV=1
-0.807376	-0.757863	-0.867923	-0.796341				+	98	98	98	35.6	35.6	35.6	343.79	0	323.31	68654000000	783	2.79821	-0.807376	tr|G5ECE3|G5ECE3_CAEEL	tr|G5ECE3|G5ECE3_CAEEL	>tr|G5ECE3|G5ECE3_CAEEL LAMinin related. See also lmb OS=Caenorhabditis elegans GN=lam-3 PE=1 SV=1
-0.807684	-0.894298	-0.751734	-0.77702				+	37	37	37	75.3	75.3	75.3	39.536	0	323.31	158660000000	897	2.53112	-0.807684	tr|Q22562|Q22562_CAEEL	tr|Q22562|Q22562_CAEEL	>tr|Q22562|Q22562_CAEEL Uncharacterized protein OS=Caenorhabditis elegans GN=CELE_T19B10.2 PE=1 SV=2
-0.816447	-0.550529	-0.847371	-1.05144				+	20	20	20	30.9	30.9	30.9	80.58	0	140.52	4837700000	75	1.51867	-0.816447	sp|Q9NAD6|STAT1_CAEEL;sp|Q9NAD6-3|STAT1_CAEEL;sp|Q9NAD6-2|STAT1_CAEEL	sp|Q9NAD6|STAT1_CAEEL;sp|Q9NAD6-3|STAT1_CAEEL;sp|Q9NAD6-2|STAT1_CAEEL	>sp|Q9NAD6|STAT1_CAEEL Signal transducer and activator of transcription 1 OS=Caenorhabditis elegans GN=sta-1 PE=1 SV=2;>sp|Q9NAD6-3|STAT1_CAEEL Isoform c of Signal transducer and activator of transcription 1 OS=Caenorhabditis elegans GN=sta-1;>sp|Q9NAD6-2|
-0.830328	-0.706643	-0.737257	-1.04708				+	6	6	6	35.8	35.8	35.8	21.112	0	128.67	15973000000	69	1.77674	-0.830328	tr|Q95QN1|Q95QN1_CAEEL	tr|Q95QN1|Q95QN1_CAEEL	>tr|Q95QN1|Q95QN1_CAEEL Uncharacterized protein OS=Caenorhabditis elegans GN=CELE_F01F1.15 PE=1 SV=1
-0.830734	-0.666617	-0.994673	-0.830913				+	15	15	15	36.7	36.7	36.7	60.375	0.00017492	30.48	6353000000	66	1.89458	-0.830734	tr|Q9XX03|Q9XX03_CAEEL	tr|Q9XX03|Q9XX03_CAEEL	>tr|Q9XX03|Q9XX03_CAEEL Uncharacterized protein OS=Caenorhabditis elegans GN=CELE_Y47D3B.1 PE=1 SV=3
-0.843545	-1.0147	-0.689177	-0.826755				+	23	23	23	76.1	76.1	76.1	26.943	0	323.31	20369000000	257	1.91083	-0.843545	tr|Q9TYQ5|Q9TYQ5_CAEEL;tr|V6CIT4|V6CIT4_CAEEL	tr|Q9TYQ5|Q9TYQ5_CAEEL;tr|V6CIT4|V6CIT4_CAEEL	>tr|Q9TYQ5|Q9TYQ5_CAEEL Uncharacterized protein OS=Caenorhabditis elegans GN=lin-33 PE=1 SV=1;>tr|V6CIT4|V6CIT4_CAEEL Uncharacterized protein OS=Caenorhabditis elegans GN=lin-33 PE=1 SV=1
-0.864783	-1.12218	-0.480423	-0.991748				+	17	17	15	75.1	75.1	67.8	32.55	0	323.31	74555000000	424	1.32197	-0.864783	tr|Q9N2W5|Q9N2W5_CAEEL;tr|Q86DD7|Q86DD7_CAEEL;tr|U4PBA6|U4PBA6_CAEEL	tr|Q9N2W5|Q9N2W5_CAEEL;tr|Q86DD7|Q86DD7_CAEEL;tr|U4PBA6|U4PBA6_CAEEL	>tr|Q9N2W5|Q9N2W5_CAEEL UBX-containing protein in Nematodes OS=Caenorhabditis elegans GN=ubxn-2 PE=1 SV=2;>tr|Q86DD7|Q86DD7_CAEEL UBX-containing protein in Nematodes OS=Caenorhabditis elegans GN=ubxn-2 PE=1 SV=1;>tr|U4PBA6|U4PBA6_CAEEL UBX-containing prote
-0.874063	-0.972507	-0.972123	-0.677558				+	44	44	1	47	47	1.4	130.13	0	323.31	17161000000	318	1.90654	-0.874063	tr|D3DEL7|D3DEL7_CAEEL;tr|A0A078BPN7|A0A078BPN7_CAEEL	tr|D3DEL7|D3DEL7_CAEEL;tr|A0A078BPN7|A0A078BPN7_CAEEL	>tr|D3DEL7|D3DEL7_CAEEL Juxtamembrane domain-Associated Catenin OS=Caenorhabditis elegans GN=jac-1 PE=1 SV=1;>tr|A0A078BPN7|A0A078BPN7_CAEEL Juxtamembrane domain-Associated Catenin OS=Caenorhabditis elegans GN=jac-1 PE=1 SV=1
-0.895181	-0.674926	-0.984443	-1.02617				+	5	5	5	46.6	46.6	46.6	11.264	0.00052074	29.526	17167000000	94	1.82471	-0.895181	tr|Q86FL8|Q86FL8_CAEEL	tr|Q86FL8|Q86FL8_CAEEL	>tr|Q86FL8|Q86FL8_CAEEL SaPosin-like Protein family OS=Caenorhabditis elegans GN=spp-5 PE=1 SV=1
-0.904805	-0.706026	-1.30809	-0.700299				+	13	13	13	35.9	35.9	35.9	40.308	0.00049448	23.245	7540300000	74	1.33489	-0.904805	sp|P50464|UNC97_CAEEL	sp|P50464|UNC97_CAEEL	>sp|P50464|UNC97_CAEEL LIM domain-containing protein unc-97 OS=Caenorhabditis elegans GN=unc-97 PE=1 SV=1
-0.908329	-0.938479	-1.19213	-0.594376				+	21	21	21	39.8	39.8	39.8	60.637	0	132.37	4104900000	81	1.46225	-0.908329	tr|Q17577|Q17577_CAEEL	tr|Q17577|Q17577_CAEEL	>tr|Q17577|Q17577_CAEEL Fatty Acid CoA Synthetase family OS=Caenorhabditis elegans GN=acs-7 PE=1 SV=1
-0.910227	-0.775363	-0.737846	-1.21747				+	13	13	2	48.6	48.6	14.4	35.418	0.00020141	52.553	3054600000	54	1.56141	-0.910227	tr|L8E951|L8E951_CAEEL	tr|L8E951|L8E951_CAEEL	>tr|L8E951|L8E951_CAEEL Uncharacterized protein OS=Caenorhabditis elegans GN=CELE_F42H10.3 PE=1 SV=1
-0.919347	-1.08678	-0.529867	-1.1414				+	149	149	149	36	36	36	526.42	0	323.31	87879000000	810	1.37348	-0.919347	sp|Q04833|LRP_CAEEL	sp|Q04833|LRP_CAEEL	>sp|Q04833|LRP_CAEEL Low-density lipoprotein receptor-related protein OS=Caenorhabditis elegans GN=lrp-1 PE=1 SV=1
-0.936986	-1.12743	-0.530827	-1.1527				+	17	17	17	38.3	38.3	38.3	59.33	0	323.31	3428900000	74	1.35697	-0.936986	tr|I2HAF5|I2HAF5_CAEEL;tr|I2HAF6|I2HAF6_CAEEL;tr|Q9U1S2|Q9U1S2_CAEEL;tr|I2HAF4|I2HAF4_CAEEL;tr|Q67X91|Q67X91_CAEEL	tr|I2HAF5|I2HAF5_CAEEL;tr|I2HAF6|I2HAF6_CAEEL;tr|Q9U1S2|Q9U1S2_CAEEL;tr|I2HAF4|I2HAF4_CAEEL;tr|Q67X91|Q67X91_CAEEL	>tr|I2HAF5|I2HAF5_CAEEL Bypass of Response to Pheromone in yeast OS=Caenorhabditis elegans GN=brp-1 PE=1 SV=1;>tr|I2HAF6|I2HAF6_CAEEL Bypass of Response to Pheromone in yeast OS=Caenorhabditis elegans GN=brp-1 PE=1 SV=1;>tr|Q9U1S2|Q9U1S2_CAEEL Bypass of Re
-0.937716	-0.684938	-1.34543	-0.782779				+	29	19	19	67	48.2	48.2	57.466	0	145.07	19845000000	215	1.34731	-0.937716	sp|Q27487|CATA1_CAEEL	sp|Q27487|CATA1_CAEEL	>sp|Q27487|CATA1_CAEEL Peroxisomal catalase 1 OS=Caenorhabditis elegans GN=ctl-2 PE=2 SV=3
-0.940308	-0.925787	-1.30756	-0.587579				+	22	22	22	59.7	59.7	59.7	40.456	0	323.31	12826000000	236	1.34107	-0.940308	tr|Q9NEZ5|Q9NEZ5_CAEEL	tr|Q9NEZ5|Q9NEZ5_CAEEL	>tr|Q9NEZ5|Q9NEZ5_CAEEL Uncharacterized protein OS=Caenorhabditis elegans GN=unc-95 PE=1 SV=2
-0.950701	-0.553258	-1.15931	-1.13953				+	35	35	35	55.1	55.1	55.1	69.313	0	323.31	67085000000	471	1.38664	-0.950701	tr|Q9XVU3|Q9XVU3_CAEEL;tr|A5Z2U2|A5Z2U2_CAEEL	tr|Q9XVU3|Q9XVU3_CAEEL	>tr|Q9XVU3|Q9XVU3_CAEEL Amino acid Transporter GlycoProtein subunit OS=Caenorhabditis elegans GN=atgp-1 PE=1 SV=2
-0.992501	-0.815212	-1.08741	-1.07488				+	9	9	9	59.5	59.5	59.5	18.623	0.000189	42.122	11081000000	69	2.1026	-0.992501	tr|Q5FC61|Q5FC61_CAEEL	tr|Q5FC61|Q5FC61_CAEEL	>tr|Q5FC61|Q5FC61_CAEEL Uncharacterized protein OS=Caenorhabditis elegans GN=C35A5.11 PE=1 SV=1
-0.992871	-0.788454	-1.00558	-1.18458				+	15	15	15	33.3	33.3	33.3	63.192	0.00019944	50.454	3078900000	44	1.88452	-0.992871	tr|O44799|O44799_CAEEL;tr|A0A0K3ARI6|A0A0K3ARI6_CAEEL	tr|O44799|O44799_CAEEL;tr|A0A0K3ARI6|A0A0K3ARI6_CAEEL	>tr|O44799|O44799_CAEEL Uncharacterized protein OS=Caenorhabditis elegans GN=C50D2.1 PE=1 SV=2;>tr|A0A0K3ARI6|A0A0K3ARI6_CAEEL Uncharacterized protein OS=Caenorhabditis elegans GN=C50D2.1 PE=1 SV=1
-1.00111	-0.735344	-1.41976	-0.848245				+	14	14	14	40.7	40.7	40.7	39.453	0.00022099	69.556	10233000000	90	1.37698	-1.00111	sp|Q20636|GBB2_CAEEL	sp|Q20636|GBB2_CAEEL	>sp|Q20636|GBB2_CAEEL Guanine nucleotide-binding protein subunit beta-2 OS=Caenorhabditis elegans GN=gpb-2 PE=1 SV=2
-1.01365	NaN	-1.08786	-0.939433				+	39	39	39	34	34	34	159.21	0	263.06	13028000000	90	1.3323	-1.01365	tr|O17772|O17772_CAEEL	tr|O17772|O17772_CAEEL	>tr|O17772|O17772_CAEEL Patterned Expression Site OS=Caenorhabditis elegans GN=pes-7 PE=1 SV=2
-1.01855	-1.04314	-1.14701	-0.865488				+	24	24	24	40	40	40	73.384	0	123.09	7360400000	110	2.1905	-1.01855	tr|O45298|O45298_CAEEL;tr|G1K108|G1K108_CAEEL;tr|G1K110|G1K110_CAEEL	tr|O45298|O45298_CAEEL;tr|G1K108|G1K108_CAEEL	>tr|O45298|O45298_CAEEL Amino acid Transporter GlycoProtein subunit OS=Caenorhabditis elegans GN=atgp-2 PE=1 SV=2;>tr|G1K108|G1K108_CAEEL Amino acid Transporter GlycoProtein subunit OS=Caenorhabditis elegans GN=atgp-2 PE=1 SV=1
-1.02749	-1.03476	-1.40278	-0.644939				+	57	57	6	67	67	8.1	93.834	0	323.31	21381000000	318	1.37184	-1.02749	tr|H2L0S5|H2L0S5_CAEEL	tr|H2L0S5|H2L0S5_CAEEL	>tr|H2L0S5|H2L0S5_CAEEL Uncharacterized protein OS=Caenorhabditis elegans GN=CELE_Y71H2AM.15 PE=1 SV=1
-1.04286	-1.22116	-1.03539	-0.872045				+	16	16	16	70.2	70.2	70.2	26.851	0	323.31	60102000000	343	2.03515	-1.04286	tr|O44782|O44782_CAEEL	tr|O44782|O44782_CAEEL	>tr|O44782|O44782_CAEEL Major sperm protein OS=Caenorhabditis elegans GN=vpr-1 PE=1 SV=1
-1.0526	-0.73187	-1.46215	-0.963774				+	33	33	33	26.7	26.7	26.7	171.66	0	134.68	18572000000	183	1.40417	-1.0526	tr|Q09983|Q09983_CAEEL	tr|Q09983|Q09983_CAEEL	>tr|Q09983|Q09983_CAEEL Uncharacterized protein OS=Caenorhabditis elegans GN=CELE_F30H5.3 PE=1 SV=1
-1.07287	-1.13339	-1.04961	-1.03561				+	27	27	27	47.8	47.8	47.8	74.867	0	159.17	8265500000	127	3.09219	-1.07287	tr|Q93839|Q93839_CAEEL	tr|Q93839|Q93839_CAEEL	>tr|Q93839|Q93839_CAEEL Acyl-coenzyme A oxidase OS=Caenorhabditis elegans GN=CELE_F59F4.1 PE=1 SV=2
-1.10012	-1.45351	-0.952158	-0.894695				+	23	23	23	53	53	53	54.207	0	222.64	7483100000	103	1.60118	-1.10012	tr|P91182|P91182_CAEEL	tr|P91182|P91182_CAEEL	>tr|P91182|P91182_CAEEL MAGUK family OS=Caenorhabditis elegans GN=magu-3 PE=1 SV=2
-1.10195	-0.723002	-1.4354	-1.14745				+	63	63	63	84.3	84.3	84.3	496.4	0	323.31	164490000000	656	1.47503	-1.10195	tr|G5EBP5|G5EBP5_CAEEL	tr|G5EBP5|G5EBP5_CAEEL	>tr|G5EBP5|G5EBP5_CAEEL Uncharacterized protein OS=Caenorhabditis elegans GN=CELE_ZC247.1 PE=1 SV=1
-1.11509	-1.10025	-0.746726	-1.49829				+	7	7	7	58.5	58.5	58.5	18.561	0.00021711	66.513	11031000000	65	1.44523	-1.11509	tr|Q23378|Q23378_CAEEL	tr|Q23378|Q23378_CAEEL	>tr|Q23378|Q23378_CAEEL TransThyretin-Related family domain OS=Caenorhabditis elegans GN=ttr-48 PE=1 SV=1
-1.14737	-1.26963	-1.40373	-0.768762				+	15	15	15	37.8	37.8	37.8	46.302	0.0001806	34.872	9243500000	67	1.5653	-1.14737	sp|Q09270|YQF6_CAEEL	sp|Q09270|YQF6_CAEEL	>sp|Q09270|YQF6_CAEEL CRAL-TRIO domain-containing protein C34C12.6 OS=Caenorhabditis elegans GN=C34C12.6 PE=3 SV=2
-1.14753	-0.681697	-1.34215	-1.41874				+	8	8	8	32.7	32.7	32.7	30.354	0.00020284	54.091	2579500000	49	1.40733	-1.14753	tr|O17954|O17954_CAEEL;tr|G3MU72|G3MU72_CAEEL;tr|D3YT80|D3YT80_CAEEL	tr|O17954|O17954_CAEEL;tr|G3MU72|G3MU72_CAEEL	>tr|O17954|O17954_CAEEL Uncharacterized protein OS=Caenorhabditis elegans GN=CELE_LLC1.2 PE=1 SV=1;>tr|G3MU72|G3MU72_CAEEL Uncharacterized protein OS=Caenorhabditis elegans GN=CELE_LLC1.2 PE=1 SV=1
-1.14757	-1.12468	NaN	-1.17047				+	7	7	7	15.9	15.9	15.9	80.202	0.0011567	4.2008	2472300000	18	1.89617	-1.14757	tr|Q22040|Q22040_CAEEL	tr|Q22040|Q22040_CAEEL	>tr|Q22040|Q22040_CAEEL ImmunoGlobulin-like Cell adhesion Molecule family OS=Caenorhabditis elegans GN=igcm-2 PE=4 SV=4
-1.14785	-1.52393	-1.06148	-0.858155				+	16	16	16	48.3	48.3	48.3	54.043	0	116	6073800000	93	1.5496	-1.14785	tr|Q9TZ47|Q9TZ47_CAEEL;tr|H2KY96|H2KY96_CAEEL;tr|H2KY97|H2KY97_CAEEL	tr|Q9TZ47|Q9TZ47_CAEEL;tr|H2KY96|H2KY96_CAEEL;tr|H2KY97|H2KY97_CAEEL	>tr|Q9TZ47|Q9TZ47_CAEEL Calcium BiNding protein homolog OS=Caenorhabditis elegans GN=cbn-1 PE=1 SV=1;>tr|H2KY96|H2KY96_CAEEL Calcium BiNding protein homolog OS=Caenorhabditis elegans GN=cbn-1 PE=1 SV=1;>tr|H2KY97|H2KY97_CAEEL Calcium BiNding protein homolo
-1.15377	NaN	-1.17372	-1.13381				+	13	13	13	50.2	50.2	50.2	35.041	0.00018322	36.954	9322800000	80	1.9583	-1.15377	tr|C0VXV5|C0VXV5_CAEEL;tr|H2KZY2|H2KZY2_CAEEL	tr|C0VXV5|C0VXV5_CAEEL;tr|H2KZY2|H2KZY2_CAEEL	>tr|C0VXV5|C0VXV5_CAEEL Uncharacterized protein OS=Caenorhabditis elegans GN=CELE_Y71F9B.9 PE=1 SV=1;>tr|H2KZY2|H2KZY2_CAEEL Uncharacterized protein OS=Caenorhabditis elegans GN=CELE_Y71F9B.9 PE=1 SV=1
-1.16197	-0.816713	-1.33509	-1.3341				+	219	219	219	65.9	65.9	65.9	956.47	0	323.31	390180000000	2027	1.67026	-1.16197	sp|Q9N4M4|ANC1_CAEEL	sp|Q9N4M4|ANC1_CAEEL	>sp|Q9N4M4|ANC1_CAEEL Nuclear anchorage protein 1 OS=Caenorhabditis elegans GN=anc-1 PE=1 SV=3
-1.1624	-1.00641	-1.40585	-1.07493				+	11	11	7	64.6	64.6	46.9	23.284	0	84.618	5389500000	66	1.95586	-1.1624	tr|Q9NAB0|Q9NAB0_CAEEL	tr|Q9NAB0|Q9NAB0_CAEEL	>tr|Q9NAB0|Q9NAB0_CAEEL Glutathione S-Transferase OS=Caenorhabditis elegans GN=gst-39 PE=1 SV=1
-1.1799	-1.46923	-1.2766	-0.793881				+	63	63	63	30.2	30.2	30.2	252.82	0	323.31	21196000000	433	1.5563	-1.1799	sp|Q95XZ5|NPBL_CAEEL;tr|A0A0K3AU30|A0A0K3AU30_CAEEL	sp|Q95XZ5|NPBL_CAEEL	>sp|Q95XZ5|NPBL_CAEEL Nipped-B-like protein pqn-85 OS=Caenorhabditis elegans GN=pqn-85 PE=3 SV=2
-1.19037	-0.924801	-1.56132	-1.08497				+	24	24	24	82.1	82.1	82.1	35.903	0	323.31	58779000000	334	1.60501	-1.19037	sp|Q93244|CYSK1_CAEEL	sp|Q93244|CYSK1_CAEEL	>sp|Q93244|CYSK1_CAEEL Cysteine synthase 1 OS=Caenorhabditis elegans GN=cysl-1 PE=1 SV=2
-1.1932	-1.24896	-1.23141	-1.09924				+	35	35	35	64.5	64.5	64.5	61.89	0	302.04	29307000000	268	2.80557	-1.1932	tr|Q20329|Q20329_CAEEL	tr|Q20329|Q20329_CAEEL	>tr|Q20329|Q20329_CAEEL Uncharacterized protein OS=Caenorhabditis elegans GN=CELE_F42C5.9 PE=1 SV=1
-1.20315	-1.34967	-1.34791	-0.911858				+	29	29	29	83.3	83.3	83.3	39.24	0	323.31	89314000000	432	1.84347	-1.20315	sp|P54216|ALF1_CAEEL	sp|P54216|ALF1_CAEEL	>sp|P54216|ALF1_CAEEL Fructose-bisphosphate aldolase 1 OS=Caenorhabditis elegans GN=aldo-1 PE=1 SV=1
-1.20628	-0.85039	-1.67922	-1.08923				+	36	18	17	84.6	63.3	60.1	49.26	0	85.61	17869000000	164	1.40608	-1.20628	sp|P12456|TBB1_CAEEL	sp|P12456|TBB1_CAEEL	>sp|P12456|TBB1_CAEEL Tubulin beta-1 chain OS=Caenorhabditis elegans GN=mec-7 PE=2 SV=1
-1.20641	-1.15397	-0.87483	-1.59044				+	44	44	44	40.8	40.8	40.8	116.56	0	177.95	14088000000	170	1.54477	-1.20641	tr|G5ECZ0|G5ECZ0_CAEEL	tr|G5ECZ0|G5ECZ0_CAEEL	>tr|G5ECZ0|G5ECZ0_CAEEL Heavy chain, Unconventional Myosin OS=Caenorhabditis elegans GN=hum-5 PE=1 SV=1
-1.21463	-1.24955	-1.60116	-0.79318				+	18	18	18	38.2	38.2	38.2	64.904	0	226.9	7268500000	106	1.45422	-1.21463	tr|Q23084|Q23084_CAEEL	tr|Q23084|Q23084_CAEEL	>tr|Q23084|Q23084_CAEEL SET (Trithorax/polycomb) domain containing OS=Caenorhabditis elegans GN=set-30 PE=1 SV=3
-1.21689	NaN	-1.17996	-1.25382				+	6	6	6	17.8	17.8	17.8	31.398	0.00042906	10.043	3285000000	32	1.71416	-1.21689	sp|Q10008|YSV2_CAEEL	sp|Q10008|YSV2_CAEEL	>sp|Q10008|YSV2_CAEEL Uncharacterized protein T19C3.2 OS=Caenorhabditis elegans GN=T19C3.2 PE=4 SV=1
-1.21817	-1.33549	-1.50223	-0.816789				+	15	15	15	74.9	74.9	74.9	27.219	0	101.09	15308000000	122	1.5603	-1.21817	sp|Q21929|DCXR_CAEEL	sp|Q21929|DCXR_CAEEL	>sp|Q21929|DCXR_CAEEL L-xylulose reductase OS=Caenorhabditis elegans GN=dhs-21 PE=1 SV=2
-1.21991	-1.48347	-1.04203	-1.13424				+	29	29	29	26.2	26.2	26.2	152.28	0	176.49	8226600000	117	1.92344	-1.21991	tr|G4SNP7|G4SNP7_CAEEL;tr|Q9TXR6|Q9TXR6_CAEEL	tr|G4SNP7|G4SNP7_CAEEL;tr|Q9TXR6|Q9TXR6_CAEEL	>tr|G4SNP7|G4SNP7_CAEEL DumPY: shorter than wild-type OS=Caenorhabditis elegans GN=dpy-1 PE=1 SV=2;>tr|Q9TXR6|Q9TXR6_CAEEL DumPY: shorter than wild-type OS=Caenorhabditis elegans GN=dpy-1 PE=1 SV=2
-1.23314	-0.834993	-1.28323	-1.58119				+	177	174	165	69.5	68.5	65.9	225.51	0	323.31	546850000000	2890	1.52926	-1.23314	sp|P12844|MYO3_CAEEL	sp|P12844|MYO3_CAEEL	>sp|P12844|MYO3_CAEEL Myosin-3 OS=Caenorhabditis elegans GN=myo-3 PE=2 SV=1
-1.25545	-1.17581	-0.806042	-1.78451				+	3	3	3	26	26	26	15.705	0.00020471	55.62	7115000000	36	1.31928	-1.25545	tr|Q17956|Q17956_CAEEL	tr|Q17956|Q17956_CAEEL	>tr|Q17956|Q17956_CAEEL Uncharacterized protein OS=Caenorhabditis elegans GN=C14A4.9 PE=1 SV=1
-1.2585	-1.74462	-0.825958	-1.20492				+	20	20	4	51.5	51.5	5.2	62.482	0	119.26	14342000000	112	1.37625	-1.2585	sp|Q22875|SHOC2_CAEEL	sp|Q22875|SHOC2_CAEEL	>sp|Q22875|SHOC2_CAEEL Leucine-rich repeat protein soc-2 OS=Caenorhabditis elegans GN=soc-2 PE=1 SV=3
-1.2613	-1.07318	-1.62295	-1.08775				+	30	30	1	40.5	40.5	1.1	80.15	0	323.31	6218500000	107	1.70002	-1.2613	sp|P34885|KPC1B_CAEEL;sp|P34885-2|KPC1B_CAEEL	sp|P34885|KPC1B_CAEEL;sp|P34885-2|KPC1B_CAEEL	>sp|P34885|KPC1B_CAEEL Protein kinase C-like 1B OS=Caenorhabditis elegans GN=pkc-1 PE=2 SV=2;>sp|P34885-2|KPC1B_CAEEL Isoform b of Protein kinase C-like 1B OS=Caenorhabditis elegans GN=pkc-1
-1.28418	-1.52852	-0.95372	-1.37031				+	6	6	6	37.2	37.2	37.2	19.224	0.00021372	64.08	26963000000	108	1.76051	-1.28418	tr|Q9XW37|Q9XW37_CAEEL	tr|Q9XW37|Q9XW37_CAEEL	>tr|Q9XW37|Q9XW37_CAEEL Uncharacterized protein OS=Caenorhabditis elegans GN=CELE_Y69E1A.5 PE=1 SV=1
-1.28675	-1.43317	-1.43806	-0.989018				+	15	15	15	36.2	36.2	36.2	52.745	0.00020247	53.576	7270200000	82	1.88198	-1.28675	sp|Q18120|TWK18_CAEEL	sp|Q18120|TWK18_CAEEL	>sp|Q18120|TWK18_CAEEL TWiK family of potassium channels protein 18 OS=Caenorhabditis elegans GN=twk-18 PE=1 SV=2
-1.28839	-1.69789	-0.901279	-1.26599				+	21	21	21	29.4	29.4	29.4	76.878	0	323.31	11515000000	140	1.51597	-1.28839	tr|Q95XL6|Q95XL6_CAEEL	tr|Q95XL6|Q95XL6_CAEEL	>tr|Q95XL6|Q95XL6_CAEEL Uncharacterized protein OS=Caenorhabditis elegans GN=CELE_Y73E7A.8 PE=1 SV=2
-1.30129	-1.20026	-0.931473	-1.77213				+	29	29	29	43.6	43.6	43.6	101.02	0	126.46	17792000000	156	1.46316	-1.30129	tr|G5ECG7|G5ECG7_CAEEL	tr|G5ECG7|G5ECG7_CAEEL	>tr|G5ECG7|G5ECG7_CAEEL Defecation Suppressor of Clk-1 OS=Caenorhabditis elegans GN=dsc-4 PE=1 SV=1
-1.30732	NaN	-1.32077	-1.29386				+	17	17	17	31.7	31.7	31.7	45.036	0.00044189	12.309	3298200000	45	2.18364	-1.30732	tr|Q8I4G3|Q8I4G3_CAEEL;tr|Q9XVU9|Q9XVU9_CAEEL	tr|Q8I4G3|Q8I4G3_CAEEL;tr|Q9XVU9|Q9XVU9_CAEEL	>tr|Q8I4G3|Q8I4G3_CAEEL Uncharacterized protein OS=Caenorhabditis elegans GN=CELE_T03F7.7 PE=1 SV=1;>tr|Q9XVU9|Q9XVU9_CAEEL Uncharacterized protein OS=Caenorhabditis elegans GN=CELE_T03F7.7 PE=1 SV=1
-1.31011	NaN	-1.21648	-1.40373				+	24	24	11	39.3	39.3	18.9	72.681	0	82.101	3714900000	71	1.34277	-1.3101	tr|Q8I7M7|Q8I7M7_CAEEL	tr|Q8I7M7|Q8I7M7_CAEEL	>tr|Q8I7M7|Q8I7M7_CAEEL TropoMoDulin OS=Caenorhabditis elegans GN=tmd-2 PE=1 SV=3
-1.35858	-0.787399	-1.77309	-1.51525				+	58	58	50	79.9	79.9	74	73.199	0	323.31	337790000000	1157	1.35563	-1.35858	tr|O44906|O44906_CAEEL;tr|Q8ITY0|Q8ITY0_CAEEL;tr|Q8ITY2|Q8ITY2_CAEEL;tr|Q8ITY1|Q8ITY1_CAEEL	tr|O44906|O44906_CAEEL;tr|Q8ITY0|Q8ITY0_CAEEL;tr|Q8ITY2|Q8ITY2_CAEEL;tr|Q8ITY1|Q8ITY1_CAEEL	>tr|O44906|O44906_CAEEL Phosphoenolypyruvate CarboxyKinase OS=Caenorhabditis elegans GN=pck-1 PE=1 SV=2;>tr|Q8ITY0|Q8ITY0_CAEEL Phosphoenolypyruvate CarboxyKinase OS=Caenorhabditis elegans GN=pck-1 PE=1 SV=1;>tr|Q8ITY2|Q8ITY2_CAEEL Phosphoenolypyruvate Car
-1.36559	-0.905164	-1.33447	-1.85714				+	12	12	12	25.6	25.6	25.6	49.006	0	157.53	8788100000	86	1.41671	-1.36559	sp|H2KYQ5|GYG1_CAEEL;sp|H2KYQ5-3|GYG1_CAEEL;sp|H2KYQ5-2|GYG1_CAEEL	sp|H2KYQ5|GYG1_CAEEL;sp|H2KYQ5-3|GYG1_CAEEL;sp|H2KYQ5-2|GYG1_CAEEL	>sp|H2KYQ5|GYG1_CAEEL Glycogenin-1 OS=Caenorhabditis elegans GN=gyg-1 PE=1 SV=1;>sp|H2KYQ5-3|GYG1_CAEEL Isoform c of Glycogenin-1 OS=Caenorhabditis elegans GN=gyg-1;>sp|H2KYQ5-2|GYG1_CAEEL Isoform b of Glycogenin-1 OS=Caenorhabditis elegans GN=gyg-1
-1.36784	-1.96282	-1.21659	-0.924093				+	9	9	1	35.4	35.4	3.9	34.494	0	323.31	28077000000	155	1.3233	-1.36784	tr|Q52GX6|Q52GX6_CAEEL	tr|Q52GX6|Q52GX6_CAEEL	>tr|Q52GX6|Q52GX6_CAEEL GRound-Like (Grd related) OS=Caenorhabditis elegans GN=grl-7 PE=1 SV=1
-1.36832	-0.865442	-1.69067	-1.54885				+	29	29	29	68.3	68.3	68.3	66.558	0	319.37	19883000000	177	1.48204	-1.36832	sp|O45218|ADAS_CAEEL	sp|O45218|ADAS_CAEEL	>sp|O45218|ADAS_CAEEL Alkyldihydroxyacetonephosphate synthase OS=Caenorhabditis elegans GN=ads-1 PE=2 SV=1
-1.39316	-1.29977	-1.44074	-1.43897				+	11	11	11	21.6	21.6	21.6	57.928	0.00051449	27.788	2566300000	44	2.95016	-1.39316	tr|H2KYI4|H2KYI4_CAEEL;tr|A8WFJ7|A8WFJ7_CAEEL	tr|H2KYI4|H2KYI4_CAEEL;tr|A8WFJ7|A8WFJ7_CAEEL	>tr|H2KYI4|H2KYI4_CAEEL Uncharacterized protein OS=Caenorhabditis elegans GN=C06G1.1 PE=4 SV=1;>tr|A8WFJ7|A8WFJ7_CAEEL Uncharacterized protein OS=Caenorhabditis elegans GN=C06G1.1 PE=4 SV=1
-1.39456	-1.01961	-1.56256	-1.60153				+	23	23	23	67.6	67.6	67.6	37.314	0	286.83	36011000000	206	1.75303	-1.39456	tr|Q22352|Q22352_CAEEL	tr|Q22352|Q22352_CAEEL	>tr|Q22352|Q22352_CAEEL Uncharacterized protein OS=Caenorhabditis elegans GN=CELE_T08H10.1 PE=1 SV=2
-1.41897	NaN	-1.48888	-1.34907				+	11	11	11	36.4	36.4	36.4	35.512	0.00017775	32.451	14754000000	43	1.50395	-1.41897	tr|O02637|O02637_CAEEL	tr|O02637|O02637_CAEEL	>tr|O02637|O02637_CAEEL Carbonic AnHydrase OS=Caenorhabditis elegans GN=cah-6 PE=1 SV=1
-1.43339	-1.11235	-1.77468	-1.41315				+	39	37	37	63.8	63.8	63.8	66.699	0	323.31	24733000000	242	1.75999	-1.43339	sp|Q86DC6|IFD1_CAEEL;sp|Q86DC6-2|IFD1_CAEEL	sp|Q86DC6|IFD1_CAEEL;sp|Q86DC6-2|IFD1_CAEEL	>sp|Q86DC6|IFD1_CAEEL Intermediate filament protein ifd-1 OS=Caenorhabditis elegans GN=ifd-1 PE=3 SV=2;>sp|Q86DC6-2|IFD1_CAEEL Isoform b of Intermediate filament protein ifd-1 OS=Caenorhabditis elegans GN=ifd-1
-1.46299	-1.5736	-0.996756	-1.81861				+	74	74	0	58.4	58.4	0	133.82	0	323.31	44418000000	633	1.57471	-1.46299	tr|Q20626|Q20626_CAEEL;tr|Q565D2|Q565D2_CAEEL;tr|Q565D1|Q565D1_CAEEL;tr|O45541|O45541_CAEEL;tr|Q6BEV6|Q6BEV6_CAEEL;tr|O45542|O45542_CAEEL;tr|O45543|O45543_CAEEL	tr|Q20626|Q20626_CAEEL;tr|Q565D2|Q565D2_CAEEL;tr|Q565D1|Q565D1_CAEEL;tr|O45541|O45541_CAEEL;tr|Q6BEV6|Q6BEV6_CAEEL	>tr|Q20626|Q20626_CAEEL Uncharacterized protein OS=Caenorhabditis elegans GN=CELE_F49E2.5 PE=1 SV=3;>tr|Q565D2|Q565D2_CAEEL Uncharacterized protein OS=Caenorhabditis elegans GN=CELE_F49E2.5 PE=1 SV=1;>tr|Q565D1|Q565D1_CAEEL Uncharacterized protein OS=Caeno
-1.4825	-1.14143	-1.18337	-2.12268				+	19	18	18	28.4	27.5	27.5	70.872	0	323.31	2092000000	69	1.36	-1.4825	tr|P91272|P91272_CAEEL	tr|P91272|P91272_CAEEL	>tr|P91272|P91272_CAEEL Uncharacterized protein OS=Caenorhabditis elegans GN=CELE_F25F8.1 PE=1 SV=2
-1.48658	-0.894101	-1.93122	-1.63443				+	21	21	21	51.4	51.4	51.4	43.426	0	323.31	11993000000	166	1.39318	-1.48658	tr|Q18550|Q18550_CAEEL	tr|Q18550|Q18550_CAEEL	>tr|Q18550|Q18550_CAEEL Uncharacterized protein OS=Caenorhabditis elegans GN=C39H7.4 PE=1 SV=1
-1.49451	-1.45205	-1.59991	-1.43158				+	54	53	4	68.8	68.8	5.8	67.148	0	323.31	185260000000	745	2.90078	-1.49451	sp|Q19289|IFB1_CAEEL	sp|Q19289|IFB1_CAEEL	>sp|Q19289|IFB1_CAEEL Intermediate filament protein ifb-1 OS=Caenorhabditis elegans GN=ifb-1 PE=1 SV=1
-1.50077	-1.10657	-1.72611	-1.66963				+	32	32	32	85.8	85.8	85.8	44.577	0	323.31	32050000000	360	1.77142	-1.50077	tr|G4SI07|G4SI07_CAEEL	tr|G4SI07|G4SI07_CAEEL	>tr|G4SI07|G4SI07_CAEEL GEX Interacting protein OS=Caenorhabditis elegans GN=gei-15 PE=1 SV=1
-1.51032	-1.04753	-2.11266	-1.37077				+	25	18	13	53.6	45.6	31.6	50.112	0	112.55	11837000000	124	1.38802	-1.51032	sp|P91910|TBA3_CAEEL	sp|P91910|TBA3_CAEEL	>sp|P91910|TBA3_CAEEL Tubulin alpha-3 chain OS=Caenorhabditis elegans GN=mec-12 PE=1 SV=1
-1.51609	-1.17321	-1.41558	-1.95949				+	40	40	0	86.6	86.6	0	33.003	0	323.31	600260000000	1387	1.64369	-1.5161	sp|Q22866|TPM1_CAEEL	sp|Q22866|TPM1_CAEEL	>sp|Q22866|TPM1_CAEEL Tropomyosin isoforms a/b/d/f OS=Caenorhabditis elegans GN=lev-11 PE=1 SV=1
-1.54665	-1.81742	-1.83351	-0.98901				+	10	10	10	8.7	8.7	8.7	146.69	0.00020614	57.152	7941400000	61	1.50859	-1.54665	sp|P17139-2|CO4A1_CAEEL;sp|P17139|CO4A1_CAEEL	sp|P17139-2|CO4A1_CAEEL;sp|P17139|CO4A1_CAEEL	>sp|P17139-2|CO4A1_CAEEL Isoform b of Collagen alpha-1(IV) chain OS=Caenorhabditis elegans GN=emb-9;>sp|P17139|CO4A1_CAEEL Collagen alpha-1(IV) chain OS=Caenorhabditis elegans GN=emb-9 PE=1 SV=5
-1.55119	-2.11134	-0.956104	-1.58611				+	30	30	30	21.4	21.4	21.4	230.86	0	222.72	9040900000	131	1.36296	-1.55119	tr|G5ECR0|G5ECR0_CAEEL	tr|G5ECR0|G5ECR0_CAEEL	>tr|G5ECR0|G5ECR0_CAEEL Uncharacterized protein OS=Caenorhabditis elegans GN=CELE_T25C12.3 PE=1 SV=1
-1.55832	-1.29403	-1.14181	-2.23913				+	30	15	15	81.1	54.1	54.1	41.872	0	323.31	158030000000	494	1.34443	-1.55832	tr|O45815|O45815_CAEEL	tr|O45815|O45815_CAEEL	>tr|O45815|O45815_CAEEL ACTin OS=Caenorhabditis elegans GN=act-5 PE=1 SV=1
-1.57745	-1.51728	-1.33032	-1.88475				+	52	52	47	33.2	33.2	30.7	243.37	0	306.04	20242000000	289	1.9792	-1.57745	tr|Q20219|Q20219_CAEEL	tr|Q20219|Q20219_CAEEL	>tr|Q20219|Q20219_CAEEL Dietary restriction down regulated OS=Caenorhabditis elegans GN=drd-2 PE=1 SV=2
-1.58108	-0.876953	-1.92738	-1.93889				+	15	15	14	33.1	33.1	31.3	60.203	0	159.83	5083500000	81	1.33555	-1.58108	sp|Q10941|UGT46_CAEEL	sp|Q10941|UGT46_CAEEL	>sp|Q10941|UGT46_CAEEL Putative UDP-glucuronosyltransferase ugt-46 OS=Caenorhabditis elegans GN=ugt-46 PE=1 SV=1
-1.58283	-1.57072	-1.90998	-1.26779				+	13	13	13	35.7	35.7	35.7	53.149	0	87.576	6416300000	75	1.87109	-1.58283	tr|Q22129|Q22129_CAEEL	tr|Q22129|Q22129_CAEEL	>tr|Q22129|Q22129_CAEEL Uncharacterized protein OS=Caenorhabditis elegans GN=CELE_T03G6.3 PE=1 SV=2
-1.61007	-1.76325	-1.01642	-2.05054				+	20	20	20	17.9	17.9	17.9	164.51	0	79.65	5176800000	61	1.45914	-1.61007	tr|G5EG68|G5EG68_CAEEL	tr|G5EG68|G5EG68_CAEEL	>tr|G5EG68|G5EG68_CAEEL AGRin (Synaptic protein) homolog OS=Caenorhabditis elegans GN=agr-1 PE=1 SV=1
-1.62789	-1.31022	-1.98243	-1.59102				+	34	32	32	66.4	64.3	64.3	51.58	0	323.31	17409000000	183	1.85273	-1.62789	sp|Q19782|IFD2_CAEEL	sp|Q19782|IFD2_CAEEL	>sp|Q19782|IFD2_CAEEL Intermediate filament protein ifd-2 OS=Caenorhabditis elegans GN=ifd-2 PE=3 SV=1
-1.64193	-1.0648	-2.28331	-1.57767				+	19	15	15	64.4	54.5	54.5	34.234	0	174.52	13851000000	109	1.36356	-1.64193	tr|V6CLW5|V6CLW5_CAEEL;sp|Q9XUY5|AT1B3_CAEEL	tr|V6CLW5|V6CLW5_CAEEL;sp|Q9XUY5|AT1B3_CAEEL	>tr|V6CLW5|V6CLW5_CAEEL Na+/K+ ATPase, Beta subunit OS=Caenorhabditis elegans GN=nkb-3 PE=1 SV=1;>sp|Q9XUY5|AT1B3_CAEEL Probable sodium/potassium-transporting ATPase subunit beta-3 OS=Caenorhabditis elegans GN=nkb-3 PE=3 SV=1
-1.64503	-1.77848	-1.4125	-1.74412				+	37	37	37	37.6	37.6	37.6	99.312	0	323.31	30179000000	251	2.30155	-1.64503	tr|G5EEK9|G5EEK9_CAEEL	tr|G5EEK9|G5EEK9_CAEEL	>tr|G5EEK9|G5EEK9_CAEEL V-type proton ATPase subunit a OS=Caenorhabditis elegans GN=vha-5 PE=1 SV=1
-1.64614	-2.22717	-1.36525	-1.34601				+	31	31	31	52.4	52.4	52.4	67.216	0	323.31	15260000000	152	1.52618	-1.64614	sp|Q21624|CORO_CAEEL;sp|Q21624-2|CORO_CAEEL;sp|Q21624-3|CORO_CAEEL;sp|Q21624-4|CORO_CAEEL	sp|Q21624|CORO_CAEEL;sp|Q21624-2|CORO_CAEEL;sp|Q21624-3|CORO_CAEEL;sp|Q21624-4|CORO_CAEEL	>sp|Q21624|CORO_CAEEL Coronin-like protein cor-1 OS=Caenorhabditis elegans GN=cor-1 PE=3 SV=2;>sp|Q21624-2|CORO_CAEEL Isoform a of Coronin-like protein cor-1 OS=Caenorhabditis elegans GN=cor-1;>sp|Q21624-3|CORO_CAEEL Isoform b of Coronin-like protein cor-1
-1.66594	-1.37272	-1.56728	-2.05781				+	13	13	13	58.9	58.9	58.9	23.684	0.00020429	55.233	20322000000	142	1.83442	-1.66594	tr|Q94312|Q94312_CAEEL	tr|Q94312|Q94312_CAEEL	>tr|Q94312|Q94312_CAEEL Uncharacterized protein OS=Caenorhabditis elegans GN=CELE_ZK154.1 PE=1 SV=2
-1.67834	-1.06941	-2.16261	-1.80299				+	12	12	12	86	86	86	15.532	0	133.98	29206000000	119	1.45809	-1.67834	sp|O01814|FABP5_CAEEL	sp|O01814|FABP5_CAEEL	>sp|O01814|FABP5_CAEEL Fatty acid-binding protein homolog 5 OS=Caenorhabditis elegans GN=lbp-5 PE=3 SV=1
-1.72207	-1.28534	-2.32095	-1.55992				+	12	12	12	29.6	29.6	29.6	58.313	0	303.47	2880900000	82	1.51055	-1.72207	tr|Q3HKC5|Q3HKC5_CAEEL;tr|A8WFH7|A8WFH7_CAEEL;tr|H2KYT4|H2KYT4_CAEEL	tr|Q3HKC5|Q3HKC5_CAEEL;tr|A8WFH7|A8WFH7_CAEEL;tr|H2KYT4|H2KYT4_CAEEL	>tr|Q3HKC5|Q3HKC5_CAEEL Uncharacterized protein OS=Caenorhabditis elegans GN=CELE_F14B8.5 PE=1 SV=1;>tr|A8WFH7|A8WFH7_CAEEL Uncharacterized protein OS=Caenorhabditis elegans GN=CELE_F14B8.5 PE=1 SV=1;>tr|H2KYT4|H2KYT4_CAEEL Uncharacterized protein OS=Caeno
-1.72367	-1.15393	-1.64816	-2.36893				+	39	39	14	38.3	38.3	23.1	131.93	0	323.31	134000000000	531	1.40422	-1.72367	tr|Q20684|Q20684_CAEEL	tr|Q20684|Q20684_CAEEL	>tr|Q20684|Q20684_CAEEL GaLECtin OS=Caenorhabditis elegans GN=lec-2 PE=1 SV=2
-1.75468	-1.90496	-1.79604	-1.56305				+	75	75	10	51	51	6.1	151.4	0	323.31	31124000000	612	2.48326	-1.75468	tr|H2L045|H2L045_CAEEL;sp|P91301|TAG83_CAEEL	tr|H2L045|H2L045_CAEEL	>tr|H2L045|H2L045_CAEEL TeNSin homolog OS=Caenorhabditis elegans GN=tag-163 PE=1 SV=2
-1.76044	-1.78849	-2.14259	-1.35024				+	12	12	12	46	46	46	43.399	0	103.14	19789000000	141	1.78183	-1.76044	sp|P55956|ASP3_CAEEL	sp|P55956|ASP3_CAEEL	>sp|P55956|ASP3_CAEEL Aspartic protease 3 OS=Caenorhabditis elegans GN=asp-3 PE=1 SV=3
-1.76117	-1.93764	-1.17528	-2.17058				+	28	28	28	39.9	39.9	39.9	91.261	0	323.31	6887700000	179	1.55421	-1.76117	tr|Q7Z1P8|Q7Z1P8_CAEEL;tr|Q7Z1P9|Q7Z1P9_CAEEL;tr|Q8MPZ6|Q8MPZ6_CAEEL;tr|H2KYE1|H2KYE1_CAEEL	tr|Q7Z1P8|Q7Z1P8_CAEEL;tr|Q7Z1P9|Q7Z1P9_CAEEL;tr|Q8MPZ6|Q8MPZ6_CAEEL;tr|H2KYE1|H2KYE1_CAEEL	>tr|Q7Z1P8|Q7Z1P8_CAEEL Uncharacterized protein OS=Caenorhabditis elegans GN=CELE_R11G1.6 PE=1 SV=1;>tr|Q7Z1P9|Q7Z1P9_CAEEL Uncharacterized protein OS=Caenorhabditis elegans GN=CELE_R11G1.6 PE=1 SV=1;>tr|Q8MPZ6|Q8MPZ6_CAEEL Uncharacterized protein OS=Caeno
-1.77801	-1.62319	-2.32294	-1.38789				+	8	8	8	60.2	60.2	60.2	19.823	0.00018713	40.49	8215700000	74	1.61894	-1.77801	tr|Q18709|Q18709_CAEEL	tr|Q18709|Q18709_CAEEL	>tr|Q18709|Q18709_CAEEL Uncharacterized protein OS=Caenorhabditis elegans GN=C49F8.3 PE=1 SV=1
-1.79642	-2.14537	-1.94859	-1.29529				+	19	19	19	23.9	23.9	23.9	137.17	0.00021749	66.694	1880900000	60	1.70229	-1.79642	tr|G5EBU8|G5EBU8_CAEEL;tr|G5EFT0|G5EFT0_CAEEL	tr|G5EBU8|G5EBU8_CAEEL;tr|G5EFT0|G5EFT0_CAEEL	>tr|G5EBU8|G5EBU8_CAEEL Uncharacterized protein OS=Caenorhabditis elegans GN=CELE_T12D8.9 PE=1 SV=1;>tr|G5EFT0|G5EFT0_CAEEL Uncharacterized protein OS=Caenorhabditis elegans GN=CELE_T12D8.9 PE=1 SV=1
-1.85338	-1.88479	-2.06038	-1.61497				+	146	146	145	51.2	51.2	51.2	273.87	0	323.31	64865000000	764	2.31434	-1.85338	tr|H2L0I2|H2L0I2_CAEEL;tr|H2L0I3|H2L0I3_CAEEL;tr|Q45EJ8|Q45EJ8_CAEEL;tr|H2L0I4|H2L0I4_CAEEL	tr|H2L0I2|H2L0I2_CAEEL;tr|H2L0I3|H2L0I3_CAEEL;tr|Q45EJ8|Q45EJ8_CAEEL	>tr|H2L0I2|H2L0I2_CAEEL Lin-5 (Five) Interacting protein OS=Caenorhabditis elegans GN=lfi-1 PE=1 SV=1;>tr|H2L0I3|H2L0I3_CAEEL Lin-5 (Five) Interacting protein OS=Caenorhabditis elegans GN=lfi-1 PE=1 SV=1;>tr|Q45EJ8|Q45EJ8_CAEEL Lin-5 (Five) Interacting pro
-1.85491	NaN	-1.77938	-1.93044				+	5	5	2	13.1	13.1	4.5	58.78	0	93.87	1151400000	17	1.58658	-1.85491	tr|Q2XMZ7|Q2XMZ7_CAEEL	tr|Q2XMZ7|Q2XMZ7_CAEEL	>tr|Q2XMZ7|Q2XMZ7_CAEEL Uncharacterized protein OS=Caenorhabditis elegans GN=CELE_K08E7.5 PE=1 SV=2
-1.85676	-1.75413	-2.50314	-1.31299				+	5	5	5	96.1	96.1	96.1	7.4501	0.00018376	37.356	17537000000	89	1.47801	-1.85676	tr|Q9XXE2|Q9XXE2_CAEEL	tr|Q9XXE2|Q9XXE2_CAEEL	>tr|Q9XXE2|Q9XXE2_CAEEL Uncharacterized protein OS=Caenorhabditis elegans GN=CELE_Y44A6D.2 PE=1 SV=1
-1.86194	-2.10524	-1.83861	-1.64196				+	227	227	1	56.5	56.5	0.4	554.87	0	323.31	102490000000	1295	2.28752	-1.86194	tr|V6CLP5|V6CLP5_CAEEL;tr|V6CJB8|V6CJB8_CAEEL;tr|V6CLU0|V6CLU0_CAEEL;tr|V6CKH1|V6CKH1_CAEEL;tr|V6CLU5|V6CLU5_CAEEL;tr|Q5PY59|Q5PY59_CAEEL;tr|A0A0M7RDU5|A0A0M7RDU5_CAEEL;tr|A0A0M9JJ85|A0A0M9JJ85_CAEEL	tr|V6CLP5|V6CLP5_CAEEL;tr|V6CJB8|V6CJB8_CAEEL;tr|V6CLU0|V6CLU0_CAEEL;tr|V6CKH1|V6CKH1_CAEEL;tr|V6CLU5|V6CLU5_CAEEL;tr|Q5PY59|Q5PY59_CAEEL;tr|A0A0M7RDU5|A0A0M7RDU5_CAEEL;tr|A0A0M9JJ85|A0A0M9JJ85_CAEEL	>tr|V6CLP5|V6CLP5_CAEEL KETtiN (Drosophila actin-binding) homolog OS=Caenorhabditis elegans GN=ketn-1 PE=1 SV=1;>tr|V6CJB8|V6CJB8_CAEEL KETtiN (Drosophila actin-binding) homolog OS=Caenorhabditis elegans GN=ketn-1 PE=1 SV=1;>tr|V6CLU0|V6CLU0_CAEEL KETtiN (
-1.88645	-2.42241	-1.45309	-1.78386				+	64	64	64	37.9	37.9	37.9	230.05	0	323.31	29706000000	406	1.6577	-1.88645	sp|Q21281|MUP4_CAEEL	sp|Q21281|MUP4_CAEEL	>sp|Q21281|MUP4_CAEEL Transmembrane matrix receptor MUP-4 OS=Caenorhabditis elegans GN=mup-4 PE=1 SV=4
-1.88763	-1.38131	-1.53333	-2.74825				+	9	8	8	36.1	36.1	36.1	31.656	0	83.262	8260100000	72	1.31244	-1.88763	sp|Q21190|UNC1_CAEEL;tr|G5ED08|G5ED08_CAEEL	sp|Q21190|UNC1_CAEEL;tr|G5ED08|G5ED08_CAEEL	>sp|Q21190|UNC1_CAEEL Protein unc-1 OS=Caenorhabditis elegans GN=unc-1 PE=3 SV=2;>tr|G5ED08|G5ED08_CAEEL Stomatin-like protein UNC-1 OS=Caenorhabditis elegans GN=unc-1 PE=1 SV=1
-1.92567	-1.54185	-2.0715	-2.16365				+	23	23	23	15.6	15.6	15.6	221.16	0	84.916	12327000000	103	2.00124	-1.92567	tr|Q94247|Q94247_CAEEL;tr|Q94246|Q94246_CAEEL	tr|Q94247|Q94247_CAEEL;tr|Q94246|Q94246_CAEEL	>tr|Q94247|Q94247_CAEEL Uncharacterized protein OS=Caenorhabditis elegans GN=CELE_F57F4.4 PE=1 SV=1;>tr|Q94246|Q94246_CAEEL GEI-4 (Four) Interacting protein OS=Caenorhabditis elegans GN=gfi-1 PE=1 SV=1
-1.93643	-1.73788	-1.6671	-2.40431				+	14	14	14	37.6	37.6	37.6	47.341	0.000203	54.261	6285900000	52	1.84195	-1.93643	sp|P54688|BCAT_CAEEL	sp|P54688|BCAT_CAEEL	>sp|P54688|BCAT_CAEEL Branched-chain-amino-acid aminotransferase, cytosolic OS=Caenorhabditis elegans GN=bcat-1 PE=2 SV=2
-1.93814	-2.52411	-1.22674	-2.06356				+	234	152	0	66.7	42.1	0	388.25	0	323.31	202280000000	1515	1.43998	-1.93814	tr|G5ECP9|G5ECP9_CAEEL;tr|G5EFW2|G5EFW2_CAEEL;tr|G5EEC4|G5EEC4_CAEEL	tr|G5ECP9|G5ECP9_CAEEL;tr|G5EFW2|G5EFW2_CAEEL;tr|G5EEC4|G5EEC4_CAEEL	>tr|G5ECP9|G5ECP9_CAEEL Uncharacterized protein OS=Caenorhabditis elegans GN=vab-10 PE=1 SV=1;>tr|G5EFW2|G5EFW2_CAEEL Uncharacterized protein OS=Caenorhabditis elegans GN=vab-10 PE=1 SV=1;>tr|G5EEC4|G5EEC4_CAEEL Uncharacterized protein OS=Caenorhabditis el
-1.94216	-2.09127	-2.1826	-1.55262				+	241	241	16	58.9	58.9	3	497.45	0	323.31	220690000000	2266	1.99625	-1.94216	tr|Q9UB28|Q9UB28_CAEEL;tr|H2L0C1|H2L0C1_CAEEL	tr|Q9UB28|Q9UB28_CAEEL	>tr|Q9UB28|Q9UB28_CAEEL Myotactin form B OS=Caenorhabditis elegans GN=let-805 PE=1 SV=1
-2.05635	-1.12307	-2.65219	-2.39381				+	25	25	23	76.8	76.8	73.6	37.696	0	204.76	21488000000	163	1.31011	-2.05636	sp|Q17334|ADH1_CAEEL	sp|Q17334|ADH1_CAEEL	>sp|Q17334|ADH1_CAEEL Alcohol dehydrogenase 1 OS=Caenorhabditis elegans GN=sodh-1 PE=2 SV=2
-2.08915	-1.41465	-2.40173	-2.45108				+	13	13	13	49	49	49	42.692	0	210.9	51636000000	305	1.59987	-2.08915	tr|G5EEI4|G5EEI4_CAEEL	tr|G5EEI4|G5EEI4_CAEEL	>tr|G5EEI4|G5EEI4_CAEEL ASpartyl Protease OS=Caenorhabditis elegans GN=asp-1 PE=1 SV=1
-2.09868	-1.50055	-2.70812	-2.08738				+	32	32	2	72.1	72.1	4.5	38.221	0	323.31	104190000000	401	1.57667	-2.09868	tr|I2HAG1|I2HAG1_CAEEL	tr|I2HAG1|I2HAG1_CAEEL	>tr|I2HAG1|I2HAG1_CAEEL Galectin OS=Caenorhabditis elegans GN=lec-3 PE=1 SV=1
-2.11103	-2.22934	-2.59979	-1.50396				+	31	31	26	53.6	53.6	44.7	47.041	0	323.31	93874000000	440	1.64859	-2.11103	sp|Q27371|TNNT_CAEEL	sp|Q27371|TNNT_CAEEL	>sp|Q27371|TNNT_CAEEL Troponin T OS=Caenorhabditis elegans GN=mup-2 PE=2 SV=1
-2.12377	NaN	-2.06282	-2.18472				+	9	9	9	19.3	19.3	19.3	60.567	0.00018786	41.224	2025900000	33	1.73837	-2.12377	sp|P90893|YM9I_CAEEL	sp|P90893|YM9I_CAEEL	>sp|P90893|YM9I_CAEEL Putative serine protease F56F10.1 OS=Caenorhabditis elegans GN=F56F10.1 PE=1 SV=2
-2.12707	-1.66145	-2.08655	-2.6332				+	14	14	14	57.2	57.2	57.2	18.526	0.0002165	66.029	13928000000	69	1.76859	-2.12707	sp|P91416|MTND1_CAEEL;tr|A0A0K3AU20|A0A0K3AU20_CAEEL	sp|P91416|MTND1_CAEEL	>sp|P91416|MTND1_CAEEL 1,2-dihydroxy-3-keto-5-methylthiopentene dioxygenase homolog 1 OS=Caenorhabditis elegans GN=T01D1.4 PE=3 SV=1
-2.15181	-2.48559	-2.41749	-1.55234				+	14	14	14	32.4	32.4	32.4	50.115	0	119.97	8622300000	99	1.72274	-2.15181	sp|P52715|YUA6_CAEEL	sp|P52715|YUA6_CAEEL	>sp|P52715|YUA6_CAEEL Uncharacterized serine carboxypeptidase F13S12.6 OS=Caenorhabditis elegans GN=F13D12.6 PE=3 SV=1
-2.17846	-1.47616	-2.04174	-3.01749				+	25	25	25	39.1	39.1	39.1	85.421	0	136.61	4414900000	79	1.39634	-2.17846	sp|O44857|NEPL2_CAEEL	sp|O44857|NEPL2_CAEEL	>sp|O44857|NEPL2_CAEEL Neprilysin-2 OS=Caenorhabditis elegans GN=nep-2 PE=1 SV=2
-2.24813	-2.12216	-2.30002	-2.32221				+	37	37	7	68.8	68.8	18	60.446	0	323.31	56790000000	318	3.10123	-2.24813	sp|P37806-3|UNC87_CAEEL;sp|P37806|UNC87_CAEEL	sp|P37806-3|UNC87_CAEEL;sp|P37806|UNC87_CAEEL	>sp|P37806-3|UNC87_CAEEL Isoform c of Protein unc-87 OS=Caenorhabditis elegans GN=unc-87;>sp|P37806|UNC87_CAEEL Protein unc-87 OS=Caenorhabditis elegans GN=unc-87 PE=1 SV=3
-2.2974	-1.45557	-2.60643	-2.83019				+	14	14	14	67.8	67.8	67.8	26.635	0	323.31	11938000000	118	1.48569	-2.2974	tr|Q18074|Q18074_CAEEL	tr|Q18074|Q18074_CAEEL	>tr|Q18074|Q18074_CAEEL Uncharacterized protein OS=Caenorhabditis elegans GN=C18B2.3 PE=1 SV=2
-2.3209	-2.0434	-1.92887	-2.99041				+	25	25	25	45.3	45.3	45.3	81.832	0	103.03	9853800000	105	1.69106	-2.3209	tr|P91060|P91060_CAEEL	tr|P91060|P91060_CAEEL	>tr|P91060|P91060_CAEEL ShK domain and PerOxidase domain containing protein OS=Caenorhabditis elegans GN=skpo-2 PE=1 SV=2
-2.32784	-2.71297	-1.89834	-2.37222				+	61	61	2	47.4	47.4	1.2	206.95	0	323.31	17005000000	295	1.99396	-2.32784	tr|K8FDY0|K8FDY0_CAEEL	tr|K8FDY0|K8FDY0_CAEEL	>tr|K8FDY0|K8FDY0_CAEEL Uncharacterized protein OS=Caenorhabditis elegans GN=hpo-34 PE=1 SV=1
-2.33806	-1.84864	-2.43046	-2.73507				+	20	20	20	91.5	91.5	91.5	17.144	0	316.56	279770000000	536	1.91564	-2.33806	sp|P53014|MLE_CAEEL;tr|G8JY79|G8JY79_CAEEL	sp|P53014|MLE_CAEEL	>sp|P53014|MLE_CAEEL Myosin, essential light chain OS=Caenorhabditis elegans GN=mlc-3 PE=3 SV=1
-2.36642	-1.61689	-2.06428	-3.4181				+	7	7	7	16.6	16.6	16.6	48.429	0.00018119	35.236	2601800000	36	1.31361	-2.36642	tr|I2HA93|I2HA93_CAEEL;tr|O44497|O44497_CAEEL	tr|I2HA93|I2HA93_CAEEL;tr|O44497|O44497_CAEEL	>tr|I2HA93|I2HA93_CAEEL Ligand-Gated ion Channel OS=Caenorhabditis elegans GN=lgc-22 PE=1 SV=1;>tr|O44497|O44497_CAEEL Ligand-Gated ion Channel OS=Caenorhabditis elegans GN=lgc-22 PE=1 SV=2
-2.38257	-1.71	-2.63791	-2.7998				+	13	10	10	47.4	42.8	42.8	23.059	0.0002164	65.967	22362000000	110	1.70535	-2.38257	sp|O44572|TNNI4_CAEEL	sp|O44572|TNNI4_CAEEL	>sp|O44572|TNNI4_CAEEL Troponin I 4 OS=Caenorhabditis elegans GN=tni-4 PE=2 SV=2
-2.41592	-1.89388	-2.97323	-2.38064				+	16	16	16	37	37	37	58.332	0	136.05	6631900000	95	1.78834	-2.41592	tr|Q19429|Q19429_CAEEL;tr|G4S428|G4S428_CAEEL	tr|Q19429|Q19429_CAEEL;tr|G4S428|G4S428_CAEEL	>tr|Q19429|Q19429_CAEEL Uncharacterized protein OS=Caenorhabditis elegans GN=CELE_F13H8.5 PE=1 SV=5;>tr|G4S428|G4S428_CAEEL Uncharacterized protein OS=Caenorhabditis elegans GN=CELE_F13H8.5 PE=1 SV=2
-2.43963	-2.81787	-2.39635	-2.10468				+	110	110	5	39.2	39.2	2.8	369.05	0	323.31	159000000000	989	2.14732	-2.43963	sp|Q06561|UNC52_CAEEL;sp|Q06561-2|UNC52_CAEEL;tr|H9G350|H9G350_CAEEL;tr|G1K109|G1K109_CAEEL	sp|Q06561|UNC52_CAEEL;sp|Q06561-2|UNC52_CAEEL;tr|H9G350|H9G350_CAEEL	>sp|Q06561|UNC52_CAEEL Basement membrane proteoglycan OS=Caenorhabditis elegans GN=unc-52 PE=1 SV=2;>sp|Q06561-2|UNC52_CAEEL Isoform a of Basement membrane proteoglycan OS=Caenorhabditis elegans GN=unc-52;>tr|H9G350|H9G350_CAEEL Uncharacterized protein OS=
-2.44195	-2.19455	-2.15228	-2.97902				+	32	17	3	78.5	36.3	12.1	29.631	0	235.73	88900000000	208	1.92438	-2.44195	sp|Q27249|TPM3_CAEEL	sp|Q27249|TPM3_CAEEL	>sp|Q27249|TPM3_CAEEL Tropomyosin isoforms c/e OS=Caenorhabditis elegans GN=lev-11 PE=1 SV=1
-2.47467	-2.63927	-2.01709	-2.76765				+	30	30	30	26.9	26.9	26.9	169.74	0	129.98	16838000000	120	2.06258	-2.47467	tr|Q9XUF9|Q9XUF9_CAEEL;tr|A0A0K3ARI2|A0A0K3ARI2_CAEEL;tr|U4PBX8|U4PBX8_CAEEL	tr|Q9XUF9|Q9XUF9_CAEEL;tr|A0A0K3ARI2|A0A0K3ARI2_CAEEL;tr|U4PBX8|U4PBX8_CAEEL	>tr|Q9XUF9|Q9XUF9_CAEEL Uncharacterized protein OS=Caenorhabditis elegans GN=C49C3.4 PE=1 SV=1;>tr|A0A0K3ARI2|A0A0K3ARI2_CAEEL Uncharacterized protein OS=Caenorhabditis elegans GN=C49C3.4 PE=1 SV=1;>tr|U4PBX8|U4PBX8_CAEEL Uncharacterized protein OS=Caenorh
-2.57357	NaN	-2.55585	-2.59129				+	19	19	19	7.1	7.1	7.1	372.59	0.00019592	47.759	2501000000	44	2.35819	-2.57357	tr|G5ECB3|G5ECB3_CAEEL;tr|G5ECB4|G5ECB4_CAEEL;tr|G5EDB1|G5EDB1_CAEEL	tr|G5ECB3|G5ECB3_CAEEL;tr|G5ECB4|G5ECB4_CAEEL;tr|G5EDB1|G5EDB1_CAEEL	>tr|G5ECB3|G5ECB3_CAEEL Serine Rich Adhesion Protein-like OS=Caenorhabditis elegans GN=srap-1 PE=1 SV=1;>tr|G5ECB4|G5ECB4_CAEEL Serine Rich Adhesion Protein-like OS=Caenorhabditis elegans GN=srap-1 PE=1 SV=1;>tr|G5EDB1|G5EDB1_CAEEL Serine Rich Adhesion Pro
-2.62931	-1.44346	-3.34913	-3.09533				+	48	45	45	41.9	38.8	38.8	143.12	0	193.33	10348000000	137	1.31924	-2.62931	tr|O62244|O62244_CAEEL;tr|Q5FC20|Q5FC20_CAEEL	tr|O62244|O62244_CAEEL	>tr|O62244|O62244_CAEEL MYOsin heavy chain structural genes OS=Caenorhabditis elegans GN=myo-6 PE=1 SV=2
-2.81049	-1.65853	-2.89984	-3.8731				+	133	121	120	59.8	55.6	54.8	227	0	323.31	99774000000	787	1.31641	-2.81049	tr|Q21000|Q21000_CAEEL	tr|Q21000|Q21000_CAEEL	>tr|Q21000|Q21000_CAEEL MYOsin heavy chain structural genes OS=Caenorhabditis elegans GN=myo-5 PE=1 SV=1
-2.86054	-2.37615	-2.94941	-3.25608				+	54	52	44	60.6	59.5	55	70.101	0	323.31	32802000000	249	2.09536	-2.86054	tr|G8JY94|G8JY94_CAEEL;sp|Q21067|IFC2_CAEEL;sp|Q21067-2|IFC2_CAEEL	tr|G8JY94|G8JY94_CAEEL;sp|Q21067|IFC2_CAEEL;sp|Q21067-2|IFC2_CAEEL	>tr|G8JY94|G8JY94_CAEEL Intermediate Filament, C OS=Caenorhabditis elegans GN=ifc-2 PE=1 SV=1;>sp|Q21067|IFC2_CAEEL Intermediate filament protein ifc-2 OS=Caenorhabditis elegans GN=ifc-2 PE=2 SV=3;>sp|Q21067-2|IFC2_CAEEL Isoform b of Intermediate filament
-3.02899	NaN	-3.202	-2.85598				+	49	49	49	50.3	50.3	50.3	117.8	0	323.31	10116000000	300	1.43982	-3.02899	tr|H2KYY5|H2KYY5_CAEEL	tr|H2KYY5|H2KYY5_CAEEL	>tr|H2KYY5|H2KYY5_CAEEL Paralysed Arrest at Two-fold OS=Caenorhabditis elegans GN=pat-12 PE=1 SV=1
-3.12229	-2.65733	-2.86187	-3.84768				+	154	144	143	65	60.7	60.2	223.05	0	323.31	192360000000	1218	1.86742	-3.12229	sp|P12845|MYO2_CAEEL	sp|P12845|MYO2_CAEEL	>sp|P12845|MYO2_CAEEL Myosin-2 OS=Caenorhabditis elegans GN=myo-2 PE=1 SV=2
-3.20445	NaN	-3.40055	-3.00835				+	27	27	1	47.3	47.3	2.8	79.511	0	323.31	10155000000	130	1.40994	-3.20445	tr|Q19790|Q19790_CAEEL;tr|Q95ZV0|Q95ZV0_CAEEL;tr|H9G2U2|H9G2U2_CAEEL;tr|H9G2T6|H9G2T6_CAEEL;tr|H9G2T7|H9G2T7_CAEEL;tr|H9G2U6|H9G2U6_CAEEL;tr|A0A061ACN9|A0A061ACN9_CAEEL;tr|D3YT33|D3YT33_CAEEL;tr|D3YT34|D3YT34_CAEEL;tr|H9G2T8|H9G2T8_CAEEL;tr|H9G2T9|H9G2T9_CAEEL;tr|H9G2U5|H9G2U5_CAEEL;tr|H9G2U1|H9G2U1_CAEEL;tr|H9G2U3|H9G2U3_CAEEL;tr|H9G2U7|H9G2U7_CAEEL;tr|H9G2U0|H9G2U0_CAEEL	tr|Q19790|Q19790_CAEEL;tr|Q95ZV0|Q95ZV0_CAEEL;tr|H9G2U2|H9G2U2_CAEEL;tr|H9G2T6|H9G2T6_CAEEL;tr|H9G2T7|H9G2T7_CAEEL;tr|H9G2U6|H9G2U6_CAEEL;tr|A0A061ACN9|A0A061ACN9_CAEEL;tr|D3YT33|D3YT33_CAEEL	>tr|Q19790|Q19790_CAEEL Dauer Up-Regulated OS=Caenorhabditis elegans GN=dur-1 PE=1 SV=3;>tr|Q95ZV0|Q95ZV0_CAEEL Dauer Up-Regulated OS=Caenorhabditis elegans GN=dur-1 PE=1 SV=3;>tr|H9G2U2|H9G2U2_CAEEL Dauer Up-Regulated OS=Caenorhabditis elegans GN=dur-1 PE
-3.43542	NaN	-3.3904	-3.48045				+	7	5	5	57.1	46.2	46.2	17.098	0.00022036	68.9	4246900000	33	2.07868	-3.43542	tr|Q7Z2A9|Q7Z2A9_CAEEL	tr|Q7Z2A9|Q7Z2A9_CAEEL	>tr|Q7Z2A9|Q7Z2A9_CAEEL GRounDhog (Hedgehog-like family) OS=Caenorhabditis elegans GN=grd-13 PE=1 SV=1
-3.45494	-2.16394	-4.42515	-3.77572				+	150	137	137	65.4	58.3	58.3	223.32	0	323.31	191930000000	1311	1.44576	-3.45494	sp|P02567|MYO1_CAEEL	sp|P02567|MYO1_CAEEL	>sp|P02567|MYO1_CAEEL Myosin-1 OS=Caenorhabditis elegans GN=myo-1 PE=1 SV=3
-3.59179	NaN	-3.47529	-3.70829				+	7	7	7	85.9	85.9	85.9	9.7849	0	323.31	2787000000	87	1.68527	-3.59179	sp|Q10009|YSV3_CAEEL	sp|Q10009|YSV3_CAEEL	>sp|Q10009|YSV3_CAEEL Uncharacterized protein T19C3.3 OS=Caenorhabditis elegans GN=T19C3.3 PE=4 SV=2
-3.66556	-2.47459	-3.74458	-4.7775				+	27	27	3	37.9	37.9	4.7	76.321	0	323.31	7265000000	79	1.50225	-3.66556	sp|Q9BKZ9|FEH1_CAEEL;sp|Q9BKZ9-2|FEH1_CAEEL	sp|Q9BKZ9|FEH1_CAEEL;sp|Q9BKZ9-2|FEH1_CAEEL	>sp|Q9BKZ9|FEH1_CAEEL Protein Fe65 homolog OS=Caenorhabditis elegans GN=feh-1 PE=1 SV=2;>sp|Q9BKZ9-2|FEH1_CAEEL Isoform b of Protein Fe65 homolog OS=Caenorhabditis elegans GN=feh-1
-4.70568	-4.55867	-5.07545	-4.48292				+	32	32	31	66.2	66.2	66.2	44.815	0	323.31	29239000000	225	2.80643	-4.70568	sp|Q09936|YSE2_CAEEL;tr|Q9XTW0|Q9XTW0_CAEEL	sp|Q09936|YSE2_CAEEL	>sp|Q09936|YSE2_CAEEL Uncharacterized protein C53C9.2 OS=Caenorhabditis elegans GN=C53C9.2 PE=3 SV=2
