# Supplementary material for: Comparative genetic, proteomic and phosphoproteomic analysis of C. elegans embryos with a focus on ham-1/STOX and pig-1/MELK in dopaminergic neuron development
Source: Sci Rep. 2017 Jun 28;7:4314. doi: 10.1038/s41598-017-04375-4 (PMC5489525; doi:10.1038/s41598-017-04375-4)
Supplement: Supplementary file 4 — Supplementary Dataset 3 [file 41598_2017_4375_MOESM3_ESM.xls]

## Sheet: parallel_ptm_sites
experiment_code	base_accession	ptm_site_location	publication_id	ptm_site_probability	ptm_type	gene	accession	ptm_site_intensities	ptm_site_log10_intensity	protein_log10_intensity	replicates_with_data	site_score	site_pep	site_charge	site_amino_acid	sequence_window
1	A0A061ACK4	8	10003	0.620179	phospho	mbk-2 {ECO:0000313|EMBL:CDR32679.1	A0A061ACK4	[110980.0, 0.0, 0.0]	4.56812	8.4827	1	84.365	4.14855e-05	2	T	________MTIFEPSTSGNRMGYRGSSNSSS
1	A0A061ACK4	9	10003	0.72331	phospho	mbk-2 {ECO:0000313|EMBL:CDR32679.1	A0A061ACK4	[0.0, 0.0, 559540.0]	5.27071	8.4827	1	91.307	8.46194e-05	2	S	_______MTIFEPSTSGNRMGYRGSSNSSSG
1	A0A061ACP8	492	10003	1	phospho	eps-8 {ECO:0000313|EMBL:CDR32692.1	A0A061ACP8;A0A061ACM2;A0A061ADW6;G5EFE0;A0A061AJ42;A0A061AKT4	[3494600.0, 10253000.0, 0.0]	6.66111	10.0686	2	141.11	0	2	T	EHFRQPPPRERNMVDTAPNTPQSMQRTPKSR
1	A0A061ACP8	496	10003	0.998201	phospho	eps-8 {ECO:0000313|EMBL:CDR32692.1	A0A061ACP8;A0A061ACM2;A0A061ADW6;G5EFE0;A0A061AJ42;A0A061AKT4	[38662000.0, 18480000.0, 0.0]	7.27983	10.0686	2	141.11	0	2	T	QPPPRERNMVDTAPNTPQSMQRTPKSRPPHR
1	A0A061ACP8	499	10003	0.571614	phospho	eps-8 {ECO:0000313|EMBL:CDR32692.1	A0A061ACP8;A0A061ACM2;A0A061ADW6;G5EFE0;A0A061AJ42;A0A061AKT4	[52237000.0, 0.0, 0.0]	7.24086	10.0686	1	46.106	1.74613e-05	3	S	PRERNMVDTAPNTPQSMQRTPKSRPPHRNMS
1	A0A061ACP8	514	10003	1	phospho	eps-8 {ECO:0000313|EMBL:CDR32692.1	A0A061ACP8;A0A061ACM2;A0A061ADW6;G5EFE0;A0A061AJ42;A0A061AKT4	[182480000.0, 63133000.0, 55712000.0]	8.00191	10.0686	3	160.44	0	3	S	SMQRTPKSRPPHRNMSVDNIEFDRITIERER
1	A0A061ACP8	596	10003	0.999878	phospho	eps-8 {ECO:0000313|EMBL:CDR32692.1	A0A061ACP8;A0A061ACM2;A0A061ADW6;G5EFE0;A0A061AJ42;A0A061AKT4	[28727000.0, 101280000.0, 49570000.0]	7.77713	10.0686	3	176.46	0	3	S	THQPITKRYDPPISISPPPQRNNYSHVKVTV
1	A0A061ACP8	788	10003	1	phospho	eps-8 {ECO:0000313|EMBL:CDR32692.1	A0A061ACP8;A0A061ACM2;A0A061ADW6;G5EFE0;A0A061AJ42;A0A061AKT4	[3055200.0, 7592200.0, 0.0]	6.55012	10.0686	2	102.36	1.4013e-45	3	Y	QQQQKQRKPPVEEPVYQPQPAQRAGIEIWRR
1	A0A061ACP8	906	10003	0.889944	phospho	eps-8 {ECO:0000313|EMBL:CDR32692.1	A0A061ACP8;A0A061ACM2;A0A061ADW6;G5EFE0;A0A061AJ42;A0A061AKT4	[0.0, 50396000.0, 3645900.0]	7.25561	10.0686	2	68.845	0.000816793	2	T	IYSQIIVQKKRSGFRTHTGDEIKAIINHRRT
1	A0A061ACS9	987	10003	0.999933	phospho	tbc-9 {ECO:0000313|EMBL:CDR32723.1	A0A061ACS9;G5EE94;G5EBY2;G5EBE2;K8ESI6;K8ESB8;K8F7X2	[33793000.0, 10933000.0, 21171000.0]	7.34174	9.01337	3	185.68	0	2	S	TPKRTQAQIQERRSNSVDIPRKESDQNIADS
1	A0A061ACS9	995	10003	1	phospho	tbc-9 {ECO:0000313|EMBL:CDR32723.1	A0A061ACS9;G5EE94;G5EBY2;G5EBE2;K8ESI6;K8ESB8;K8F7X2	[47071000.0, 18563000.0, 18743000.0]	7.4491	9.01337	3	226.74	0	2	S	IQERRSNSVDIPRKESDQNIADSIRTRCSTS
1	A0A061ACS9	1002	10003	1	phospho	tbc-9 {ECO:0000313|EMBL:CDR32723.1	A0A061ACS9;G5EE94;G5EBY2;G5EBE2;K8ESI6;K8ESB8;K8F7X2	[5807800.0, 0.0, 0.0]	6.28689	9.01337	1	100.11	2.50178e-06	2	S	SVDIPRKESDQNIADSIRTRCSTSSAVMIHA
1	A0A061ACS9	1060	10003	0.998337	phospho	tbc-9 {ECO:0000313|EMBL:CDR32723.1	A0A061ACS9;G5EE94;G5EBY2;G5EBE2;K8ESI6;K8ESB8;K8F7X2	[3711700.0, 2155000.0, 0.0]	6.29127	9.01337	2	67.136	0.000457423	2	S	TDVDRIQVADVAKSYSVVDESIEKMKQIRAK
1	A0A061AD00	57	10003	0.758869	phospho	dip-2 {ECO:0000313|EMBL:CDR32765.1	A0A061AD00;A0A061AE78;A0A061AE68;A0A061AD05;A0A061AJG8;A0A061AL47;A0A061AD24;Q1RS87;A0A0K3AT01;A0A0K3AV98;A0A0K3AY91;Q8MYM5	[4527200.0, 3085200.0, 0.0]	6.4044	9.59561	2	106.86	1.91826e-39	2	S	PFKSIRAANAIHAEQSSASPNSRSNRRNQRR
1	A0A061AD00	58	10003	0.725258	phospho	dip-2 {ECO:0000313|EMBL:CDR32765.1	A0A061AD00;A0A061AE78;A0A061AE68;A0A061AD05;A0A061AJG8;A0A061AL47;A0A061AD24;Q1RS87;A0A0K3AT01;A0A0K3AV98;A0A0K3AY91;Q8MYM5	[8422500.0, 0.0, 0.0]	6.44832	9.59561	1	131.82	0	3	S	FKSIRAANAIHAEQSSASPNSRSNRRNQRRV
1	A0A061AD00	60	10003	0.999935	phospho	dip-2 {ECO:0000313|EMBL:CDR32765.1	A0A061AD00;A0A061AE78;A0A061AE68;A0A061AD05;A0A061AJG8;A0A061AL47;A0A061AD24;Q1RS87;A0A0K3AT01;A0A0K3AV98;A0A0K3AY91;Q8MYM5	[129060000.0, 15179000.0, 16371000.0]	7.72865	9.59561	3	318.02	0	2	S	SIRAANAIHAEQSSASPNSRSNRRNQRRVTQ
1	A0A061AD00	159	10003	0.995159	phospho	dip-2 {ECO:0000313|EMBL:CDR32765.1	A0A061AD00;A0A061AE78;A0A061AE68;A0A061AD05;A0A061AJG8;A0A061AL47;A0A061AD24;Q1RS87;A0A0K3AT01;A0A0K3AV98;A0A0K3AY91;Q8MYM5	[6587400.0, 4924600.0, 0.0]	6.58403	9.59561	2	115.1	3.48207e-25	3	T	DEDSVNGGTIGRKDSTITRPPQTAPRTASIV
1	A0A061AD00	172	10003	0.999978	phospho	dip-2 {ECO:0000313|EMBL:CDR32765.1	A0A061AD00;A0A061AE78;A0A061AE68;A0A061AD05;A0A061AJG8;A0A061AL47;A0A061AD24;Q1RS87;A0A0K3AT01;A0A0K3AV98;A0A0K3AY91;Q8MYM5	[26253000.0, 17247000.0, 12038000.0]	7.26747	9.59561	3	110.74	0.00155601	2	S	DSTITRPPQTAPRTASIVSNKNKKETIASTS
1	A0A061AD00	175	10003	1	phospho	dip-2 {ECO:0000313|EMBL:CDR32765.1	A0A061AD00;A0A061AE78;A0A061AE68;A0A061AD05;A0A061AJG8;A0A061AL47;A0A061AD24;Q1RS87;A0A0K3AT01;A0A0K3AV98;A0A0K3AY91;Q8MYM5	[20081000.0, 12404000.0, 5982100.0]	7.10797	9.59561	3	110.74	0.00133102	1	S	ITRPPQTAPRTASIVSNKNKKETIASTSDAA
1	A0A061AD00	198	10003	0.583968	phospho	dip-2 {ECO:0000313|EMBL:CDR32765.1	A0A061AD00;A0A061AE78;A0A061AE68;A0A061AD05;A0A061AJG8;A0A061AL47;A0A061AD24;Q1RS87;A0A0K3AT01;A0A0K3AV98;A0A0K3AY91;Q8MYM5	[0.0, 12279000.0, 12586000.0]	6.91847	9.59561	2	105.55	0	4	S	IASTSDAAAAPPPPISRNTAERRAAAASGGG
1	A0A061AD00	201	10003	0.822322	phospho	dip-2 {ECO:0000313|EMBL:CDR32765.1	A0A061AD00;A0A061AE78;A0A061AE68;A0A061AD05;A0A061AJG8;A0A061AL47;A0A061AD24;Q1RS87;A0A0K3AT01;A0A0K3AV98;A0A0K3AY91;Q8MYM5	[0.0, 53449000.0, 4580100.0]	7.28652	9.59561	2	160.07	0	3	T	TSDAAAAPPPPISRNTAERRAAAASGGGTRK
1	A0A061AD00	241	10003	1	phospho	dip-2 {ECO:0000313|EMBL:CDR32765.1	A0A061AD00;A0A061AE78;A0A061AE68;A0A061AD05;A0A061AJG8;A0A061AL47;A0A061AD24;Q1RS87;A0A0K3AT01;A0A0K3AV98;A0A0K3AY91;Q8MYM5	[6580700.0, 1872200.0, 7420900.0]	6.72356	9.59561	3	141.2	2.81677e-16	2	Y	IVQENRDRHDQQQKDYGEYVQARIRPKAPGG
1	A0A061AD00	244	10003	1	phospho	dip-2 {ECO:0000313|EMBL:CDR32765.1	A0A061AD00;A0A061AE78;A0A061AE68;A0A061AD05;A0A061AJG8;A0A061AL47;A0A061AD24;Q1RS87;A0A0K3AT01;A0A0K3AV98;A0A0K3AY91;Q8MYM5	[5112100.0, 7281100.0, 7401900.0]	6.81944	9.59561	3	123.35	2.81677e-16	2	Y	ENRDRHDQQQKDYGEYVQARIRPKAPGGEVI
1	A0A061AD39	939	10003	0.999759	phospho	kdin-1 {ECO:0000313|EMBL:CDR32810.1	A0A061AD39;A0A061AEC1;Q067Y1;A0A061AD72;Q27GQ4;A0A061AL87;Q20109;A0A061AJK4	[16988000.0, 1613000.0, 0.0]	6.79242	8.12908	2	138.96	0	3	S	AEWKERFKRQDTFYGSHISIREADGRTSRKK
1	A0A061AD39	942	10003	1	phospho	kdin-1 {ECO:0000313|EMBL:CDR32810.1	A0A061AD39;A0A061AEC1;Q067Y1;A0A061AD72;Q27GQ4;A0A061AL87;Q20109;A0A061AJK4	[15886000.0, 1613000.0, 0.0]	6.76589	8.12908	2	138.96	0	3	S	KERFKRQDTFYGSHISIREADGRTSRKKSTV
1	A0A061AE46	600	10003	1	phospho	miz-1 {ECO:0000313|EMBL:CDR32759.1ECO:0000313|WormBase:R13.4c}	A0A061AE46;Q21970;G1K845	[4991200.0, 10433000.0, 0.0]	6.71108	9.27078	2	78.903	0.00644287	3	S	KTDNDANGNGIKRIKSEIIVKQETFTDMHGR
1	A0A061AE46	637	10003	0.99999	phospho	miz-1 {ECO:0000313|EMBL:CDR32759.1ECO:0000313|WormBase:R13.4c}	A0A061AE46;Q21970;G1K845	[99773000.0, 29868000.0, 8816300.0]	7.66419	9.27078	3	158.5	0	2	S	MPMPGSVPPDWTRIQSPSFSMQSPNKNPASA
1	A0A061AE46	641	10003	0.754924	phospho	miz-1 {ECO:0000313|EMBL:CDR32759.1ECO:0000313|WormBase:R13.4c}	A0A061AE46;Q21970;G1K845	[25380000.0, 1896600.0, 0.0]	6.95867	9.27078	2	80.738	1.54162e-07	2	S	GSVPPDWTRIQSPSFSMQSPNKNPASAGSMI
1	A0A061AE46	644	10003	0.999978	phospho	miz-1 {ECO:0000313|EMBL:CDR32759.1ECO:0000313|WormBase:R13.4c}	A0A061AE46;Q21970;G1K845	[66434000.0, 43453000.0, 13316000.0]	7.6135	9.27078	3	158.5	0	2	S	PPDWTRIQSPSFSMQSPNKNPASAGSMINMS
1	A0A061AE46	682	10003	0.532255	phospho	miz-1 {ECO:0000313|EMBL:CDR32759.1ECO:0000313|WormBase:R13.4c}	A0A061AE46;Q21970;G1K845	[3941900.0, 6717000.0, 0.0]	6.55059	9.27078	2	50.305	0.000595277	2	S	PGMHPMMPPHDVTMRSGSAPYTPESVKNDKN
1	A0A061AE46	684	10003	0.953981	phospho	miz-1 {ECO:0000313|EMBL:CDR32759.1ECO:0000313|WormBase:R13.4c}	A0A061AE46;Q21970;G1K845	[61427000.0, 10297000.0, 14581000.0]	7.45891	9.27078	3	89.136	1.51031e-06	2	S	MHPMMPPHDVTMRSGSAPYTPESVKNDKNDE
1	A0A061AE46	688	10003	0.994227	phospho	miz-1 {ECO:0000313|EMBL:CDR32759.1ECO:0000313|WormBase:R13.4c}	A0A061AE46;Q21970;G1K845	[66097000.0, 10297000.0, 19789000.0]	7.50598	9.27078	3	85.576	2.07231e-06	2	T	MPPHDVTMRSGSAPYTPESVKNDKNDEIIMH
1	A0A061AE99	353	10003	1	phospho	tag-273 {ECO:0000313|EMBL:CDR32784.1	A0A061AE99;A0A061AD47;Q86CZ7;H2L2L0	[320300000.0, 253600000.0, 1288899968.0]	8.79305	10.5368	3	251.7	0	3	S	KANAEKFISGAAIENSDDESESADRDPNIIR
1	A0A061AE99	357	10003	0.995769	phospho	tag-273 {ECO:0000313|EMBL:CDR32784.1	A0A061AE99;A0A061AD47;Q86CZ7;H2L2L0	[7440000.0, 10031000.0, 1167500032.0]	8.59659	10.5368	3	251.7	0	3	S	EKFISGAAIENSDDESESADRDPNIIRGSKK
1	A0A061AE99	445	10003	0.879876	phospho	tag-273 {ECO:0000313|EMBL:CDR32784.1	A0A061AE99;A0A061AD47;Q86CZ7;H2L2L0	[2758700.0, 1249700.0, 0.0]	6.12585	10.5368	2	69.261	9.5607e-05	2	S	EQVVERSWNKDEISTSAAAEARKSFMAGSAY
1	A0A061AE99	453	10003	1	phospho	tag-273 {ECO:0000313|EMBL:CDR32784.1	A0A061AE99;A0A061AD47;Q86CZ7;H2L2L0	[18862000.0, 17697000.0, 1362100.0]	7.10176	10.5368	3	146.18	0	2	S	NKDEISTSAAAEARKSFMAGSAYDAANPVEK;TWKPQTSKAAAEARKSFMAGSAYDAANPVEK
1	A0A061AE99	597	10003	1	phospho	tag-273 {ECO:0000313|EMBL:CDR32784.1	A0A061AE99;A0A061AD47;Q86CZ7;H2L2L0	[61577000.0, 2132300.0, 13186000.0]	7.40878	10.5368	3	169.7	0	2	S	GKAREKFRQIDASGASPVIPQQSKKSTEPSK
1	A0A061AE99	630	10003	1	phospho	tag-273 {ECO:0000313|EMBL:CDR32784.1	A0A061AE99;A0A061AD47;Q86CZ7;H2L2L0	[269969984.0, 33598000.0, 35644000.0]	8.05335	10.5368	3	233.2	0	3	T	KKDDKPVAEVINRRNTDEQEPEEEEDDAFDV
1	A0A061AJH3	19	10003	0.5	phospho	dip-2 {ECO:0000313|EMBL:CDR32771.1	A0A061AJH3;A0A061AL52	[0.0, 3233700.0, 0.0]	6.03258	7.88138	1	49.765	4.99222e-12	3	T	AVTSVRNAKVPPDGPTSPPIPSSPKFDANVG
1	A0A061AJH3	20	10003	0.794454	phospho	dip-2 {ECO:0000313|EMBL:CDR32771.1	A0A061AJH3;A0A061AL52	[0.0, 3233700.0, 0.0]	6.03258	7.88138	1	86.748	9.00152e-24	2	S	VTSVRNAKVPPDGPTSPPIPSSPKFDANVGF
1	A0A061AJH3	25	10003	0.5	phospho	dip-2 {ECO:0000313|EMBL:CDR32771.1	A0A061AJH3;A0A061AL52	[0.0, 3233700.0, 0.0]	6.03258	7.88138	1	49.765	4.99222e-12	3	S	NAKVPPDGPTSPPIPSSPKFDANVGFPAQRS
1	A0A061AJH3	26	10003	0.759455	phospho	dip-2 {ECO:0000313|EMBL:CDR32771.1	A0A061AJH3;A0A061AL52	[0.0, 3233700.0, 0.0]	6.03258	7.88138	1	86.748	9.00152e-24	2	S	AKVPPDGPTSPPIPSSPKFDANVGFPAQRSP
1	A0A078BPD7	215	10003	0.85293	phospho	CELE_Y71F9B.6 {ECO:0000313|EMBL:CDX47418.1}; Y71F9B.6	A0A078BPD7;Q9N4H0;A0A078BTI7;A0A078BQH9;P91221	[6785100.0, 0.0, 4506900.0]	6.57565	8.3534	2	83.862	0.0044235	2	S	TTVNKKKFRSKSIFGSSDRMRHQAHISTEEI
1	A0A078BPF6	1030	10003	0.655594	phospho	sop-3 {ECO:0000313|EMBL:CDX47422.1	A0A078BPF6;Q9N4G4;A0A078BQI3;A0A078BPE0;Q9N4G4-2;A0A078BTJ0	[0.0, 0.0, 7480100.0]	6.39679	9.60455	1	215.51	0	2	S	ARNINDIFDDEADDSSPTADIKPSIQAIQKP
1	A0A078BPF6	1245	10003	0.959505	phospho	sop-3 {ECO:0000313|EMBL:CDX47422.1	A0A078BPF6;Q9N4G4;A0A078BQI3;A0A078BPE0;Q9N4G4-2;A0A078BTJ0	[14529000.0, 10894000.0, 0.0]	6.92811	9.60455	2	163.68	0	2	S	SKKEPPSAAPITRKESTTAPVAPAVQQQQQR
1	A0A078BPF6	1470	10003	0.999993	phospho	sop-3 {ECO:0000313|EMBL:CDX47422.1	A0A078BPF6;Q9N4G4;A0A078BQI3;A0A078BPE0;Q9N4G4-2;A0A078BTJ0	[0.0, 13629000.0, 0.0]	6.65734	9.60455	1	135.07	0	2	S	EHRAHRGGADDDGPDSPEEGTIRIDDE____
1	A0A078BS72	139	10003	0.997926	phospho	C41D11.3 {ECO:0000313|EMBL:CDX47489.1	A0A078BS72;A0A078BPM2;H2KYQ1;B3KLZ9	[30729000.0, 4660600.0, 5442000.0]	7.13388	9.29202	3	84.896	0.000598801	2	S	PSIEDQVTPPMRRSSSGSMIIRQTPERIRRQ
1	A0A078BS72	163	10003	0.999903	phospho	C41D11.3 {ECO:0000313|EMBL:CDX47489.1	A0A078BS72;A0A078BPM2;H2KYQ1;B3KLZ9	[98780000.0, 5714100.0, 3306600.0]	7.5555	9.29202	3	141.93	0	2	S	PERIRRQEEDVETPGSPVKRYRRSGSMPRIE
1	A0A078BS72	243	10003	0.978556	phospho	C41D11.3 {ECO:0000313|EMBL:CDX47489.1	A0A078BS72;A0A078BPM2;H2KYQ1;B3KLZ9	[0.0, 14103000.0, 0.0]	6.67219	9.29202	1	188.96	0	2	S	ISETRTIDDDVFVPKSPTKKPITSPIKKRVR
1	A0A078BS72	433	10003	0.999844	phospho	C41D11.3 {ECO:0000313|EMBL:CDX47489.1	A0A078BS72;A0A078BPM2;H2KYQ1;B3KLZ9	[15612000.0, 0.0, 0.0]	6.71634	9.29202	1	106.58	0.000360939	2	S	KTIKRGQGSSIARSISIKISPKTDQQKPIGA
1	A0A078BS72	437	10003	1	phospho	C41D11.3 {ECO:0000313|EMBL:CDX47489.1	A0A078BS72;A0A078BPM2;H2KYQ1;B3KLZ9	[15612000.0, 0.0, 0.0]	6.71634	9.29202	1	106.58	0.000360939	2	S	RGQGSSIARSISIKISPKTDQQKPIGADTEK
1	A0A078BS72	456	10003	0.727509	phospho	C41D11.3 {ECO:0000313|EMBL:CDX47489.1	A0A078BS72;A0A078BPM2;H2KYQ1;B3KLZ9	[5389600.0, 0.0, 0.0]	6.25444	9.29202	1	56.424	3.5338e-05	2	T	DQQKPIGADTEKSCSTPSIPTAPIISRQGST
1	A0A0K3AQV8	36	10003	0.81046	phospho	max-2 {ECO:0000313|EMBL:CTQ86424.1	A0A0K3AQV8;A0A0K3AUE7;G5EGQ3-3;G5EGQ3-4	[3989100.0, 0.0, 0.0]	6.12375	8.95847	1	96.391	0	2	S	PSDKDKDRDDEMKPSSSAMDISQPYNTVHRV
1	A0A0K3AQV8	117	10003	0.49998	phospho	max-2 {ECO:0000313|EMBL:CTQ86424.1	A0A0K3AQV8;A0A0K3AUE7;G5EGQ3-3;G5EGQ3-4	[0.0, 7145900.0, 0.0]	6.37694	8.95847	1	145.34	0	3	T	KENEKTKFMTTNSVFTNSDDDDVDVQITGQV
1	A0A0K3AQV8	119	10003	0.870366	phospho	max-2 {ECO:0000313|EMBL:CTQ86424.1	A0A0K3AQV8;A0A0K3AUE7;G5EGQ3-3;G5EGQ3-4	[0.0, 7145900.0, 0.0]	6.37694	8.95847	1	166.57	0	3	S	NEKTKFMTTNSVFTNSDDDDVDVQITGQVTE
1	A0A0K3AQV8	190	10003	1	phospho	max-2 {ECO:0000313|EMBL:CTQ86424.1	A0A0K3AQV8;A0A0K3AUE7;G5EGQ3-3;G5EGQ3-4	[20909000.0, 5405200.0, 2405000.0]	6.98105	8.95847	3	106.67	0	2	S	STDTSISISERNNVPSPAPVPYSESAPQIKT
1	A0A0K3AQV8	199	10003	0.997713	phospho	max-2 {ECO:0000313|EMBL:CTQ86424.1	A0A0K3AQV8;A0A0K3AUE7;G5EGQ3-3;G5EGQ3-4	[18426000.0, 4732700.0, 2405000.0]	6.9305	8.95847	3	130.83	0	2	S	ERNNVPSPAPVPYSESAPQIKTFTGETPKIH
1	A0A0K3AQW3	617	10003	0.947147	phospho	B0432.7 {ECO:0000313|EMBL:CTQ86429.1	A0A0K3AQW3;A0A0K3AUF2	[23627000.0, 10975000.0, 0.0]	7.06198	8.63012	2	135.76	0	2	S	SCKSTSQPVSISQKDSSPDFNRCRNDSEDTV
1	A0A0K3AQW3	618	10003	0.999431	phospho	B0432.7 {ECO:0000313|EMBL:CTQ86429.1	A0A0K3AQW3;A0A0K3AUF2	[15340000.0, 7245700.0, 816440.0]	6.89213	8.63012	3	157.63	0	2	S	CKSTSQPVSISQKDSSPDFNRCRNDSEDTVN
1	A0A0K3AQX3	487	10003	0.965283	phospho	egl-27 {ECO:0000313|EMBL:CTQ86439.1	A0A0K3AQX3;A0A0K3ATV3;A0A0K3AUG2;A0A0K3AQW8;A0A0K3ARG1;A0A0K3AWS4;A0A0K3ATV0;Q09228;A0A0K3ATV6;Q09228-2;A0A0K3ARG6;A0A0K3AWS8;A0A0K3AWT1;Q09228-4;A0A0K3AUH3;A0A0K3AQX8	[59824000.0, 4510100.0, 21501000.0]	7.45654	9.68636	3	223.44	0	2	S	RRRTPSSMSETPDRRSPSTVSNGAPNITAEE
1	A0A0K3AQX3	489	10003	0.879995	phospho	egl-27 {ECO:0000313|EMBL:CTQ86439.1	A0A0K3AQX3;A0A0K3ATV3;A0A0K3AUG2;A0A0K3AQW8;A0A0K3ARG1;A0A0K3AWS4;A0A0K3ATV0;Q09228;A0A0K3ATV6;Q09228-2;A0A0K3ARG6;A0A0K3AWS8;A0A0K3AWT1;Q09228-4;A0A0K3AUH3;A0A0K3AQX8	[10499000.0, 0.0, 0.0]	6.54403	9.68636	1	80.031	0	2	S	RTPSSMSETPDRRSPSTVSNGAPNITAEETP
1	A0A0K3AQX3	503	10003	0.847825	phospho	egl-27 {ECO:0000313|EMBL:CTQ86439.1	A0A0K3AQX3;A0A0K3ATV3;A0A0K3AUG2;A0A0K3AQW8;A0A0K3ARG1;A0A0K3AWS4;A0A0K3ATV0;Q09228;A0A0K3ATV6;Q09228-2;A0A0K3ARG6;A0A0K3AWS8;A0A0K3AWT1;Q09228-4;A0A0K3AUH3;A0A0K3AQX8	[10107000.0, 0.0, 0.0]	6.5275	9.68636	1	137.86	0	2	T	PSTVSNGAPNITAEETPTKKINGSVKRAPKR
1	A0A0K3AQX3	609	10003	1	phospho	egl-27 {ECO:0000313|EMBL:CTQ86439.1	A0A0K3AQX3;A0A0K3ATV3;A0A0K3AUG2;A0A0K3AQW8;A0A0K3ARG1;A0A0K3AWS4;A0A0K3ATV0;Q09228;A0A0K3ATV6;Q09228-2;A0A0K3ARG6;A0A0K3AWS8;A0A0K3AWT1;Q09228-4;A0A0K3AUH3;A0A0K3AQX8	[201390000.0, 0.0, 306700000.0]	8.22882	9.68636	2	149.96	0	3	S	DDDPMPVINGFKKEESVEEIKIEINGTIKKE
1	A0A0K3AR51	21	10003	0.90917	phospho	CELE_F22G12.5 {ECO:0000313|EMBL:CTQ86332.1}; F22G12.5	A0A0K3AR51;G5EBE8;G1K0Y1	[0.0, 3389800.0, 2489600.0]	6.29221	9.67468	2	112.34	0	2	S	ARSGSQSTDDRRSVVSGNSGSASTIIADSIA
1	A0A0K3AR51	326	10003	1	phospho	CELE_F22G12.5 {ECO:0000313|EMBL:CTQ86332.1}; F22G12.5	A0A0K3AR51;G5EBE8;G1K0Y1	[12776000.0, 0.0, 14256000.0]	6.95476	9.67468	2	151.31	0	2	S	AIHTAIAIANKEDAISICSEIDTKGTGSKII
1	A0A0K3AR51	329	10003	0.999107	phospho	CELE_F22G12.5 {ECO:0000313|EMBL:CTQ86332.1}; F22G12.5	A0A0K3AR51;G5EBE8;G1K0Y1	[0.0, 0.0, 8046800.0]	6.4285	9.67468	1	151.31	0	2	S	TAIAIANKEDAISICSEIDTKGTGSKIIDVN
1	A0A0K3AR51	353	10003	0.693097	phospho	CELE_F22G12.5 {ECO:0000313|EMBL:CTQ86332.1}; F22G12.5	A0A0K3AR51;G5EBE8;G1K0Y1	[0.0, 4361700.0, 0.0]	6.16253	9.67468	1	154.11	0	2	S	SKIIDVNAAATSSSTSVGGGRSKGADTESIG
1	A0A0K3AR51	443	10003	0.907806	phospho	CELE_F22G12.5 {ECO:0000313|EMBL:CTQ86332.1}; F22G12.5	A0A0K3AR51;G5EBE8;G1K0Y1	[27526000.0, 12342000.0, 0.0]	7.1235	9.67468	2	64.063	1.47681e-12	2	S	SSKRGSADAPIFSSMSPVKMRKTSGSIKRNG
1	A0A0K3AR51	981	10003	0.997433	phospho	CELE_F22G12.5 {ECO:0000313|EMBL:CTQ86332.1}; F22G12.5	A0A0K3AR51;G5EBE8;G1K0Y1	[14411000.0, 22296000.0, 7403400.0]	7.16742	9.67468	3	170.38	0	3	S	IGDAADSIKRMVKSKSSSPPSDIIHHPRSCS
1	A0A0K3AR51	982	10003	0.665236	phospho	CELE_F22G12.5 {ECO:0000313|EMBL:CTQ86332.1}; F22G12.5	A0A0K3AR51;G5EBE8;G1K0Y1	[14411000.0, 1422500.0, 7403400.0]	6.88906	9.67468	3	170.38	0	2	S	GDAADSIKRMVKSKSSSPPSDIIHHPRSCSP
1	A0A0K3AR51	983	10003	0.981718	phospho	CELE_F22G12.5 {ECO:0000313|EMBL:CTQ86332.1}; F22G12.5	A0A0K3AR51;G5EBE8;G1K0Y1	[44382000.0, 51760000.0, 7403400.0]	7.53801	9.67468	3	147.17	0	3	S	DAADSIKRMVKSKSSSPPSDIIHHPRSCSPI
1	A0A0K3AR51	996	10003	0.988812	phospho	CELE_F22G12.5 {ECO:0000313|EMBL:CTQ86332.1}; F22G12.5	A0A0K3AR51;G5EBE8;G1K0Y1	[764530.0, 13268000.0, 35123000.0]	7.21445	9.67468	3	112.33	9.73093e-12	2	S	SSSPPSDIIHHPRSCSPIADSIQRSHSIEDP
1	A0A0K3AR51	1459	10003	0.780333	phospho	CELE_F22G12.5 {ECO:0000313|EMBL:CTQ86332.1}; F22G12.5	A0A0K3AR51;G5EBE8;G1K0Y1	[33165000.0, 28876000.0, 0.0]	7.31556	9.67468	2	80.02	0	3	S	TDVQQFSRGSPIRTSSPVPSTQTTPSRPPQM
1	A0A0K3AR63	22	10003	0.547101	phospho	daf-16 {ECO:0000313|EMBL:CTQ86342.1	A0A0K3AR63;O16850-5;A0A0K3AWG6;O16850-1;O16850;O16850-6;O16850-7;A0A0K3ATP5;A0A0K3AR95;O16850-4;O16850-3	[0.0, 2180900.0, 345840.0]	5.92544	6.45571	2	71.376	1.35794e-13	2	S	FDDDFFNIDIHQQERSASFGGVTQYSQQFIR
1	A0A0K3ARR4	222	10003	1	phospho	laat-1 {ECO:0000313|EMBL:CTQ86542.1	A0A0K3ARR4;Q95XZ6	[54058000.0, 23869000.0, 100790000.0]	7.77504	8.93215	3	269.28	0	2	S	AEDTERAGIINSQDDSD______________
1	A0A0K3ARZ1	1507	10003	0.996703	phospho	daf-2 {ECO:0000313|EMBL:CTQ86618.1	A0A0K3ARZ1;A0A0K3AXA0;Q968Y9;A0A0K3AUY1;A0A0K3AUA1;Q968Y9-2;A0A0K3ARE8	[2397500.0, 7404900.0, 6748500.0]	6.7417	8.63635	3	107.65	0.000546325	2	T	DVENVEVQSDSERRNTDSIPIKQFKTIPPIN
1	A0A0K3ARZ1	1545	10003	0.999997	phospho	daf-2 {ECO:0000313|EMBL:CTQ86618.1	A0A0K3ARZ1;A0A0K3AXA0;Q968Y9;A0A0K3AUY1;A0A0K3AUA1;Q968Y9-2;A0A0K3ARE8	[22803000.0, 12057000.0, 0.0]	7.06521	8.63635	2	104.53	0	3	S	ISIDETPMKAKQREGSIDEEYAIMNHSGGPS
1	A0A0K3AS47	1953	10003	0.861331	phospho	CELE_F56E10.1 {ECO:0000313|EMBL:CTQ86694.1}; F56E10.1	A0A0K3AS47	[3915900.0, 0.0, 0.0]	6.11571	7.2337	1	62.002	3.13736e-10	2	S	QKPIKPTASRSFTSNSPSTSSSAIARPSTST
1	A0A0K3ASD3	289	10003	0.988923	phospho	cfap-36 {ECO:0000313|EMBL:CTQ86916.1	A0A0K3ASD3;Q95Y36	[0.0, 5329700.0, 0.0]	6.24958	8.82929	1	71.685	6.22221e-07	2	S	DEEGTKKRPGTTSKKSIATVTASPEMSSKTT
1	A0A0K3ASD3	296	10003	0.968039	phospho	cfap-36 {ECO:0000313|EMBL:CTQ86916.1	A0A0K3ASD3;Q95Y36	[0.0, 4375400.0, 1872400.0]	6.31861	8.82929	2	82.01	2.14014e-10	2	S	RPGTTSKKSIATVTASPEMSSKTTQMEPEQD
1	A0A0K3ASD3	330	10003	1	phospho	cfap-36 {ECO:0000313|EMBL:CTQ86916.1	A0A0K3ASD3;Q95Y36	[3767000.0, 6389900.0, 5253200.0]	6.71068	8.82929	3	142.88	0	2	S	KKRPETSKGANERKYSNAGIEDIVGPKSSPH
1	A0A0K3ASD3	453	10003	1	phospho	cfap-36 {ECO:0000313|EMBL:CTQ86916.1	A0A0K3ASD3;Q95Y36	[25001000.0, 0.0, 334070.0]	6.9266	8.82929	2	91.939	4.44998e-05	2	S	RGNKYDGDVVIGRAESPGIDHGPRRKNINDV
1	A0A0K3AT74	1331	10003	0.82025	phospho	fln-2 {ECO:0000313|EMBL:CTQ87031.1	A0A0K3AT74;A0A0K3AYH6;A0A0K3AVH8;D0VWL8;A0A0K3AWA2	[1143100032.0, 944310016.0, 1158599936.0]	9.03423	9.26237	3	164.89	0	3	T	ISPSDPSRNRNIRETTTVIHRTPSPTGIRTQ
1	A0A0K3AT74	1332	10003	0.747067	phospho	fln-2 {ECO:0000313|EMBL:CTQ87031.1	A0A0K3AT74;A0A0K3AYH6;A0A0K3AVH8;D0VWL8;A0A0K3AWA2	[0.0, 6982300.0, 5736600.0]	6.62733	9.26237	2	133.96	0	3	T	SPSDPSRNRNIRETTTVIHRTPSPTGIRTQE
1	A0A0K3AT74	1337	10003	0.999952	phospho	fln-2 {ECO:0000313|EMBL:CTQ87031.1	A0A0K3AT74;A0A0K3AYH6;A0A0K3AVH8;D0VWL8;A0A0K3AWA2	[59318000.0, 0.0, 107610000.0]	7.74541	9.26237	2	188.32	0	3	T	SRNRNIRETTTVIHRTPSPTGIRTQEFAERI
1	A0A0K3AT74	1339	10003	0.999996	phospho	fln-2 {ECO:0000313|EMBL:CTQ87031.1	A0A0K3AT74;A0A0K3AYH6;A0A0K3AVH8;D0VWL8;A0A0K3AWA2	[1141200000.0, 951289984.0, 1272899968.0]	9.04991	9.26237	3	188.32	0	2	S	NRNIRETTTVIHRTPSPTGIRTQEFAERIAR
1	A0A0K3ATS5	1130	10003	0.916432	phospho	lpd-3 {ECO:0000313|EMBL:CTQ86403.1	A0A0K3ATS5;A0A0K3AQT9;A0A0K3AUC6;A0A0K3AWP8	[3614100.0, 0.0, 4149900.0]	6.41296	9.11529	2	60.062	3.7435e-05	2	S	DVVITIRKESTGDTESFHSARSQQSPGIRII
1	A0A0K3ATS5	1133	10003	0.995864	phospho	lpd-3 {ECO:0000313|EMBL:CTQ86403.1	A0A0K3ATS5;A0A0K3AQT9;A0A0K3AUC6;A0A0K3AWP8	[3614100.0, 0.0, 4149900.0]	6.41296	9.11529	2	60.062	3.7435e-05	2	S	ITIRKESTGDTESFHSARSQQSPGIRIIQSM
1	A0A0K3ATS5	1458	10003	0.989966	phospho	lpd-3 {ECO:0000313|EMBL:CTQ86403.1	A0A0K3ATS5;A0A0K3AQT9;A0A0K3AUC6;A0A0K3AWP8	[77068000.0, 9804000.0, 0.0]	7.46176	9.11529	2	88.282	0	3	T	RPIIIIIPDKSTTAITPIHSPANAPTPTAMN
1	A0A0K3ATS5	1462	10003	0.997389	phospho	lpd-3 {ECO:0000313|EMBL:CTQ86403.1	A0A0K3ATS5;A0A0K3AQT9;A0A0K3AUC6;A0A0K3AWP8	[77068000.0, 9804000.0, 0.0]	7.46176	9.11529	2	88.282	0	2	S	IIIPDKSTTAITPIHSPANAPTPTAMNRTPT
1	A0A0K3ATS5	1479	10003	0.780959	phospho	lpd-3 {ECO:0000313|EMBL:CTQ86403.1	A0A0K3ATS5;A0A0K3AQT9;A0A0K3AUC6;A0A0K3AWP8	[0.0, 898760.0, 0.0]	5.47652	9.11529	1	104.84	2.03721e-38	2	T	ANAPTPTAMNRTPTITITPSAGAGGGERAEP
1	A0A0K3ATS5	1481	10003	0.939306	phospho	lpd-3 {ECO:0000313|EMBL:CTQ86403.1	A0A0K3ATS5;A0A0K3AQT9;A0A0K3AUC6;A0A0K3AWP8	[2441400.0, 0.0, 0.0]	5.91052	9.11529	1	49.768	5.28081e-06	2	T	APTPTAMNRTPTITITPSAGAGGGERAEPMR
1	A0A0K3ATS5	1818	10003	1	phospho	lpd-3 {ECO:0000313|EMBL:CTQ86403.1	A0A0K3ATS5;A0A0K3AQT9;A0A0K3AUC6;A0A0K3AWP8	[0.0, 22261000.0, 0.0]	6.87042	9.11529	1	161.08	0	3	S	ESTIRRRKIAGGAEGSVKDDINIKGYINPMD
1	A0A0K3ATS5	2448	10003	0.992783	phospho	lpd-3 {ECO:0000313|EMBL:CTQ86403.1	A0A0K3ATS5;A0A0K3AQT9;A0A0K3AUC6;A0A0K3AWP8	[6158800.0, 4832400.0, 2275300.0]	6.64564	9.11529	3	149.44	0	2	S	TNSSRSAQSTNDRVNSTANIKIIIPVQTTST
1	A0A0K3ATS5	3337	10003	1	phospho	lpd-3 {ECO:0000313|EMBL:CTQ86403.1	A0A0K3ATS5;A0A0K3AQT9;A0A0K3AUC6;A0A0K3AWP8	[15645000.0, 3686000.0, 0.0]	6.80913	9.11529	2	184.71	0	2	S	VFFGDQAAPRQKDDASDITGTTRSRIPTDPK
1	A0A0K3ATS5	3340	10003	0.829042	phospho	lpd-3 {ECO:0000313|EMBL:CTQ86403.1	A0A0K3ATS5;A0A0K3AQT9;A0A0K3AUC6;A0A0K3AWP8	[0.0, 2327500.0, 0.0]	5.88977	9.11529	1	110.6	6.17532e-22	2	T	GDQAAPRQKDDASDITGTTRSRIPTDPKSIQ
1	A0A0K3ATS5	3761	10003	0.855825	phospho	lpd-3 {ECO:0000313|EMBL:CTQ86403.1	A0A0K3ATS5;A0A0K3AQT9;A0A0K3AUC6;A0A0K3AWP8	[0.0, 0.0, 1478700.0]	5.69276	9.11529	1	65.833	0	2	S	EVIQSPISENENTAKSPTSTFSRFRSPGTSK
1	A0A0K3AU05	168	10003	0.999964	phospho	sea-2 {ECO:0000313|EMBL:CTQ86508.1	A0A0K3AU05;S6FMY4;A0A0K3ARN1;A0A0K3ARE6;S6EZL2;A0A0K3AUE4;A0A0K3AUN5;A0A0K3AX01;A0A0K3AUM9;A0A0K3AU01;A0A0K3AR28;A0A0K3AWR2;S6FWN6;A0A0K3AQV3;A0A0K3ARN6;A0A0K3AWZ4;S6F519;S6FCX8;A0A0K3AR30	[0.0, 0.0, 3649000.0]	6.08505	9.26815	1	63.681	0.00130228	2	T	TSPPSTSSSSMAPRKTPPNASSSSIIKRQSQ
1	A0A0K3AU05	458	10003	0.999578	phospho	sea-2 {ECO:0000313|EMBL:CTQ86508.1	A0A0K3AU05;S6FMY4;A0A0K3ARN1;A0A0K3ARE6;S6EZL2;A0A0K3AUE4;A0A0K3AUN5;A0A0K3AX01;A0A0K3AUM9;A0A0K3AU01;A0A0K3AR28;A0A0K3AWR2;S6FWN6;A0A0K3AQV3;A0A0K3ARN6;A0A0K3AWZ4;S6F519;S6FCX8;A0A0K3AR30	[34824000.0, 3558600.0, 0.0]	7.10701	9.26815	2	155.06	0	2	S	MPISIDCDEPIMRSESASISSSSQGRNTPAA
1	A0A0K3AU05	769	10003	0.999872	phospho	sea-2 {ECO:0000313|EMBL:CTQ86508.1	A0A0K3AU05;S6FMY4;A0A0K3ARN1;A0A0K3ARE6;S6EZL2;A0A0K3AUE4;A0A0K3AUN5;A0A0K3AX01;A0A0K3AUM9;A0A0K3AU01;A0A0K3AR28;A0A0K3AWR2;S6FWN6;A0A0K3AQV3;A0A0K3ARN6;A0A0K3AWZ4;S6F519;S6FCX8;A0A0K3AR30	[0.0, 830580.0, 0.0]	5.44226	9.26815	1	114.6	0	3	S	ITSEPIAERMDAKRRSSEGIVAVTSTPIPPI
1	A0A0K3AU05	770	10003	0.999872	phospho	sea-2 {ECO:0000313|EMBL:CTQ86508.1	A0A0K3AU05;S6FMY4;A0A0K3ARN1;A0A0K3ARE6;S6EZL2;A0A0K3AUE4;A0A0K3AUN5;A0A0K3AX01;A0A0K3AUM9;A0A0K3AU01;A0A0K3AR28;A0A0K3AWR2;S6FWN6;A0A0K3AQV3;A0A0K3ARN6;A0A0K3AWZ4;S6F519;S6FCX8;A0A0K3AR30	[0.0, 830580.0, 0.0]	5.44226	9.26815	1	84.689	0	3	S	TSEPIAERMDAKRRSSEGIVAVTSTPIPPIQ
1	A0A0K3AU05	944	10003	0.999972	phospho	sea-2 {ECO:0000313|EMBL:CTQ86508.1	A0A0K3AU05;S6FMY4;A0A0K3ARN1;A0A0K3ARE6;S6EZL2;A0A0K3AUE4;A0A0K3AUN5;A0A0K3AX01;A0A0K3AUM9;A0A0K3AU01;A0A0K3AR28;A0A0K3AWR2;S6FWN6;A0A0K3AQV3;A0A0K3ARN6;A0A0K3AWZ4;S6F519;S6FCX8;A0A0K3AR30	[104690000.0, 13507000.0, 9615600.0]	7.62945	9.26815	3	241.04	0	3	S	EQGQSSVDSQSTAEPSPRKASQQAYICPECK
1	A0A0K3AUI8	55	10003	1	phospho	dsh-1 {ECO:0000313|EMBL:CTQ86460.1	A0A0K3AUI8	[3496300.0, 3660100.0, 4329800.0]	6.58306	9.01641	3	141.18	0	2	S	KVRSTYTAPPPNRQHSPGVVSQIINKIEIKT
1	A0A0K3AUI8	260	10003	0.688449	phospho	dsh-1 {ECO:0000313|EMBL:CTQ86460.1	A0A0K3AUI8	[0.0, 2470600.0, 0.0]	5.91568	9.01641	1	45.347	2.34074e-06	2	S	RKQSEKSAGGANGKESGGGSASSSFFGAIIR
1	A0A0K3AUI8	519	10003	0.998425	phospho	dsh-1 {ECO:0000313|EMBL:CTQ86460.1	A0A0K3AUI8	[4224000.0, 0.0, 0.0]	6.1486	9.01641	1	204.81	0	2	S	HYIGHRRHIEESTIGSESDARVFSDDDDRGS;YIIGHRRHIEESTIGSESDARVFSDDDDRGS
1	A0A0K3AUI8	527	10003	0.999978	phospho	dsh-1 {ECO:0000313|EMBL:CTQ86460.1	A0A0K3AUI8	[26891000.0, 8162900.0, 15252000.0]	7.2245	9.01641	3	112.55	0	3	S	IEESTIGSESDARVFSDDDDRGSTTTDFTSV
1	A0A0K3AUX9	89	10003	0.597099	phospho	CELE_Y55B1BR.6 {ECO:0000313|EMBL:CTQ86611.1}; Y55B1BR.6	A0A0K3AUX9;A0A0K3ARD8;A0A0K3AX96;A0A0K3ARY5;Q4W5R8	[0.0, 0.0, 20134000.0]	6.82681	9.55417	1	112.6	0	3	S	HIQVRMTHRNSSSNGSSDRFEIEPVEPTEGG
1	A0A0K3AUX9	142	10003	0.999981	phospho	CELE_Y55B1BR.6 {ECO:0000313|EMBL:CTQ86611.1}; Y55B1BR.6	A0A0K3AUX9;A0A0K3ARD8;A0A0K3AX96;A0A0K3ARY5;Q4W5R8	[0.0, 6041100.0, 1614000.0]	6.40683	9.55417	2	152.16	0	2	S	RIIKWIGISDKQSSESAQQINKKPISKRRMS
1	A0A0K3AUZ7	447	10003	1	phospho	mrck-1 {ECO:0000313|EMBL:CTQ86840.1	A0A0K3AUZ7;O01583;A0A0K3AS73;A0A0K3AVQ9;A0A0K3AY02	[15871000.0, 62207000.0, 30922000.0]	7.56031	9.73273	3	159.18	0	2	S	AIAQRCQGDAEIMEKSVDGFMVEIENEKAEI
1	A0A0K3AUZ7	639	10003	1	phospho	mrck-1 {ECO:0000313|EMBL:CTQ86840.1	A0A0K3AUZ7;O01583;A0A0K3AS73;A0A0K3AVQ9;A0A0K3AY02	[41061000.0, 9109300.0, 9520300.0]	7.29878	9.73273	3	257.37	0	2	S	AIIKKQEEVTIEARKSVETDDHISEEVVAAK
1	A0A0K3AUZ7	770	10003	0.999969	phospho	mrck-1 {ECO:0000313|EMBL:CTQ86840.1	A0A0K3AUZ7;O01583;A0A0K3AS73;A0A0K3AVQ9;A0A0K3AY02	[1845200.0, 2935100.0, 0.0]	6.20233	9.73273	2	77.894	0.00218445	2	T	EKATREEMENITRKITGEVESIKNNSPITTS
1	A0A0K3AUZ7	775	10003	1	phospho	mrck-1 {ECO:0000313|EMBL:CTQ86840.1	A0A0K3AUZ7;O01583;A0A0K3AS73;A0A0K3AVQ9;A0A0K3AY02	[2368600.0, 2520400.0, 0.0]	6.2121	9.73273	2	80.69	0.00183903	2	S	EEMENITRKITGEVESIKNNSPITTSNYIQN
1	A0A0K3AUZ7	780	10003	0.999471	phospho	mrck-1 {ECO:0000313|EMBL:CTQ86840.1	A0A0K3AUZ7;O01583;A0A0K3AS73;A0A0K3AVQ9;A0A0K3AY02	[2222200.0, 0.0, 0.0]	5.86966	9.73273	1	107.65	0	2	S	ITRKITGEVESIKNNSPITTSNYIQNTPSGW
1	A0A0K3AUZ7	905	10003	0.57422	phospho	mrck-1 {ECO:0000313|EMBL:CTQ86840.1	A0A0K3AUZ7;O01583;A0A0K3AS73;A0A0K3AVQ9;A0A0K3AY02	[17314000.0, 0.0, 0.0]	6.76128	9.73273	1	51.758	7.97673e-26	3	S	DYEMSNSSIMRQEMISRQSTPSYENAIIIHD
1	A0A0K3AUZ7	908	10003	0.502929	phospho	mrck-1 {ECO:0000313|EMBL:CTQ86840.1	A0A0K3AUZ7;O01583;A0A0K3AS73;A0A0K3AVQ9;A0A0K3AY02	[17314000.0, 0.0, 0.0]	6.76128	9.73273	1	57.366	7.97673e-26	3	S	MSNSSIMRQEMISRQSTPSYENAIIIHDHQV
1	A0A0K3AUZ7	941	10003	0.937366	phospho	mrck-1 {ECO:0000313|EMBL:CTQ86840.1	A0A0K3AUZ7;O01583;A0A0K3AS73;A0A0K3AVQ9;A0A0K3AY02	[38086000.0, 25192000.0, 1722600.0]	7.3358	9.73273	3	70.907	7.37639e-14	2	S	RVDDIRYKQKPMKTASGIFSPVSISAMERGH
1	A0A0K3AUZ7	1586	10003	1	phospho	mrck-1 {ECO:0000313|EMBL:CTQ86840.1	A0A0K3AUZ7;O01583;A0A0K3AS73;A0A0K3AVQ9;A0A0K3AY02	[18111000.0, 9091500.0, 7786300.0]	7.06681	9.73273	3	107.53	4.04709e-06	2	S	SNHSHTSSDKDSINRSVNND___________
1	A0A0K3AWN6	251	10003	1	phospho	CELE_Y105E8A.25 {ECO:0000313|EMBL:CTQ86391.1}; Y105E8A.25	A0A0K3AWN6;A0A0K3ARB1;A0A0K3AUB5;A0A0K3AQS4;A0A0K3ATR0	[16217000.0, 6988600.0, 8122700.0]	7.01882	9.24815	3	176.19	0	2	S	NTVFNSDRIAHRRVVSDDVTETTRIKRSEEI
1	A0A0K3AWN6	1109	10003	0.999038	phospho	CELE_Y105E8A.25 {ECO:0000313|EMBL:CTQ86391.1}; Y105E8A.25	A0A0K3AWN6;A0A0K3ARB1;A0A0K3AUB5;A0A0K3AQS4;A0A0K3ATR0	[4639800.0, 6172900.0, 4367800.0]	6.70416	9.24815	3	159.75	0	2	S	DAADVIEKSSDISEDSDNSGDSAARGAKPRR
1	A0A0K3AWN6	1127	10003	0.995215	phospho	CELE_Y105E8A.25 {ECO:0000313|EMBL:CTQ86391.1}; Y105E8A.25	A0A0K3AWN6;A0A0K3ARB1;A0A0K3AUB5;A0A0K3AQS4;A0A0K3ATR0	[29196000.0, 4952400.0, 0.0]	7.05625	9.24815	2	149.33	0	4	T	SGDSAARGAKPRRIQTFHGTSQQPGSSNGGG
1	A0A0K3AXH1	154	10003	0.692293	phospho	arid-1 {ECO:0000313|EMBL:CTQ86703.1	A0A0K3AXH1;A0A0K3AS59;A0A0K3ARP6;A0A0K3AXH5;A0A0K3AVY5	[2507300.0, 0.0, 0.0]	5.92208	10.4406	1	58.04	0.00112608	2	S	AKRGAQKIRNAISEASGSRGGAVIIHNDDDE
1	A0A0K3AXH1	228	10003	0.891946	phospho	arid-1 {ECO:0000313|EMBL:CTQ86703.1	A0A0K3AXH1;A0A0K3AS59;A0A0K3ARP6;A0A0K3AXH5;A0A0K3AVY5	[30096000.0, 8593700.0, 0.0]	7.11047	10.4406	2	251.97	0	2	S	KKAIEDTQSEESSADSSEERERARSRRKRKD
1	A0A0K3AXH1	624	10003	1	phospho	arid-1 {ECO:0000313|EMBL:CTQ86703.1	A0A0K3AXH1;A0A0K3AS59;A0A0K3ARP6;A0A0K3AXH5;A0A0K3AVY5	[89197000.0, 1693400.0, 32028000.0]	7.6125	10.4406	3	188.39	0	2	S	SSRRIKITPIPVQAPSPNRCGEDHDDIVSTP
1	A0A0K3AXH1	785	10003	0.987696	phospho	arid-1 {ECO:0000313|EMBL:CTQ86703.1	A0A0K3AXH1;A0A0K3AS59;A0A0K3ARP6;A0A0K3AXH5;A0A0K3AVY5	[4076000.0, 0.0, 0.0]	6.13311	10.4406	1	59.372	1.56072e-19	3	T	ESRKKRTQAIMSQVQTPPTAPGSSKKGRVGS
1	A0A0K3AXH1	792	10003	0.522224	phospho	arid-1 {ECO:0000313|EMBL:CTQ86703.1	A0A0K3AXH1;A0A0K3AS59;A0A0K3ARP6;A0A0K3AXH5;A0A0K3AVY5	[4076000.0, 0.0, 0.0]	6.13311	10.4406	1	43.807	2.75314e-09	3	S	QAIMSQVQTPPTAPGSSKKGRVGSGGTRGRK
1	A0A0K3AXH1	793	10003	0.528985	phospho	arid-1 {ECO:0000313|EMBL:CTQ86703.1	A0A0K3AXH1;A0A0K3AS59;A0A0K3ARP6;A0A0K3AXH5;A0A0K3AVY5	[6499500.0, 0.0, 0.0]	6.33576	10.4406	1	59.372	1.56072e-19	3	S	AIMSQVQTPPTAPGSSKKGRVGSGGTRGRKR
1	A0A0K3AXH1	811	10003	0.996217	phospho	arid-1 {ECO:0000313|EMBL:CTQ86703.1	A0A0K3AXH1;A0A0K3AS59;A0A0K3ARP6;A0A0K3AXH5;A0A0K3AVY5	[93223000.0, 18780000.0, 18675000.0]	7.63908	10.4406	3	169.58	0	2	S	GRVGSGGTRGRKRKVSSESVQIKKRNRKSSS
1	A0A0K3AXH1	812	10003	0.753497	phospho	arid-1 {ECO:0000313|EMBL:CTQ86703.1	A0A0K3AXH1;A0A0K3AS59;A0A0K3ARP6;A0A0K3AXH5;A0A0K3AVY5	[45037000.0, 0.0, 10712000.0]	7.26912	10.4406	2	106.42	9.99968e-08	2	S	RVGSGGTRGRKRKVSSESVQIKKRNRKSSSR
1	A0A0K3AXH1	814	10003	0.999496	phospho	arid-1 {ECO:0000313|EMBL:CTQ86703.1	A0A0K3AXH1;A0A0K3AS59;A0A0K3ARP6;A0A0K3AXH5;A0A0K3AVY5	[51529000.0, 18780000.0, 18675000.0]	7.47219	10.4406	3	126.77	3.89573e-13	3	S	GSGGTRGRKRKVSSESVQIKKRNRKSSSRAT
1	A0A0K3AXH1	1095	10003	0.993536	phospho	arid-1 {ECO:0000313|EMBL:CTQ86703.1	A0A0K3AXH1;A0A0K3AS59;A0A0K3ARP6;A0A0K3AXH5;A0A0K3AVY5	[0.0, 0.0, 3841400.0]	6.10737	10.4406	1	148.57	1.75106e-41	2	S	TIAFYIKIAQEAISISEKRAVADDDESSDSD
1	A0A0K3AXH1	1231	10003	0.993053	phospho	arid-1 {ECO:0000313|EMBL:CTQ86703.1	A0A0K3AXH1;A0A0K3AS59;A0A0K3ARP6;A0A0K3AXH5;A0A0K3AVY5	[28065000.0, 0.0, 624670.0]	6.9806	10.4406	2	150.47	0	2	S	TDRFSSGGSSNYPTISRQGSINSMASPMFSP
1	A0A0K3AXH1	1265	10003	0.633392	phospho	arid-1 {ECO:0000313|EMBL:CTQ86703.1	A0A0K3AXH1;A0A0K3AS59;A0A0K3ARP6;A0A0K3AXH5;A0A0K3AVY5	[14138000.0, 0.0, 0.0]	6.67327	10.4406	1	47.564	2.11972e-19	4	T	ISISGPITIPRSGPITMANIRQSPTPDEVVG
1	A0A0K3AXH1	1272	10003	0.998877	phospho	arid-1 {ECO:0000313|EMBL:CTQ86703.1	A0A0K3AXH1;A0A0K3AS59;A0A0K3ARP6;A0A0K3AXH5;A0A0K3AVY5	[0.0, 0.0, 3452500.0]	6.06101	10.4406	1	224.84	0	3	S	TIPRSGPITMANIRQSPTPDEVVGSIRKRIS
1	A0A0K3AXH1	1287	10003	0.710798	phospho	arid-1 {ECO:0000313|EMBL:CTQ86703.1	A0A0K3AXH1;A0A0K3AS59;A0A0K3ARP6;A0A0K3AXH5;A0A0K3AVY5	[0.0, 9251100.0, 0.0]	6.48907	10.4406	1	66.828	2.1381e-41	3	S	SPTPDEVVGSIRKRISQTSESSESSEIPPPP
1	A0A0K3AXH1	1290	10003	0.549405	phospho	arid-1 {ECO:0000313|EMBL:CTQ86703.1	A0A0K3AXH1;A0A0K3AS59;A0A0K3ARP6;A0A0K3AXH5;A0A0K3AVY5	[0.0, 7918300.0, 0.0]	6.42151	10.4406	1	114.8	0	3	S	PDEVVGSIRKRISQTSESSESSEIPPPPSAA
1	A0A0K3AXH1	1292	10003	0.62798	phospho	arid-1 {ECO:0000313|EMBL:CTQ86703.1	A0A0K3AXH1;A0A0K3AS59;A0A0K3ARP6;A0A0K3AXH5;A0A0K3AVY5	[33868000.0, 0.0, 0.0]	7.05267	10.4406	1	127.9	0	3	S	EVVGSIRKRISQTSESSESSEIPPPPSAASK
1	A0A0K3AXH1	1293	10003	0.830933	phospho	arid-1 {ECO:0000313|EMBL:CTQ86703.1	A0A0K3AXH1;A0A0K3AS59;A0A0K3ARP6;A0A0K3AXH5;A0A0K3AVY5	[40825000.0, 0.0, 0.0]	7.1338	10.4406	1	110.9	0	3	S	VVGSIRKRISQTSESSESSEIPPPPSAASKS
1	A0A0K3AXH1	1378	10003	0.902732	phospho	arid-1 {ECO:0000313|EMBL:CTQ86703.1	A0A0K3AXH1;A0A0K3AS59;A0A0K3ARP6;A0A0K3AXH5;A0A0K3AVY5	[981280.0, 0.0, 0.0]	5.51467	10.4406	1	84.489	0	3	S	ISVRKPGRRKTVFAASPTIITSGPITISSSA
1	A0A0K3AXH1	1400	10003	0.997058	phospho	arid-1 {ECO:0000313|EMBL:CTQ86703.1	A0A0K3AXH1;A0A0K3AS59;A0A0K3ARP6;A0A0K3AXH5;A0A0K3AVY5	[58983000.0, 0.0, 0.0]	7.29361	10.4406	1	84.489	0	3	S	GPITISSSAPPPPPASPAPPQHAQKTIGRPR
1	A0A0K3AXH1	1458	10003	0.756799	phospho	arid-1 {ECO:0000313|EMBL:CTQ86703.1	A0A0K3AXH1;A0A0K3AS59;A0A0K3ARP6;A0A0K3AXH5;A0A0K3AVY5	[29192000.0, 0.0, 11158000.0]	7.12872	10.4406	2	83.423	1.00632e-22	2	S	EEASVADSSAKEDITSEDGSATPQDEKDDSE
1	A0A0K3AXH1	1464	10003	0.999811	phospho	arid-1 {ECO:0000313|EMBL:CTQ86703.1	A0A0K3AXH1;A0A0K3AS59;A0A0K3ARP6;A0A0K3AXH5;A0A0K3AVY5	[9101100.0, 0.0, 2837400.0]	6.59983	10.4406	2	191.78	0	2	T	DSSAKEDITSEDGSATPQDEKDDSESTTTTD
1	A0A0K3AXH1	1472	10003	0.998574	phospho	arid-1 {ECO:0000313|EMBL:CTQ86703.1	A0A0K3AXH1;A0A0K3AS59;A0A0K3ARP6;A0A0K3AXH5;A0A0K3AVY5	[9264700.0, 0.0, 3974100.0]	6.64473	10.4406	2	96.143	1.14483e-21	2	S	TSEDGSATPQDEKDDSESTTTTDTITPKSIR
1	A0A0K3AXQ4	80	10003	0.860147	phospho	cdc-25.2 {ECO:0000313|EMBL:CTQ86778.1	A0A0K3AXQ4;O44628;A0A0K3ASE2	[29687000.0, 2599700.0, 0.0]	7.0319	8.25035	2	76.326	0.00065221	2	S	FRREKSSCQVRIFDESPTSHKMFMRPQAPIS
1	A0A0K3AYI1	2	10003	0.94248	phospho	fln-2 {ECO:0000313|EMBL:CTQ87040.1	A0A0K3AYI1;A0A0K3AVI4;A0A0K3AVH5;P69931	[0.0, 0.0, 2513500.0]	5.92316	7.36097	1	48.899	0.000527428	2	S	______________MSYYSEISGPGIVRAPV
1	A0A0K3AYK2	237	10003	0.989483	phospho	egl-15 {ECO:0000313|EMBL:CTQ87065.1	A0A0K3AYK2;Q10656-4;A0A0K3AVM0;Q10656-3;A0A0K3ATB5;A0A0K3AYK6;A0A0K3AYL0;A0A0K3AWC6	[24006000.0, 14028000.0, 19729000.0]	7.28453	8.72154	3	110.6	0	3	S	RVVIKKDDVIVPVHDSEESPSESRTEFINAD
1	A0A0K3AYK2	586	10003	0.998739	phospho	egl-15 {ECO:0000313|EMBL:CTQ87065.1	A0A0K3AYK2;Q10656-4;A0A0K3AVM0;Q10656-3;A0A0K3ATB5;A0A0K3AYK6;A0A0K3AYL0;A0A0K3AWC6	[19426000.0, 14244000.0, 0.0]	7.05012	8.72154	2	111.38	0	4	S	RVVVSKRPMNEDNENSDDEPSPYQIQIIETP
1	A0A0K3AYK2	744	10003	0.578623	phospho	egl-15 {ECO:0000313|EMBL:CTQ87065.1	A0A0K3AYK2;Q10656-4;A0A0K3AVM0;Q10656-3;A0A0K3ATB5;A0A0K3AYK6;A0A0K3AYL0;A0A0K3AWC6	[5810400.0, 3237100.0, 0.0]	6.47941	8.72154	2	86.548	9.72194e-10	3	S	DFIRAHRPKEEKAKKSSQEITDYIEPRKASD
1	A0A0K3AYK2	745	10003	0.972347	phospho	egl-15 {ECO:0000313|EMBL:CTQ87065.1	A0A0K3AYK2;Q10656-4;A0A0K3AVM0;Q10656-3;A0A0K3ATB5;A0A0K3AYK6;A0A0K3AYL0;A0A0K3AWC6	[5810400.0, 3237100.0, 0.0]	6.47941	8.72154	2	99.044	1.19093e-16	2	S	FIRAHRPKEEKAKKSSQEITDYIEPRKASDK
1	A0A0M9JJ73	2	10003	0.98303	phospho	CELE_K07E8.7 {ECO:0000313|EMBL:CUR29982.1}; K07E8.7	A0A0M9JJ73	[5696400.0, 4142800.0, 4235400.0]	6.67131	7.35225	3	96.464	3.405e-07	2	S	______________MSDTTDVPENQRKIEEK
1	A2V8C5	310	10003	0.999992	phospho	nhr-146 {ECO:0000313|EMBL:CCD66723.1	A2V8C5	[18409000.0, 0.0, 18577000.0]	7.09092	8.20651	2	67.881	0.00709869	2	S	QKIQRNMIKYYISTKSPEDASVRIGNIISII
1	A3QMD7	124	10003	1	phospho	lsy-13 {ECO:0000313|EMBL:CAM36369.1	A3QMD7;A0A0K3AXE0	[139260000.0, 32958000.0, 36558000.0]	7.84256	9.68979	3	174.87	0	2	T	QKFIENINKIPKAPETPPSSSPSVRSHRKKK
1	A3QMD7	129	10003	0.90572	phospho	lsy-13 {ECO:0000313|EMBL:CAM36369.1	A3QMD7;A0A0K3AXE0	[113570000.0, 26132000.0, 37522000.0]	7.7714	9.68979	3	174.87	0	2	S	NINKIPKAPETPPSSSPSVRSHRKKKISEGD
1	A3QMD7	141	10003	1	phospho	lsy-13 {ECO:0000313|EMBL:CAM36369.1	A3QMD7;A0A0K3AXE0	[445700000.0, 46276000.0, 54563000.0]	8.2605	9.68979	3	253.66	0	2	S	PSSSPSVRSHRKKKISEGDDDAPSSVDEKKR
1	A3QMD7	150	10003	0.944942	phospho	lsy-13 {ECO:0000313|EMBL:CAM36369.1	A3QMD7;A0A0K3AXE0	[30178000.0, 0.0, 7513300.0]	7.09912	9.68979	2	139.75	0	2	S	HRKKKISEGDDDAPSSVDEKKRGRKKKPESE
1	A4LBC3	52	10003	0.982503	phospho	met-1 {ECO:0000313|EMBL:CCD65167.1	A4LBC3;A4LBC2	[2683600.0, 0.0, 0.0]	5.9516	10.1513	1	95.926	0	2	T	RGRPPKIKTDANTINTPSTSSNIVDDKIIIE
1	A4LBC3	103	10003	0.999428	phospho	met-1 {ECO:0000313|EMBL:CCD65167.1	A4LBC3;A4LBC2	[3138600.0, 25821000.0, 0.0]	6.98467	10.1513	2	102.31	0	2	S	EEIEDSSDIIPDKINSPEKPSVIVKRRSSTR
1	A4LBC3	1164	10003	1	phospho	met-1 {ECO:0000313|EMBL:CCD65167.1	A4LBC3;A4LBC2	[603110016.0, 0.0, 0.0]	8.30328	10.1513	1	101.66	0.00139966	2	S	KRRKIDEHDNNHRQRSPIRDRHTSPGGEKTP
1	A4LBC3	1427	10003	0.928921	phospho	met-1 {ECO:0000313|EMBL:CCD65167.1	A4LBC3;A4LBC2	[4704000.0, 0.0, 0.0]	6.19535	10.1513	1	109.65	0	2	S	IEKPRVVKEEVIEPGSQSETQKESPEKVRVV
1	A4LBC3	1429	10003	0.95007	phospho	met-1 {ECO:0000313|EMBL:CCD65167.1	A4LBC3;A4LBC2	[6510400.0, 0.0, 3058400.0]	6.50374	10.1513	2	129.48	0	2	S	KPRVVKEEVIEPGSQSETQKESPEKVRVVVP
1	A4LBC3	1435	10003	0.999982	phospho	met-1 {ECO:0000313|EMBL:CCD65167.1	A4LBC3;A4LBC2	[69024000.0, 0.0, 6294000.0]	7.39978	10.1513	2	271.7	0	3	S	EEVIEPGSQSETQKESPEKVRVVVPKVEVER
1	A4LBC3	1451	10003	1	phospho	met-1 {ECO:0000313|EMBL:CCD65167.1	A4LBC3;A4LBC2	[169020000.0, 147510000.0, 249310000.0]	8.27557	10.1513	3	138.73	3.42492e-21	2	S	PEKVRVVVPKVEVERSPSPKSSRDREKDREK
1	A4LBC3	1453	10003	1	phospho	met-1 {ECO:0000313|EMBL:CCD65167.1	A4LBC3;A4LBC2	[169020000.0, 147510000.0, 249310000.0]	8.27557	10.1513	3	138.73	3.42492e-21	2	S	KVRVVVPKVEVERSPSPKSSRDREKDREKSR
1	A4UVK2	184	10003	0.999941	phospho	C44C10.9 {ECO:0000313|EMBL:CAM84810.1	A4UVK2;J7SF86	[1199200.0, 5472100.0, 2021700.0]	6.46205	8.54777	3	72.29	0.000770611	2	S	SGGPDDGYRRREYAVSQNYIRRPSNNVYDSD
1	A4UVK2	192	10003	0.999984	phospho	C44C10.9 {ECO:0000313|EMBL:CAM84810.1	A4UVK2;J7SF86	[0.0, 16480000.0, 0.0]	6.73984	8.54777	1	127.07	0	2	S	RRREYAVSQNYIRRPSNNVYDSDNGSMVRHG
1	A4UVK2	202	10003	0.999622	phospho	C44C10.9 {ECO:0000313|EMBL:CAM84810.1	A4UVK2;J7SF86	[0.0, 6030400.0, 0.0]	6.30323	8.54777	1	68.413	2.32524e-13	2	S	YIRRPSNNVYDSDNGSMVRHGVHETVEESFK
1	A4UVM2	166	10003	0.999977	phospho	CELE_Y34D9A.8 {ECO:0000313|EMBL:CCD68055.1}; Y34D9A.8	A4UVM2;V6CLV4;Q9N455	[5236200.0, 27810000.0, 0.0]	7.042	8.24757	2	185.38	0	3	S	RRGGGHGGPSIIQQDSDEDDIIISSMYS___
1	A4V4W1	67	10003	0.997367	phospho	let-383 {ECO:0000313|EMBL:CCD67596.1	A4V4W1	[64088000.0, 0.0, 0.0]	7.32966	8.33276	1	110.15	4.46124e-06	2	S	HKHHIRHKHRRRSITSEEDRTKTQRNKQVMI
1	A5JYT9	60	10003	0.999908	phospho	row-1 {ECO:0000313|EMBL:CAN86598.1	A5JYT9	[69820000.0, 23930000.0, 10552000.0]	7.54117	9.34527	3	95.477	0.00277379	2	S	TGKNINFDQIGIRRISDVYNKNQPAFRGNEI
1	A5JYT9	488	10003	1	phospho	row-1 {ECO:0000313|EMBL:CAN86598.1	A5JYT9	[3697400.0, 254180.0, 3185300.0]	6.37639	9.34527	3	91.095	0.00636245	2	S	WNGNRTASHYHKCRRSINDIERKREIVRIGS
1	A5JYU6	23	10003	0.9917	phospho	lmd-1 {ECO:0000313|EMBL:CAN86920.1	A5JYU6;A5JYU7	[4671100.0, 0.0, 5982000.0]	6.55035	9.19195	2	112.16	1.27172e-36	2	S	SVEQFAMRSRAARTSSSEGFQNDMPTYKDVV
1	A5JYU6	124	10003	1	phospho	lmd-1 {ECO:0000313|EMBL:CAN86920.1	A5JYU6;A5JYU7	[46866000.0, 23019000.0, 233490000.0]	8.00486	9.19195	3	126.97	0	3	S	IDIDDRTAIIREDRGSRDPSVEDIFHKTDTN
1	A5JYU6	128	10003	1	phospho	lmd-1 {ECO:0000313|EMBL:CAN86920.1	A5JYU6;A5JYU7	[46866000.0, 23019000.0, 233490000.0]	8.00486	9.19195	3	126.97	0	3	S	DRTAIIREDRGSRDPSVEDIFHKTDTNIAQV
1	A5PEX5	192	10003	0.622991	phospho	lin-7 {ECO:0000313|EMBL:CAN99708.2	A5PEX5;Q9U245	[13293000.0, 0.0, 6202900.0]	6.81282	9.81145	2	110.78	0	3	T	IDEMERRFERQRIRSTQQSPTIPTPSSSTNP
1	A5PEX5	195	10003	0.999951	phospho	lin-7 {ECO:0000313|EMBL:CAN99708.2	A5PEX5;Q9U245	[153730000.0, 0.0, 6202900.0]	7.72682	9.81145	2	203.58	0	2	S	MERRFERQRIRSTQQSPTIPTPSSSTNPRR_
1	A5Z2S3	1507	10003	0.933347	phospho	CELE_F54B3.1 {ECO:0000313|EMBL:CAN99691.2}; F54B3.1	A5Z2S3;O62263	[5088900.0, 3923400.0, 0.0]	6.47771	8.89273	2	116.13	0	3	S	KSKKKQGRSSRTRGNSGMMYVDGTESITSIS
1	A5Z2S3	1961	10003	1	phospho	CELE_F54B3.1 {ECO:0000313|EMBL:CAN99691.2}; F54B3.1	A5Z2S3;O62263	[3866200.0, 0.0, 2394400.0]	6.31949	8.89273	2	57.238	2.7688e-15	2	S	EHRKISQFDENDKHQSPPIVTPIRIAGKRGR
1	A5Z2S3	2226	10003	0.99978	phospho	CELE_F54B3.1 {ECO:0000313|EMBL:CAN99691.2}; F54B3.1	A5Z2S3;O62263	[2215800.0, 1263000.0, 0.0]	6.06431	8.89273	2	71.117	1.26043e-27	2	S	VAATWPARRKSFRKISDIEGDTGITMGVEAK
1	A5Z2S3	2448	10003	0.902585	phospho	CELE_F54B3.1 {ECO:0000313|EMBL:CAN99691.2}; F54B3.1	A5Z2S3;O62263	[0.0, 0.0, 5042900.0]	6.22556	8.89273	1	111.73	8.42803e-29	2	S	DSTTSEPAKHITKQSSASSVTASVDTRHHHS
1	A5Z2S3	2451	10003	0.926706	phospho	CELE_F54B3.1 {ECO:0000313|EMBL:CAN99691.2}; F54B3.1	A5Z2S3;O62263	[0.0, 0.0, 5042900.0]	6.22556	8.89273	1	84.436	5.18364e-14	2	S	TSEPAKHITKQSSASSVTASVDTRHHHSAAT
1	A5Z2S3	2907	10003	0.705497	phospho	CELE_F54B3.1 {ECO:0000313|EMBL:CAN99691.2}; F54B3.1	A5Z2S3;O62263	[0.0, 649330.0, 0.0]	5.33534	8.89273	1	94.317	1.12385e-21	2	S	PKVAKKIGPPPTHTSSTSSVRHRHFDDDHHT
1	A5Z2S3	2910	10003	0.784707	phospho	CELE_F54B3.1 {ECO:0000313|EMBL:CAN99691.2}; F54B3.1	A5Z2S3;O62263	[43348000.0, 649330.0, 3925800.0]	7.20342	8.89273	3	94.317	1.12385e-21	3	S	AKKIGPPPTHTSSTSSVRHRHFDDDHHTEDN
1	A5Z2S3	2937	10003	0.999989	phospho	CELE_F54B3.1 {ECO:0000313|EMBL:CAN99691.2}; F54B3.1	A5Z2S3;O62263	[3090900.0, 0.0, 0.0]	6.01296	8.89273	1	97.223	5.07067e-05	2	S	TEDNYSITERTSKRASIFGESIKSQAIAESE
1	A5Z2T6	10	10003	1	phospho	CELE_D1081.7 {ECO:0000313|EMBL:CAN99690.1}; D1081.7	A5Z2T6	[61708000.0, 6974800.0, 0.0]	7.35973	8.98674	2	178.69	0	3	S	______MPANEIFGDSDPEGDEIFERVRKVQ
1	A5Z2T6	151	10003	0.758477	phospho	CELE_D1081.7 {ECO:0000313|EMBL:CAN99690.1}; D1081.7	A5Z2T6	[2778400.0, 0.0, 0.0]	5.96667	8.98674	1	60.735	5.67207e-19	2	S	FIGSGATNNISTHGSSFRAFRGPYASEEIAK
1	A5Z2W3	36	10003	0.945332	phospho	CELE_R13H4.2 {ECO:0000313|EMBL:CAN99688.1}; R13H4.2	A5Z2W3;H9G321;K8ESK7	[21301000.0, 281950016.0, 4934000.0]	8.01169	9.75236	3	96.135	5.64853e-07	3	S	RSVEPSSRIYVTRTSSVPDITAHFRYSDKYR
1	A6ZJ71	559	10003	0.99829	phospho	mig-38 {ECO:0000312|WormBase:F40F11.2}	A6ZJ71	[13346000.0, 3747500.0, 3124500.0]	6.82862	9.49437	3	129.9	0	2	S	TTNKQMVHRSQDPTPSPGNIQQFGEPIQRHG
1	A6ZJ71	923	10003	0.999907	phospho	mig-38 {ECO:0000312|WormBase:F40F11.2}	A6ZJ71	[0.0, 3982000.0, 0.0]	6.12298	9.49437	1	72.755	0	2	S	RNESESTFDWKDEDESPIISPETEKINKAAD
1	A6ZJ71	999	10003	0.96951	phospho	mig-38 {ECO:0000312|WormBase:F40F11.2}	A6ZJ71	[224420000.0, 0.0, 0.0]	7.87394	9.49437	1	246.72	0	4	S	SSIGSIASSSSTVDHSPQSIHPVFSPKAAIQ
1	A6ZJ71	1008	10003	0.999486	phospho	mig-38 {ECO:0000312|WormBase:F40F11.2}	A6ZJ71	[230210000.0, 0.0, 2664300.0]	7.89	9.49437	2	246.72	0	3	S	SSTVDHSPQSIHPVFSPKAAIQSSSVQVMKP
1	A6ZJ71	1109	10003	0.984374	phospho	mig-38 {ECO:0000312|WormBase:F40F11.2}	A6ZJ71	[0.0, 8706100.0, 0.0]	6.4627	9.49437	1	111.64	0	3	S	KIRIPAAVIQNGIVASEDESDVAVEETIPAI
1	A6ZJ71	1173	10003	0.990466	phospho	mig-38 {ECO:0000312|WormBase:F40F11.2}	A6ZJ71	[0.0, 0.0, 9447600.0]	6.4982	9.49437	1	49.621	0.0228174	2	S	EPPPTPEKIHVKIKASPAETTPTKIQIKEKS
1	A6ZJ71	1178	10003	0.728674	phospho	mig-38 {ECO:0000312|WormBase:F40F11.2}	A6ZJ71	[0.0, 0.0, 9447600.0]	6.4982	9.49437	1	49.621	0.0228174	2	T	PEKIHVKIKASPAETTPTKIQIKEKSPAKTP
1	A6ZJ71	1192	10003	1	phospho	mig-38 {ECO:0000312|WormBase:F40F11.2}	A6ZJ71	[15724000.0, 0.0, 0.0]	6.71944	9.49437	1	84.213	0.00147445	2	T	TTPTKIQIKEKSPAKTPVFKTPIQTPIKMTP
1	A6ZJ71	1295	10003	0.999999	phospho	mig-38 {ECO:0000312|WormBase:F40F11.2}	A6ZJ71	[65691000.0, 20391000.0, 9857000.0]	7.50487	9.49437	3	159.09	1.12104e-44	2	S	VTPRRDKKGNIHKDISPTNYTRITMKIMKKK
1	A6ZJ71	1534	10003	0.997421	phospho	mig-38 {ECO:0000312|WormBase:F40F11.2}	A6ZJ71	[25893000.0, 0.0, 11369000.0]	7.09414	9.49437	2	90.978	0	3	S	KTEPPEADAVTSKPESPRASSSMSFFEDAFI
1	A7DTF0	90	10003	1	phospho	mrg-1 {ECO:0000313|EMBL:CAO82072.1	A7DTF0	[0.0, 61114000.0, 29763000.0]	7.48133	9.96795	2	166.6	0	3	S	HNAEIPTTAIKPKKKSIAAEAPRDDRDDTPG
1	A7DTF0	103	10003	0.999615	phospho	mrg-1 {ECO:0000313|EMBL:CAO82072.1	A7DTF0	[535790016.0, 461449984.0, 47486000.0]	8.54188	9.96795	3	185.25	0	3	T	KKSIAAEAPRDDRDDTPGTSKGKKAKSVTIA
1	A7DTF5	475	10003	0.99543	phospho	CELE_Y56A3A.7 {ECO:0000313|EMBL:CAO82074.1}; Y56A3A.7	A7DTF5	[0.0, 0.0, 4371100.0]	6.16347	9.03784	1	96.068	0	3	S	APSINEDSVDDEDEESDIESAVRATFHHVIQ
1	A7DTF5	569	10003	0.867059	phospho	CELE_Y56A3A.7 {ECO:0000313|EMBL:CAO82074.1}; Y56A3A.7	A7DTF5	[0.0, 620540.0, 28519000.0]	6.98736	9.03784	2	70.889	0.00702213	2	T	AGYIIRIAEIREQTPTP______________
1	A7DTF7	16	10003	0.990689	phospho	CELE_Y66D12A.16 {ECO:0000313|EMBL:CAO82056.1}; Y66D12A.16	A7DTF7;A7DTF6;A0A0K3AXA5;A0A0K3AUY4	[21586000.0, 0.0, 0.0]	6.85705	7.37731	1	208.63	0	2	S	MFGKGAGSFFDDKPSSDSEDQKDVKKANQAA
1	A7LPD6	556	10003	1	phospho	igcm-3 {ECO:0000313|EMBL:CCD74388.1	A7LPD6	[5441100.0, 0.0, 3526400.0]	6.47555	7.94989	2	168.64	0	3	Y	EPKTKANINIHQENDYFEPPPNAPRIFAQHP
1	A7LPI2	223	10003	0.70569	phospho	hlb-1 {ECO:0000313|EMBL:CAO79773.1	A7LPI2	[0.0, 15121000.0, 0.0]	6.70246	10.0547	1	164.65	0	3	S	KDIETVIAIKRNNITSTEEIIQDKYHRIDEC
1	A7LPI2	358	10003	0.60434	phospho	hlb-1 {ECO:0000313|EMBL:CAO79773.1	A7LPI2	[3020100.0, 1418400.0, 0.0]	6.17011	10.0547	2	78.441	7.36617e-10	3	S	IQINTIRNAIDEQMRSRSQQEDFYASQRNYT
1	A7LPI2	360	10003	1	phospho	hlb-1 {ECO:0000313|EMBL:CAO79773.1	A7LPI2	[86468000.0, 34791000.0, 16151000.0]	7.6609	10.0547	3	228.08	0	2	S	INTIRNAIDEQMRSRSQQEDFYASQRNYTDN
1	A7LPI2	499	10003	0.936244	phospho	hlb-1 {ECO:0000313|EMBL:CAO79773.1	A7LPI2	[0.0, 5441800.0, 0.0]	6.25862	10.0547	1	115.79	0	2	S	RRNGNEGANHNYSSASIPRGVGKASSTITIP
1	A7LPI2	509	10003	0.976935	phospho	hlb-1 {ECO:0000313|EMBL:CAO79773.1	A7LPI2	[6564600.0, 58923000.0, 31078000.0]	7.5077	10.0547	3	109.96	3.49622e-07	2	S	NYSSASIPRGVGKASSTITIPSKKISVASGT
1	A7LPI2	512	10003	0.984551	phospho	hlb-1 {ECO:0000313|EMBL:CAO79773.1	A7LPI2	[0.0, 6049000.0, 0.0]	6.30456	10.0547	1	69.431	0.00484225	2	T	SASIPRGVGKASSTITIPSKKISVASGTSVG;SASIPRGVGKASSTITIPSKKISVASGTSVV
1	A7LPI2	532	10003	0.755929	phospho	hlb-1 {ECO:0000313|EMBL:CAO79773.1	A7LPI2	[0.0, 33936000.0, 0.0]	7.05354	10.0547	1	111.05	0	3	S	KISVASGTSVGEIGGSMSSVAQPTPKRNYRA
1	A7LPI2	564	10003	1	phospho	hlb-1 {ECO:0000313|EMBL:CAO79773.1	A7LPI2	[11441000.0, 16747000.0, 30677000.0]	7.29274	10.0547	3	260.57	0	2	S	MNRWINEKIRRKRAVSAPNIVESDDEIARGR
1	A7LPI2	571	10003	1	phospho	hlb-1 {ECO:0000313|EMBL:CAO79773.1	A7LPI2	[2875700.0, 7595100.0, 25861000.0]	7.08317	10.0547	3	161.64	0	2	S	KIRRKRAVSAPNIVESDDEIARGRNINNATS
1	A7LPI2	586	10003	0.994668	phospho	hlb-1 {ECO:0000313|EMBL:CAO79773.1	A7LPI2	[39326000.0, 45205000.0, 6449600.0]	7.48183	10.0547	3	189.09	0	2	S	SDDEIARGRNINNATSQSNIKNFSRERTRSS
1	A7LPI2	614	10003	0.99978	phospho	hlb-1 {ECO:0000313|EMBL:CAO79773.1	A7LPI2	[28139000.0, 27490000.0, 19908000.0]	7.40104	10.0547	3	137.95	4.77491e-34	2	S	RSSIRNIFSKITRSTSQDQSNSFRRGSAARS
1	A7LPI2	637	10003	0.996436	phospho	hlb-1 {ECO:0000313|EMBL:CAO79773.1	A7LPI2	[45036000.0, 95400000.0, 36152000.0]	7.76984	10.0547	3	172.9	0	2	S	RRGSAARSTSTARIGSTNHIGTVSKRPPISQ
1	A7LPI2	907	10003	0.982263	phospho	hlb-1 {ECO:0000313|EMBL:CAO79773.1	A7LPI2	[2015200.0, 0.0, 0.0]	5.8272	10.0547	1	132.01	0	2	S	ADKRDFIAAGNYPQISPTGRVKVVKKGFSIT
1	A7LPI4	131	10003	1	phospho	lsy-22 {ECO:0000313|EMBL:CAO79774.1	A7LPI4;Q93616	[8224800.0, 346940.0, 0.0]	6.45595	10.517	2	90.379	3.438e-09	2	S	HMMMRNPMINAMGGASPRVSGKGGAPQNGGM
1	A7LPI4	237	10003	0.983681	phospho	lsy-22 {ECO:0000313|EMBL:CAO79774.1	A7LPI4;Q93616	[791859968.0, 18270000.0, 139780000.0]	8.50056	10.517	3	142.65	0	4	T	PSRNPSTSGAASRTRTPITTSATNSPRPTTE
1	A7LPI4	240	10003	0.716442	phospho	lsy-22 {ECO:0000313|EMBL:CAO79774.1	A7LPI4;Q93616	[60207000.0, 0.0, 138200000.0]	7.82044	10.517	2	115.44	0	3	T	NPSTSGAASRTRTPITTSATNSPRPTTEPTI
1	A7LPI4	241	10003	0.794456	phospho	lsy-22 {ECO:0000313|EMBL:CAO79774.1	A7LPI4;Q93616	[0.0, 0.0, 3367100.0]	6.05013	10.517	1	287.4	0	3	T	PSTSGAASRTRTPITTSATNSPRPTTEPTIK
1	A7LPI4	242	10003	0.987093	phospho	lsy-22 {ECO:0000313|EMBL:CAO79774.1	A7LPI4;Q93616	[972380032.0, 0.0, 373270016.0]	8.65181	10.517	2	287.4	0	4	S	STSGAASRTRTPITTSATNSPRPTTEPTIKE
1	A7LPI4	244	10003	0.706609	phospho	lsy-22 {ECO:0000313|EMBL:CAO79774.1	A7LPI4;Q93616	[891710016.0, 0.0, 114310000.0]	8.52549	10.517	2	128.49	0	3	T	SGAASRTRTPITTSATNSPRPTTEPTIKEEE
1	A7LPI4	246	10003	0.998323	phospho	lsy-22 {ECO:0000313|EMBL:CAO79774.1	A7LPI4;Q93616	[941379968.0, 18270000.0, 339140000.0]	8.63642	10.517	3	287.4	0	2	S	AASRTRTPITTSATNSPRPTTEPTIKEEEPQ
1	A8XQE0	194	10003	0.78803	phospho	ekl-4 {ECO:0000313|EMBL:CAP16291.1	A8XQE0	[0.0, 0.0, 3117900.0]	6.01674	9.44319	1	119.61	0	2	S	YSITYEIGIIRDPSSSPTAYDAEHERRRKEQ
1	A8XQE0	261	10003	0.994132	phospho	ekl-4 {ECO:0000313|EMBL:CAP16291.1	A8XQE0	[34545000.0, 195950000.0, 48423000.0]	7.96836	9.44319	3	134.66	0	3	S	HDIQKIINMSEQQPASPSAGGIGGAASAKRK
1	A8XQE0	272	10003	0.999987	phospho	ekl-4 {ECO:0000313|EMBL:CAP16291.1	A8XQE0	[14275000.0, 0.0, 0.0]	6.67745	9.44319	1	74.57	0	3	S	QQPASPSAGGIGGAASAKRKNAFRTKAGSIS
1	A8XQE0	473	10003	0.789155	phospho	ekl-4 {ECO:0000313|EMBL:CAP16291.1	A8XQE0	[26454000.0, 16023000.0, 11385000.0]	7.25416	9.44319	3	90.583	0	3	S	TITTTTSSSFVSSSNSPSTSAASDPKRIRKI
1	A9D4E4	8	10003	0.989842	phospho	bcl-11 {ECO:0000313|EMBL:CCD69469.1	A9D4E4;H2KZR6	[42632000.0, 47301000.0, 50604000.0]	7.67067	9.44382	3	82.578	9.20275e-06	2	S	________MSSGRSKSQTIETSSAGRRRRKA
1	A9D4E4	448	10003	0.99997	phospho	bcl-11 {ECO:0000313|EMBL:CCD69469.1	A9D4E4;H2KZR6	[620810.0, 0.0, 29297000.0]	6.99881	9.44382	2	134.03	0	3	S	RISTADESSYTPRPASVAIRRRASPEEEITP
1	A9D4E4	456	10003	1	phospho	bcl-11 {ECO:0000313|EMBL:CCD69469.1	A9D4E4;H2KZR6	[9038900.0, 42757000.0, 16497000.0]	7.35725	9.44382	3	108.96	5.60001e-21	3	S	SYTPRPASVAIRRRASPEEEITPPRKSMKIE
1	A9D4E4	462	10003	1	phospho	bcl-11 {ECO:0000313|EMBL:CCD69469.1	A9D4E4;H2KZR6	[9038900.0, 19534000.0, 13645000.0]	7.14838	9.44382	3	96.238	4.39639e-09	3	T	ASVAIRRRASPEEEITPPRKSMKIEEEDQII
1	A9D4S6	2	10003	1	phospho	CELE_M03F8.3 {ECO:0000313|EMBL:CCD64146.1}; M03F8.3	A9D4S6	[340880000.0, 890339968.0, 58904000.0]	8.63351	10.4195	3	186.05	0	3	S	______________MSDDEAAVPGNKPIRIP
1	A9D7B8	2	10003	0.99826	phospho	CELE_K04F10.3 {ECO:0000313|EMBL:CCD70046.1}; K04F10.3	A9D7B8;O44769	[0.0, 15636000.0, 0.0]	6.717	8.53978	1	121.91	0	2	S	______________MSDDESIFVPDENSAQV
1	A9D7B8	93	10003	0.999998	phospho	CELE_K04F10.3 {ECO:0000313|EMBL:CCD70046.1}; K04F10.3	A9D7B8;O44769	[21063000.0, 0.0, 3922900.0]	6.92057	8.53978	2	120.03	9.06785e-05	2	T	NIINEEVNKINNKNYTIDADGRVCIVKNSSN
1	A9D7B8	163	10003	1	phospho	CELE_K04F10.3 {ECO:0000313|EMBL:CCD70046.1}; K04F10.3	A9D7B8;O44769	[2553700.0, 1320500.0, 0.0]	6.11106	8.53978	2	73.498	5.17359e-06	2	S	MVKHVQNVRERPRQVSQAAIDNAIEKANTRI
1	A9D7Z5	2	10003	0.999981	phospho	CELE_F56C11.5 {ECO:0000313|EMBL:CCD71721.1}; F56C11.5	A9D7Z5	[4624600.0, 738890.0, 0.0]	6.25233	6.81886	2	115.78	0.000658827	2	S	______________MSDQSIVQKVPIIGSCS
1	A9UJN7	367	10003	0.617279	phospho	maph-1.2 {ECO:0000313|EMBL:CAP59526.1	A9UJN7	[0.0, 2413800.0, 0.0]	5.90558	9.70328	1	50.237	2.41679e-11	2	S	KPASAVSAPKATAPASTSSAPATAPEASRRD
1	A9UJN7	370	10003	0.735239	phospho	maph-1.2 {ECO:0000313|EMBL:CAP59526.1	A9UJN7	[12170000.0, 0.0, 0.0]	6.60817	9.70328	1	57.068	1.00012e-14	2	S	SAVSAPKATAPASTSSAPATAPEASRRDPND;SAVSAPKATAPASTSSAPATAPEASRRDPSD
1	A9UJN7	590	10003	1	phospho	maph-1.2 {ECO:0000313|EMBL:CAP59526.1	A9UJN7	[7082600.0, 0.0, 2057500.0]	6.48383	9.70328	2	110.74	0	2	S	APRDDGTIAEFNEDVSKIVDISMDTNSAEVA;APRDDGTIAEFNEDVSKIVDISMDTNSSEVA
1	A9UJN7	691	10003	0.834365	phospho	maph-1.2 {ECO:0000313|EMBL:CAP59526.1	A9UJN7	[21045000.0, 0.0, 0.0]	6.84603	9.70328	1	71.853	4.79461e-32	3	S	AQNGGIKIPKHDIMQSHSNVIENGAAVKYEK
1	A9UJN7	693	10003	0.999777	phospho	maph-1.2 {ECO:0000313|EMBL:CAP59526.1	A9UJN7	[1148800000.0, 76192000.0, 26287000.0]	8.62023	9.70328	3	222.4	0	2	S	NGGIKIPKHDIMQSHSNVIENGAAVKYEKTD
1	A9UJN7	859	10003	0.843713	phospho	maph-1.2 {ECO:0000313|EMBL:CAP59526.1	A9UJN7	[6773600.0, 0.0, 0.0]	6.3537	9.70328	1	91.589	1.32801e-28	2	S	IQFSMPVEKQRTTVSSDAGVVEYDIARVDII
1	A9UJP5	33	10003	1	phospho	CELE_T04C12.1 {ECO:0000313|EMBL:CAP59531.1}; T04C12.1	A9UJP5	[20929000.0, 483080.0, 0.0]	6.85354	8.144	2	86.288	0.000142717	3	S	ANSQAKKQRQSFRQESIRKIKVCEHCGAIPH
1	B1Q236	590	10003	1	phospho	syg-1 {ECO:0000312|WormBase:K02E10.8b}	B1Q236;B1Q236-2	[0.0, 0.0, 34935000.0]	7.06614	8.47866	1	121.41	8.22029e-14	2	S	RSNCRSRKSKFIDDQSDVTVKCEAIDGQYFP
1	B1Q236	593	10003	1	phospho	syg-1 {ECO:0000312|WormBase:K02E10.8b}	B1Q236;B1Q236-2	[0.0, 0.0, 34935000.0]	7.06614	8.47866	1	121.41	8.22029e-14	2	T	CRSRKSKFIDDQSDVTVKCEAIDGQYFPEMY
1	B1Q236	728	10003	0.537943	phospho	syg-1 {ECO:0000312|WormBase:K02E10.8b}	B1Q236;B1Q236-2	[0.0, 0.0, 24867000.0]	6.9185	8.47866	1	107.3	0	3	T	FISSPEVVRPISRTSTHV_____________
1	B1Q237	351	10003	1	phospho	C06G1.6 {ECO:0000313|EMBL:CCD63414.1	B1Q237	[23035000.0, 33912000.0, 21815000.0]	7.4192	8.77801	3	107.79	0.00221751	2	S	IIDDNMSRSTSEWSKSFEQIQNRFQNIESDD
1	B1Q237	395	10003	0.986475	phospho	C06G1.6 {ECO:0000313|EMBL:CCD63414.1	B1Q237	[9940800.0, 0.0, 0.0]	6.5203	8.77801	1	85.563	5.51635e-14	2	S	TIPRRGAQIPISKSSSNYEMNSSIIGRAVER
1	B1Q237	570	10003	0.904349	phospho	C06G1.6 {ECO:0000313|EMBL:CCD63414.1	B1Q237	[2073000.0, 843820.0, 753980.0]	6.08764	8.77801	3	42.123	1.18707e-05	2	S	RVGGCGRFPTGEHAFSPPPIEVSKSPAISIH
1	B1Q237	590	10003	0.911191	phospho	C06G1.6 {ECO:0000313|EMBL:CCD63414.1	B1Q237	[0.0, 5890600.0, 3166500.0]	6.47987	8.77801	2	52.697	8.14715e-42	3	S	EVSKSPAISIHRKIHSPSPTDEVSESSSVYQ
1	B1Q237	592	10003	0.728456	phospho	C06G1.6 {ECO:0000313|EMBL:CCD63414.1	B1Q237	[0.0, 14804000.0, 3166500.0]	6.77744	8.77801	2	74.282	0	3	S	SKSPAISIHRKIHSPSPTDEVSESSSVYQIP
1	B1Q254	57	10003	0.571155	phospho	C14H10.3 {ECO:0000313|EMBL:CAQ16134.1	B1Q254;B1Q255	[0.0, 8239600.0, 7472200.0]	6.7191	8.78255	2	68.044	0.0429821	2	T	KSEDSGIDDGPKKSVTSAKPISRKSSRMSQS
1	B1Q254	63	10003	0.999859	phospho	C14H10.3 {ECO:0000313|EMBL:CAQ16134.1	B1Q254;B1Q255	[0.0, 13393000.0, 7472200.0]	6.8423	8.78255	2	68.044	0.0127293	2	S	IDDGPKKSVTSAKPISRKSSRMSQSSGVSIP
1	B1V8A0	2	10003	0.996119	phospho	unc-57 {ECO:0000312|WormBase:T04D1.3d}	B1V8A0;O61843;A5A8Q9;A5A8R0	[0.0, 0.0, 3945900.0]	6.11902	8.99208	1	49.715	0.0690076	2	S	______________MSISGIRKQFNKANQYI
1	B1V8A0	263	10003	0.675355	phospho	unc-57 {ECO:0000312|WormBase:T04D1.3d}	B1V8A0;O61843;A5A8Q9;A5A8R0	[0.0, 0.0, 20474000.0]	6.83408	8.99208	1	97.271	1.79988e-31	3	S	RPREEHVPISVIANESRTPRSSFRSPAPSDM
1	B1V8A0	265	10003	0.726446	phospho	unc-57 {ECO:0000312|WormBase:T04D1.3d}	B1V8A0;O61843;A5A8Q9;A5A8R0	[0.0, 0.0, 43477000.0]	7.16114	8.99208	1	102.31	1.22388e-34	3	T	REEHVPISVIANESRTPRSSFRSPAPSDMSH
1	B1V8K3	82	10003	0.984642	phospho	CELE_Y53H1A.2 {ECO:0000313|EMBL:CAQ35074.1}; Y53H1A.2	B1V8K3;B1V8K4	[22182000.0, 11969000.0, 0.0]	7.05628	8.08493	2	197.48	0	4	S	NSQNVPQNCSPKNQYSPPQSVQQAHYSNISH
1	B2D6K7	474	10003	0.999886	phospho	atx-2 {ECO:0000313|EMBL:CAQ35032.1	B2D6K7	[29119000.0, 26411000.0, 302169984.0]	8.0764	10.401	3	384.6	0	3	S	NVQNDAEKHQEDDNVSVTSENDSVITSKSSS
1	B2D6K7	476	10003	0.840761	phospho	atx-2 {ECO:0000313|EMBL:CAQ35032.1	B2D6K7	[54999000.0, 4515700.0, 5859700.0]	7.33829	10.401	3	134.47	0	3	T	QNDAEKHQEDDNVSVTSENDSVITSKSSSFK
1	B2D6K7	477	10003	0.993662	phospho	atx-2 {ECO:0000313|EMBL:CAQ35032.1	B2D6K7	[376849984.0, 41085000.0, 54344000.0]	8.19708	10.401	3	252.77	0	3	S	NDAEKHQEDDNVSVTSENDSVITSKSSSFKF
1	B2D6K7	481	10003	0.870833	phospho	atx-2 {ECO:0000313|EMBL:CAQ35032.1	B2D6K7	[11291000.0, 0.0, 0.0]	6.57561	10.401	1	100.62	0	3	S	KHQEDDNVSVTSENDSVITSKSSSFKFNINA
1	B2D6K7	917	10003	1	phospho	atx-2 {ECO:0000313|EMBL:CAQ35032.1	B2D6K7	[88124000.0, 0.0, 2033700.0]	7.47788	10.401	2	106.93	1.62024e-29	2	S	QQQQQQQQQQMHRQNSIPQQFQGNQAIKV__
1	B2FDA8-2	404	10003	1	phospho	smc-3	B2FDA8-2;B2FDA8;B2FDA8-3	[9705700.0, 5518200.0, 0.0]	6.7054	8.67207	2	113.53	2.87057e-07	2	S	VDDRDKFIRNEIRRISGIIADNKEREETIQK
1	B3CJ34	2	10003	1	phospho	gcn-1 {ECO:0000313|EMBL:CCD67076.2	B3CJ34	[181890000.0, 1278899968.0, 227850000.0]	8.75042	10.4226	3	239.87	0	2	S	______________MSDDEIKSEHVQEKTEN
1	B3CJ34	8	10003	1	phospho	gcn-1 {ECO:0000313|EMBL:CCD67076.2	B3CJ34	[174430000.0, 70962000.0, 226130000.0]	8.19638	10.4226	3	217.91	0	2	S	________MSDDEIKSEHVQEKTENISEEDA
1	B3CJ34	523	10003	1	phospho	gcn-1 {ECO:0000313|EMBL:CCD67076.2	B3CJ34	[0.0, 0.0, 271670016.0]	7.95692	10.4226	1	42.785	0.0181627	2	S	SHAEAIIKFIQEKPISQTKWQEAIAWAKIVE
1	B3CJ34	525	10003	1	phospho	gcn-1 {ECO:0000313|EMBL:CCD67076.2	B3CJ34	[0.0, 0.0, 271670016.0]	7.95692	10.4226	1	42.785	0.0181627	2	T	AEAIIKFIQEKPISQTKWQEAIAWAKIVEIV
1	B3GWA1	259	10003	0.999998	phospho	nono-1 {ECO:0000313|EMBL:CCD68787.1	B3GWA1;Q8I7K5;B3GWA0;Q95QI9	[0.0, 1347200.0, 0.0]	5.65231	7.99448	1	162.68	0	2	S	EAMAAIRDKVFIITASPKPIICEVIEPRDED
1	B3GWB9	337	10003	1	phospho	vps-26 {ECO:0000313|EMBL:CAQ58124.1	B3GWB9;O01258	[215240000.0, 0.0, 58605000.0]	7.96038	9.19111	2	120.05	0	3	S	QKFTAPAPVEHPKPESPRSDPKSGSTSPDDN
1	B3GWB9	340	10003	1	phospho	vps-26 {ECO:0000313|EMBL:CAQ58124.1	B3GWB9;O01258	[153640000.0, 0.0, 37548000.0]	7.80434	9.19111	2	120.05	0	3	S	TAPAPVEHPKPESPRSDPKSGSTSPDDNSDS
1	B3WFV2	29	10003	1	phospho	glb-8 {ECO:0000313|EMBL:CAQ76458.1	B3WFV2;G5EBR4	[3836600.0, 2920200.0, 0.0]	6.35262	8.92183	2	113.54	0	3	T	NTIRKWRSSNIRRNNTEPDDISAYRNGKRKS
1	B3WFV2	398	10003	0.999682	phospho	glb-8 {ECO:0000313|EMBL:CAQ76458.1	B3WFV2;G5EBR4	[4055100.0, 542340.0, 0.0]	6.18539	8.92183	2	58.433	0.0454202	2	S	IMIGTRQSIPSIRTPSMERF___________
1	B5BM23	157	10003	0.990981	phospho	ifg-1 {ECO:0000313|EMBL:CAR31495.1	B5BM23;Q7JMF0;Q21531;B5BM24;B5BM25	[446510016.0, 0.0, 0.0]	8.17271	10.8488	1	137.59	0	3	T	PAKADYEVKQAETIVTPVSSPHASDTTTTTP
1	B5BM23	170	10003	0.563785	phospho	ifg-1 {ECO:0000313|EMBL:CAR31495.1	B5BM23;Q7JMF0;Q21531;B5BM24;B5BM25	[0.0, 26573000.0, 0.0]	6.94732	10.8488	1	102.47	0	3	T	IVTPVSSPHASDTTTTTPASGTAESASTVAD
1	B5BM23	189	10003	0.86668	phospho	ifg-1 {ECO:0000313|EMBL:CAR31495.1	B5BM23;Q7JMF0;Q21531;B5BM24;B5BM25	[18242000.0, 0.0, 0.0]	6.78395	10.8488	1	96.599	0	3	T	SGTAESASTVADVRVTPTITKEESKEETDDD
1	B5BM23	197	10003	0.997439	phospho	ifg-1 {ECO:0000313|EMBL:CAR31495.1	B5BM23;Q7JMF0;Q21531;B5BM24;B5BM25	[2167900.0, 0.0, 0.0]	5.85892	10.8488	1	68.972	0.00444544	3	S	TVADVRVTPTITKEESKEETDDDKFEENDER
1	B5BM23	214	10003	0.571954	phospho	ifg-1 {ECO:0000313|EMBL:CAR31495.1	B5BM23;Q7JMF0;Q21531;B5BM24;B5BM25	[0.0, 0.0, 7328300.0]	6.38788	10.8488	1	56.719	4.61317e-15	3	S	EETDDDKFEENDERESTPDVADSSTEKTPEE
1	B5BM23	366	10003	1	phospho	ifg-1 {ECO:0000313|EMBL:CAR31495.1	B5BM23;Q7JMF0;Q21531;B5BM24;B5BM25	[1735299968.0, 1101600000.0, 137170000.0]	8.99623	10.8488	3	78.814	0.000217165	3	S	QRDRMHNKRPPVVRPSIERVQRVTIPSSKDA
1	B5BM23	694	10003	0.598469	phospho	ifg-1 {ECO:0000313|EMBL:CAR31495.1	B5BM23;Q7JMF0;Q21531;B5BM24;B5BM25	[18466000.0, 0.0, 0.0]	6.78925	10.8488	1	54.343	0.00273128	2	S	GVRPNSNSIRKSVPVSRNSIDRNRGMQHPEQ
1	B5BM23	697	10003	0.999898	phospho	ifg-1 {ECO:0000313|EMBL:CAR31495.1	B5BM23;Q7JMF0;Q21531;B5BM24;B5BM25	[128210000.0, 47567000.0, 104640000.0]	7.97068	10.8488	3	140.31	0	3	S	PNSNSIRKSVPVSRNSIDRNRGMQHPEQKRA
1	B5BM23	802	10003	0.710297	phospho	ifg-1 {ECO:0000313|EMBL:CAR31495.1	B5BM23;Q7JMF0;Q21531;B5BM24;B5BM25	[0.0, 209000.0, 0.0]	4.84303	10.8488	1	82.202	0.00016462	2	S	QAAIAAAKEISAMSISSRRSTSQNSNTDKTD
1	B5U8M3	641	10003	0.99734	phospho	sma-9 {ECO:0000313|EMBL:CAR64679.1	B5U8M3;Q7JM43;Q7JM44;B5U8M2;Q7JM42;Q7JM48	[13466000.0, 19435000.0, 0.0]	7.04009	9.84136	2	61.409	0.000780831	2	S	GPKDSRMIQAASRSQSIFEISGSKHFMGSIT
1	B5U8M3	1364	10003	1	phospho	sma-9 {ECO:0000313|EMBL:CAR64679.1	B5U8M3;Q7JM43;Q7JM44;B5U8M2;Q7JM42;Q7JM48	[0.0, 3878900.0, 0.0]	6.11159	9.84136	1	83.692	0.000775681	3	S	TSAEPSTSGQSIIMRSPRPQSPPIRDIKMDI
1	B5U8M3	1369	10003	1	phospho	sma-9 {ECO:0000313|EMBL:CAR64679.1	B5U8M3;Q7JM43;Q7JM44;B5U8M2;Q7JM42;Q7JM48	[9337900.0, 15343000.0, 0.0]	6.91524	9.84136	2	83.692	9.85144e-05	3	S	STSGQSIIMRSPRPQSPPIRDIKMDISDDDY
1	B5U8M3	1413	10003	1	phospho	sma-9 {ECO:0000313|EMBL:CAR64679.1	B5U8M3;Q7JM43;Q7JM44;B5U8M2;Q7JM42;Q7JM48	[308100000.0, 372070016.0, 149410000.0]	8.44174	9.84136	3	161.22	0	3	S	KQESFEDVKDVKRENSPDARPTVIISDDAGR
1	B5U8M3	1625	10003	0.980468	phospho	sma-9 {ECO:0000313|EMBL:CAR64679.1	B5U8M3;Q7JM43;Q7JM44;B5U8M2;Q7JM42;Q7JM48	[22136000.0, 0.0, 3008800.0]	6.92333	9.84136	2	49.216	0.000383256	2	S	QNDHYWPSPDRRSCMSAPPVAMQRDFDDRAM
1	B5U8M3	2227	10003	0.995777	phospho	sma-9 {ECO:0000313|EMBL:CAR64679.1	B5U8M3;Q7JM43;Q7JM44;B5U8M2;Q7JM42;Q7JM48	[21131000.0, 0.0, 0.0]	6.8478	9.84136	1	146.5	0	3	S	YAQTQQGAGSSTSNQSPKAAN__________
1	B5U8N2	2	10003	0.5	phospho	ret-1 {ECO:0000313|EMBL:CAR64686.1	B5U8N2	[40500000.0, 0.0, 0.0]	7.13033	8.19471	1	138.02	3.20552e-20	2	S	______________MSSHHNDVIEKNYFNDN
1	B5U8N2	3	10003	0.5	phospho	ret-1 {ECO:0000313|EMBL:CAR64686.1	B5U8N2	[40500000.0, 0.0, 0.0]	7.13033	8.19471	1	138.02	3.20552e-20	2	S	_____________MSSHHNDVIEKNYFNDNA
1	B6VQ51	56	10003	1	phospho	pqn-73 {ECO:0000313|EMBL:CAR97851.1	B6VQ51	[0.0, 2439800.0, 757010.0]	6.0276	9.69426	2	157.73	0	3	S	SGSGPNQAMSGQRRNSWNNIVQVGGDPIVQK
1	B6VQ51	171	10003	0.982379	phospho	pqn-73 {ECO:0000313|EMBL:CAR97851.1	B6VQ51	[0.0, 859410.0, 12407000.0]	6.64563	9.69426	2	54.505	0	3	S	DPRIVSIPRPAGTIPSIGSMPPSRSGSIITG
1	B6VQ51	174	10003	0.990416	phospho	pqn-73 {ECO:0000313|EMBL:CAR97851.1	B6VQ51	[538460.0, 52660000.0, 12407000.0]	7.33982	9.69426	3	84.903	0	3	S	IVSIPRPAGTIPSIGSMPPSRSGSIITGPNP
1	B6VQ51	178	10003	0.999408	phospho	pqn-73 {ECO:0000313|EMBL:CAR97851.1	B6VQ51	[0.0, 29845000.0, 0.0]	6.99775	9.69426	1	119.11	0	3	S	PRPAGTIPSIGSMPPSRSGSIITGPNPSPPS
1	B6VQ51	180	10003	0.845519	phospho	pqn-73 {ECO:0000313|EMBL:CAR97851.1	B6VQ51	[13815000.0, 48582000.0, 15027000.0]	7.41175	9.69426	3	158.48	0	4	S	PAGTIPSIGSMPPSRSGSIITGPNPSPPSSQ
1	B6VQ51	182	10003	0.9037	phospho	pqn-73 {ECO:0000313|EMBL:CAR97851.1	B6VQ51	[50544000.0, 54242000.0, 24710000.0]	7.63514	9.69426	3	181.64	0	2	S	GTIPSIGSMPPSRSGSIITGPNPSPPSSQKR
1	B6VQ51	190	10003	0.99731	phospho	pqn-73 {ECO:0000313|EMBL:CAR97851.1	B6VQ51	[111210000.0, 43245000.0, 40710000.0]	7.81328	9.69426	3	233.29	0	2	S	MPPSRSGSIITGPNPSPPSSQKRKNKNKESK
1	B7FAS0	197	10003	0.999957	phospho	mcd-1 {ECO:0000313|EMBL:CAT01087.1	B7FAS0;B7FAS1	[39272000.0, 18695000.0, 1787000.0]	7.29925	9.36034	3	133.78	0	2	S	PKRMTHMAKVDVEKYSPVTPVNRRPIMDNAI
1	B7FAS0	200	10003	0.999994	phospho	mcd-1 {ECO:0000313|EMBL:CAT01087.1	B7FAS0;B7FAS1	[31444000.0, 0.0, 0.0]	7.02042	9.36034	1	109.5	4.44597e-26	2	T	MTHMAKVDVEKYSPVTPVNRRPIMDNAIFKS
1	B7FAS0	244	10003	0.999967	phospho	mcd-1 {ECO:0000313|EMBL:CAT01087.1	B7FAS0;B7FAS1	[86767000.0, 21489000.0, 8721400.0]	7.59098	9.36034	3	107.08	0	2	S	AANGGPQSTSIIRSPSPMIKEPIFDDNEIRF
1	B7FAS0	875	10003	0.940548	phospho	mcd-1 {ECO:0000313|EMBL:CAT01087.1	B7FAS0;B7FAS1	[19601000.0, 5787700.0, 4118000.0]	6.9928	9.36034	3	142.32	0	2	S	KIPEQVKTEPSVTPSSAPPTPATTATKTRTG
1	B7FAS0	879	10003	0.951187	phospho	mcd-1 {ECO:0000313|EMBL:CAT01087.1	B7FAS0;B7FAS1	[0.0, 0.0, 2445400.0]	5.91123	9.36034	1	142.32	0	2	T	QVKTEPSVTPSSAPPTPATTATKTRTGRVVK
1	B7WN56	301	10003	1	phospho	CELE_M03A8.3 {ECO:0000313|EMBL:CCD70985.2}; M03A8.3	B7WN56	[4947400.0, 1897700.0, 0.0]	6.35826	8.04468	2	60.102	0.0107235	2	S	EFVNRVVKNEIRRNASMEMIRHKISFIQKKK
1	B7WN56	354	10003	0.995116	phospho	CELE_M03A8.3 {ECO:0000313|EMBL:CCD70985.2}; M03A8.3	B7WN56	[0.0, 3965700.0, 0.0]	6.1212	8.04468	1	150.68	0	2	S	GIIIEQNKFSPTKSVSFQDMDSVTSENKIYT
1	B7WN72	388	10003	1	phospho	shn-1 {ECO:0000313|EMBL:CAV31765.1	B7WN72	[0.0, 1784600.0, 0.0]	5.77442	8.90134	1	94.845	2.11942e-10	2	S	QDVYRTPQSVRKGPMSAAPSPSPSRSSRTTI
1	B7WN72	392	10003	0.949584	phospho	shn-1 {ECO:0000313|EMBL:CAV31765.1	B7WN72	[7821600.0, 1784600.0, 0.0]	6.50543	8.90134	2	105.39	4.27458e-19	2	S	RTPQSVRKGPMSAAPSPSPSRSSRTTITPSE
1	B7WN72	671	10003	0.824627	phospho	shn-1 {ECO:0000313|EMBL:CAV31765.1	B7WN72	[5062100.0, 8938700.0, 4729200.0]	6.79542	8.90134	3	93.348	8.71801e-05	2	S	VSDMKRRKGQRNVVASSAGINRSTFEQAAPT
1	B7WN72	698	10003	0.499985	phospho	shn-1 {ECO:0000313|EMBL:CAV31765.1	B7WN72	[30487000.0, 5300800.0, 7668700.0]	7.16093	8.90134	3	50.127	0.0715628	2	S	AAPTTSTFEYNCSSRSTPQISRMDSFDSFDD
1	B7WN72	699	10003	0.499985	phospho	shn-1 {ECO:0000313|EMBL:CAV31765.1	B7WN72	[30487000.0, 5300800.0, 7668700.0]	7.16093	8.90134	3	50.127	0.0715628	2	T	APTTSTFEYNCSSRSTPQISRMDSFDSFDDE
1	B7WN72	991	10003	0.999813	phospho	shn-1 {ECO:0000313|EMBL:CAV31765.1	B7WN72	[12502000.0, 10641000.0, 0.0]	6.8873	8.90134	2	109.5	1.68156e-44	3	S	ESEEKDHRPHFSIDHSPNVQRVTIISQHIED
1	B7WN72	1026	10003	0.783193	phospho	shn-1 {ECO:0000313|EMBL:CAV31765.1	B7WN72	[2465500.0, 0.0, 0.0]	5.91478	8.90134	1	220.53	0	2	S	KDNMSVASSSTASSSSTVDITKPGCFVVPSH
1	B9WRS6	876	10003	0.996188	phospho	tnt-3 {ECO:0000313|EMBL:CCD63851.1	B9WRS6	[80337000.0, 30737000.0, 0.0]	7.56849	8.54888	2	241.39	0	3	S	PSETDTTRSDRPKTKSFTEDEEGITEGERAM
1	B9WRS6	878	10003	0.904455	phospho	tnt-3 {ECO:0000313|EMBL:CCD63851.1	B9WRS6	[3140700.0, 0.0, 11132000.0]	6.67738	8.54888	2	113.47	4.87923e-34	2	T	ETDTTRSDRPKTKSFTEDEEGITEGERAMAA
1	B9WRU1	132	10003	0.997707	phospho	CELE_Y41E3.11 {ECO:0000313|EMBL:CAX32487.1}; Y41E3.11	B9WRU1;Q9U2H8;F5GUI4	[4455600.0, 5137800.0, 0.0]	6.50485	9.85246	2	70.003	0	3	S	EPVRETPKPKRRGRPSIKQEPPEEEAATEDA
1	B9WRU1	210	10003	0.921005	phospho	CELE_Y41E3.11 {ECO:0000313|EMBL:CAX32487.1}; Y41E3.11	B9WRU1;Q9U2H8;F5GUI4	[0.0, 2973600.0, 3841600.0]	6.35636	9.85246	2	94.487	2.67991e-08	2	S	SQNEPSTSQNGKTTISTTPQSEERRSRRKSA
1	B9WRU1	212	10003	0.98977	phospho	CELE_Y41E3.11 {ECO:0000313|EMBL:CAX32487.1}; Y41E3.11	B9WRU1;Q9U2H8;F5GUI4	[19804000.0, 9178700.0, 20508000.0]	7.2174	9.85246	3	161.49	0	2	T	NEPSTSQNGKTTISTTPQSEERRSRRKSARI
1	B9WRU1	215	10003	0.999998	phospho	CELE_Y41E3.11 {ECO:0000313|EMBL:CAX32487.1}; Y41E3.11	B9WRU1;Q9U2H8;F5GUI4	[8864000.0, 5139500.0, 19952000.0]	7.05379	9.85246	3	151.39	0	2	S	STSQNGKTTISTTPQSEERRSRRKSARIIAS
1	B9WRU1	357	10003	0.994865	phospho	CELE_Y41E3.11 {ECO:0000313|EMBL:CAX32487.1}; Y41E3.11	B9WRU1;Q9U2H8;F5GUI4	[0.0, 12140000.0, 0.0]	6.6071	9.85246	1	114.57	0	2	S	KIIKKQRTSSSSSQPSPAVSAQPKPANWQIE
1	B9WRU1	481	10003	0.999941	phospho	CELE_Y41E3.11 {ECO:0000313|EMBL:CAX32487.1}; Y41E3.11	B9WRU1;Q9U2H8;F5GUI4	[66577000.0, 0.0, 1673900.0]	7.35699	9.85246	2	61.962	0.000143082	2	S	QGFINKITSQAAPAPSPKAQYPTGVFFNQPI
1	B9WRU1	588	10003	1	phospho	CELE_Y41E3.11 {ECO:0000313|EMBL:CAX32487.1}; Y41E3.11	B9WRU1;Q9U2H8;F5GUI4	[2567700.0, 3765500.0, 1560000.0]	6.42013	9.85246	3	101.05	3.45293e-33	3	S	TTVPQISIRAPPGIASPIPPPPPGRKPIIDG
1	B9WRU1	645	10003	1	phospho	CELE_Y41E3.11 {ECO:0000313|EMBL:CAX32487.1}; Y41E3.11	B9WRU1;Q9U2H8;F5GUI4	[177380000.0, 1798100.0, 35075000.0]	7.85381	9.85246	3	132.79	0	3	S	SSAPAVPVVFSPREASPPPPPPPPRPSAIKP
1	B9WRU1	1533	10003	0.978106	phospho	CELE_Y41E3.11 {ECO:0000313|EMBL:CAX32487.1}; Y41E3.11	B9WRU1;Q9U2H8;F5GUI4	[4984500.0, 0.0, 0.0]	6.2205	9.85246	1	109.44	0	2	S	SSIPRKSTDSSAGPISIVSSAGGRSSSFTQQ
1	B9WRU1	1544	10003	0.999916	phospho	CELE_Y41E3.11 {ECO:0000313|EMBL:CAX32487.1}; Y41E3.11	B9WRU1;Q9U2H8;F5GUI4	[7840900.0, 1411600.0, 6420100.0]	6.71802	9.85246	3	132.56	3.86056e-16	2	S	AGPISIVSSAGGRSSSFTQQSPRFATTPIPS
1	B9WRU1	1549	10003	1	phospho	CELE_Y41E3.11 {ECO:0000313|EMBL:CAX32487.1}; Y41E3.11	B9WRU1;Q9U2H8;F5GUI4	[205220000.0, 98804000.0, 81323000.0]	8.10873	9.85246	3	269.04	0	2	S	IVSSAGGRSSSFTQQSPRFATTPIPSVIPPT
1	C0Z1Y5	22	10003	0.828377	phospho	C16A11.10 {ECO:0000313|EMBL:CCD62427.1	C0Z1Y5	[0.0, 0.0, 3608100.0]	6.08016	8.17644	1	116.39	0	3	S	PKEQNPSEIKKIRRKSETDNENVAGNRENIP
1	C1P623	78	10003	0.982954	phospho	nsy-7 {ECO:0000313|EMBL:CCD65189.2	C1P623;H2KYW5	[29586000.0, 17897000.0, 0.0]	7.19942	9.32725	2	92.886	0	3	S	ESINDDESNSENNKISPPRRQSNPHSSIPAI
1	C1P623	84	10003	0.999602	phospho	nsy-7 {ECO:0000313|EMBL:CCD65189.2	C1P623;H2KYW5	[15433000.0, 31358000.0, 0.0]	7.19304	9.32725	2	73.459	1.36713e-32	3	S	ESNSENNKISPPRRQSNPHSSIPAISSSTVK
1	C1P623	174	10003	0.999998	phospho	nsy-7 {ECO:0000313|EMBL:CCD65189.2	C1P623;H2KYW5	[14009000.0, 8754600.0, 7804900.0]	7.00815	9.32725	3	93.477	0.00124811	2	S	GTEKYHPYGGNSKNDSPIQTRMKGWQREYIK
1	C1P629	60	10003	0.99901	phospho	cfim-2 {ECO:0000313|EMBL:CAX65053.1	C1P629;Q18937;C6KRJ2;I7KSC2	[370889984.0, 0.0, 171330000.0]	8.25705	9.89622	2	169.09	0	2	S	EAIAPTNSTESAKPVSPTITTVTAPTAGIGA
1	C1P629	62	10003	0.832891	phospho	cfim-2 {ECO:0000313|EMBL:CAX65053.1	C1P629;Q18937;C6KRJ2;I7KSC2	[201520000.0, 4046400.0, 6385800.0]	7.84912	9.89622	3	121.93	0	3	T	IAPTNSTESAKPVSPTITTVTAPTAGIGAKP
1	C1P633	329	10003	0.948855	phospho	magi-1 {ECO:0000313|EMBL:CAX65063.1	C1P633;C1P635;C6KRJ8;C1P634;D3YT29	[1665700.0, 30146000.0, 0.0]	7.02547	9.68917	2	129.72	0	3	S	INRKTQYERPYGFGGSSATIDQPVKYGTIPS
1	C1P633	332	10003	0.993329	phospho	magi-1 {ECO:0000313|EMBL:CAX65063.1	C1P633;C1P635;C6KRJ8;C1P634;D3YT29	[1665700.0, 9079800.0, 0.0]	6.55411	9.68917	2	89.024	0	3	T	KTQYERPYGFGGSSATIDQPVKYGTIPSSTN
1	C1P633	366	10003	0.819743	phospho	magi-1 {ECO:0000313|EMBL:CAX65063.1	C1P633;C1P635;C6KRJ8;C1P634;D3YT29	[0.0, 9197200.0, 0.0]	6.48653	9.68917	1	101.62	4.79288e-33	3	S	NNIYSHYNSGTIKSSSSPRDSGFDSSPTRYR
1	C1P633	376	10003	0.994842	phospho	magi-1 {ECO:0000313|EMBL:CAX65063.1	C1P633;C1P635;C6KRJ8;C1P634;D3YT29	[191250000.0, 60734000.0, 7385700.0]	7.9368	9.68917	3	181.98	0	2	S	TIKSSSSPRDSGFDSSPTRYRKFGDPPETAT
1	C1P633	406	10003	0.5	phospho	magi-1 {ECO:0000313|EMBL:CAX65063.1	C1P633;C1P635;C6KRJ8;C1P634;D3YT29	[0.0, 0.0, 16182000.0]	6.73191	9.68917	1	125.97	1.74081e-24	2	S	TSSADYDHHSKMFSRSSNPIFTTDPARIGGE
1	C1P633	407	10003	0.5	phospho	magi-1 {ECO:0000313|EMBL:CAX65063.1	C1P633;C1P635;C6KRJ8;C1P634;D3YT29	[0.0, 0.0, 16182000.0]	6.73191	9.68917	1	125.97	1.74081e-24	2	S	SSADYDHHSKMFSRSSNPIFTTDPARIGGEI
1	C1P633	622	10003	0.960836	phospho	magi-1 {ECO:0000313|EMBL:CAX65063.1	C1P633;C1P635;C6KRJ8;C1P634;D3YT29	[1962200.0, 0.0, 8346000.0]	6.53606	9.68917	2	78.705	0.0173366	3	T	GKIVVKRGSPKTRSRTPSAAFRYGEPQTNMM
1	C1P633	655	10003	0.810625	phospho	magi-1 {ECO:0000313|EMBL:CAX65063.1	C1P633;C1P635;C6KRJ8;C1P634;D3YT29	[0.0, 52586000.0, 28794000.0]	7.4334	9.68917	2	135.72	3.05044e-31	2	T	AAPIPVRSKTPAERQTSRTEEDQNVRNTIQR
1	C1P633	656	10003	0.816022	phospho	magi-1 {ECO:0000313|EMBL:CAX65063.1	C1P633;C1P635;C6KRJ8;C1P634;D3YT29	[27124000.0, 0.0, 0.0]	6.95623	9.68917	1	133.87	7.38621e-31	2	S	APIPVRSKTPAERQTSRTEEDQNVRNTIQRQ
1	C1P633	812	10003	0.999608	phospho	magi-1 {ECO:0000313|EMBL:CAX65063.1	C1P633;C1P635;C6KRJ8;C1P634;D3YT29	[19269000.0, 9524200.0, 2481800.0]	7.01808	9.68917	3	139.25	0	3	S	IIVRRPSRTDPARRGSINSAGPSGSYDVIIH
1	C1P633	815	10003	0.997548	phospho	magi-1 {ECO:0000313|EMBL:CAX65063.1	C1P633;C1P635;C6KRJ8;C1P634;D3YT29	[5097100.0, 0.0, 0.0]	6.2302	9.68917	1	65.801	1.29942e-24	3	S	RRPSRTDPARRGSINSAGPSGSYDVIIHRNE
1	C1P648	548	10003	1	phospho	CELE_F55D12.2 {ECO:0000313|EMBL:CAX65058.1}; F55D12.2	C1P648;Q20833	[0.0, 17961000.0, 0.0]	6.77721	9.14286	1	185.83	0	2	S	SGKEDKHSSRKARPISKVPEEEGGDVSPVFP
1	C1P648	559	10003	1	phospho	CELE_F55D12.2 {ECO:0000313|EMBL:CAX65058.1}; F55D12.2	C1P648;Q20833	[54665000.0, 120750000.0, 105190000.0]	7.97097	9.14286	3	277.98	0	2	S	ARPISKVPEEEGGDVSPVFPRAVRIIETNEG
1	C5NU64	435	10003	0.998114	phospho	CELE_Y34B4A.8 {ECO:0000313|EMBL:CCD70396.1}; Y34B4A.8	C5NU64;H2KZX8	[55404000.0, 6914000.0, 20936000.0]	7.44328	9.29861	3	142.38	0	2	S	GVRIFNFGAIDKIDTSPPSGFTRAQSSISPR
1	C5NU64	448	10003	0.999933	phospho	CELE_Y34B4A.8 {ECO:0000313|EMBL:CCD70396.1}; Y34B4A.8	C5NU64;H2KZX8	[9883500.0, 0.0, 0.0]	6.51779	9.29861	1	120.65	0.00061467	2	S	DTSPPSGFTRAQSSISPRSFRPKEKAPPPPS
1	C6KRH4	361	10003	0.961697	phospho	CELE_F34D10.6 {ECO:0000313|EMBL:CAZ65495.1}; F34D10.6	C6KRH4;Q8MQ63	[3572500.0, 5628100.0, 392660.0]	6.50485	8.22852	3	92.439	7.40057e-28	2	S	TRKKSTSDNTMRSRESDSPEGIEPDVINRIQ
1	C7IVR4-2	162	10003	1	phospho	pqn-41	C7IVR4-2;C7IVR4;C7IVR4-3	[2373900.0, 453830.0, 1814900.0]	6.18964	9.53172	3	214.97	0	3	S	DEMPGNWRISREKRNSIDIQEFPIKIEQFPV
1	C7IVR4-2	492	10003	0.999103	phospho	pqn-41	C7IVR4-2;C7IVR4;C7IVR4-3	[2981300.0, 0.0, 0.0]	5.99728	9.53172	1	67.685	1.68693e-07	2	S	EPPDDVITKEEPTDFSEENIVKKEEICDDFE
1	C7IVR4-2	528	10003	1	phospho	pqn-41	C7IVR4-2;C7IVR4;C7IVR4-3	[6274100.0, 1284300.0, 0.0]	6.40131	9.53172	2	93.909	1.97603e-05	2	S	DVKPDVYKININKMISPPSPPPKKGIIIKKD
1	C7IVR4-2	531	10003	1	phospho	pqn-41	C7IVR4-2;C7IVR4;C7IVR4-3	[14683000.0, 5741100.0, 3282700.0]	6.89775	9.53172	3	122.34	6.64081e-12	2	S	PDVYKININKMISPPSPPPKKGIIIKKDTKK
1	C7IVR4-2	1244	10003	1	phospho	pqn-41	C7IVR4-2;C7IVR4;C7IVR4-3	[93898000.0, 80381000.0, 51496000.0]	7.87655	9.53172	3	184.21	0	3	S	AATAQPSAAAAKRPASETPPNGIPKVPRHDE
1	C7IVR4-2	1246	10003	1	phospho	pqn-41	C7IVR4-2;C7IVR4;C7IVR4-3	[112700000.0, 88701000.0, 52844000.0]	7.92813	9.53172	3	180.76	0	3	T	TAQPSAAAAKRPASETPPNGIPKVPRHDEQQ
1	C7IVR4-2	1505	10003	0.988642	phospho	pqn-41	C7IVR4-2;C7IVR4;C7IVR4-3	[0.0, 10141000.0, 2851300.0]	6.63656	9.53172	2	47.647	1.93446e-15	3	S	PTDIQSTSSSSAAPASAPAPRAGAGAGATSS
1	C7IVR4-2	1558	10003	0.515349	phospho	pqn-41	C7IVR4-2;C7IVR4;C7IVR4-3	[6379300.0, 8640500.0, 0.0]	6.69954	9.53172	2	81.016	0	3	T	HHQKSAAPSAPPRDVTSAHAPPPPASSAPIV
1	C7IVR4-2	1559	10003	0.526729	phospho	pqn-41	C7IVR4-2;C7IVR4;C7IVR4-3	[6379300.0, 8640500.0, 0.0]	6.69954	9.53172	2	81.016	0	3	S	HQKSAAPSAPPRDVTSAHAPPPPASSAPIVG
1	C7IVR4-2	1569	10003	0.740496	phospho	pqn-41	C7IVR4-2;C7IVR4;C7IVR4-3	[7154800.0, 0.0, 0.0]	6.37748	9.53172	1	75.106	0	3	S	PRDVTSAHAPPPPASSAPIVGAPRQGATPQA
1	C7IVS5	134	10003	0.999999	phospho	pqn-80 {ECO:0000313|EMBL:CBB16282.1	C7IVS5;A0A0K3ARW1;C7IVS6;A0A0K3AX73;A0A0K3AUX0;A0A0K3AU69;A0A0K3ARB9;A0A0K3ARW5;A0A0K3ARX0;A0A0K3AX82;A0A0K3AU76;A0A0K3ARC4	[178600000.0, 0.0, 11310000.0]	7.80143	9.7014	2	94.352	0	3	S	SKKGGFYVGKGDVKDSNDEDEEEEEETDVEE
1	C7IVS5	220	10003	1	phospho	pqn-80 {ECO:0000313|EMBL:CBB16282.1	C7IVS5;A0A0K3ARW1;C7IVS6;A0A0K3AX73;A0A0K3AUX0;A0A0K3AU69;A0A0K3ARB9;A0A0K3ARW5;A0A0K3ARX0;A0A0K3AX82;A0A0K3AU76;A0A0K3ARC4	[61942000.0, 28989000.0, 4741200.0]	7.50366	9.7014	3	154.19	0	2	S	SSSSSIKKIPAPRKPSPPPAVEPTRSVEIIE
1	C7IVS5	319	10003	0.988428	phospho	pqn-80 {ECO:0000313|EMBL:CBB16282.1	C7IVS5;A0A0K3ARW1;C7IVS6;A0A0K3AX73;A0A0K3AUX0;A0A0K3AU69;A0A0K3ARB9;A0A0K3ARW5;A0A0K3ARX0;A0A0K3AX82;A0A0K3AU76;A0A0K3ARC4	[42848000.0, 0.0, 4067300.0]	7.19419	9.7014	2	122.29	5.30347e-24	2	S	KICKQQEEIAKQKPSSSSVTPSKPAAPTAST
1	C7IVS5	321	10003	0.584155	phospho	pqn-80 {ECO:0000313|EMBL:CBB16282.1	C7IVS5;A0A0K3ARW1;C7IVS6;A0A0K3AX73;A0A0K3AUX0;A0A0K3AU69;A0A0K3ARB9;A0A0K3ARW5;A0A0K3ARX0;A0A0K3AX82;A0A0K3AU76;A0A0K3ARC4	[0.0, 0.0, 4537100.0]	6.17966	9.7014	1	81.651	3.44197e-07	2	S	CKQQEEIAKQKPSSSSVTPSKPAAPTASTPK
1	C7IVS5	323	10003	0.992476	phospho	pqn-80 {ECO:0000313|EMBL:CBB16282.1	C7IVS5;A0A0K3ARW1;C7IVS6;A0A0K3AX73;A0A0K3AUX0;A0A0K3AU69;A0A0K3ARB9;A0A0K3ARW5;A0A0K3ARX0;A0A0K3AX82;A0A0K3AU76;A0A0K3ARC4	[28463000.0, 0.0, 4537100.0]	7.04139	9.7014	2	122.29	5.30347e-24	2	T	QQEEIAKQKPSSSSVTPSKPAAPTASTPKKE
1	C7IVS5	334	10003	0.753559	phospho	pqn-80 {ECO:0000313|EMBL:CBB16282.1	C7IVS5;A0A0K3ARW1;C7IVS6;A0A0K3AX73;A0A0K3AUX0;A0A0K3AU69;A0A0K3ARB9;A0A0K3ARW5;A0A0K3ARX0;A0A0K3AX82;A0A0K3AU76;A0A0K3ARC4	[13924000.0, 0.0, 0.0]	6.66664	9.7014	1	78.541	0.00224519	2	T	SSSVTPSKPAAPTASTPKKEEIGTIETFIKN
1	C9IY22	12	10003	0.727401	phospho	CELE_ZK1058.9 {ECO:0000313|EMBL:CBG22756.1}; ZK1058.9	C9IY22;C9IY21	[0.0, 0.0, 222350.0]	4.86992	8.65234	1	168.45	0	2	S	____MPEYNNYRFNRSRSVDISSISREKYIS
1	C9IY22	14	10003	0.999969	phospho	CELE_ZK1058.9 {ECO:0000313|EMBL:CBG22756.1}; ZK1058.9	C9IY22;C9IY21	[0.0, 964310.0, 5517800.0]	6.3346	8.65234	2	119.54	4.50181e-21	2	S	__MPEYNNYRFNRSRSVDISSISREKYISRW
1	D0FK02	199	10003	0.54883	phospho	CELE_Y116A8C.10 {ECO:0000313|EMBL:CAB55148.2}; Y116A8C.10	D0FK02	[4331400.0, 0.0, 0.0]	6.15951	8.17255	1	42.068	0.0449634	2	T	TISRFFDSCIDRTRRTSINSSSSSFFTKPRS
1	D0FK02	206	10003	0.761307	phospho	CELE_Y116A8C.10 {ECO:0000313|EMBL:CAB55148.2}; Y116A8C.10	D0FK02	[2499600.0, 3908000.0, 5439500.0]	6.59649	8.17255	3	136.26	7.00649e-45	2	S	SCIDRTRRTSINSSSSSFFTKPRSMTPNIPG
1	D0FK02	214	10003	0.541845	phospho	CELE_Y116A8C.10 {ECO:0000313|EMBL:CAB55148.2}; Y116A8C.10	D0FK02	[10534000.0, 1264200.0, 2145600.0]	6.66726	8.17255	3	75.3	0	3	S	TSINSSSSSFFTKPRSMTPNIPGASASAAAA
1	D0PV95	133	10003	0.885413	phospho	laf-1 {ECO:0000303|PubMed:19361491	D0PV95;Q4W5R4	[3630400.0, 0.0, 4511100.0]	6.43358	9.20111	2	94.387	4.72138e-10	2	S	GGGGGYNRQDRGDGGSSNFSRGGYNNRDEGS
1	D0PV95	678	10003	1	phospho	laf-1 {ECO:0000303|PubMed:19361491	D0PV95;Q4W5R4	[0.0, 0.0, 1857400.0]	5.79178	9.20111	1	80.316	7.00154e-13	2	S	GGNGGGGGFGGGGQRSGGGGGFQSGGGGGRQ
1	D0VWL6	1018	10003	0.999187	phospho	fln-2 {ECO:0000313|EMBL:CCD65284.3	D0VWL6;A0A0K3AW96;A0A0K3AT80;D0VWL7;A0A0K3ASN4	[1275700.0, 0.0, 0.0]	5.62863	11.2733	1	139.08	0	2	S	VEDRGERRQEMERTMSYYSEISGPGIVRAPV
1	D0VWL6	1234	10003	0.980233	phospho	fln-2 {ECO:0000313|EMBL:CCD65284.3	D0VWL6;A0A0K3AW96;A0A0K3AT80;D0VWL7;A0A0K3ASN4	[206270000.0, 136930000.0, 127110000.0]	8.19526	11.2733	3	138.61	0	2	S	GGTSIISGAFRETARSPISARSPTSPTIIQH
1	D0VWL6	1237	10003	0.970673	phospho	fln-2 {ECO:0000313|EMBL:CCD65284.3	D0VWL6;A0A0K3AW96;A0A0K3AT80;D0VWL7;A0A0K3ASN4	[54561000.0, 52255000.0, 34554000.0]	7.67324	11.2733	3	105.46	0	3	S	SIISGAFRETARSPISARSPTSPTIIQHARQ
1	D0VWL6	1240	10003	0.997616	phospho	fln-2 {ECO:0000313|EMBL:CCD65284.3	D0VWL6;A0A0K3AW96;A0A0K3AT80;D0VWL7;A0A0K3ASN4	[12687000.0, 116180000.0, 85164000.0]	7.85336	11.2733	3	193.06	0	3	S	SGAFRETARSPISARSPTSPTIIQHARQRSE
1	D0VWL6	1242	10003	0.992823	phospho	fln-2 {ECO:0000313|EMBL:CCD65284.3	D0VWL6;A0A0K3AW96;A0A0K3AT80;D0VWL7;A0A0K3ASN4	[2235900.0, 86004000.0, 96313000.0]	7.789	11.2733	3	179.27	0	2	T	AFRETARSPISARSPTSPTIIQHARQRSEET
1	D0VWL6	1243	10003	0.999892	phospho	fln-2 {ECO:0000313|EMBL:CCD65284.3	D0VWL6;A0A0K3AW96;A0A0K3AT80;D0VWL7;A0A0K3ASN4	[176050000.0, 171220000.0, 67324000.0]	8.1405	11.2733	3	225.33	0	2	S	FRETARSPISARSPTSPTIIQHARQRSEETM
1	D0VWL6	1254	10003	0.999964	phospho	fln-2 {ECO:0000313|EMBL:CCD65284.3	D0VWL6;A0A0K3AW96;A0A0K3AT80;D0VWL7;A0A0K3ASN4	[218170000.0, 282489984.0, 76788000.0]	8.28439	11.2733	3	142.93	0	2	S	RSPTSPTIIQHARQRSEETMIRSPQIIRESR
1	D0VWL6	1257	10003	0.977343	phospho	fln-2 {ECO:0000313|EMBL:CCD65284.3	D0VWL6;A0A0K3AW96;A0A0K3AT80;D0VWL7;A0A0K3ASN4	[116320000.0, 0.0, 0.0]	7.58853	11.2733	1	64.705	3.70266e-09	2	T	TSPTIIQHARQRSEETMIRSPQIIRESRKAD
1	D0VWL6	1261	10003	0.992355	phospho	fln-2 {ECO:0000313|EMBL:CCD65284.3	D0VWL6;A0A0K3AW96;A0A0K3AT80;D0VWL7;A0A0K3ASN4	[1146400.0, 218060000.0, 45759000.0]	7.94607	11.2733	3	142.93	0	3	S	IIQHARQRSEETMIRSPQIIRESRKADKPWQ
1	D0VWL6	1268	10003	1	phospho	fln-2 {ECO:0000313|EMBL:CCD65284.3	D0VWL6;A0A0K3AW96;A0A0K3AT80;D0VWL7;A0A0K3ASN4	[2649300.0, 12383000.0, 0.0]	6.6999	11.2733	2	82.437	0.0225995	2	S	RSEETMIRSPQIIRESRKADKPWQSSYAPSS
1	D0VWL6	1289	10003	1	phospho	fln-2 {ECO:0000313|EMBL:CCD65284.3	D0VWL6;A0A0K3AW96;A0A0K3AT80;D0VWL7;A0A0K3ASN4	[475600.0, 0.0, 10799000.0]	6.57498	11.2733	2	65.833	1.85996e-24	2	S	PWQSSYAPSSSRNAFSQSPHRDWSASTVYDR
1	D0VWL6	1291	10003	1	phospho	fln-2 {ECO:0000313|EMBL:CCD65284.3	D0VWL6;A0A0K3AW96;A0A0K3AT80;D0VWL7;A0A0K3ASN4	[475600.0, 52049000.0, 10799000.0]	7.32444	11.2733	3	111.97	0	2	S	QSSYAPSSSRNAFSQSPHRDWSASTVYDRVY
1	D0VWL6	1308	10003	0.963156	phospho	fln-2 {ECO:0000313|EMBL:CCD65284.3	D0VWL6;A0A0K3AW96;A0A0K3AT80;D0VWL7;A0A0K3ASN4	[1978200.0, 1709200.0, 0.0]	6.0896	11.2733	2	83.204	4.53873e-14	2	S	HRDWSASTVYDRVYNSNSDVERTISPSDPSR
1	D0VWL6	1310	10003	0.991089	phospho	fln-2 {ECO:0000313|EMBL:CCD65284.3	D0VWL6;A0A0K3AW96;A0A0K3AT80;D0VWL7;A0A0K3ASN4	[0.0, 0.0, 9788300.0]	6.51359	11.2733	1	188.15	0	2	S	DWSASTVYDRVYNSNSDVERTISPSDPSRNR
1	D0VWL6	1317	10003	0.999566	phospho	fln-2 {ECO:0000313|EMBL:CCD65284.3	D0VWL6;A0A0K3AW96;A0A0K3AT80;D0VWL7;A0A0K3ASN4	[101650000.0, 96531000.0, 128180000.0]	8.03658	11.2733	3	110.08	0	2	S	YDRVYNSNSDVERTISPSDPSRNRNIRETTT
1	D0VWL6	1322	10003	0.998829	phospho	fln-2 {ECO:0000313|EMBL:CCD65284.3	D0VWL6;A0A0K3AW96;A0A0K3AT80;D0VWL7;A0A0K3ASN4	[6851800.0, 0.0, 0.0]	6.35868	11.2733	1	67.102	0.00107262	2	S	NSNSDVERTISPSDPSRNRNIRETTTVIHRT
1	D0VWL6	1331	10003	0.82025	phospho	fln-2 {ECO:0000313|EMBL:CCD65284.3	D0VWL6;A0A0K3AW96;A0A0K3AT80;D0VWL7;A0A0K3ASN4	[1143100032.0, 944310016.0, 1158599936.0]	9.03423	11.2733	3	164.89	0	3	T	ISPSDPSRNRNIRETTTVIHRTPSPTGIRST
1	D0VWL6	1332	10003	0.747067	phospho	fln-2 {ECO:0000313|EMBL:CCD65284.3	D0VWL6;A0A0K3AW96;A0A0K3AT80;D0VWL7;A0A0K3ASN4	[0.0, 6982300.0, 5736600.0]	6.62733	11.2733	2	133.96	0	3	T	SPSDPSRNRNIRETTTVIHRTPSPTGIRSTQ
1	D0VWL6	1337	10003	0.999952	phospho	fln-2 {ECO:0000313|EMBL:CCD65284.3	D0VWL6;A0A0K3AW96;A0A0K3AT80;D0VWL7;A0A0K3ASN4	[59318000.0, 0.0, 107610000.0]	7.74541	11.2733	2	188.32	0	3	T	SRNRNIRETTTVIHRTPSPTGIRSTQITETI
1	D0VWL6	1339	10003	0.999996	phospho	fln-2 {ECO:0000313|EMBL:CCD65284.3	D0VWL6;A0A0K3AW96;A0A0K3AT80;D0VWL7;A0A0K3ASN4	[1141200000.0, 951289984.0, 1272899968.0]	9.04991	11.2733	3	188.32	0	2	S	NRNIRETTTVIHRTPSPTGIRSTQITETITR
1	D0VWL6	1359	10003	0.893172	phospho	fln-2 {ECO:0000313|EMBL:CCD65284.3	D0VWL6;A0A0K3AW96;A0A0K3AT80;D0VWL7;A0A0K3ASN4	[0.0, 68702000.0, 74784000.0]	7.67969	11.2733	2	134.45	0	3	S	RSTQITETITRTTHRSPSPPRGVSNTSFGSV
1	D0VWL6	1361	10003	0.999521	phospho	fln-2 {ECO:0000313|EMBL:CCD65284.3	D0VWL6;A0A0K3AW96;A0A0K3AT80;D0VWL7;A0A0K3ASN4	[0.0, 110400000.0, 48202000.0]	7.72319	11.2733	2	134.45	0	3	S	TQITETITRTTHRSPSPPRGVSNTSFGSVRT
1	D0VWL6	1386	10003	0.999982	phospho	fln-2 {ECO:0000313|EMBL:CCD65284.3	D0VWL6;A0A0K3AW96;A0A0K3AT80;D0VWL7;A0A0K3ASN4	[505510016.0, 319510016.0, 323020000.0]	8.58284	11.2733	3	188.07	0	3	S	FGSVRTQEFAERIARSPSPTGYEREFVEKRT;PTGIRTQEFAERIARSPSPTGYEREFVEKRT
1	D0VWL6	1388	10003	0.999859	phospho	fln-2 {ECO:0000313|EMBL:CCD65284.3	D0VWL6;A0A0K3AW96;A0A0K3AT80;D0VWL7;A0A0K3ASN4	[535390016.0, 365129984.0, 363769984.0]	8.62473	11.2733	3	148.76	0	2	S	GIRTQEFAERIARSPSPTGYEREFVEKRTTY;SVRTQEFAERIARSPSPTGYEREFVEKRTTY
1	D0VWL6	1405	10003	0.955938	phospho	fln-2 {ECO:0000313|EMBL:CCD65284.3	D0VWL6;A0A0K3AW96;A0A0K3AT80;D0VWL7;A0A0K3ASN4	[0.0, 0.0, 107600000.0]	7.55469	11.2733	1	73.726	0.00111219	3	S	TGYEREFVEKRTTYRSPSPARTSSVAHSHIS
1	D0VWL6	1407	10003	0.999141	phospho	fln-2 {ECO:0000313|EMBL:CCD65284.3	D0VWL6;A0A0K3AW96;A0A0K3AT80;D0VWL7;A0A0K3ASN4	[0.0, 0.0, 107600000.0]	7.55469	11.2733	1	73.726	2.94273e-44	3	S	YEREFVEKRTTYRSPSPARTSSVAHSHISEV
1	D0VWL6	1425	10003	0.999625	phospho	fln-2 {ECO:0000313|EMBL:CCD65284.3	D0VWL6;A0A0K3AW96;A0A0K3AT80;D0VWL7;A0A0K3ASN4	[89290000.0, 0.0, 0.0]	7.47368	11.2733	1	110.44	0	5	S	RTSSVAHSHISEVPISPIQGMDTPFDHHERV
1	D0VWL6	1497	10003	0.999999	phospho	fln-2 {ECO:0000313|EMBL:CCD65284.3	D0VWL6;A0A0K3AW96;A0A0K3AT80;D0VWL7;A0A0K3ASN4	[21369000.0, 87257000.0, 555010.0]	7.56103	11.2733	3	135.26	0	3	S	KRYFGDTIEKKDRPPSAGYYSSVQQRSTSPE
1	D0VWL6	1510	10003	0.994984	phospho	fln-2 {ECO:0000313|EMBL:CCD65284.3	D0VWL6;A0A0K3AW96;A0A0K3AT80;D0VWL7;A0A0K3ASN4	[517600000.0, 537580032.0, 13166000.0]	8.55159	11.2733	3	119.62	2.97917e-20	2	S	PPSAGYYSSVQQRSTSPEYSTVYERYDRKSE
1	D0VWL6	1513	10003	0.949378	phospho	fln-2 {ECO:0000313|EMBL:CCD65284.3	D0VWL6;A0A0K3AW96;A0A0K3AT80;D0VWL7;A0A0K3ASN4	[0.0, 0.0, 6664500.0]	6.34665	11.2733	1	90.707	7.91783e-06	2	Y	AGYYSSVQQRSTSPEYSTVYERYDRKSEKPD
1	D0VWL6	1515	10003	0.527314	phospho	fln-2 {ECO:0000313|EMBL:CCD65284.3	D0VWL6;A0A0K3AW96;A0A0K3AT80;D0VWL7;A0A0K3ASN4	[4560600.0, 0.0, 0.0]	6.1819	11.2733	1	66.246	0.00113044	2	T	YYSSVQQRSTSPEYSTVYERYDRKSEKPDIP
1	D0VWL6	1517	10003	0.695551	phospho	fln-2 {ECO:0000313|EMBL:CCD65284.3	D0VWL6;A0A0K3AW96;A0A0K3AT80;D0VWL7;A0A0K3ASN4	[0.0, 1236400.0, 1856400.0]	6.01323	11.2733	2	40.377	0.015882	2	Y	SSVQQRSTSPEYSTVYERYDRKSEKPDIPPR
1	D0VWL6	1562	10003	0.999208	phospho	fln-2 {ECO:0000313|EMBL:CCD65284.3	D0VWL6;A0A0K3AW96;A0A0K3AT80;D0VWL7;A0A0K3ASN4	[18907000.0, 8019100.0, 0.0]	6.95305	11.2733	2	134.49	3.94178e-33	2	Y	VYSEVTTTRTTTTTEYENIDKKPNVPKKRAT
1	D0VWL6	1577	10003	0.584606	phospho	fln-2 {ECO:0000313|EMBL:CCD65284.3	D0VWL6;A0A0K3AW96;A0A0K3AT80;D0VWL7;A0A0K3ASN4	[0.0, 0.0, 140680000.0]	7.67111	11.2733	1	79.177	1.00239e-23	3	T	YENIDKKPNVPKKRATTPEGHVEPVNDNEEK
1	D0VWL6	1621	10003	0.999149	phospho	fln-2 {ECO:0000313|EMBL:CCD65284.3	D0VWL6;A0A0K3AW96;A0A0K3AT80;D0VWL7;A0A0K3ASN4	[1022700.0, 1901300.0, 0.0]	5.98886	11.2733	2	70.837	2.73902e-08	2	S	FEPVDAPIRRSDEKESIYDIPPQERIHKYPE
1	D0VWL6	1623	10003	0.99177	phospho	fln-2 {ECO:0000313|EMBL:CCD65284.3	D0VWL6;A0A0K3AW96;A0A0K3AT80;D0VWL7;A0A0K3ASN4	[498930.0, 1571200.0, 1258200.0]	6.0451	11.2733	3	52.247	0.00384427	2	Y	PVDAPIRRSDEKESIYDIPPQERIHKYPEEP
1	D0VWL6	1670	10003	0.999998	phospho	fln-2 {ECO:0000313|EMBL:CCD65284.3	D0VWL6;A0A0K3AW96;A0A0K3AT80;D0VWL7;A0A0K3ASN4	[21384000.0, 9673400.0, 0.0]	7.01504	11.2733	2	138.02	0	3	S	TKGRQDDIDEVSRNASFPSAPTINYNERSDE
1	D0VWL6	1673	10003	0.998854	phospho	fln-2 {ECO:0000313|EMBL:CCD65284.3	D0VWL6;A0A0K3AW96;A0A0K3AT80;D0VWL7;A0A0K3ASN4	[3792300.0, 0.0, 0.0]	6.10178	11.2733	1	113.15	0	3	S	RQDDIDEVSRNASFPSAPTINYNERSDEVSN
1	D0VWL6	1697	10003	1	phospho	fln-2 {ECO:0000313|EMBL:CCD65284.3	D0VWL6;A0A0K3AW96;A0A0K3AT80;D0VWL7;A0A0K3ASN4	[1993100.0, 5407900.0, 0.0]	6.39217	11.2733	2	145.86	0	3	Y	RSDEVSNYNRTKEDHYGVVGEYPTAPKIAYS
1	D0VWL6	1714	10003	0.983234	phospho	fln-2 {ECO:0000313|EMBL:CCD65284.3	D0VWL6;A0A0K3AW96;A0A0K3AT80;D0VWL7;A0A0K3ASN4	[0.0, 4451600.0, 1787100.0]	6.31797	11.2733	2	71.451	0.0336931	2	S	VVGEYPTAPKIAYSDSKEAVIREHYAQAKED
1	D0VWL6	2527	10003	1	phospho	fln-2 {ECO:0000313|EMBL:CCD65284.3	D0VWL6;A0A0K3AW96;A0A0K3AT80;D0VWL7;A0A0K3ASN4	[0.0, 961830016.0, 0.0]	8.50598	11.2733	1	183.18	0	3	T	IGAETAVAARERIKHTPQHSSEQIKQTTTTV
1	D0VWL6	2531	10003	0.956421	phospho	fln-2 {ECO:0000313|EMBL:CCD65284.3	D0VWL6;A0A0K3AW96;A0A0K3AT80;D0VWL7;A0A0K3ASN4	[0.0, 961830016.0, 0.0]	8.50598	11.2733	1	183.18	0	3	S	TAVAARERIKHTPQHSSEQIKQTTTTVIQKT
1	D0VWL6	2532	10003	0.849458	phospho	fln-2 {ECO:0000313|EMBL:CCD65284.3	D0VWL6;A0A0K3AW96;A0A0K3AT80;D0VWL7;A0A0K3ASN4	[0.0, 961830016.0, 0.0]	8.50598	11.2733	1	54.103	5.68933e-14	4	S	AVAARERIKHTPQHSSEQIKQTTTTVIQKTP
1	D0VWL6	3048	10003	0.999654	phospho	fln-2 {ECO:0000313|EMBL:CCD65284.3	D0VWL6;A0A0K3AW96;A0A0K3AT80;D0VWL7;A0A0K3ASN4	[38725000.0, 266300000.0, 3912900.0]	8.01275	11.2733	3	118.51	0	2	S	ITDPTGSPIRTEMIKSPGGEDRITFIPNQTG
1	D0VWL6	3277	10003	0.999032	phospho	fln-2 {ECO:0000313|EMBL:CCD65284.3	D0VWL6;A0A0K3AW96;A0A0K3AT80;D0VWL7;A0A0K3ASN4	[9447300.0, 0.0, 2663400.0]	6.60605	11.2733	2	156.11	0	2	S	WNEIPVESAFPVRARSSAEDIPTTSRAVREP
1	D0VWL6	3278	10003	0.819644	phospho	fln-2 {ECO:0000313|EMBL:CCD65284.3	D0VWL6;A0A0K3AW96;A0A0K3AT80;D0VWL7;A0A0K3ASN4	[5209300.0, 0.0, 0.0]	6.23966	11.2733	1	84.653	1.00874e-08	2	S	NEIPVESAFPVRARSSAEDIPTTSRAVREPI
1	D0VWL6	3307	10003	0.989408	phospho	fln-2 {ECO:0000313|EMBL:CCD65284.3	D0VWL6;A0A0K3AW96;A0A0K3AT80;D0VWL7;A0A0K3ASN4	[344750016.0, 184640000.0, 372960000.0]	8.47825	11.2733	3	225.09	0	2	S	PIPPPVTTTYHTREKSSGSNADDEISRIMVR
1	D0VWL6	3308	10003	0.83052	phospho	fln-2 {ECO:0000313|EMBL:CCD65284.3	D0VWL6;A0A0K3AW96;A0A0K3AT80;D0VWL7;A0A0K3ASN4	[344750016.0, 177730000.0, 4749600.0]	8.24488	11.2733	3	153.7	0	2	S	IPPPVTTTYHTREKSSGSNADDEISRIMVRG
1	D0VWL6	3310	10003	1	phospho	fln-2 {ECO:0000313|EMBL:CCD65284.3	D0VWL6;A0A0K3AW96;A0A0K3AT80;D0VWL7;A0A0K3ASN4	[158900000.0, 15486000.0, 200110000.0]	8.09633	11.2733	3	208.39	0	2	S	PPVTTTYHTREKSSGSNADDEISRIMVRGDG
1	D0VWL6	3357	10003	0.989571	phospho	fln-2 {ECO:0000313|EMBL:CCD65284.3	D0VWL6;A0A0K3AW96;A0A0K3AT80;D0VWL7;A0A0K3ASN4	[0.0, 0.0, 671840.0]	5.35014	11.2733	1	49.448	0.0149567	2	S	SDINKEGRITATIIGSKADIPVRIQQIGHNV
1	D0VWM5	266	10003	0.919824	phospho	CELE_F49E2.5 {ECO:0000313|EMBL:CBH29664.1}; F49E2.5	D0VWM5	[0.0, 459960000.0, 0.0]	8.1856	9.61003	1	97.877	0	2	S	QAAPQEKKNKKNKRKSESENVPAASETPVEP
1	D0VWM5	268	10003	0.881017	phospho	CELE_F49E2.5 {ECO:0000313|EMBL:CBH29664.1}; F49E2.5	D0VWM5	[42967000.0, 459960000.0, 48675000.0]	8.2645	9.61003	3	97.776	0	3	S	APQEKKNKKNKRKSESENVPAASETPVEPVV
1	D0VWM5	361	10003	1	phospho	CELE_F49E2.5 {ECO:0000313|EMBL:CBH29664.1}; F49E2.5	D0VWM5	[5087200.0, 0.0, 2296200.0]	6.39114	9.61003	2	116.68	0	2	T	SESESAPAAEPVKEVTPEIVEEVFEKKTVTP
1	D0VWM8-2	18	10003	1	phospho	tdp-1	D0VWM8-2;D0VWM8;D0VWM8-3	[9458500.0, 3410800.0, 8167500.0]	6.84586	9.17682	3	129.06	0	2	S	DETPKVKTEPAAEVKSPIDEVKEIRKEAEIT
1	D0VWM8-2	132	10003	0.994263	phospho	tdp-1	D0VWM8-2;D0VWM8;D0VWM8-3	[42120000.0, 15421000.0, 12497000.0]	7.36821	9.17682	3	110.25	1.20948e-11	2	S	FFVIVAPQSERVRAISSADATSAKRRKVGSS
1	D0VWM8-2	133	10003	0.978602	phospho	tdp-1	D0VWM8-2;D0VWM8;D0VWM8-3	[4090500.0, 0.0, 2580700.0]	6.34708	9.17682	2	55.724	0.00108531	2	S	FVIVAPQSERVRAISSADATSAKRRKVGSSD
1	D0VWM8-2	138	10003	0.939353	phospho	tdp-1	D0VWM8-2;D0VWM8;D0VWM8-3	[14537000.0, 0.0, 0.0]	6.68535	9.17682	1	109.1	1.33996e-11	2	S	PQSERVRAISSADATSAKRRKVGSSDDSDSD
1	D0VWM8-2	394	10003	1	phospho	tdp-1	D0VWM8-2;D0VWM8;D0VWM8-3	[11292000.0, 7675800.0, 2757900.0]	6.85985	9.17682	3	163.86	0	2	S	PFVRPPQDYSYRQQNSPIERRYWAPGDSRGP
1	D0Z5N4-2	626	10003	1	phospho	gcn-2	D0Z5N4-2;D0Z5N4	[6236300.0, 6908700.0, 3828700.0]	6.75266	8.74793	3	137.01	9.9905e-13	2	S	DSIMPMNIRGIVKDHSIGVDAKEWSTPFGKP
1	D0Z5N4-2	878	10003	1	phospho	gcn-2	D0Z5N4-2;D0Z5N4	[25466000.0, 2576100.0, 0.0]	6.97069	8.74793	2	155.79	0	2	S	VGGAAEKSTSIEAMISPNGVKSKGSDVHQTR
1	D0Z5P0	243	10003	0.999368	phospho	sql-1 {ECO:0000313|EMBL:CBI63237.1	D0Z5P0	[16498000.0, 4229000.0, 17522000.0]	7.1055	9.40519	3	191.65	0	3	S	REDIIIIQHQKSTNGSDGGDGERPVVVDIGS
1	D0Z5P0	1252	10003	0.5	phospho	sql-1 {ECO:0000313|EMBL:CBI63237.1	D0Z5P0	[4080800.0, 0.0, 5301700.0]	6.4952	9.40519	2	90.718	7.22644e-28	2	S	QQQQQSSSFFFGSARSTPPPNGPTIADQFVR
1	D0Z5P0	1253	10003	0.5	phospho	sql-1 {ECO:0000313|EMBL:CBI63237.1	D0Z5P0	[4080800.0, 0.0, 5301700.0]	6.4952	9.40519	2	90.718	7.22644e-28	2	T	QQQQSSSFFFGSARSTPPPNGPTIADQFVRF
1	D0Z5P0	1304	10003	1	phospho	sql-1 {ECO:0000313|EMBL:CBI63237.1	D0Z5P0	[2926500.0, 8417900.0, 6728800.0]	6.77991	9.40519	3	144.06	0	2	S	QPSTPGISIESPRQKSPNPQNSSQTASASSS
1	D0Z5P0	1315	10003	0.850445	phospho	sql-1 {ECO:0000313|EMBL:CBI63237.1	D0Z5P0	[7127500.0, 0.0, 0.0]	6.37582	9.40519	1	114.6	0	3	S	PRQKSPNPQNSSQTASASSSAAAIDSIIR__
1	D2YW11	292	10003	0.91105	phospho	CELE_W06F12.2 {ECO:0000313|EMBL:CBI83239.1}; W06F12.2	D2YW11;D2YW10;Q8WQB8	[0.0, 0.0, 14026000.0]	6.66981	8.38674	1	43.903	5.58462e-19	3	S	HVGSWVRDQQSIAIISDRGHEARSEPITVSK
1	D2YW11	300	10003	0.980895	phospho	CELE_W06F12.2 {ECO:0000313|EMBL:CBI83239.1}; W06F12.2	D2YW11;D2YW10;Q8WQB8	[0.0, 2204300.0, 14026000.0]	6.73321	8.38674	2	59.634	5.25378e-25	3	S	QQSIAIISDRGHEARSEPITVSKIVQPTTIK
1	D3DEL7	350	10003	0.995445	phospho	jac-1 {ECO:0000313|EMBL:CBJ25105.1	D3DEL7;A0A078BPN7	[0.0, 8405600.0, 0.0]	6.44745	9.99387	1	115.17	0	3	S	IRPAAPQRHVPARKVSESVQPPGQPQMVEVG
1	D3DEL7	352	10003	0.594089	phospho	jac-1 {ECO:0000313|EMBL:CBJ25105.1	D3DEL7;A0A078BPN7	[0.0, 27802000.0, 0.0]	6.96695	9.99387	1	63.625	8.48738e-41	3	S	PAAPQRHVPARKVSESVQPPGQPQMVEVGDD
1	D3DEL7	593	10003	1	phospho	jac-1 {ECO:0000313|EMBL:CBJ25105.1	D3DEL7;A0A078BPN7	[4861600.0, 37635000.0, 0.0]	7.15123	9.99387	2	59.748	0	4	S	RFGAVPIIQEEMVRESPPIPERDDSPPPIRR
1	D3DEL7	602	10003	1	phospho	jac-1 {ECO:0000313|EMBL:CBJ25105.1	D3DEL7;A0A078BPN7	[4861600.0, 37635000.0, 0.0]	7.15123	9.99387	2	59.748	0	4	S	EEMVRESPPIPERDDSPPPIRRANNNVQWRD
1	D3DEL7	997	10003	1	phospho	jac-1 {ECO:0000313|EMBL:CBJ25105.1	D3DEL7;A0A078BPN7	[1699300.0, 0.0, 3384900.0]	6.2291	9.99387	2	58.592	0.0104051	2	S	KYAIRDFIDKIPEPGSPRRSAISDQTIGAVI
1	D3DEL7	1101	10003	0.945155	phospho	jac-1 {ECO:0000313|EMBL:CBJ25105.1	D3DEL7;A0A078BPN7	[11564000.0, 1888400.0, 0.0]	6.65168	9.99387	2	135.98	0	3	S	GTARRGDSSTIARPISSQGRERPSMHQIDET
1	D3DEL7	1109	10003	0.978518	phospho	jac-1 {ECO:0000313|EMBL:CBJ25105.1	D3DEL7;A0A078BPN7	[2729900.0, 5000400.0, 0.0]	6.41108	9.99387	2	46.237	1.54811e-26	3	S	STIARPISSQGRERPSMHQIDETISSGGGYG
1	D3DEL7	1134	10003	0.774515	phospho	jac-1 {ECO:0000313|EMBL:CBJ25105.1	D3DEL7;A0A078BPN7	[8007200.0, 10728000.0, 0.0]	6.79554	9.99387	2	74.364	3.33208e-14	3	T	SGGGYGTMESNNRAGTIRPASATSQTIQRRY
1	D3DEL7	1139	10003	0.999192	phospho	jac-1 {ECO:0000313|EMBL:CBJ25105.1	D3DEL7;A0A078BPN7	[144440000.0, 77088000.0, 6238600.0]	7.88037	9.99387	3	162.81	0	2	S	GTMESNNRAGTIRPASATSQTIQRRYDQVPR
1	D3DEL7	1141	10003	0.815112	phospho	jac-1 {ECO:0000313|EMBL:CBJ25105.1	D3DEL7;A0A078BPN7	[27396000.0, 11291000.0, 0.0]	7.11044	9.99387	2	162.81	0	2	T	MESNNRAGTIRPASATSQTIQRRYDQVPRDG
1	D3DEL7	1142	10003	0.992653	phospho	jac-1 {ECO:0000313|EMBL:CBJ25105.1	D3DEL7;A0A078BPN7	[144440000.0, 71467000.0, 1725900.0]	7.8606	9.99387	3	162.81	0	3	S	ESNNRAGTIRPASATSQTIQRRYDQVPRDGP
1	D3DEL7	1159	10003	0.999986	phospho	jac-1 {ECO:0000313|EMBL:CBJ25105.1	D3DEL7;A0A078BPN7	[32038000.0, 19176000.0, 9126900.0]	7.30349	9.99387	3	206.64	0	2	Y	TIQRRYDQVPRDGPVYSSVQKPSPRGGGGGG
1	D3DEL7	1166	10003	1	phospho	jac-1 {ECO:0000313|EMBL:CBJ25105.1	D3DEL7;A0A078BPN7	[28007000.0, 9514000.0, 11249000.0]	7.21103	9.99387	3	206.64	0	2	S	QVPRDGPVYSSVQKPSPRGGGGGGNIDDSWV
1	D3KFX0	75	10003	0.999191	phospho	CELE_Y65A5A.2 {ECO:0000313|EMBL:CBJ25113.1}; Y65A5A.2	D3KFX0	[7508300.0, 0.0, 0.0]	6.39842	8.07978	1	131.35	8.04952e-30	2	S	IIVEVPDEEIVPRSSSSEEINNGERITNFET
1	D3KZG3	1222	10003	0.992328	phospho	tmc-1	D3KZG3	[2092500.0, 0.0, 4040700.0]	6.31057	8.35397	2	81.525	0.0211161	2	S	DSAPESSKKRFRISVSPTKTIAPASASRAQH
1	D3KZG3	1280	10003	1	phospho	tmc-1	D3KZG3	[0.0, 0.0, 4408900.0]	6.16721	8.35397	1	133.86	3.97969e-43	2	S	IPPIRAPRVQFDEDDSPRQID__________
1	D3YT50	26	10003	0.628826	phospho	sir-2.1 {ECO:0000313|EMBL:CBK19468.1	D3YT50;Q21921	[1171300.0, 0.0, 0.0]	5.59155	9.44003	1	64.035	1.34997e-40	2	S	DAPETNTDSSRQRTESTTSVSSESWQNNDEM
1	D3YT50	402	10003	0.957216	phospho	sir-2.1 {ECO:0000313|EMBL:CBK19468.1	D3YT50;Q21921	[0.0, 6364300.0, 4810400.0]	6.57111	9.44003	2	154.46	0	2	S	EDFINICMKEKRNDDSSDEPTIKKPRMSVAD
1	D3YT50	435	10003	0.993193	phospho	sir-2.1 {ECO:0000313|EMBL:CBK19468.1	D3YT50;Q21921	[0.0, 0.0, 10514000.0]	6.54465	9.44003	1	46.558	7.99607e-06	3	S	MDSEKNNFQEIQKHKSEDDDDTRNSDDIIKK
1	D3YT50	441	10003	0.503404	phospho	sir-2.1 {ECO:0000313|EMBL:CBK19468.1	D3YT50;Q21921	[502260.0, 2269900.0, 10514000.0]	6.64628	9.44003	3	127.92	0	3	T	NFQEIQKHKSEDDDDTRNSDDIIKKIKHPRI
1	D3YT50	444	10003	0.899146	phospho	sir-2.1 {ECO:0000313|EMBL:CBK19468.1	D3YT50;Q21921	[502260.0, 2269900.0, 10514000.0]	6.64628	9.44003	3	168.3	0	2	S	EIQKHKSEDDDDTRNSDDIIKKIKHPRIISI
1	D3YT50	526	10003	1	phospho	sir-2.1 {ECO:0000313|EMBL:CBK19468.1	D3YT50;Q21921	[38736000.0, 7727800.0, 32289000.0]	7.41914	9.44003	3	229.62	0	2	S	SSNADSEANQISRAQSIDDFVISDEDRKNTI
1	D3YT50	533	10003	1	phospho	sir-2.1 {ECO:0000313|EMBL:CBK19468.1	D3YT50;Q21921	[0.0, 0.0, 8365500.0]	6.44537	9.44003	1	182.21	0	2	S	ANQISRAQSIDDFVISDEDRKNTIHIDIQRA
1	D5MCN2	308	10003	0.999028	phospho	larp-1	D5MCN2	[37596000.0, 70740000.0, 46512000.0]	7.71278	10.104	3	301.57	0	2	S	NDEAVRRRSGEEDSASGDEQQYWSRSKDNKS
1	D5MCN2	323	10003	1	phospho	larp-1	D5MCN2	[371280000.0, 369710.0, 79399000.0]	8.1771	10.104	3	216.86	0	1	S	SGDEQQYWSRSKDNKSPINEMSSDRVVDSGS
1	D5MCN2	365	10003	0.976356	phospho	larp-1	D5MCN2	[23745000.0, 0.0, 0.0]	6.89845	10.104	1	75.436	0	3	T	GWKKKVNNKAGSDMPTPPNSTSPHQSESNSP
1	D5MCN2	729	10003	0.698364	phospho	larp-1	D5MCN2	[0.0, 0.0, 32443000.0]	7.034	10.104	1	121.34	1.94789e-37	2	S	EEVKTRKGKGKGRITSGSQSTNDNKRQPQQQ
1	D5MCN2	807	10003	0.997438	phospho	larp-1	D5MCN2	[1838400.0, 709900.0, 0.0]	5.92913	10.104	2	105.13	0.00107714	2	T	SEEIGDDVISKIIIMTPSRRTIDRTGDFSTR
1	D5MCN2	894	10003	0.983953	phospho	larp-1	D5MCN2	[0.0, 42428000.0, 0.0]	7.15053	10.104	1	169.75	0	3	T	SDEPPEIPIPSGTQPTPDSVWTKKAKERAAA
1	D5MCN2	945	10003	1	phospho	larp-1	D5MCN2	[2732600.0, 0.0, 0.0]	5.95946	10.104	1	91.812	0.00116144	2	S	RFYPISKPTAPIDAKSPRKKKTRHSEKPPVE
1	D5MCN2-2	584	10003	1	phospho	larp-1	D5MCN2-2	[0.0, 6100800.0, 0.0]	6.30827	7.73568	1	52.071	0.00959146	2	S	EEIWTVPQEKDIPPKSPMQRRESEEQKMNRF
1	D6RYE4	408	10003	0.99815	phospho	CELE_Y59E9AL.36 {ECO:0000313|EMBL:CCD74084.1}; Y59E9AL.36	D6RYE4	[4872500.0, 0.0, 5941000.0]	6.55685	8.33692	2	185.96	0	2	S	KRIRKNIKTQIESAFSPSTSIPSCSTGRAPP
1	D6RYE4	425	10003	0.540621	phospho	CELE_Y59E9AL.36 {ECO:0000313|EMBL:CCD74084.1}; Y59E9AL.36	D6RYE4	[0.0, 27846000.0, 0.0]	6.96764	8.33692	1	123.16	0	3	T	STSIPSCSTGRAPPPTSPEDEAPSTSESIQN
1	D7SFQ2	296	10003	1	phospho	CELE_W04A8.6 {ECO:0000313|EMBL:CBM41234.1}; W04A8.6	D7SFQ2;D7SFQ3	[4438400.0, 0.0, 1154000.0]	6.27048	8.57588	2	156.17	0	2	S	SAQNSTQNAQNPMPKSIEDDIDAQDEVRVFR
1	D7SFQ2	373	10003	0.999149	phospho	CELE_W04A8.6 {ECO:0000313|EMBL:CBM41234.1}; W04A8.6	D7SFQ2;D7SFQ3	[16052000.0, 4245500.0, 0.0]	6.83032	8.57588	2	102.9	0.000185808	2	S	IFEGNIRKIGGGRRHSDSDIFKGGPDTISIT
1	D7SFQ2	375	10003	0.980635	phospho	CELE_W04A8.6 {ECO:0000313|EMBL:CBM41234.1}; W04A8.6	D7SFQ2;D7SFQ3	[2088800.0, 0.0, 0.0]	5.84278	8.57588	1	88.495	0.00139831	2	S	EGNIRKIGGGRRHSDSDIFKGGPDTISITPS
1	D9N129	104	10003	0.999779	phospho	wdr-20 {ECO:0000312|EMBL:CBO21933.1	D9N129;D9N129-2	[4407500.0, 13365000.0, 0.0]	6.77263	8.71458	2	126.62	0	3	S	TVRVSFINGAEKSVESPEAVAPTSSTYEHHK
1	D9N129	532	10003	0.999727	phospho	wdr-20 {ECO:0000312|EMBL:CBO21933.1	D9N129;D9N129-2	[25387000.0, 0.0, 16226000.0]	7.14211	8.71458	2	92.956	0	4	S	QTNSIVGRIEDIQEVSPGGAGVNASSDSQSI
1	D9PTP5	61	10003	1	phospho	snx-6 {ECO:0000313|EMBL:CBW44400.1	D9PTP5;D9PTP6;D9PTP7;D9PTP8	[67597000.0, 8375900.0, 7689000.0]	7.44541	8.82029	3	309.09	0	2	S	TNDDTFRTARSTINDSQNTTVVQEEKKKAEK
1	D9PTP5	79	10003	0.999966	phospho	snx-6 {ECO:0000313|EMBL:CBW44400.1	D9PTP5;D9PTP6;D9PTP7;D9PTP8	[19039000.0, 0.0, 0.0]	6.80252	8.82029	1	143.76	7.07449e-34	2	S	TTVVQEEKKKAEKEESYSSIADNRNHRTEEI
1	E0AHC4	4	10003	0.999983	phospho	unc-76 {ECO:0000313|EMBL:CBW44356.1	E0AHC4	[0.0, 1000700.0, 3253900.0]	6.15174	7.42924	2	108.72	3.34143e-07	2	S	____________MTNSDDEDIIRQQMDVHQM
1	E1B6R8	123	10003	0.541968	phospho	emc-5 {ECO:0000313|EMBL:CBW48337.1	E1B6R8	[0.0, 16605000.0, 0.0]	6.74312	9.7687	1	104.84	0	3	T	TIKQQQRQRQNSSRGTHSGRVSEVIQTEEDS
1	E1B6R8	129	10003	0.979484	phospho	emc-5 {ECO:0000313|EMBL:CBW48337.1	E1B6R8	[44737000.0, 29801000.0, 0.0]	7.39526	9.7687	2	174.05	0	2	S	RQRQNSSRGTHSGRVSEVIQTEEDSADDSQE
1	E1B6R8	138	10003	1	phospho	emc-5 {ECO:0000313|EMBL:CBW48337.1	E1B6R8	[0.0, 4497600.0, 16188000.0]	6.83855	9.7687	2	213.82	0	2	S	THSGRVSEVIQTEEDSADDSQE_________
1	E1NZ12	168	10003	0.999989	phospho	CELE_Y40B1A.3 {ECO:0000313|EMBL:CBX25207.1}; Y40B1A.3	E1NZ12;B5WWM0;Q9XW27	[17232000.0, 5423400.0, 10388000.0]	7.04196	9.3505	3	64.798	0.000159943	2	S	PMQRTPRTPGNPMFNSPRDGAYTSMPSGSSS
1	E1NZ12	291	10003	1	phospho	CELE_Y40B1A.3 {ECO:0000313|EMBL:CBX25207.1}; Y40B1A.3	E1NZ12;B5WWM0;Q9XW27	[97063000.0, 49408000.0, 0.0]	7.68863	9.3505	2	92.265	0.00022878	3	S	QQRINNNKGYRPQGASPPKEIKRRFYDDGSV
1	E1NZ12	307	10003	0.786312	phospho	CELE_Y40B1A.3 {ECO:0000313|EMBL:CBX25207.1}; Y40B1A.3	E1NZ12;B5WWM0;Q9XW27	[0.0, 6321800.0, 3601100.0]	6.51952	9.3505	2	88.561	9.13842e-06	2	T	PPKEIKRRFYDDGSVTPSSRQSRNERSMDGR
1	E1NZ12	318	10003	1	phospho	CELE_Y40B1A.3 {ECO:0000313|EMBL:CBX25207.1}; Y40B1A.3	E1NZ12;B5WWM0;Q9XW27	[38337000.0, 0.0, 0.0]	7.1065	9.3505	1	53.444	8.10726e-13	3	S	DGSVTPSSRQSRNERSMDGRPSPEHGAIIGE
1	E1NZ12	324	10003	1	phospho	CELE_Y40B1A.3 {ECO:0000313|EMBL:CBX25207.1}; Y40B1A.3	E1NZ12;B5WWM0;Q9XW27	[12790000.0, 0.0, 0.0]	6.62975	9.3505	1	92.41	0	3	S	SSRQSRNERSMDGRPSPEHGAIIGENRKSSP
1	E5QCH1	104	10003	0.980494	phospho	CELE_ZC376.6 {ECO:0000313|EMBL:CBY25212.1}; ZC376.6	E5QCH1;Q23271	[23462000.0, 0.0, 0.0]	6.89324	9.56315	1	86.771	0	3	S	ASINRPSGSQNIDGASDIEGSSDGGSSPAFH
1	E5QCH1	109	10003	0.559406	phospho	CELE_ZC376.6 {ECO:0000313|EMBL:CBY25212.1}; ZC376.6	E5QCH1;Q23271	[21330000.0, 0.0, 0.0]	6.85187	9.56315	1	100.05	0	3	S	PSGSQNIDGASDIEGSSDGGSSPAFHQRKRG
1	E5QCH1	115	10003	0.908657	phospho	CELE_ZC376.6 {ECO:0000313|EMBL:CBY25212.1}; ZC376.6	E5QCH1;Q23271	[23270000.0, 43826000.0, 0.0]	7.34958	9.56315	2	216.92	0	3	S	IDGASDIEGSSDGGSSPAFHQRKRGNSRGIE
1	E7FM69	517	10003	1	phospho	hosl-1 {ECO:0000313|EMBL:CCD67458.1	E7FM69;Q966P1	[23844000.0, 0.0, 6085400.0]	6.99898	8.99113	2	182.02	0	2	S	SKNCIGDNDMYASHRSIQEYVNEVQKTKVDF
1	E7FM69	703	10003	0.779849	phospho	hosl-1 {ECO:0000313|EMBL:CCD67458.1	E7FM69;Q966P1	[9145800.0, 0.0, 0.0]	6.4841	8.99113	1	69.258	0.000141929	2	S	QEVHTTKRPRIIQMISSVTSRESRDTQTAPS
1	E7FM69	719	10003	0.767954	phospho	hosl-1 {ECO:0000313|EMBL:CCD67458.1	E7FM69;Q966P1	[10374000.0, 0.0, 3173400.0]	6.65473	8.99113	2	93.427	1.36686e-13	2	T	SVTSRESRDTQTAPSTPIQQPKPISHSSSMN
1	E9P860	530	10003	1	phospho	CELE_ZK1067.2 {ECO:0000313|EMBL:CBZ01828.1}; ZK1067.2	E9P860;Q23388	[27050000.0, 5758200.0, 12430000.0]	7.17838	9.12132	3	133.88	3.44983e-15	2	S	YIETWIKRAERERNPSPIAIRSYSVYEKAGS
1	E9P860	596	10003	1	phospho	CELE_ZK1067.2 {ECO:0000313|EMBL:CBZ01828.1}; ZK1067.2	E9P860;Q23388	[80243000.0, 3458000.0, 20775000.0]	7.5419	9.12132	3	168.83	0	3	S	FGHRDNYRTENRRHKSPDNFGEVHRRIDEQQ
1	E9P860	671	10003	1	phospho	CELE_ZK1067.2 {ECO:0000313|EMBL:CBZ01828.1}; ZK1067.2	E9P860;Q23388	[8279100.0, 0.0, 0.0]	6.44086	9.12132	1	99.5	1.84604e-05	2	S	GGGTVSEHSRDDKFVSPQNCEEKRKYCEEDT
1	E9P860	1264	10003	1	phospho	CELE_ZK1067.2 {ECO:0000313|EMBL:CBZ01828.1}; ZK1067.2	E9P860;Q23388	[0.0, 0.0, 764320.0]	5.40615	9.12132	1	167.18	0	2	S	TKKAKKPKFQGAQIDSEDENKDYFTVEDSDD
1	E9RKC7	104	10003	0.996721	phospho	CELE_Y95B8A.8 {ECO:0000313|EMBL:CCD73557.1}; Y95B8A.8	E9RKC7	[13423000.0, 0.0, 0.0]	6.65073	10.2445	1	67.055	0	3	T	QQGYDAAVYNYAQQNTPKNWKHGGGGRQGRQ
1	E9RKC7	749	10003	1	phospho	CELE_Y95B8A.8 {ECO:0000313|EMBL:CCD73557.1}; Y95B8A.8	E9RKC7	[707560000.0, 46616000.0, 209710000.0]	8.5069	10.2445	3	295.25	0	3	S	IESNENAENAENIDDSPVSKKEKIDEEPADI
1	E9RKC7	752	10003	1	phospho	CELE_Y95B8A.8 {ECO:0000313|EMBL:CCD73557.1}; Y95B8A.8	E9RKC7	[0.0, 7652300.0, 28178000.0]	7.07713	10.2445	2	218.66	0	3	S	NENAENAENIDDSPVSKKEKIDEEPADI___
1	F1LIN5	18	10003	0.999423	phospho	num-1 {ECO:0000313|EMBL:CBZ42127.1	F1LIN5;Q9XTY6-4;Q9XTY6;B5BM46;Q9XTY6-3	[0.0, 0.0, 32849000.0]	7.0394	9.41259	1	63.138	5.8157e-15	3	S	RIRRSIRIPKKRRDRSHDRHISPDVTGGSKT
1	F1LIN5	24	10003	1	phospho	num-1 {ECO:0000313|EMBL:CBZ42127.1	F1LIN5;Q9XTY6-4;Q9XTY6;B5BM46;Q9XTY6-3	[70299000.0, 0.0, 29511000.0]	7.52205	9.41259	2	177.76	0	2	S	RIPKKRRDRSHDRHISPDVTGGSKTEQWQPD
1	F1LIN5	28	10003	0.98091	phospho	num-1 {ECO:0000313|EMBL:CBZ42127.1	F1LIN5;Q9XTY6-4;Q9XTY6;B5BM46;Q9XTY6-3	[13846000.0, 0.0, 8659600.0]	6.87517	9.41259	2	86.539	1.06043e-32	2	T	KRRDRSHDRHISPDVTGGSKTEQWQPDEGAV
1	F1LIN5	31	10003	0.999981	phospho	num-1 {ECO:0000313|EMBL:CBZ42127.1	F1LIN5;Q9XTY6-4;Q9XTY6;B5BM46;Q9XTY6-3	[0.0, 0.0, 33594000.0]	7.04914	9.41259	1	177.76	0	2	S	DRSHDRHISPDVTGGSKTEQWQPDEGAVRTG
1	F1LIN5	226	10003	1	phospho	num-1 {ECO:0000313|EMBL:CBZ42127.1	F1LIN5;Q9XTY6-4;Q9XTY6;B5BM46;Q9XTY6-3	[20328000.0, 12348000.0, 0.0]	7.03711	9.41259	2	120.6	5.76122e-09	2	S	STQNPSNSRSNIAYQSFRKHVSIEDRYIDPQ
1	F1LIN5	277	10003	0.999937	phospho	num-1 {ECO:0000313|EMBL:CBZ42127.1	F1LIN5;Q9XTY6-4;Q9XTY6;B5BM46;Q9XTY6-3	[14772000.0, 4619600.0, 0.0]	6.81049	9.41259	2	87.511	5.71148e-32	2	S	KPRPTGNPAIFIRQGSIRAPPDMPSSSDQFK
1	F1LIN5	412	10003	0.966514	phospho	num-1 {ECO:0000313|EMBL:CBZ42127.1	F1LIN5;Q9XTY6-4;Q9XTY6;B5BM46;Q9XTY6-3	[4487300.0, 15091000.0, 6467800.0]	6.93862	9.41259	3	102.39	1.67953e-18	2	S	KIQKQFEDIKIISISSGENTPTTRSKADEWI
1	F1LIN5	416	10003	0.956166	phospho	num-1 {ECO:0000313|EMBL:CBZ42127.1	F1LIN5;Q9XTY6-4;Q9XTY6;B5BM46;Q9XTY6-3	[0.0, 5648500.0, 5296700.0]	6.5621	9.41259	2	105.9	5.63457e-21	2	T	QFEDIKIISISSGENTPTTRSKADEWIDDVI
1	F3Y5P4	1220	10003	0.8403	phospho	grdn-1 {ECO:0000313|EMBL:CCA65668.1	F3Y5P4;F3Y5P5	[21712000.0, 13007000.0, 0.0]	7.06345	7.72618	2	81.92	0.000258919	2	S	FIPPRVPIRNSPMTSSIRSRPPPPPYNRSPA
1	F3Y5Q7	17	10003	0.979631	phospho	spat-2 {ECO:0000313|EMBL:CCA65700.1	F3Y5Q7	[11007000.0, 5275500.0, 0.0]	6.7346	10.2069	2	43.592	0.000441303	2	S	APPDTSSAPTPTRIRSPITAAGGAGGAVKHI
1	F3Y5Q7	250	10003	0.586084	phospho	spat-2 {ECO:0000313|EMBL:CCA65700.1	F3Y5Q7	[3571600.0, 0.0, 0.0]	6.07574	10.2069	1	96.604	3.87056e-07	2	S	YVSAQENIGGSNSRISTPPTEFADARQSRDE
1	F3Y5Q7	342	10003	0.547348	phospho	spat-2 {ECO:0000313|EMBL:CCA65700.1	F3Y5Q7	[58985000.0, 2893700.0, 0.0]	7.31442	10.2069	2	178.85	0	3	S	ASPSNRRNTIPDARASSAIGYASSSSTATPA
1	F3Y5Q7	343	10003	0.775995	phospho	spat-2 {ECO:0000313|EMBL:CCA65700.1	F3Y5Q7	[58985000.0, 2893700.0, 0.0]	7.31442	10.2069	2	178.85	0	3	S	SPSNRRNTIPDARASSAIGYASSSSTATPAT
1	F3Y5Q7	442	10003	0.797525	phospho	spat-2 {ECO:0000313|EMBL:CCA65700.1	F3Y5Q7	[30718000.0, 65939000.0, 0.0]	7.50811	10.2069	2	80.93	0	3	T	VNTAPGFSYADAAKKTSGENSPEMSPIPPPP
1	F3Y5Q7	443	10003	0.580199	phospho	spat-2 {ECO:0000313|EMBL:CCA65700.1	F3Y5Q7	[3223100.0, 12345000.0, 0.0]	6.71511	10.2069	2	84.417	0	4	S	NTAPGFSYADAAKKTSGENSPEMSPIPPPPP
1	F3Y5Q7	447	10003	0.91629	phospho	spat-2 {ECO:0000313|EMBL:CCA65700.1	F3Y5Q7	[15788000.0, 69957000.0, 0.0]	7.45609	10.2069	2	84.417	0	3	S	GFSYADAAKKTSGENSPEMSPIPPPPPASTA
1	F3Y5Q7	451	10003	0.992499	phospho	spat-2 {ECO:0000313|EMBL:CCA65700.1	F3Y5Q7	[36805000.0, 4018000.0, 0.0]	7.13378	10.2069	2	72.091	0	3	S	ADAAKKTSGENSPEMSPIPPPPPASTASAEP
1	F3Y5Q7	518	10003	0.99916	phospho	spat-2 {ECO:0000313|EMBL:CCA65700.1	F3Y5Q7	[216940000.0, 77377000.0, 7877700.0]	8.00317	10.2069	3	132.06	1.16643e-23	2	S	EDKRKRIQKESKSVTSPPPPTQKAPPPPPTR
1	F5GU46	69	10003	0.560535	phospho	CELE_W03A5.6 {ECO:0000313|EMBL:CCD73959.1}; W03A5.6	F5GU46	[0.0, 38681000.0, 0.0]	7.11038	8.72741	1	82.6	6.12523e-35	3	T	SDGNIKSSSNRRSSETSHREAAAGFIVEEAR
1	F5GU46	70	10003	0.885877	phospho	CELE_W03A5.6 {ECO:0000313|EMBL:CCD73959.1}; W03A5.6	F5GU46	[2899500.0, 41159000.0, 0.0]	7.16691	8.72741	2	82.6	6.12523e-35	3	S	DGNIKSSSNRRSSETSHREAAAGFIVEEARM
1	F5GU46	148	10003	0.951245	phospho	CELE_W03A5.6 {ECO:0000313|EMBL:CCD73959.1}; W03A5.6	F5GU46	[60240000.0, 1659900.0, 37763000.0]	7.52141	8.72741	3	91.589	1.17154e-20	2	S	PPKPNRIGCAATGAQSETDIRFVTSRDTHSS
1	F5GU46	182	10003	1	phospho	CELE_W03A5.6 {ECO:0000313|EMBL:CCD73959.1}; W03A5.6	F5GU46	[3003800.0, 1369300.0, 0.0]	6.16367	8.72741	2	154.12	0	3	S	NEPFGFGEKSPRAFMSENDISAGAAGASTDF
1	F5GU62	18	10003	0.999828	phospho	CELE_T01B6.1 {ECO:0000313|EMBL:CCD74380.1}; T01B6.1	F5GU62	[6077800.0, 0.0, 0.0]	6.30663	7.74904	1	65.949	1.86801e-07	2	S	DMQPPSMGINGFGRRSHNFSSPSIVDYRSQP
1	F5GU62	22	10003	0.919082	phospho	CELE_T01B6.1 {ECO:0000313|EMBL:CCD74380.1}; T01B6.1	F5GU62	[1837000.0, 0.0, 1511300.0]	6.0477	7.74904	2	75.968	6.92054e-06	3	S	PSMGINGFGRRSHNFSSPSIVDYRSQPHHYG
1	F5GU86	19	10003	0.969824	phospho	otub-3 {ECO:0000313|EMBL:CCA65553.1	F5GU86;F5GU87	[221800000.0, 0.0, 5006700.0]	7.87853	9.86719	2	140.68	0	2	T	TPKRNRTYIAPDDEHTPTKKRESSPKSRQSK
1	F5GU86	35	10003	0.992355	phospho	otub-3 {ECO:0000313|EMBL:CCA65553.1	F5GU86;F5GU87	[17492000.0, 0.0, 144520000.0]	7.73243	9.86719	2	156.17	0	2	S	PTKKRESSPKSRQSKSTSPIDRIKQIPGKII
1	F5GU86	36	10003	0.895818	phospho	otub-3 {ECO:0000313|EMBL:CCA65553.1	F5GU86;F5GU87	[30315000.0, 0.0, 0.0]	7.00454	9.86719	1	105.94	0.000791899	2	T	TKKRESSPKSRQSKSTSPIDRIKQIPGKIIA
1	F5GU86	37	10003	1	phospho	otub-3 {ECO:0000313|EMBL:CCA65553.1	F5GU86;F5GU87	[54520000.0, 24997000.0, 144520000.0]	7.8732	9.86719	3	156.17	0	2	S	KKRESSPKSRQSKSTSPIDRIKQIPGKIIAK
1	F5GU86	112	10003	0.995498	phospho	otub-3 {ECO:0000313|EMBL:CCA65553.1	F5GU86;F5GU87	[11868000.0, 0.0, 0.0]	6.59726	9.86719	1	106.61	0	3	S	AVPAENPEASTISPPSPNPEGSDNDGEGPSS
1	F5GUC6	3	10003	1	phospho	pmp-3 {ECO:0000313|EMBL:CCA65542.1	F5GUC6;Q18843	[0.0, 0.0, 2333800.0]	5.89094	8.35769	1	56.017	2.31314e-09	2	S	_____________MESDQEIQIEEVRTEKGR
1	F5GUC6	391	10003	0.745065	phospho	pmp-3 {ECO:0000313|EMBL:CCA65542.1	F5GUC6;Q18843	[0.0, 0.0, 5880900.0]	6.29232	8.35769	1	79.382	0	3	S	HSDCIETDRPPSTVPSSVVVIASDEDDKSAS
1	F5GUC6	418	10003	1	phospho	pmp-3 {ECO:0000313|EMBL:CCA65542.1	F5GUC6;Q18843	[18267000.0, 0.0, 6244600.0]	6.91225	8.35769	2	84.169	0	2	S	KSASRHMQEIHGKQMSIERDEQEEEEAQYII
1	F5GUG6	7	10003	0.629561	phospho	CELE_W05B5.1 {ECO:0000313|EMBL:CCA65626.1}; W05B5.1	F5GUG6;F5GUH2;F5GUH1	[1518300.0, 0.0, 19346000.0]	6.84228	10.17	2	102.98	1.45171e-39	2	S	_________MASVAISSPPISPIGNNKDKRV
1	F5GUG6	8	10003	0.996045	phospho	CELE_W05B5.1 {ECO:0000313|EMBL:CCA65626.1}; W05B5.1	F5GUG6;F5GUH2;F5GUH1	[11470000.0, 17456000.0, 59312000.0]	7.46853	10.17	3	171.85	0	2	S	________MASVAISSPPISPIGNNKDKRVS
1	F5GUG6	12	10003	1	phospho	CELE_W05B5.1 {ECO:0000313|EMBL:CCA65626.1}; W05B5.1	F5GUG6;F5GUH2;F5GUH1	[3932500.0, 5914700.0, 6977300.0]	6.74882	10.17	3	151.58	0	2	S	____MASVAISSPPISPIGNNKDKRVSFGDD
1	F5GUG6	23	10003	0.999969	phospho	CELE_W05B5.1 {ECO:0000313|EMBL:CCA65626.1}; W05B5.1	F5GUG6;F5GUH2;F5GUH1	[14340000.0, 59435000.0, 28256000.0]	7.53161	10.17	3	145.88	0	3	S	SPPISPIGNNKDKRVSFGDDHTFVYEKEDDA
1	F5GUG6	29	10003	0.868239	phospho	CELE_W05B5.1 {ECO:0000313|EMBL:CCA65626.1}; W05B5.1	F5GUG6;F5GUH2;F5GUH1	[3818300.0, 0.0, 0.0]	6.10475	10.17	1	43.03	0.00191601	2	T	IGNNKDKRVSFGDDHTFVYEKEDDATPIVPR
1	F5GUG6	70	10003	0.999991	phospho	CELE_W05B5.1 {ECO:0000313|EMBL:CCA65626.1}; W05B5.1	F5GUG6;F5GUH2;F5GUH1	[0.0, 285289984.0, 0.0]	7.97817	10.17	1	90.98	0	3	S	SRVVVTSDTVIPEAPSPIPPPAQFEEVRRVA
1	F5GUG6	87	10003	1	phospho	CELE_W05B5.1 {ECO:0000313|EMBL:CCA65626.1}; W05B5.1	F5GUG6;F5GUH2;F5GUH1	[668220.0, 185670.0, 42802000.0]	7.16292	10.17	3	131.32	3.37408e-15	2	S	IPPPAQFEEVRRVAVSPPIPSKKMTDAENPF
1	F5GUG6	127	10003	0.999939	phospho	CELE_W05B5.1 {ECO:0000313|EMBL:CCA65626.1}; W05B5.1	F5GUG6;F5GUH2;F5GUH1	[24272000.0, 8943100.0, 30032000.0]	7.32392	10.17	3	148.66	0	2	S	VDPIVEQYIHKPFPPSRPGSAQNTPTKQQHF
1	F5GUG6	131	10003	0.999012	phospho	CELE_W05B5.1 {ECO:0000313|EMBL:CCA65626.1}; W05B5.1	F5GUG6;F5GUH2;F5GUH1	[15505000.0, 5478600.0, 43527000.0]	7.33251	10.17	3	148.66	0	2	S	VEQYIHKPFPPSRPGSAQNTPTKQQHFTQAA
1	F5GUG6	135	10003	0.991049	phospho	CELE_W05B5.1 {ECO:0000313|EMBL:CCA65626.1}; W05B5.1	F5GUG6;F5GUH2;F5GUH1	[15505000.0, 5478600.0, 30032000.0]	7.23058	10.17	3	88.945	1.54534e-26	2	T	IHKPFPPSRPGSAQNTPTKQQHFTQAATPPP
1	F5GUG6	147	10003	0.999995	phospho	CELE_W05B5.1 {ECO:0000313|EMBL:CCA65626.1}; W05B5.1	F5GUG6;F5GUH2;F5GUH1	[63090000.0, 88507000.0, 27664000.0]	7.77636	10.17	3	247.99	0	3	T	AQNTPTKQQHFTQAATPPPTNHESPIYIQNG
1	F5GUG6	151	10003	0.666199	phospho	CELE_W05B5.1 {ECO:0000313|EMBL:CCA65626.1}; W05B5.1	F5GUG6;F5GUH2;F5GUH1	[22627000.0, 59207000.0, 18092000.0]	7.52256	10.17	3	100.44	0	3	T	PTKQQHFTQAATPPPTNHESPIYIQNGISKE
1	F5GUG6	155	10003	0.867686	phospho	CELE_W05B5.1 {ECO:0000313|EMBL:CCA65626.1}; W05B5.1	F5GUG6;F5GUH2;F5GUH1	[22627000.0, 47247000.0, 22742000.0]	7.48956	10.17	3	100.44	0	3	S	QHFTQAATPPPTNHESPIYIQNGISKEQIVQ
1	F5GUG6	164	10003	1	phospho	CELE_W05B5.1 {ECO:0000313|EMBL:CCA65626.1}; W05B5.1	F5GUG6;F5GUH2;F5GUH1	[17351000.0, 34876000.0, 20273000.0]	7.38322	10.17	3	214.78	0	3	S	PPTNHESPIYIQNGISKEQIVQNEKNEHGNH
1	G1K0V8	2	10003	1	phospho	iff-1 {ECO:0000313|EMBL:CCC42199.1	G1K0V8;P34563	[431900000.0, 3715800064.0, 1998800000.0]	9.31151	10.7621	3	261.28	0	3	S	______________MSEDHHDEEQFDSAESG
1	G1K0V8	13	10003	0.99998	phospho	iff-1 {ECO:0000313|EMBL:CCC42199.1	G1K0V8;P34563	[9671400.0, 0.0, 2296300.0]	6.60089	10.7621	2	190.35	0	3	S	___MSEDHHDEEQFDSAESGAAATFPKQCSA
1	G1K0V8	27	10003	1	phospho	iff-1 {ECO:0000313|EMBL:CCC42199.1	G1K0V8;P34563	[15382000.0, 1789100.0, 1861900.0]	6.80239	10.7621	3	55.235	0.0156479	2	S	DSAESGAAATFPKQCSAIRKNEHVMIRGRPC;HTGDSGAAATFPKQCSAIRKNEHVMIKGRPC
1	G3MU14	2	10003	1	phospho	gsp-1 {ECO:0000313|EMBL:CCD31070.1	G3MU14;Q27497	[253410.0, 14520000.0, 36507000.0]	7.23283	7.84165	3	247.5	0	2	S	______________MSNDGDINIDNIITRII
1	G3MU81	611	10003	1	phospho	math-33 {ECO:0000313|EMBL:CCD31091.1	G3MU81;O45624;G3MU79;N1NVB4;G3MU82;G3MU80;O45623;N1NTD2;N1NTI7;G3MU83;N1NTJ2;N1NSE3;Q7JKC3;N1NV07;N1NSD8;N1NTD8	[604049984.0, 131040000.0, 284620000.0]	8.53136	10.1136	3	162.52	0	3	S	RIFEKSAMQKIDMFDSDDEARQARRDNIRRI
1	G3MU81	1121	10003	0.841058	phospho	math-33 {ECO:0000313|EMBL:CCD31091.1	G3MU81;O45624;G3MU79;N1NVB4;G3MU82;G3MU80;O45623;N1NTD2;N1NTI7;G3MU83;N1NTJ2;N1NSE3;Q7JKC3;N1NV07;N1NSD8;N1NTD8	[0.0, 2842500.0, 742510.0]	6.07737	10.1136	2	107.35	1.15685e-13	2	S	QVYIGIDHKSPIQHSSEAAIRIIN_______
1	G4RYA5	184	10003	0.999821	phospho	CELE_F38A1.8 {ECO:0000313|EMBL:CCD63963.1}; F38A1.8	G4RYA5	[0.0, 22855000.0, 42671000.0]	7.33929	10.6525	2	216.03	0	3	S	KSAKNAEKTPKKPVESAEESSATDYNSASPP
1	G4RYA5	188	10003	0.613124	phospho	CELE_F38A1.8 {ECO:0000313|EMBL:CCD63963.1}; F38A1.8	G4RYA5	[16224000.0, 0.0, 0.0]	6.73304	10.6525	1	93.492	0	3	S	NAEKTPKKPVESAEESSATDYNSASPPGSPD
1	G4RYA5	189	10003	0.7505	phospho	CELE_F38A1.8 {ECO:0000313|EMBL:CCD63963.1}; F38A1.8	G4RYA5	[8305200.0, 0.0, 0.0]	6.44223	10.6525	1	145.76	0	3	S	AEKTPKKPVESAEESSATDYNSASPPGSPDE
1	G4RYA5	191	10003	0.755692	phospho	CELE_F38A1.8 {ECO:0000313|EMBL:CCD63963.1}; F38A1.8	G4RYA5	[80687000.0, 0.0, 0.0]	7.42968	10.6525	1	163.31	0	3	T	KTPKKPVESAEESSATDYNSASPPGSPDEEV
1	G4RYA5	193	10003	0.891213	phospho	CELE_F38A1.8 {ECO:0000313|EMBL:CCD63963.1}; F38A1.8	G4RYA5	[0.0, 0.0, 28569000.0]	6.97877	10.6525	1	124.22	0	3	Y	PKKPVESAEESSATDYNSASPPGSPDEEVIR
1	G4RYA5	195	10003	0.651782	phospho	CELE_F38A1.8 {ECO:0000313|EMBL:CCD63963.1}; F38A1.8	G4RYA5	[0.0, 0.0, 6716000.0]	6.34999	10.6525	1	106.43	0	3	S	KPVESAEESSATDYNSASPPGSPDEEVIRRR
1	G4RYA5	197	10003	0.999975	phospho	CELE_F38A1.8 {ECO:0000313|EMBL:CCD63963.1}; F38A1.8	G4RYA5	[40967000.0, 30269000.0, 51411000.0]	7.61154	10.6525	3	266.05	0	3	S	VESAEESSATDYNSASPPGSPDEEVIRRRDQ
1	G4RYA5	201	10003	1	phospho	CELE_F38A1.8 {ECO:0000313|EMBL:CCD63963.1}; F38A1.8	G4RYA5	[19932000.0, 0.0, 34467000.0]	7.25847	10.6525	2	188.71	0	3	S	EESSATDYNSASPPGSPDEEVIRRRDQMFKK
1	G4RYA5	231	10003	0.896271	phospho	CELE_F38A1.8 {ECO:0000313|EMBL:CCD63963.1}; F38A1.8	G4RYA5	[162990000.0, 0.0, 0.0]	7.73504	10.6525	1	65.695	0.00370051	3	S	KMSGNTKKKGPEEPTSPKPKGKQARVWAISG
1	G4RYA5	295	10003	1	phospho	CELE_F38A1.8 {ECO:0000313|EMBL:CCD63963.1}; F38A1.8	G4RYA5	[206550000.0, 114580000.0, 216470000.0]	8.25334	10.6525	3	319.13	0	2	S	EQIGTIKGDIKSIQESDDEDEDDNDQQVVKQ
1	G4RYA5	562	10003	1	phospho	CELE_F38A1.8 {ECO:0000313|EMBL:CCD63963.1}; F38A1.8	G4RYA5	[3726200.0, 0.0, 0.0]	6.09414	10.6525	1	93.371	1.26328e-14	2	S	VDQIVKFNEAIANHASPGQKPRIIDGIVITK
1	G4S034	1226	10003	1	phospho	spc-1 {ECO:0000313|EMBL:CCD64602.1	G4S034	[0.0, 0.0, 2746400.0]	5.96164	9.21392	1	69.598	0.00547474	2	S	KDDAIDSEDFGRDIRSVQAIQRKHEGVERDI
1	G4SB35	1375	10003	0.874971	phospho	arid-1 {ECO:0000313|EMBL:CCD74339.1	G4SB35;A0A0K3AUK2;A0A0K3AV74;A0A0K3AS65	[189540000.0, 0.0, 0.0]	7.80058	8.79839	1	111.77	0	3	S	IEAISVRKPGRRKTASPTIITSGPITISSSA
1	G4SB35	1397	10003	0.950032	phospho	arid-1 {ECO:0000313|EMBL:CCD74339.1	G4SB35;A0A0K3AUK2;A0A0K3AV74;A0A0K3AS65	[2832500.0, 1824800.0, 1722800.0]	6.32771	8.79839	3	111.77	0	4	S	GPITISSSAPPPPPASPAPPQHAQKTIGRPR
1	G4SCE4	7	10003	0.700944	phospho	nhr-119 {ECO:0000313|EMBL:CCD72969.1	G4SCE4	[17804000.0, 0.0, 0.0]	6.7734	9.42348	1	72.568	1.84673e-15	2	S	_________MGKVDTSSIENMAASISRKSSI
1	G4SCE4	8	10003	0.966283	phospho	nhr-119 {ECO:0000313|EMBL:CCD72969.1	G4SCE4	[4215000.0, 1868900.0, 0.0]	6.30706	9.42348	2	126.75	0	2	S	________MGKVDTSSIENMAASISRKSSIS
1	G4SCE4	15	10003	0.585446	phospho	nhr-119 {ECO:0000313|EMBL:CCD72969.1	G4SCE4	[1405700.0, 0.0, 0.0]	5.67077	9.42348	1	55.267	8.04729e-06	2	S	_MGKVDTSSIENMAASISRKSSISQIASHSG
1	G4SCE4	17	10003	0.992382	phospho	nhr-119 {ECO:0000313|EMBL:CCD72969.1	G4SCE4	[48793000.0, 0.0, 6858200.0]	7.26835	9.42348	2	126.75	0	2	S	GKVDTSSIENMAASISRKSSISQIASHSGGS
1	G4SCE4	21	10003	0.959941	phospho	nhr-119 {ECO:0000313|EMBL:CCD72969.1	G4SCE4	[0.0, 0.0, 71134000.0]	7.37496	9.42348	1	155.49	0	3	S	TSSIENMAASISRKSSISQIASHSGGSDTCK
1	G4SF97	1286	10003	1	phospho	CELE_W05F2.4 {ECO:0000313|EMBL:CCD70014.1}; W05F2.4	G4SF97;G4SFA4;Q1XFX9;G4SFA6;G4SFA7	[9560700.0, 0.0, 0.0]	6.50337	9.40191	1	72.99	9.54827e-29	3	S	TSETSKSKPIQQAPPSPVEVVIPVRKISQGA
1	G4SF97	1298	10003	0.976513	phospho	CELE_W05F2.4 {ECO:0000313|EMBL:CCD70014.1}; W05F2.4	G4SF97;G4SFA4;Q1XFX9;G4SFA6;G4SFA7	[0.0, 50315000.0, 0.0]	7.22458	9.40191	1	133.75	0	2	S	APPSPVEVVIPVRKISQGATNNQAEPTVAET
1	G4SF97	1429	10003	1	phospho	CELE_W05F2.4 {ECO:0000313|EMBL:CCD70014.1}; W05F2.4	G4SF97;G4SFA4;Q1XFX9;G4SFA6;G4SFA7	[19560000.0, 12934000.0, 13737000.0]	7.18781	9.40191	3	128.64	5.18084e-30	2	S	SAFEPFSSHTIPRVASNDQIPSEMKRSGSQD
1	G4SF97	1461	10003	0.999862	phospho	CELE_W05F2.4 {ECO:0000313|EMBL:CCD70014.1}; W05F2.4	G4SF97;G4SFA4;Q1XFX9;G4SFA6;G4SFA7	[0.0, 10350000.0, 15067000.0]	6.928	9.40191	2	107.71	0	3	S	YNTIRSMRSEGDGFDSARPSPSAFQQVSPFH
1	G4SF97	1465	10003	0.986289	phospho	CELE_W05F2.4 {ECO:0000313|EMBL:CCD70014.1}; W05F2.4	G4SF97;G4SFA4;Q1XFX9;G4SFA6;G4SFA7	[0.0, 10350000.0, 15067000.0]	6.928	9.40191	2	107.71	0	3	S	RSMRSEGDGFDSARPSPSAFQQVSPFHRGSS
1	G4SF97	1487	10003	0.71182	phospho	CELE_W05F2.4 {ECO:0000313|EMBL:CCD70014.1}; W05F2.4	G4SF97;G4SFA4;Q1XFX9;G4SFA6;G4SFA7	[15147000.0, 2315800.0, 0.0]	6.76499	9.40191	2	51.876	6.97698e-05	3	S	VSPFHRGSSMRSSIRSIPDHSPVRQKNSSYE
1	G4SF97	1492	10003	0.999914	phospho	CELE_W05F2.4 {ECO:0000313|EMBL:CCD70014.1}; W05F2.4	G4SF97;G4SFA4;Q1XFX9;G4SFA6;G4SFA7	[20689000.0, 2315800.0, 6814900.0]	6.99738	9.40191	3	65.179	6.97698e-05	2	S	RGSSMRSSIRSIPDHSPVRQKNSSYEVAAKD
1	G4SF97	1796	10003	1	phospho	CELE_W05F2.4 {ECO:0000313|EMBL:CCD70014.1}; W05F2.4	G4SF97;G4SFA4;Q1XFX9;G4SFA6;G4SFA7	[0.0, 6773600.0, 15409000.0]	6.86889	9.40191	2	97.797	3.92442e-08	2	S	YPQNQQNQMYNNPRRSIIIDQQSISSRMPSV
1	G4SF97	1843	10003	0.998069	phospho	CELE_W05F2.4 {ECO:0000313|EMBL:CCD70014.1}; W05F2.4	G4SF97;G4SFA4;Q1XFX9;G4SFA6;G4SFA7	[7750600.0, 2432500.0, 7258300.0]	6.76446	9.40191	3	151.3	2.82782e-42	2	S	DDRRYSRGSEIETSASFRQIPPASNTSKHNR
1	G4SF97	1902	10003	0.998931	phospho	CELE_W05F2.4 {ECO:0000313|EMBL:CCD70014.1}; W05F2.4	G4SF97;G4SFA4;Q1XFX9;G4SFA6;G4SFA7	[3491800.0, 0.0, 0.0]	6.06593	9.40191	1	84.365	2.15918e-05	2	S	ANETIIKPGGIMKSNSISNEPWKKVMINGGA
1	G4SF97	1942	10003	1	phospho	CELE_W05F2.4 {ECO:0000313|EMBL:CCD70014.1}; W05F2.4	G4SF97;G4SFA4;Q1XFX9;G4SFA6;G4SFA7	[20265000.0, 857000.0, 8918100.0]	7.00058	9.40191	3	89.317	0.00155646	2	S	HKTGIGARIKNSIFGSRKRIDG_________
1	G4SFM6	656	10003	0.999925	phospho	rgl-1 {ECO:0000313|EMBL:CCD70136.1	G4SFM6;Q19852	[46470000.0, 75159000.0, 13724000.0]	7.65435	9.6443	3	145.84	3.78351e-44	2	S	FTPSSIFPYSHSRSKSGESSIQEVKTSMSTR
1	G4SFM6	659	10003	0.945044	phospho	rgl-1 {ECO:0000313|EMBL:CCD70136.1	G4SFM6;Q19852	[3583200.0, 15271000.0, 0.0]	6.79829	9.6443	2	145.84	3.78351e-44	2	S	SSIFPYSHSRSKSGESSIQEVKTSMSTRASA
1	G4SFM6	660	10003	0.499936	phospho	rgl-1 {ECO:0000313|EMBL:CCD70136.1	G4SFM6;Q19852	[3583200.0, 4461500.0, 0.0]	6.42839	9.6443	2	86.488	2.42332e-06	2	S	SIFPYSHSRSKSGESSIQEVKTSMSTRASAD
1	G4SFM6	684	10003	0.972507	phospho	rgl-1 {ECO:0000313|EMBL:CCD70136.1	G4SFM6;Q19852	[55763000.0, 26069000.0, 23086000.0]	7.54373	9.6443	3	210.06	0	2	S	STRASADGTSGTQSISRSATPIRTRIAEVFD
1	G4SFM6	688	10003	0.706854	phospho	rgl-1 {ECO:0000313|EMBL:CCD70136.1	G4SFM6;Q19852	[38198000.0, 0.0, 34161000.0]	7.38237	9.6443	2	46.399	2.07808e-08	3	T	SADGTSGTQSISRSATPIRTRIAEVFDSKVF
1	G4SFM6	834	10003	1	phospho	rgl-1 {ECO:0000313|EMBL:CCD70136.1	G4SFM6;Q19852	[95515000.0, 121100000.0, 59440000.0]	7.96387	9.6443	3	185.65	0	3	S	IIRKRDGNGTIEGGASPQIGPSAKKINRMKR
1	G4SI07	2	10003	1	phospho	gei-15 {ECO:0000313|EMBL:CCD70984.1	G4SI07	[0.0, 26514000.0, 16855000.0]	7.16006	10.195	2	165.86	0	2	S	______________MSEYGSAANISNFRERT
1	G4SI07	6	10003	1	phospho	gei-15 {ECO:0000313|EMBL:CCD70984.1	G4SI07	[13110000.0, 13971000.0, 0.0]	6.95554	10.195	2	184.87	0	2	S	__________MSEYGSAANISNFRERTGSPS
1	G4SI07	11	10003	0.530435	phospho	gei-15 {ECO:0000313|EMBL:CCD70984.1	G4SI07	[0.0, 11846000.0, 0.0]	6.59645	10.195	1	47.058	2.28164e-25	3	S	_____MSEYGSAANISNFRERTGSPSYASIG
1	G4SI07	17	10003	1	phospho	gei-15 {ECO:0000313|EMBL:CCD70984.1	G4SI07	[7729900.0, 3864500.0, 0.0]	6.58713	10.195	2	175.19	0	2	T	SEYGSAANISNFRERTGSPSYASIGKHRDDY
1	G4SI07	19	10003	0.999311	phospho	gei-15 {ECO:0000313|EMBL:CCD70984.1	G4SI07	[10194000.0, 479200000.0, 199430000.0]	8.36099	10.195	3	192.6	0	1	S	YGSAANISNFRERTGSPSYASIGKHRDDYNR
1	G4SI07	24	10003	0.994575	phospho	gei-15 {ECO:0000313|EMBL:CCD70984.1	G4SI07	[0.0, 7098800.0, 6953500.0]	6.67063	10.195	2	76.341	3.96593e-05	2	S	NISNFRERTGSPSYASIGKHRDDYNRFETAR
1	G4SI07	173	10003	0.999908	phospho	gei-15 {ECO:0000313|EMBL:CCD70984.1	G4SI07	[14085000.0, 16365000.0, 7769500.0]	7.10516	10.195	3	157.26	0	3	S	VPASEAGFGSEYGPGSGRNSRAGGGAFSPEP
1	G4SI07	226	10003	0.887741	phospho	gei-15 {ECO:0000313|EMBL:CCD70984.1	G4SI07	[219280000.0, 260390000.0, 101110000.0]	8.28689	10.195	3	83.165	0	3	S	YQPKSDPFPATTRPASGIGGDGGNPFGGSQS
1	G4SI07	239	10003	0.970498	phospho	gei-15 {ECO:0000313|EMBL:CCD70984.1	G4SI07	[0.0, 0.0, 57854000.0]	7.28521	10.195	1	144	0	3	S	PASGIGGDGGNPFGGSQSNIGPKDGRNSVAS
1	G4SI07	251	10003	0.999951	phospho	gei-15 {ECO:0000313|EMBL:CCD70984.1	G4SI07	[8503600.0, 0.0, 0.0]	6.45248	10.195	1	120.29	0	2	S	FGGSQSNIGPKDGRNSVASSVFSDPSYRIDT
1	G4SLH0-3	30	10003	0.698047	phospho	ttn-1	G4SLH0-3;G4SLH0-2;G4SLH0;G4SLH0-4;G4SLH0-9;G4SLH0-8;G4SLH0-7;G4SLH0-6;Q95QD1	[5116500.0, 0.0, 0.0]	6.23185	10.2098	1	107.98	0	3	S	QQRHINIDTTVGGSISQPVSPSMSYSTDRET
1	G4SLH0-3	34	10003	0.97846	phospho	ttn-1	G4SLH0-3;G4SLH0-2;G4SLH0;G4SLH0-4;G4SLH0-9;G4SLH0-8;G4SLH0-7;G4SLH0-6;Q95QD1	[5116500.0, 0.0, 0.0]	6.23185	10.2098	1	107.98	0	3	S	INIDTTVGGSISQPVSPSMSYSTDRETVMRS
1	G4SLH0-3	51	10003	0.996911	phospho	ttn-1	G4SLH0-3;G4SLH0-2;G4SLH0;G4SLH0-4;G4SLH0-9;G4SLH0-8;G4SLH0-7;G4SLH0-6;Q95QD1	[25795000.0, 94592000.0, 49197000.0]	7.75226	10.2098	3	182.31	0	3	S	SMSYSTDRETVMRSASGHATVAETHIIRSIG
1	G4SLH0-3	198	10003	0.999733	phospho	ttn-1	G4SLH0-3;G4SLH0-2;G4SLH0;G4SLH0-4;G4SLH0-9;G4SLH0-8;G4SLH0-7;G4SLH0-6;Q95QD1	[16586000.0, 0.0, 1114300.0]	6.77086	10.2098	2	121.48	9.34046e-15	2	S	HISSSKEDMRIQRQHSVTYHQAPRFITQVPN
1	G4SLH0-3	556	10003	0.830947	phospho	ttn-1	G4SLH0-3;G4SLH0-2;G4SLH0;G4SLH0-4;G4SLH0-9;G4SLH0-8;G4SLH0-7;G4SLH0-6;Q95QD1	[9276900.0, 0.0, 22267000.0]	7.02179	10.2098	2	106.67	0.000153779	2	S	EEDEVDPIKPFIEATSPKVKESVEHPFANII
1	G4SLH0-3	686	10003	1	phospho	ttn-1	G4SLH0-3;G4SLH0-2;G4SLH0;G4SLH0-4;G4SLH0-9;G4SLH0-8;G4SLH0-7;G4SLH0-6;Q95QD1	[9851800.0, 38483000.0, 12850000.0]	7.30952	10.2098	3	169.94	0	2	S	IGEDRWTGKVIIQYESPPPGQKITTIEKVTE
1	G4SLH0-3	1120	10003	1	phospho	ttn-1	G4SLH0-3;G4SLH0-2;G4SLH0;G4SLH0-4;G4SLH0-9;G4SLH0-8;G4SLH0-7;G4SLH0-6;Q95QD1	[0.0, 6408300.0, 5624700.0]	6.60325	10.2098	2	157.73	0	3	T	VFIEAVHEAVKKIVETEDEEEDNQIEATQEP
1	G4SLH0-3	1352	10003	0.786063	phospho	ttn-1	G4SLH0-3;G4SLH0-2;G4SLH0;G4SLH0-4;G4SLH0-9;G4SLH0-8;G4SLH0-7;G4SLH0-6;Q95QD1	[0.0, 5845800.0, 0.0]	6.28972	10.2098	1	69.765	4.47205e-09	3	S	PPVQKSMSVQEEKASSQRTPSPMNYEDKVKT
1	G4SLH0-3	1355	10003	0.733344	phospho	ttn-1	G4SLH0-3;G4SLH0-2;G4SLH0;G4SLH0-4;G4SLH0-9;G4SLH0-8;G4SLH0-7;G4SLH0-6;Q95QD1	[0.0, 4296400.0, 0.0]	6.15598	10.2098	1	66.152	3.25107e-08	2	T	QKSMSVQEEKASSQRTPSPMNYEDKVKTIQS
1	G4SLH0-3	1357	10003	0.98102	phospho	ttn-1	G4SLH0-3;G4SLH0-2;G4SLH0;G4SLH0-4;G4SLH0-9;G4SLH0-8;G4SLH0-7;G4SLH0-6;Q95QD1	[0.0, 4296400.0, 0.0]	6.15598	10.2098	1	69.765	4.47205e-09	2	S	SMSVQEEKASSQRTPSPMNYEDKVKTIQSNI
1	G4SLH0-3	1439	10003	0.614493	phospho	ttn-1	G4SLH0-3;G4SLH0-2;G4SLH0;G4SLH0-4;G4SLH0-9;G4SLH0-8;G4SLH0-7;G4SLH0-6;Q95QD1	[0.0, 0.0, 1295400.0]	5.63528	10.2098	1	55.261	0.00331431	2	S	VVESNIEYHAIRISTSSSSPIKFIDIETIIQ
1	G4SLH0-3	1442	10003	0.821999	phospho	ttn-1	G4SLH0-3;G4SLH0-2;G4SLH0;G4SLH0-4;G4SLH0-9;G4SLH0-8;G4SLH0-7;G4SLH0-6;Q95QD1	[0.0, 4786800.0, 0.0]	6.20292	10.2098	1	102.73	3.01705e-07	2	S	SNIEYHAIRISTSSSSPIKFIDIETIIQKPS
1	G4SLH0-3	1956	10003	0.5	phospho	ttn-1	G4SLH0-3;G4SLH0-2;G4SLH0;G4SLH0-4;G4SLH0-9;G4SLH0-8;G4SLH0-7;G4SLH0-6;Q95QD1	[0.0, 2425900.0, 0.0]	5.90775	10.2098	1	75.018	7.18388e-05	2	T	IPQKISYKGQEIFANTNTVERNSKAGAKAKG
1	G4SLH0-3	1958	10003	0.5	phospho	ttn-1	G4SLH0-3;G4SLH0-2;G4SLH0;G4SLH0-4;G4SLH0-9;G4SLH0-8;G4SLH0-7;G4SLH0-6;Q95QD1	[0.0, 2425900.0, 0.0]	5.90775	10.2098	1	75.018	7.18388e-05	2	T	QKISYKGQEIFANTNTVERNSKAGAKAKGEV
1	G4SLH0-3	2434	10003	0.999908	phospho	ttn-1	G4SLH0-3;G4SLH0-2;G4SLH0;G4SLH0-4;G4SLH0-9;G4SLH0-8;G4SLH0-7;G4SLH0-6;Q95QD1	[20549000.0, 22515000.0, 14222000.0]	7.28093	10.2098	3	194.19	0	4	S	ETSPEAQPIRPPRSHSRHSGDEIEEVQPVRP
1	G4SLH0-3	2437	10003	1	phospho	ttn-1	G4SLH0-3;G4SLH0-2;G4SLH0;G4SLH0-4;G4SLH0-9;G4SLH0-8;G4SLH0-7;G4SLH0-6;Q95QD1	[20549000.0, 45839000.0, 14222000.0]	7.42927	10.2098	3	194.19	0	4	S	PEAQPIRPPRSHSRHSGDEIEEVQPVRPPRS
1	G4SLH0-3	2677	10003	0.998064	phospho	ttn-1	G4SLH0-3;G4SLH0-2;G4SLH0;G4SLH0-4;G4SLH0-9;G4SLH0-8;G4SLH0-7;G4SLH0-6;Q95QD1	[13103000.0, 1490000.0, 7512400.0]	6.86738	10.2098	3	103.01	0.00187801	2	S	SQMNSTIPIDYERAFSSNTIRETDIISDESI
1	G4SLH0-3	2701	10003	0.999989	phospho	ttn-1	G4SLH0-3;G4SLH0-2;G4SLH0;G4SLH0-4;G4SLH0-9;G4SLH0-8;G4SLH0-7;G4SLH0-6;Q95QD1	[39505000.0, 2833800.0, 21975000.0]	7.33118	10.2098	3	98.105	2.70376e-05	2	S	IISDESITVDSSYHKSPEPTVDFARSQVKSE
1	G4SLH0-3	2810	10003	0.99977	phospho	ttn-1	G4SLH0-3;G4SLH0-2;G4SLH0;G4SLH0-4;G4SLH0-9;G4SLH0-8;G4SLH0-7;G4SLH0-6;Q95QD1	[4222400.0, 6329400.0, 5758000.0]	6.73533	10.2098	3	123.42	0	2	S	DVIVIKQDTSKIQAISYDDISVATTRTGITV
1	G4SLH0-3	2815	10003	0.982628	phospho	ttn-1	G4SLH0-3;G4SLH0-2;G4SLH0;G4SLH0-4;G4SLH0-9;G4SLH0-8;G4SLH0-7;G4SLH0-6;Q95QD1	[220040.0, 0.0, 5758000.0]	6.29944	10.2098	2	89.663	1.1214e-20	2	S	KQDTSKIQAISYDDISVATTRTGITVSIVAR
1	G4SLH0-3	3636	10003	0.722206	phospho	ttn-1	G4SLH0-3;G4SLH0-2;G4SLH0;G4SLH0-4;G4SLH0-9;G4SLH0-8;G4SLH0-7;G4SLH0-6;Q95QD1	[2508700.0, 3698000.0, 0.0]	6.31574	10.2098	2	73.138	1.68223e-14	2	S	EVPKEATISEPTQEQSEVSKRSEPVEPTQIQ
1	G4SLH0-3	4608	10003	1	phospho	ttn-1	G4SLH0-3;G4SLH0-2;G4SLH0;G4SLH0-4;G4SLH0-9;G4SLH0-8;G4SLH0-7;G4SLH0-6;Q95QD1	[3078600.0, 0.0, 15362000.0]	6.78865	10.2098	2	72.928	0.0354526	2	S	QETSAPTVEKIAPVESKETPEVQAAEIVEQK
1	G4SLH0-3	4690	10003	1	phospho	ttn-1	G4SLH0-3;G4SLH0-2;G4SLH0;G4SLH0-4;G4SLH0-9;G4SLH0-8;G4SLH0-7;G4SLH0-6;Q95QD1	[0.0, 7145700.0, 0.0]	6.37692	10.2098	1	114.99	5.42876e-34	2	S	EPTVEKHTPVESKEKSEVQPAEIVEQKDVTC
1	G4SLH0-3	5783	10003	0.852535	phospho	ttn-1	G4SLH0-3;G4SLH0-2;G4SLH0;G4SLH0-4;G4SLH0-9;G4SLH0-8;G4SLH0-7;G4SLH0-6;Q95QD1	[0.0, 61733000.0, 0.0]	7.3134	10.2098	1	124.4	0	2	S	AEIVEHKDVQVPETSSPTVEPTVEKIAPVES
1	G4SLH0-3	6313	10003	0.5	phospho	ttn-1	G4SLH0-3;G4SLH0-2;G4SLH0;G4SLH0-4;G4SLH0-9;G4SLH0-8;G4SLH0-7;G4SLH0-6;Q95QD1	[41275000.0, 17151000.0, 68540000.0]	7.62657	10.2098	3	95.067	3.69342e-09	2	T	VEPTVEKIAPVESKKTSEVEPAEIVEQKDVP
1	G4SLH0-3	6314	10003	0.5	phospho	ttn-1	G4SLH0-3;G4SLH0-2;G4SLH0;G4SLH0-4;G4SLH0-9;G4SLH0-8;G4SLH0-7;G4SLH0-6;Q95QD1	[41275000.0, 17151000.0, 68540000.0]	7.62657	10.2098	3	95.067	3.69342e-09	2	S	EPTVEKIAPVESKKTSEVEPAEIVEQKDVPV
1	G4SLH0-3	9213	10003	0.993868	phospho	ttn-1	G4SLH0-3;G4SLH0-2;G4SLH0;G4SLH0-4;G4SLH0-9;G4SLH0-8;G4SLH0-7;G4SLH0-6;Q95QD1	[2786300.0, 17116000.0, 4990700.0]	6.91896	10.2098	3	115.87	2.63136e-35	2	S	KPEKKIMKKKTEKADSSISETSETITKDITQ
1	G4SLH0-3	10563	10003	0.905283	phospho	ttn-1	G4SLH0-3;G4SLH0-2;G4SLH0;G4SLH0-4;G4SLH0-9;G4SLH0-8;G4SLH0-7;G4SLH0-6;Q95QD1	[0.0, 18737000.0, 0.0]	6.79558	10.2098	1	111.04	0	3	S	ATTQAEEEIDETVPTSPVEKVKEPVSKKPEN
1	G4SLH0-3	11257	10003	0.997832	phospho	ttn-1	G4SLH0-3;G4SLH0-2;G4SLH0;G4SLH0-4;G4SLH0-9;G4SLH0-8;G4SLH0-7;G4SLH0-6;Q95QD1	[0.0, 8533600.0, 0.0]	6.45401	10.2098	1	94.122	0.000188644	2	S	QNKEKTSIAMRRKRVSFDSSTKSESIEDVIP
1	G4SLH0-3	12339	10003	0.994114	phospho	ttn-1	G4SLH0-3;G4SLH0-2;G4SLH0;G4SLH0-4;G4SLH0-9;G4SLH0-8;G4SLH0-7;G4SLH0-6;Q95QD1	[1764300.0, 11717000.0, 0.0]	6.65261	10.2098	2	76.378	2.17328e-07	3	S	IDMMVPSTKYQIDYHSDGEFEARIANCTFED
1	G4SLH0-3	12954	10003	0.999894	phospho	ttn-1	G4SLH0-3;G4SLH0-2;G4SLH0;G4SLH0-4;G4SLH0-9;G4SLH0-8;G4SLH0-7;G4SLH0-6;Q95QD1	[1273100.0, 19492000.0, 9829100.0]	7.00852	10.2098	3	84.738	0.00154449	2	S	KSKKKVIKKKTEKSDSFISQKSETPPVVEPT
1	G4SLH0-3	13749	10003	0.994357	phospho	ttn-1	G4SLH0-3;G4SLH0-2;G4SLH0;G4SLH0-4;G4SLH0-9;G4SLH0-8;G4SLH0-7;G4SLH0-6;Q95QD1	[0.0, 13870000.0, 2484800.0]	6.73652	10.2098	2	107.88	0	2	S	TPKKRVVKKKTQKSDSVASDASIADVSKISD
1	G4SLH0-3	13847	10003	0.80932	phospho	ttn-1	G4SLH0-3;G4SLH0-2;G4SLH0;G4SLH0-4;G4SLH0-9;G4SLH0-8;G4SLH0-7;G4SLH0-6;Q95QD1	[0.0, 26325000.0, 5862800.0]	7.03057	10.2098	2	81.726	1.20036e-18	3	S	DDTEKTTDDMMTRRKSSAIFSDDEQSISSKT
1	G4SLH0-3	13848	10003	0.838303	phospho	ttn-1	G4SLH0-3;G4SLH0-2;G4SLH0;G4SLH0-4;G4SLH0-9;G4SLH0-8;G4SLH0-7;G4SLH0-6;Q95QD1	[0.0, 33261000.0, 5862800.0]	7.11532	10.2098	2	81.726	1.20036e-18	3	S	DTEKTTDDMMTRRKSSAIFSDDEQSISSKTS
1	G4SLH0-3	13852	10003	0.999987	phospho	ttn-1	G4SLH0-3;G4SLH0-2;G4SLH0;G4SLH0-4;G4SLH0-9;G4SLH0-8;G4SLH0-7;G4SLH0-6;Q95QD1	[0.0, 16556000.0, 0.0]	6.74183	10.2098	1	112.82	6.19208e-29	2	S	TTDDMMTRRKSSAIFSDDEQSISSKTSSEGR
1	G4SLH0-3	15119	10003	0.999796	phospho	ttn-1	G4SLH0-3;G4SLH0-2;G4SLH0;G4SLH0-4;G4SLH0-9;G4SLH0-8;G4SLH0-7;G4SLH0-6;Q95QD1	[0.0, 7836000.0, 2607300.0]	6.54172	10.2098	2	98.299	0	2	S	KGKAVEKVQDESRRGSIQASSDNESVTTTSE
1	G4SPY1	21	10003	1	phospho	CELE_Y71G10AL.1 {ECO:0000313|EMBL:CCD68042.1}; Y71G10AL.1	G4SPY1	[108530000.0, 7067800.0, 59741000.0]	7.76676	9.25905	3	177.62	0	2	S	ENVPKTEQEVPNDPESEKEVKEDAKEEDIIP;ENVPKTEQEVPNDPESEKEVKEDAKEEVKDI
1	G5EBE3	332	10003	1	phospho	cir-1 {ECO:0000313|EMBL:CCD71886.1	G5EBE3	[28886000.0, 63873000.0, 251520000.0]	8.05979	10.271	3	171.26	0	2	S	DWKEKSSKRIKREVESSPEYRSKYIKQEVIS
1	G5EBE3	333	10003	1	phospho	cir-1 {ECO:0000313|EMBL:CCD71886.1	G5EBE3	[60181000.0, 66356000.0, 253740000.0]	8.10298	10.271	3	171.26	0	2	S	WKEKSSKRIKREVESSPEYRSKYIKQEVISE
1	G5EBE3	347	10003	1	phospho	cir-1 {ECO:0000313|EMBL:CCD71886.1	G5EBE3	[42533000.0, 57232000.0, 64750000.0]	7.73908	10.271	3	167.14	0	2	S	SSPEYRSKYIKQEVISEDENSHGRKDSSRKR
1	G5EBE3	352	10003	1	phospho	cir-1 {ECO:0000313|EMBL:CCD71886.1	G5EBE3	[7423000.0, 0.0, 19669000.0]	6.95572	10.271	2	120.9	0	3	S	RSKYIKQEVISEDENSHGRKDSSRKRAHNDS
1	G5EBE3	482	10003	1	phospho	cir-1 {ECO:0000313|EMBL:CCD71886.1	G5EBE3	[0.0, 2051700.0, 0.0]	5.83499	10.271	1	95.001	1.41941e-05	2	S	QIGSRKQYSPIRRRQSSPMVASPRRRRSPSP
1	G5EBE3	483	10003	1	phospho	cir-1 {ECO:0000313|EMBL:CCD71886.1	G5EBE3	[144700000.0, 31066000.0, 131540000.0]	8.01045	10.271	3	103.67	8.02244e-10	2	S	IGSRKQYSPIRRRQSSPMVASPRRRRSPSPE
1	G5EBE3	488	10003	1	phospho	cir-1 {ECO:0000313|EMBL:CCD71886.1	G5EBE3	[140930000.0, 29014000.0, 131540000.0]	8.00214	10.271	3	103.67	8.02244e-10	2	S	QYSPIRRRQSSPMVASPRRRRSPSPERQRKR
1	G5EBE3	516	10003	0.99319	phospho	cir-1 {ECO:0000313|EMBL:CCD71886.1	G5EBE3	[320500000.0, 1587400.0, 236410000.0]	8.2699	10.271	3	106.67	0.00066404	2	S	RKRRSPSDSPPTRRISTSPIRRRRSPSPNKI
1	G5EBE3	517	10003	0.884697	phospho	cir-1 {ECO:0000313|EMBL:CCD71886.1	G5EBE3	[869560000.0, 0.0, 3834700.0]	8.46409	10.271	2	58.172	0.0306843	3	T	KRRSPSDSPPTRRISTSPIRRRRSPSPNKIP
1	G5EBE3	518	10003	0.981892	phospho	cir-1 {ECO:0000313|EMBL:CCD71886.1	G5EBE3	[326969984.0, 1587400.0, 236410000.0]	8.2749	10.271	3	106.67	0.00066404	2	S	RRSPSDSPPTRRISTSPIRRRRSPSPNKIPV
1	G5EBF1	1086	10003	0.961624	phospho	sax-3	G5EBF1	[0.0, 0.0, 13415000.0]	6.65047	9.18701	1	176.01	0	3	S	NGGIHHRTSGSQRSDSPPHTDVSYVQIHSSD
1	G5EBF1	1156	10003	0.767194	phospho	sax-3	G5EBF1	[13047000.0, 0.0, 0.0]	6.63839	9.18701	1	129.2	0	3	S	DDIFQTATRRQINRGSTPREDTYDSVSDGAF
1	G5EBF1	1157	10003	0.785329	phospho	sax-3	G5EBF1	[7485300.0, 0.0, 0.0]	6.39709	9.18701	1	72.316	8.26126e-27	2	T	DIFQTATRRQINRGSTPREDTYDSVSDGAFA
1	G5EBF1	1162	10003	0.674829	phospho	sax-3	G5EBF1	[21405000.0, 0.0, 0.0]	6.85339	9.18701	1	119.8	0	2	T	ATRRQINRGSTPREDTYDSVSDGAFARVDVN
1	G5EBF1	1163	10003	0.995342	phospho	sax-3	G5EBF1	[13047000.0, 0.0, 28532000.0]	7.14175	9.18701	2	141.53	0	3	Y	TRRQINRGSTPREDTYDSVSDGAFARVDVNA
1	G5EBF1	1167	10003	0.976103	phospho	sax-3	G5EBF1	[4141500.0, 4196600.0, 0.0]	6.44395	9.18701	2	72.316	1.52267e-27	3	S	INRGSTPREDTYDSVSDGAFARVDVNARPTS
1	G5EBF5	315	10003	1	phospho	rde-4 {ECO:0000313|EMBL:CAA83012.1	G5EBF5	[1217100.0, 2428000.0, 4115600.0]	6.41278	8.51547	3	98.033	0	3	S	GIHQVIIEISFRRIVSPDPDDIEMGAEHTQT
1	G5EBH5	374	10003	0.561207	phospho	lsy-12 {ECO:0000313|EMBL:CCA65604.1	G5EBH5;K8ERR8;D7SFM3;K8ESF3;G5EGP0;K8F7U3;Q21789;L8E6K3	[0.0, 0.0, 2086200.0]	5.84223	9.29938	1	88.071	0	3	S	PHSTPVTRIMRGIIDSENSDNDEMISNDQSE
1	G5EBH5	409	10003	0.596313	phospho	lsy-12 {ECO:0000313|EMBL:CCA65604.1	G5EBH5;K8ERR8;D7SFM3;K8ESF3;G5EGP0;K8F7U3;Q21789;L8E6K3	[0.0, 0.0, 1502600.0]	5.69972	9.29938	1	90.453	2.23159e-13	2	T	PRTPRPRYSPEAQRRTNSRISAITIDTNRSN
1	G5EBH5	411	10003	0.793658	phospho	lsy-12 {ECO:0000313|EMBL:CCA65604.1	G5EBH5;K8ERR8;D7SFM3;K8ESF3;G5EGP0;K8F7U3;Q21789;L8E6K3	[0.0, 4057900.0, 4867900.0]	6.47353	9.29938	2	137.13	0	3	S	TPRPRYSPEAQRRTNSRISAITIDTNRSNDI
1	G5EBH5	861	10003	1	phospho	lsy-12 {ECO:0000313|EMBL:CCA65604.1	G5EBH5;K8ERR8;D7SFM3;K8ESF3;G5EGP0;K8F7U3;Q21789;L8E6K3	[24581000.0, 546240.0, 0.0]	6.92302	9.29938	2	52.891	0.0168391	2	T	EEIEQDEQRRKSIQKTPVHVSMEKATPTSTT
1	G5EBH5	866	10003	1	phospho	lsy-12 {ECO:0000313|EMBL:CCA65604.1	G5EBH5;K8ERR8;D7SFM3;K8ESF3;G5EGP0;K8F7U3;Q21789;L8E6K3	[24581000.0, 546240.0, 0.0]	6.92302	9.29938	2	52.891	0.0168391	2	S	DEQRRKSIQKTPVHVSMEKATPTSTTSIPVG
1	G5EBH5	874	10003	0.618361	phospho	lsy-12 {ECO:0000313|EMBL:CCA65604.1	G5EBH5;K8ERR8;D7SFM3;K8ESF3;G5EGP0;K8F7U3;Q21789;L8E6K3	[0.0, 0.0, 748080.0]	5.39683	9.29938	1	62.193	8.01051e-11	2	S	QKTPVHVSMEKATPTSTTSIPVGSVKKEIRS
1	G5EBH5	882	10003	0.984154	phospho	lsy-12 {ECO:0000313|EMBL:CCA65604.1	G5EBH5;K8ERR8;D7SFM3;K8ESF3;G5EGP0;K8F7U3;Q21789;L8E6K3	[0.0, 0.0, 748080.0]	5.39683	9.29938	1	62.193	8.01051e-11	2	S	MEKATPTSTTSIPVGSVKKEIRSRGHNRSVG
1	G5EBH5	920	10003	1	phospho	lsy-12 {ECO:0000313|EMBL:CCA65604.1	G5EBH5;K8ERR8;D7SFM3;K8ESF3;G5EGP0;K8F7U3;Q21789;L8E6K3	[5159200.0, 0.0, 8179600.0]	6.648	9.29938	2	145.69	0	2	T	NRKVKVPEWAAARDITDEEITVEENKKQQKQ
1	G5EBH5	957	10003	0.99917	phospho	lsy-12 {ECO:0000313|EMBL:CCA65604.1	G5EBH5;K8ERR8;D7SFM3;K8ESF3;G5EGP0;K8F7U3;Q21789;L8E6K3	[24271000.0, 0.0, 0.0]	6.90797	9.29938	1	144.95	0	3	T	RCADSVIDKSNIREETPEDDEPGPSTKPSGK
1	G5EBH5	1082	10003	1	phospho	lsy-12 {ECO:0000313|EMBL:CCA65604.1	G5EBH5;K8ERR8;D7SFM3;K8ESF3;G5EGP0;K8F7U3;Q21789;L8E6K3	[5864400.0, 14452000.0, 0.0]	6.83073	9.29938	2	121.91	0	3	S	NFGVRDRDEPKKAENSEDGEGIESKPGPSTE
1	G5EBJ7	6	10003	0.827956	phospho	fbp-1 {ECO:0000313|EMBL:CCD68127.1	G5EBJ7	[0.0, 3164900.0, 3026800.0]	6.31469	8.25724	2	89.374	4.65869e-38	2	S	__________MASETSQFGIETDSITIQRYV
1	G5EBK0	775	10003	1	phospho	CELE_T08A11.1 {ECO:0000313|EMBL:CAA90776.1}; T08A11.1	G5EBK0	[1446200.0, 0.0, 37587000.0]	7.11431	9.61772	2	78.903	0.000469548	2	S	APEAGRRQIREIIGISPDKVKPNSDDKTKTS
1	G5EBK0	865	10003	0.99999	phospho	CELE_T08A11.1 {ECO:0000313|EMBL:CAA90776.1}; T08A11.1	G5EBK0	[8854700.0, 0.0, 0.0]	6.47005	9.61772	1	139.95	0	2	S	KNSESSTYGGSVRPVSAAKDIEKPAPQRSIP
1	G5EBK0	1035	10003	1	phospho	CELE_T08A11.1 {ECO:0000313|EMBL:CAA90776.1}; T08A11.1	G5EBK0	[232750000.0, 9425700.0, 63130000.0]	8.00761	9.61772	3	162.72	0	2	S	IVAQIGSVDTVSISKSPEQQSSSITRSRRGA
1	G5EBK0	1042	10003	0.66553	phospho	CELE_T08A11.1 {ECO:0000313|EMBL:CAA90776.1}; T08A11.1	G5EBK0	[2515000.0, 0.0, 13359000.0]	6.72357	9.61772	2	66.178	0.000381779	2	S	VDTVSISKSPEQQSSSITRSRRGANMEDDRK
1	G5EBL3	71	10003	0.800461	phospho	sdc-2 {ECO:0000313|EMBL:CAB01693.1	G5EBL3	[0.0, 5433400.0, 2531100.0]	6.42404	8.61216	2	107.75	0	3	S	EQNTFFIPGRVKRNISSNDSDVIIDEDEIPD
1	G5EBL3	72	10003	0.666667	phospho	sdc-2 {ECO:0000313|EMBL:CAB01693.1	G5EBL3	[0.0, 0.0, 2531100.0]	5.92619	8.61216	1	71.297	0	3	S	QNTFFIPGRVKRNISSNDSDVIIDEDEIPDG
1	G5EBL3	75	10003	0.986275	phospho	sdc-2 {ECO:0000313|EMBL:CAB01693.1	G5EBL3	[8079900.0, 12946000.0, 2531100.0]	6.895	8.61216	3	167.3	0	3	S	FFIPGRVKRNISSNDSDVIIDEDEIPDGAIR
1	G5EBL3	809	10003	0.979831	phospho	sdc-2 {ECO:0000313|EMBL:CAB01693.1	G5EBL3	[179860.0, 13094000.0, 8229900.0]	6.85539	8.61216	3	142.57	0	2	S	SENVFQKPSKIMRSTSSDSVFIDYQYREKMF
1	G5EBL3	1039	10003	1	phospho	sdc-2 {ECO:0000313|EMBL:CAB01693.1	G5EBL3	[9538900.0, 2271300.0, 2502600.0]	6.6786	8.61216	3	100.22	1.40167e-05	2	S	HFEISQSIRQSKINESIEEYERNRERQIAKT
1	G5EBL3	2298	10003	0.992868	phospho	sdc-2 {ECO:0000313|EMBL:CAB01693.1	G5EBL3	[21615000.0, 4034000.0, 5854200.0]	7.02123	8.61216	3	135.23	0	2	S	APKTSKQKTVIRRSQSVCDINDVNEYAQKKV
1	G5EBL4	467	10003	1	phospho	B0019.2 {ECO:0000313|EMBL:CAA15508.3	G5EBL4	[20484000.0, 0.0, 0.0]	6.83429	8.74013	1	205.95	0	2	S	GSDFEFGQKEKGGHVSDEDYVPNNRQIPQQT
1	G5EBL4	573	10003	0.999999	phospho	B0019.2 {ECO:0000313|EMBL:CAA15508.3	G5EBL4	[1731700.0, 0.0, 0.0]	5.76135	8.74013	1	68.481	3.37035e-05	2	S	PPISTSRRSRGRPRKSAPEAHVAPITEKIEE
1	G5EBL4	633	10003	0.794743	phospho	B0019.2 {ECO:0000313|EMBL:CAA15508.3	G5EBL4	[8287800.0, 0.0, 0.0]	6.44132	8.74013	1	131.26	0	3	S	KIPEIEAPYFPQESSSPAPNRSSVPYFPRIS
1	G5EBL4	648	10003	0.985572	phospho	B0019.2 {ECO:0000313|EMBL:CAA15508.3	G5EBL4	[8208400.0, 0.0, 3732500.0]	6.59992	8.74013	2	55.724	0.000185152	2	S	SPAPNRSSVPYFPRISPSTESINFVEKWEET
1	G5EBL8	22	10003	0.652886	phospho	CELE_T07C4.10 {ECO:0000313|EMBL:CAI59118.1}; T07C4.10	G5EBL8	[123190000.0, 0.0, 0.0]	7.61345	7.93296	1	117.8	0	3	S	TDSGYPTPRDEIPSTSRPNSPNNAQIYPITS
1	G5EBL8	26	10003	0.983434	phospho	CELE_T07C4.10 {ECO:0000313|EMBL:CAI59118.1}; T07C4.10	G5EBL8	[17816000.0, 0.0, 9211400.0]	6.95468	7.93296	2	117.8	0	3	S	YPTPRDEIPSTSRPNSPNNAQIYPITSTPIR
1	G5EBM3	307	10003	1	phospho	CELE_F55D12.5 {ECO:0000313|EMBL:CCC42180.1}; F55D12.5	G5EBM3;G5EFL3	[10741000.0, 0.0, 16130000.0]	6.95216	8.81414	2	227.67	0	2	S	TEMIYTIPVVKEEDQSEEYQQENRQMVEMPK
1	G5EBN5	819	10003	0.919859	phospho	ego-2 {ECO:0000313|EMBL:CAL64007.2	G5EBN5;H8ESG1;Q9NA90	[0.0, 5638900.0, 14951000.0]	6.83653	8.64464	2	97.469	0	3	S	KQAPQAQIPEDQGPPSPTPSSICDFPVQSQR
1	G5EBN9	579	10003	0.99972	phospho	snf-3 {ECO:0000312|EMBL:CCD63487.1	G5EBN9	[0.0, 0.0, 5330300.0]	6.24963	8.0364	1	139.08	0	2	S	KERVRKGINIDGSFESPAKKNIVNNAEEIKF
1	G5EBN9	599	10003	0.994664	phospho	snf-3 {ECO:0000312|EMBL:CCD63487.1	G5EBN9	[0.0, 0.0, 1286800.0]	5.63239	8.0364	1	78.149	0.0379361	1	S	NIVNNAEEIKFIESSSQ______________
1	G5EBP5	40	10003	0.999332	phospho	CELE_ZC247.1 {ECO:0000313|EMBL:CAB02312.3}; ZC247.1	G5EBP5	[18415000.0, 10765000.0, 16835000.0]	7.18578	9.82847	3	117.72	0.00145418	2	S	VTRREETRHSPSRSTSPFQSRSVTTTERVHI
1	G5EBP5	167	10003	0.54972	phospho	CELE_ZC247.1 {ECO:0000313|EMBL:CAB02312.3}; ZC247.1	G5EBP5	[49156000.0, 0.0, 0.0]	7.21446	9.82847	1	49.448	0.0134135	2	T	DDNTITVDIDITERATSPSYVIVSKSESHAP
1	G5EBP5	168	10003	0.926275	phospho	CELE_ZC247.1 {ECO:0000313|EMBL:CAB02312.3}; ZC247.1	G5EBP5	[7689800.0, 0.0, 34783000.0]	7.15099	9.82847	2	64.121	0.000636378	2	S	DNTITVDIDITERATSPSYVIVSKSESHAPM
1	G5EBP5	469	10003	0.848177	phospho	CELE_ZC247.1 {ECO:0000313|EMBL:CAB02312.3}; ZC247.1	G5EBP5	[61680000.0, 0.0, 0.0]	7.31302	9.82847	1	210.26	0	3	S	PSIKSKITGIFKKSPSHIDYPVSESYDGPIE
1	G5EBP5	4189	10003	1	phospho	CELE_ZC247.1 {ECO:0000313|EMBL:CAB02312.3}; ZC247.1	G5EBP5	[0.0, 65966000.0, 747170.0]	7.34709	9.82847	2	111.38	4.17483e-06	2	S	STDYGKNQATIRRDRSPIQAVARHVHSFPST
1	G5EBU4	286	10003	0.999173	phospho	zag-1 {ECO:0000312|EMBL:CCD70186.1	G5EBU4	[9921800.0, 0.0, 0.0]	6.51947	7.50724	1	49.448	0.0321554	2	S	FQNTRAKERRSNRIPSMPRGSVASAAAAAAT
1	G5EBU4	354	10003	1	phospho	zag-1 {ECO:0000312|EMBL:CCD70186.1	G5EBU4	[0.0, 10169000.0, 0.0]	6.53016	7.50724	1	213.88	0	3	T	TDEVMDHDGIKDGKETPIDITISTDDTEPEW
1	G5EBV6	534	10003	0.992116	phospho	pgl-3 {ECO:0000313|EMBL:CCD65226.1	G5EBV6;Q965J2	[1806000.0, 0.0, 0.0]	5.7796	10.2104	1	147.8	0	2	S	EKINAEKNDNTPSTASPVQFSSDGWDSPTKS
1	G5EBV6	545	10003	0.921421	phospho	pgl-3 {ECO:0000313|EMBL:CCD65226.1	G5EBV6;Q965J2	[19538000.0, 0.0, 0.0]	6.81376	10.2104	1	185.05	0	2	S	PSTASPVQFSSDGWDSPTKSVAIPPKISTIE
1	G5EBV6	568	10003	0.697528	phospho	pgl-3 {ECO:0000313|EMBL:CCD65226.1	G5EBV6;Q965J2	[21341000.0, 0.0, 0.0]	6.85209	10.2104	1	127.25	0	3	T	PPKISTIEEEQEEDTTITKVSPQPQERTGTA
1	G5EBV6	573	10003	1	phospho	pgl-3 {ECO:0000313|EMBL:CCD65226.1	G5EBV6;Q965J2	[173070000.0, 136170000.0, 22539000.0]	8.04373	10.2104	3	360.33	0	2	S	TIEEEQEEDTTITKVSPQPQERTGTAWGSGD
1	G5EBV8	846	10003	0.786547	phospho	osm-9 {ECO:0000313|EMBL:CCD61335.1	G5EBV8	[0.0, 0.0, 8588900.0]	6.45682	8.3111	1	54.008	1.20273e-08	3	S	TPVEERSESKSQEDRSEASTPNIGIHRTTPK
1	G5EBV8	849	10003	0.61497	phospho	osm-9 {ECO:0000313|EMBL:CCD61335.1	G5EBV8	[0.0, 0.0, 8588900.0]	6.45682	8.3111	1	54.008	1.20273e-08	3	S	EERSESKSQEDRSEASTPNIGIHRTTPKADS
1	G5EBW7	2	10003	1	phospho	C27D8.1 {ECO:0000313|EMBL:CAB02266.1	G5EBW7	[9586100.0, 4810400.0, 2127300.0]	6.74099	7.96988	3	142.83	0	3	S	______________MSDEEEEDVNFKPGTEI
1	G5EBX6	2	10003	0.999909	phospho	crn-3 {ECO:0000313|EMBL:CAA90108.1	G5EBX6	[14695000.0, 0.0, 0.0]	6.69005	8.07772	1	113.13	0	2	S	______________MSGEESMPDEEQKQSEE
1	G5EBX6	813	10003	1	phospho	crn-3 {ECO:0000313|EMBL:CAA90108.1	G5EBX6	[9423800.0, 8020900.0, 5214700.0]	6.87813	8.07772	3	77.871	3.94944e-17	3	S	VIGESSSSSDPKKKKSDDDAPVEDFDYEKAD
1	G5EBY0	69	10003	0.702487	phospho	rtfo-1 {ECO:0000312|WormBase:F25B3.6}	G5EBY0	[0.0, 0.0, 33724000.0]	7.05082	10.1985	1	134.45	0	3	T	KPAKKKTITKRKRRATGSSDDDQVDDDIFAD
1	G5EBY0	71	10003	0.97706	phospho	rtfo-1 {ECO:0000312|WormBase:F25B3.6}	G5EBY0	[0.0, 2441700.0, 59954000.0]	7.31803	10.1985	2	196.06	0	2	S	AKKKTITKRKRRATGSSDDDQVDDDIFADKE
1	G5EBY0	72	10003	0.992446	phospho	rtfo-1 {ECO:0000312|WormBase:F25B3.6}	G5EBY0	[0.0, 2441700.0, 59954000.0]	7.31803	10.1985	2	196.06	0	2	S	KKKTITKRKRRATGSSDDDQVDDDIFADKED
1	G5EBY0	510	10003	0.588365	phospho	rtfo-1 {ECO:0000312|WormBase:F25B3.6}	G5EBY0	[19341000.0, 2060400.0, 0.0]	6.85332	10.1985	2	54.559	2.49602e-13	3	T	GGMRVVSGSKSRIDGTISASSSTTNISDGGK
1	G5EBY0	512	10003	0.999859	phospho	rtfo-1 {ECO:0000312|WormBase:F25B3.6}	G5EBY0	[208470000.0, 135180000.0, 297840000.0]	8.33007	10.1985	3	251.8	0	2	S	MRVVSGSKSRIDGTISASSSTTNISDGGKDK
1	G5EBY0	514	10003	0.858974	phospho	rtfo-1 {ECO:0000312|WormBase:F25B3.6}	G5EBY0	[160380000.0, 20379000.0, 19459000.0]	7.82438	10.1985	3	244.74	0	2	S	VVSGSKSRIDGTISASSSTTNISDGGKDKSS
1	G5EBY0	515	10003	0.913365	phospho	rtfo-1 {ECO:0000312|WormBase:F25B3.6}	G5EBY0	[0.0, 23509000.0, 52401000.0]	7.40318	10.1985	2	201.17	0	2	S	VSGSKSRIDGTISASSSTTNISDGGKDKSSS
1	G5EBY0	516	10003	0.931967	phospho	rtfo-1 {ECO:0000312|WormBase:F25B3.6}	G5EBY0	[183070000.0, 42124000.0, 9674700.0]	7.8937	10.1985	3	251.8	0	2	S	SGSKSRIDGTISASSSTTNISDGGKDKSSSI
1	G5EBY0	521	10003	0.999996	phospho	rtfo-1 {ECO:0000312|WormBase:F25B3.6}	G5EBY0	[7530700.0, 0.0, 6081600.0]	6.65681	10.1985	2	151.95	0	2	S	RIDGTISASSSTTNISDGGKDKSSSIAKPTQ
1	G5EBY0	569	10003	0.971422	phospho	rtfo-1 {ECO:0000312|WormBase:F25B3.6}	G5EBY0	[30616000.0, 0.0, 0.0]	7.00883	10.1985	1	75.736	0.000685954	2	T	DFDIDIDIGKIKDFSTPESSGNKRPSISSSK
1	G5EBY3	210	10003	0.730792	phospho	nmy-2 {ECO:0000313|EMBL:CAA99841.2	G5EBY3	[2121100.0, 4204100.0, 0.0]	6.32395	10.6042	2	193.67	0	3	T	YIAYVANRSMVKNRKTSVDIDTSTNRIMGQI
1	G5EBY3	211	10003	0.998907	phospho	nmy-2 {ECO:0000313|EMBL:CAA99841.2	G5EBY3	[300080000.0, 67003000.0, 27998000.0]	8.11957	10.6042	3	195.5	0	2	S	IAYVANRSMVKNRKTSVDIDTSTNRIMGQIE
1	G5EBY3	216	10003	0.591421	phospho	nmy-2 {ECO:0000313|EMBL:CAA99841.2	G5EBY3	[4466500.0, 0.0, 0.0]	6.17285	10.6042	1	95.981	8.24322e-11	2	T	NRSMVKNRKTSVDIDTSTNRIMGQIEEQIIQ
1	G5EBY3	217	10003	0.892823	phospho	nmy-2 {ECO:0000313|EMBL:CAA99841.2	G5EBY3	[457310016.0, 31581000.0, 54384000.0]	8.2579	10.6042	3	177.38	0	1	S	RSMVKNRKTSVDIDTSTNRIMGQIEEQIIQA
1	G5EBY3	218	10003	0.591521	phospho	nmy-2 {ECO:0000313|EMBL:CAA99841.2	G5EBY3	[64617000.0, 0.0, 0.0]	7.33323	10.6042	1	96.464	8.42137e-11	2	T	SMVKNRKTSVDIDTSTNRIMGQIEEQIIQAN
1	G5EBY3	1241	10003	0.999951	phospho	nmy-2 {ECO:0000313|EMBL:CAA99841.2	G5EBY3	[7970100.0, 6356700.0, 0.0]	6.67903	10.6042	2	106.11	0	3	S	KRQKISADKAKSSAESDNENFRAEISNIASA
1	G5EBY3	1732	10003	0.991167	phospho	nmy-2 {ECO:0000313|EMBL:CAA99841.2	G5EBY3	[15159000.0, 0.0, 0.0]	6.70355	10.6042	1	73.435	0.00252429	2	S	ERDEIIEEVSSIRASSFSNEEKRRIEAKVID
1	G5EBY3	1941	10003	1	phospho	nmy-2 {ECO:0000313|EMBL:CAA99841.2	G5EBY3	[0.0, 0.0, 17071000.0]	6.75514	10.6042	1	108.35	0.000621693	2	T	RDVSIIKQRETTARRTPGIIGHRESRRFGSN
1	G5EBY3	1955	10003	0.999704	phospho	nmy-2 {ECO:0000313|EMBL:CAA99841.2	G5EBY3	[344880000.0, 291200000.0, 72837000.0]	8.37347	10.6042	3	149.63	0	3	S	RTPGIIGHRESRRFGSNTSIARDEFRGSAIT
1	G5EBY3	1957	10003	0.973873	phospho	nmy-2 {ECO:0000313|EMBL:CAA99841.2	G5EBY3	[389009984.0, 253490000.0, 1001000.0]	8.33143	10.6042	3	139.11	0	2	T	PGIIGHRESRRFGSNTSIARDEFRGSAITNE
1	G5EBY3	1958	10003	0.999478	phospho	nmy-2 {ECO:0000313|EMBL:CAA99841.2	G5EBY3	[330430016.0, 282620000.0, 54539000.0]	8.34739	10.6042	3	149.63	0	2	S	GIIGHRESRRFGSNTSIARDEFRGSAITNEM
1	G5EBY3	1974	10003	0.998804	phospho	nmy-2 {ECO:0000313|EMBL:CAA99841.2	G5EBY3	[481190016.0, 3804700.0, 4324900.0]	8.21247	10.6042	3	156.31	0	2	S	IARDEFRGSAITNEMSPSDRPASRITSGTGS
1	G5EBY3	1981	10003	1	phospho	nmy-2 {ECO:0000313|EMBL:CAA99841.2	G5EBY3	[565470016.0, 8879500.0, 7847100.0]	8.28795	10.6042	3	156.31	0	2	S	GSAITNEMSPSDRPASRITSGTGSQIGNTDE
1	G5EBY3	1985	10003	0.874973	phospho	nmy-2 {ECO:0000313|EMBL:CAA99841.2	G5EBY3	[6001600.0, 0.0, 0.0]	6.30115	10.6042	1	105.51	0	3	S	TNEMSPSDRPASRITSGTGSQIGNTDEDRDS
1	G5EBY3	1989	10003	0.999941	phospho	nmy-2 {ECO:0000313|EMBL:CAA99841.2	G5EBY3	[0.0, 0.0, 26094000.0]	6.93942	10.6042	1	251.55	0	3	S	SPSDRPASRITSGTGSQIGNTDEDRDSVRN_
1	G5EBY3	1994	10003	0.999976	phospho	nmy-2 {ECO:0000313|EMBL:CAA99841.2	G5EBY3	[86688000.0, 0.0, 17707000.0]	7.54156	10.6042	2	166.91	0	3	T	PASRITSGTGSQIGNTDEDRDSVRN______
1	G5EBY3	2000	10003	0.999994	phospho	nmy-2 {ECO:0000313|EMBL:CAA99841.2	G5EBY3	[188520000.0, 8062500.0, 19672000.0]	7.85784	10.6042	3	175.99	0	3	S	SGTGSQIGNTDEDRDSVRN____________
1	G5EBZ4	167	10003	0.761425	phospho	let-418 {ECO:0000312|WormBase:F26F12.7}	G5EBZ4	[7614100.0, 310100.0, 1558100.0]	6.49979	10.1956	3	100.9	7.5989e-33	3	S	KPVQKQARGSKTPAVSTPVIPPRSAPTKTRS
1	G5EBZ4	168	10003	0.997031	phospho	let-418 {ECO:0000312|WormBase:F26F12.7}	G5EBZ4	[5326600.0, 0.0, 226080.0]	6.26738	10.1956	2	137.72	0	2	T	PVQKQARGSKTPAVSTPVIPPRSAPTKTRSA
1	G5EBZ4	175	10003	0.815613	phospho	let-418 {ECO:0000312|WormBase:F26F12.7}	G5EBZ4	[6971900.0, 0.0, 473170.0]	6.39475	10.1956	2	137.72	0	3	S	GSKTPAVSTPVIPPRSAPTKTRSARRKRRDS
1	G5EBZ4	178	10003	0.578526	phospho	let-418 {ECO:0000312|WormBase:F26F12.7}	G5EBZ4	[3719300.0, 0.0, 0.0]	6.09334	10.1956	1	100.9	7.5989e-33	2	T	TPAVSTPVIPPRSAPTKTRSARRKRRDSDAP
1	G5EBZ4	190	10003	1	phospho	let-418 {ECO:0000312|WormBase:F26F12.7}	G5EBZ4	[43736000.0, 346750016.0, 286320000.0]	8.35334	10.1956	3	275.92	0	3	S	SAPTKTRSARRKRRDSDAPDSDQEFEAFIKQ
1	G5EBZ4	195	10003	1	phospho	let-418 {ECO:0000312|WormBase:F26F12.7}	G5EBZ4	[488360000.0, 504369984.0, 284350016.0]	8.6291	10.1956	3	275.92	0	3	S	TRSARRKRRDSDAPDSDQEFEAFIKQQEQIE
1	G5EBZ4	503	10003	0.999968	phospho	let-418 {ECO:0000312|WormBase:F26F12.7}	G5EBZ4	[1326700.0, 0.0, 0.0]	5.64565	10.1956	1	57.532	0.0215986	2	S	WMQIHRIINHISYAKSQQDYIVKWKEISYEH;WMQIHRIINHQSYAKSQQDYIVKWKEISYDQ
1	G5EBZ8-2	530	10003	0.99921	phospho	ark-1	G5EBZ8-2;G5EBZ8	[80276000.0, 0.0, 0.0]	7.42746	10.3022	1	107.75	0	3	S	CPTSSSPSTSRGSQASPAPSHTSSSTTSSVH
1	G5EBZ8-2	581	10003	0.999798	phospho	ark-1	G5EBZ8-2;G5EBZ8	[11582000.0, 973650.0, 4215300.0]	6.74744	10.3022	3	111.65	6.51998e-35	2	S	VGPISRDAINIRDTVSPPVARAPSQPPSYSQ
1	G5EBZ8-2	605	10003	0.882348	phospho	ark-1	G5EBZ8-2;G5EBZ8	[47572000.0, 6243600.0, 4939900.0]	7.29193	10.3022	3	77.63	0	3	S	QPPSYSQPRPPPRSVSSVSSGNQHSVQVHDQ
1	G5EBZ8-2	608	10003	0.758936	phospho	ark-1	G5EBZ8-2;G5EBZ8	[38743000.0, 0.0, 4939900.0]	7.16319	10.3022	2	76.423	0	3	S	SYSQPRPPPRSVSSVSSGNQHSVQVHDQFSS
1	G5EBZ8-2	622	10003	0.613857	phospho	ark-1	G5EBZ8-2;G5EBZ8	[0.0, 11524000.0, 0.0]	6.58448	10.3022	1	175.07	0	3	S	VSSGNQHSVQVHDQFSSIDRSRGSITPTAPP
1	G5EBZ8-2	623	10003	0.5	phospho	ark-1	G5EBZ8-2;G5EBZ8	[0.0, 11524000.0, 0.0]	6.58448	10.3022	1	88.573	0	3	S	SSGNQHSVQVHDQFSSIDRSRGSITPTAPPI
1	G5EBZ8-2	627	10003	0.74305	phospho	ark-1	G5EBZ8-2;G5EBZ8	[0.0, 0.0, 4891600.0]	6.21233	10.3022	1	59.536	7.14614e-24	3	S	QHSVQVHDQFSSIDRSRGSITPTAPPITASA
1	G5EBZ8-2	632	10003	0.869446	phospho	ark-1	G5EBZ8-2;G5EBZ8	[0.0, 0.0, 4891600.0]	6.21233	10.3022	1	77.576	1.6344e-30	3	T	VHDQFSSIDRSRGSITPTAPPITASAANSIK
1	G5EBZ8-2	678	10003	1	phospho	ark-1	G5EBZ8-2;G5EBZ8	[2894500.0, 0.0, 3326500.0]	6.31674	10.3022	2	112.85	0	2	S	ISYMDDQEDDHRWTRSPGAISQSTTITAISS
1	G5EBZ8-2	683	10003	0.990095	phospho	ark-1	G5EBZ8-2;G5EBZ8	[2894500.0, 0.0, 2660100.0]	6.26753	10.3022	2	109.41	0	2	S	DQEDDHRWTRSPGAISQSTTITAISSSRKDP
1	G5EBZ8-2	710	10003	1	phospho	ark-1	G5EBZ8-2;G5EBZ8	[2362000.0, 4192600.0, 4161300.0]	6.55291	10.3022	3	84.498	0.00402914	2	Y	RKDPIPAPRGPVAAVYARGKDIPTPASKSDI
1	G5EBZ8-2	848	10003	0.999999	phospho	ark-1	G5EBZ8-2;G5EBZ8	[3583100.0, 0.0, 0.0]	6.07714	10.3022	1	115.87	0	2	Y	RTPQQEGWSSAAQEAYKIIVECGTNIKQASV
1	G5EBZ8-2	862	10003	0.556243	phospho	ark-1	G5EBZ8-2;G5EBZ8	[10232000.0, 11494000.0, 0.0]	6.85986	10.3022	2	71.309	6.99039e-10	2	S	AYKIIVECGTNIKQASVSPPPMSPTSSRIST
1	G5EBZ8-2	864	10003	0.984129	phospho	ark-1	G5EBZ8-2;G5EBZ8	[13791000.0, 11871000.0, 7414300.0]	7.0424	10.3022	3	86.357	2.0682e-18	2	S	KIIVECGTNIKQASVSPPPMSPTSSRISTID
1	G5EBZ8-2	869	10003	0.923077	phospho	ark-1	G5EBZ8-2;G5EBZ8	[13791000.0, 11871000.0, 7414300.0]	7.0424	10.3022	3	86.357	2.0682e-18	2	S	CGTNIKQASVSPPPMSPTSSRISTIDRSSIS
1	G5EBZ8-2	877	10003	0.872872	phospho	ark-1	G5EBZ8-2;G5EBZ8	[0.0, 1429800.0, 8361900.0]	6.51374	10.3022	2	61.519	3.79887e-36	3	T	SVSPPPMSPTSSRISTIDRSSISPAPPRPVT
1	G5EBZ8-2	884	10003	0.999509	phospho	ark-1	G5EBZ8-2;G5EBZ8	[111180000.0, 32439000.0, 32662000.0]	7.76908	10.3022	3	152.23	0	3	S	SPTSSRISTIDRSSISPAPPRPVTPPISVRN
1	G5EBZ8-2	892	10003	0.999883	phospho	ark-1	G5EBZ8-2;G5EBZ8	[56190000.0, 14546000.0, 14578000.0]	7.4539	10.3022	3	152.23	0	2	T	TIDRSSISPAPPRPVTPPISVRNETISMRKS
1	G5EBZ8-2	907	10003	0.999999	phospho	ark-1	G5EBZ8-2;G5EBZ8	[2993000.0, 1652000.0, 0.0]	6.18986	10.3022	2	85.224	2.3979e-24	3	S	TPPISVRNETISMRKSQQEEMEHVTVEENSP
1	G5EBZ8-2	921	10003	1	phospho	ark-1	G5EBZ8-2;G5EBZ8	[16235000.0, 5181100.0, 0.0]	6.85362	10.3022	2	169.08	0	2	S	KSQQEEMEHVTVEENSPKRVHIIETKIIDGP
1	G5EBZ8-2	941	10003	1	phospho	ark-1	G5EBZ8-2;G5EBZ8	[72089000.0, 17718000.0, 20824000.0]	7.56676	10.3022	3	141.27	2.91702e-08	2	S	HIIETKIIDGPARGMSPIQDRHIPAFTTPMS
1	G5EBZ8-2	1003	10003	1	phospho	ark-1	G5EBZ8-2;G5EBZ8	[1475800.0, 4888500.0, 4546500.0]	6.56074	10.3022	3	74.789	3.37639e-08	2	Y	KTRQFPIVIDERNIAYDNINGFGAGARVAPP
1	G5EC05	1175	10003	0.999618	phospho	evl-14 {ECO:0000313|EMBL:CAA19710.2	G5EC05	[18109000.0, 15884000.0, 1490100.0]	7.0729	9.93775	3	150.09	0	2	S	IEKIKTCGDKSMRSDSSISTTRIREHNEKIW
1	G5EC05	1268	10003	0.667368	phospho	evl-14 {ECO:0000313|EMBL:CAA19710.2	G5EC05	[0.0, 18783000.0, 0.0]	6.79664	9.93775	1	104.4	0	3	S	RIPKPGRVFHVSDITSEFTPPPQGNESTGSN
1	G5EC05	1271	10003	0.999873	phospho	evl-14 {ECO:0000313|EMBL:CAA19710.2	G5EC05	[84577000.0, 45747000.0, 34816000.0]	7.74073	9.93775	3	206.57	0	3	T	KPGRVFHVSDITSEFTPPPQGNESTGSNSSK
1	G5EC05	1279	10003	0.721528	phospho	evl-14 {ECO:0000313|EMBL:CAA19710.2	G5EC05	[5341900.0, 1867100.0, 0.0]	6.38075	9.93775	2	117.79	0	3	S	SDITSEFTPPPQGNESTGSNSSKNASRRANV
1	G5EC05	1282	10003	0.916704	phospho	evl-14 {ECO:0000313|EMBL:CAA19710.2	G5EC05	[31629000.0, 20650000.0, 38767000.0]	7.48214	9.93775	3	161.27	0	3	S	TSEFTPPPQGNESTGSNSSKNASRRANVTGT
1	G5EC05	1313	10003	0.793926	phospho	evl-14 {ECO:0000313|EMBL:CAA19710.2	G5EC05	[0.0, 7155100.0, 3816800.0]	6.56316	9.93775	2	103.84	1.12893e-38	2	S	GRKRGGAGTKTTKRKSGGSKISDDEGDSMDV
1	G5EC05	1316	10003	0.570227	phospho	evl-14 {ECO:0000313|EMBL:CAA19710.2	G5EC05	[33730000.0, 7155100.0, 0.0]	7.13444	9.93775	2	86.18	5.28031e-24	3	S	RGGAGTKTTKRKSGGSKISDDEGDSMDVKSP
1	G5EC05	1319	10003	0.999994	phospho	evl-14 {ECO:0000313|EMBL:CAA19710.2	G5EC05	[77475000.0, 99911000.0, 3816800.0]	7.78104	9.93775	3	188.01	0	2	S	AGTKTTKRKSGGSKISDDEGDSMDVKSPAVK
1	G5EC05	1325	10003	0.999276	phospho	evl-14 {ECO:0000313|EMBL:CAA19710.2	G5EC05	[6183900.0, 3578500.0, 0.0]	6.51244	9.93775	2	43.156	9.97728e-06	2	S	KRKSGGSKISDDEGDSMDVKSPAVKKTRSKR
1	G5EC05	1378	10003	0.995167	phospho	evl-14 {ECO:0000313|EMBL:CAA19710.2	G5EC05	[12810000.0, 0.0, 0.0]	6.63043	9.93775	1	67.194	2.52207e-24	2	S	GAAPDSTIASSSSNGSIIKNGSGPSPKKRNS
1	G5EC05	1413	10003	1	phospho	evl-14 {ECO:0000313|EMBL:CAA19710.2	G5EC05	[26432000.0, 0.0, 26606000.0]	7.24747	9.93775	2	154.65	0	2	S	KGRQNSTKEAEIDVDSDEEMEEITEKRDNVS
1	G5EC05	1428	10003	1	phospho	evl-14 {ECO:0000313|EMBL:CAA19710.2	G5EC05	[0.0, 34898000.0, 0.0]	7.06568	9.93775	1	83.36	0	3	S	SDEEMEEITEKRDNVSIDNIIISPIIDESSG
1	G5EC05	1552	10003	1	phospho	evl-14 {ECO:0000313|EMBL:CAA19710.2	G5EC05	[19432000.0, 2975600.0, 1492400.0]	6.90128	9.93775	3	110.26	3.85246e-28	2	S	PKKNKYGIPMEEDDDSIGKTPKPTARTSRRI
1	G5EC14	506	10003	0.601082	phospho	epc-1 {ECO:0000313|EMBL:CAC35840.2	G5EC14	[8146700.0, 0.0, 0.0]	6.43386	8.89591	1	110.75	0	3	S	EYCVADSSRTFRARNSSIGTEEETDDISPKS
1	G5EC14	507	10003	0.997177	phospho	epc-1 {ECO:0000313|EMBL:CAC35840.2	G5EC14	[54470000.0, 17379000.0, 11001000.0]	7.44117	8.89591	3	159.98	0	2	S	YCVADSSRTFRARNSSIGTEEETDDISPKSI
1	G5EC14	518	10003	0.99999	phospho	epc-1 {ECO:0000313|EMBL:CAC35840.2	G5EC14	[14168000.0, 4753800.0, 0.0]	6.79984	8.89591	2	174	0	2	S	ARNSSIGTEEETDDISPKSIYFARSNRFAFN
1	G5EC14	578	10003	0.576849	phospho	epc-1 {ECO:0000313|EMBL:CAC35840.2	G5EC14	[6331100.0, 0.0, 0.0]	6.32436	8.89591	1	67.136	0.000788626	2	T	ETTSEKFTETTTNGSTKTHTESDDSEVERME
1	G5EC14	677	10003	0.999258	phospho	epc-1 {ECO:0000313|EMBL:CAC35840.2	G5EC14	[6628200.0, 253100.0, 0.0]	6.36055	8.89591	2	51.31	1.30809e-06	3	S	GGGGVVKIKPPIQEISPPISGNGRADRAEPT
1	G5EC14	762	10003	1	phospho	epc-1 {ECO:0000313|EMBL:CAC35840.2	G5EC14	[10512000.0, 3855900.0, 0.0]	6.68027	8.89591	2	116.45	0	2	S	EKIMNGVDDDDDQQPSPARGARDHSIKDSMS
1	G5EC23	13	10003	0.985398	phospho	hcf-1 {ECO:0000313|EMBL:CCD66593.1	G5EC23	[0.0, 35424000.0, 10397000.0]	7.18394	9.73765	2	174.15	0	2	S	___MDEDVGIEATNYSRGDESRSEEQEKNVV
1	G5EC23	421	10003	1	phospho	hcf-1 {ECO:0000313|EMBL:CCD66593.1	G5EC23	[22045000.0, 0.0, 484070.0]	6.87562	9.73765	2	86.923	0.00430223	2	S	SGYFIQIGFGDAKEQSVSPIKRATTSPRKQP
1	G5EC23	423	10003	1	phospho	hcf-1 {ECO:0000313|EMBL:CCD66593.1	G5EC23	[220690000.0, 34507000.0, 1471900.0]	7.93225	9.73765	3	86.923	0.00430223	2	S	YFIQIGFGDAKEQSVSPIKRATTSPRKQPSI
1	G5EC23	437	10003	0.999856	phospho	hcf-1 {ECO:0000313|EMBL:CCD66593.1	G5EC23	[2669500.0, 0.0, 0.0]	5.94931	9.73765	1	55.196	0.00106469	2	S	VSPIKRATTSPRKQPSIVPPSQKETEQSPKK
1	G5EC23	498	10003	0.929494	phospho	hcf-1 {ECO:0000313|EMBL:CCD66593.1	G5EC23	[0.0, 37996000.0, 0.0]	7.10262	9.73765	1	167.61	0	3	S	IPQDIFEDTEKNETASPKRSNDAQSADSSTC
1	G5EC23	518	10003	0.687906	phospho	hcf-1 {ECO:0000313|EMBL:CCD66593.1	G5EC23	[11198000.0, 0.0, 0.0]	6.57202	9.73765	1	59.345	0.000103635	3	T	NDAQSADSSTCEQKKTDESGIEEDSEKDQKP
1	G5EC23	521	10003	1	phospho	hcf-1 {ECO:0000313|EMBL:CCD66593.1	G5EC23	[26054000.0, 0.0, 8544200.0]	7.06193	9.73765	2	331.47	0	2	S	QSADSSTCEQKKTDESGIEEDSEKDQKPSDA
1	G5EC23	527	10003	1	phospho	hcf-1 {ECO:0000313|EMBL:CCD66593.1	G5EC23	[0.0, 0.0, 2955700.0]	5.99354	9.73765	1	102.39	3.86143e-14	2	S	TCEQKKTDESGIEEDSEKDQKPSDAGETDEM
1	G5EC24	624	10003	0.786473	phospho	ptp-2 {ECO:0000312|WormBase:F59G1.5}	G5EC24	[25934000.0, 0.0, 0.0]	6.93675	9.10869	1	158.45	0	2	S	TPNASRPSSARQVTSSRPSSSASSRTSHSRP
1	G5EC24	628	10003	0.568486	phospho	ptp-2 {ECO:0000312|WormBase:F59G1.5}	G5EC24	[0.0, 0.0, 13497000.0]	6.65312	9.10869	1	102.84	1.72472e-21	2	S	SRPSSARQVTSSRPSSSASSRTSHSRPRTGP
1	G5EC24	654	10003	0.997225	phospho	ptp-2 {ECO:0000312|WormBase:F59G1.5}	G5EC24	[87281000.0, 14523000.0, 4220900.0]	7.54829	9.10869	3	119.45	2.38305e-28	2	S	PRTGPQAEPIFERSTSSTSSSSTIIKSTKK_
1	G5EC36	42	10003	0.999996	phospho	lim-7 {ECO:0000313|EMBL:CCD62964.1	G5EC36	[0.0, 0.0, 3389400.0]	6.053	8.4531	1	66.004	0.000524597	2	S	SFWKDEPDTKYICIDSPVEQRQHQPPMAVCA
1	G5EC36	184	10003	0.982073	phospho	lim-7 {ECO:0000313|EMBL:CCD62964.1	G5EC36	[37291000.0, 0.0, 947650.0]	7.10538	8.4531	2	118.84	0	2	S	CRSDCRGIDNPDTSASVPDYSKINNNNNNDN
1	G5EC38	533	10003	0.98975	phospho	catp-1 {ECO:0000313|EMBL:CAN99760.1	G5EC38;G5EBE7	[17321000.0, 40766000.0, 0.0]	7.28696	8.44924	2	170.89	0	2	S	VSGQAGGVMKEADQISETEPTEIGKKRVKPK
1	G5EC45	393	10003	0.999882	phospho	CELE_F53F4.14 {ECO:0000313|EMBL:CAB54256.5}; F53F4.14	G5EC45	[217180000.0, 233700000.0, 268750016.0]	8.37999	10.1623	3	185.95	0	2	S	VDEQEIEPAKRPRIDSASNIDDIPKIDVKTP
1	G5EC49	119	10003	1	phospho		G5EC49;Q95ZQ0;Q22227	[68238000.0, 76110000.0, 0.0]	7.68229	9.20963	2	199.83	0	2	S	MTRPQRTAIDKRRRRSADFDATPYSDASIAP
1	G5EC49	158	10003	0.985252	phospho		G5EC49;Q95ZQ0;Q22227	[4121800.0, 0.0, 0.0]	6.13797	9.20963	1	85.062	0	3	Y	GEHIAEIYTSNSEDPYQYDEHTRRTGDDSSI
1	G5EC49	373	10003	0.96775	phospho		G5EC49;Q95ZQ0;Q22227	[0.0, 10060000.0, 2443700.0]	6.61992	9.20963	2	110.98	0	3	S	ATTIDDGTIPFTSTASDDEERMIYDQRRNGI
1	G5EC49	534	10003	0.999942	phospho		G5EC49;Q95ZQ0;Q22227	[1493800.0, 25078000.0, 6102200.0]	7.03708	9.20963	3	90.912	0	3	S	TTMRVEATTEVTYVGSPAPHAIAARVGRNIP
1	G5EC49	620	10003	0.681093	phospho		G5EC49;Q95ZQ0;Q22227	[2499100.0, 1295900.0, 962180.0]	6.20023	9.20963	3	85.002	0	2	S	NNHRQVPAPSQVTSSSITNVTNSRKWWIRRP
1	G5EC49	650	10003	0.873232	phospho		G5EC49;Q95ZQ0;Q22227	[0.0, 5107400.0, 0.0]	6.23108	9.20963	1	95.459	0	3	S	PSADSSIQYYGSSSFSDSVAERSQPRFRRGE
1	G5EC75	9	10003	0.499989	phospho	clh-6 {ECO:0000313|EMBL:CAB00111.2	G5EC75	[8723100.0, 0.0, 0.0]	6.46355	9.91051	1	115.2	0	3	T	_______MTSRNRVRTSSNSIDPNEDPVSGI
1	G5EC75	10	10003	0.499989	phospho	clh-6 {ECO:0000313|EMBL:CAB00111.2	G5EC75	[8723100.0, 0.0, 0.0]	6.46355	9.91051	1	98.267	0	3	S	______MTSRNRVRTSSNSIDPNEDPVSGIE
1	G5EC75	11	10003	0.922454	phospho	clh-6 {ECO:0000313|EMBL:CAB00111.2	G5EC75	[16705000.0, 0.0, 4201000.0]	6.84315	9.91051	2	145.04	0	2	S	_____MTSRNRVRTSSNSIDPNEDPVSGIER
1	G5EC75	13	10003	0.609488	phospho	clh-6 {ECO:0000313|EMBL:CAB00111.2	G5EC75	[8723100.0, 0.0, 0.0]	6.46355	9.91051	1	98.062	6.97847e-43	2	S	___MTSRNRVRTSSNSIDPNEDPVSGIERVM
1	G5EC75	29	10003	1	phospho	clh-6 {ECO:0000313|EMBL:CAB00111.2	G5EC75	[408120000.0, 123670000.0, 1037200.0]	8.24946	9.91051	3	173.46	0	2	S	IDPNEDPVSGIERVMSNSNIEHVARQRRRIE
1	G5EC75	61	10003	0.998529	phospho	clh-6 {ECO:0000313|EMBL:CAB00111.2	G5EC75	[0.0, 41728000.0, 155470000.0]	7.81778	9.91051	2	184.2	0	3	S	EIIFSRQIDDVGRTDSHEAISARYESINYEI
1	G5EC77	117	10003	1	phospho	ztf-6 {ECO:0000313|EMBL:CAB04928.2	G5EC77	[0.0, 7694300.0, 24523000.0]	7.03097	9.17225	2	120.13	0	4	S	TVSHRSSEEPPRRKPSAAGGDHDDEEIECSS
1	G5EC77	132	10003	0.755431	phospho	ztf-6 {ECO:0000313|EMBL:CAB04928.2	G5EC77	[8599500.0, 0.0, 3334100.0]	6.59965	9.17225	2	103.03	0	3	S	SAAGGDHDDEEIECSSIESRSIRSVSSSVHT
1	G5EC77	212	10003	0.959508	phospho	ztf-6 {ECO:0000313|EMBL:CAB04928.2	G5EC77	[27094000.0, 1515400.0, 316650.0]	6.98417	9.17225	3	171.26	0	2	S	HDIVMKSIISTTTSTSNTKIEISEKIENPIQ
1	G5EC98	532	10003	0.826404	phospho	ctps-1 {ECO:0000313|EMBL:CAA16517.2	G5EC98	[63180000.0, 2055700.0, 2454600.0]	7.3534	9.96405	3	208.34	0	3	S	DEQNTDIWDVKKRTDSSAEIMQMADQTEIDI
1	G5EC98	533	10003	0.621104	phospho	ctps-1 {ECO:0000313|EMBL:CAA16517.2	G5EC98	[28952000.0, 0.0, 0.0]	6.98456	9.96405	1	166.49	0	3	S	EQNTDIWDVKKRTDSSAEIMQMADQTEIDII
1	G5EC98	618	10003	0.596561	phospho	ctps-1 {ECO:0000313|EMBL:CAA16517.2	G5EC98	[0.0, 111040000.0, 0.0]	7.56836	9.96405	1	196.06	0	4	S	IIIAATRQINSYFSGSRSPAIQVVNEEEHIH
1	G5EC98	620	10003	1	phospho	ctps-1 {ECO:0000313|EMBL:CAA16517.2	G5EC98	[30807000.0, 0.0, 5877100.0]	7.08736	9.96405	2	220.33	0	2	S	IAATRQINSYFSGSRSPAIQVVNEEEHIHHT
1	G5ECB7	498	10003	1	phospho	nhx-4 {ECO:0000313|EMBL:CCD64772.1	G5ECB7;G5EDU2	[8072100.0, 9241200.0, 0.0]	6.76126	8.83457	2	100.02	0.00979988	2	S	PTDETFRNIGIPKAVSTAIRIGERSHTDIQR
1	G5ECB7	678	10003	0.999982	phospho	nhx-4 {ECO:0000313|EMBL:CCD64772.1	G5ECB7;G5EDU2	[3498200.0, 2340000.0, 16893000.0]	6.8795	8.83457	3	85.805	4.03005e-22	2	S	ATIPKKRATFEDDEISKIDESE_________
1	G5ECB7	683	10003	1	phospho	nhx-4 {ECO:0000313|EMBL:CCD64772.1	G5ECB7;G5EDU2	[0.0, 2340000.0, 11379000.0]	6.6602	8.83457	2	159.01	0	2	S	KRATFEDDEISKIDESE______________
1	G5ECB9	98	10003	0.999817	phospho	mex-1 {ECO:0000313|EMBL:CAA91362.2	G5ECB9;G2HJZ1	[36164000.0, 2520100.0, 2133300.0]	7.13372	9.15711	3	135.09	0	2	S	PYRRATNKNISVSDDSFNNMHRSSSSSQYRR
1	G5ECB9	227	10003	1	phospho	mex-1 {ECO:0000313|EMBL:CAA91362.2	G5ECB9;G2HJZ1	[88151000.0, 0.0, 1737000.0]	7.47658	9.15711	2	160.5	0	2	S	IPISEYNRAIQEGEISPARDDEITNPDESSS
1	G5ECB9	235	10003	0.999851	phospho	mex-1 {ECO:0000313|EMBL:CAA91362.2	G5ECB9;G2HJZ1	[57001000.0, 10843000.0, 0.0]	7.35439	9.15711	2	160.5	0	3	T	AIQEGEISPARDDEITNPDESSSQVEDISEI
1	G5ECB9	240	10003	0.717614	phospho	mex-1 {ECO:0000313|EMBL:CAA91362.2	G5ECB9;G2HJZ1	[13722000.0, 0.0, 0.0]	6.6603	9.15711	1	97.225	0	4	S	EISPARDDEITNPDESSSQVEDISEIHHRQH
1	G5ECB9	248	10003	0.777454	phospho	mex-1 {ECO:0000313|EMBL:CAA91362.2	G5ECB9;G2HJZ1	[8916700.0, 0.0, 0.0]	6.47308	9.15711	1	103.41	0	3	S	EITNPDESSSQVEDISEIHHRQHQQQQQYQQ
1	G5ECC7	848	10003	0.995064	phospho	usp-48 {ECO:0000313|EMBL:CAB03026.2	G5ECC7	[8607000.0, 1229300.0, 0.0]	6.51571	9.49949	2	78.615	6.68067e-05	2	S	QGTIHFDSHPMQKSNSGYITISIKRTRGKPR
1	G5ECC7	865	10003	0.889788	phospho	usp-48 {ECO:0000313|EMBL:CAB03026.2	G5ECC7	[48244000.0, 45177000.0, 0.0]	7.49332	9.49949	2	117.02	0.00190206	2	S	YITISIKRTRGKPRKSISEIPEKMQKIDEIG
1	G5ECC7	998	10003	0.965365	phospho	usp-48 {ECO:0000313|EMBL:CAB03026.2	G5ECC7	[0.0, 3530600.0, 6518500.0]	6.52501	9.49949	2	83.862	0.0182173	2	S	SENMRGIVREMRKRISDTIKTVESRAESKED
1	G5ECE3	2074	10003	0.9954	phospho	lam-3 {ECO:0000313|EMBL:CAB03385.3	G5ECE3	[2657900.0, 4223300.0, 2463300.0]	6.49343	8.22376	3	104.18	0	2	S	ASEAVSKMIGSEGSESGDANEESIRSQIEKI
1	G5ECF0	585	10003	1	phospho	rin-1 {ECO:0000313|EMBL:CAQ35026.1	G5ECF0;G5EDQ3;G5EG71;G5EFI0;G5ECM3;I7LFF0;G5ECJ9;I7J4D1;G5EBS9	[0.0, 4861500.0, 0.0]	6.20965	9.42243	1	66.246	9.50718e-09	2	S	STWFMDRPKVVVDDESIYDEVEPRMMGSKTG
1	G5ECF0	587	10003	1	phospho	rin-1 {ECO:0000313|EMBL:CAQ35026.1	G5ECF0;G5EDQ3;G5EG71;G5EFI0;G5ECM3;I7LFF0;G5ECJ9;I7J4D1;G5EBS9	[5902500.0, 627890.0, 3919200.0]	6.54198	9.42243	3	150.05	0	2	Y	WFMDRPKVVVDDESIYDEVEPRMMGSKTGVG
1	G5ECF0	627	10003	0.581735	phospho	rin-1 {ECO:0000313|EMBL:CAQ35026.1	G5ECF0;G5EDQ3;G5EG71;G5EFI0;G5ECM3;I7LFF0;G5ECJ9;I7J4D1;G5EBS9	[5671500.0, 7139600.0, 0.0]	6.63047	9.42243	2	76.959	0	3	S	TKSSSNTINNNIPRRSSAMIISPEMAMNSEQ
1	G5ECF0	695	10003	0.997008	phospho	rin-1 {ECO:0000313|EMBL:CAQ35026.1	G5ECF0;G5EDQ3;G5EG71;G5EFI0;G5ECM3;I7LFF0;G5ECJ9;I7J4D1;G5EBS9	[0.0, 3861200.0, 0.0]	6.1096	9.42243	1	160.04	0	2	S	KQVDTDETDSGISTHSPPSKHDRIDDVHISR
1	G5ECF0	747	10003	0.999993	phospho	rin-1 {ECO:0000313|EMBL:CAQ35026.1	G5ECF0;G5EDQ3;G5EG71;G5EFI0;G5ECM3;I7LFF0;G5ECJ9;I7J4D1;G5EBS9	[281290.0, 0.0, 2416400.0]	5.95387	9.42243	2	96.745	8.54898e-05	2	S	HSTSSTISRPRSFIRSIISFGSSNKEHKRKE
1	G5ECF0	763	10003	0.999989	phospho	rin-1 {ECO:0000313|EMBL:CAQ35026.1	G5ECF0;G5EDQ3;G5EG71;G5EFI0;G5ECM3;I7LFF0;G5ECJ9;I7J4D1;G5EBS9	[3056600.0, 0.0, 0.0]	6.00812	9.42243	1	72.898	0.0002377	3	S	IISFGSSNKEHKRKESIDIDSTPRIASCEYF
1	G5ECF0	795	10003	1	phospho	rin-1 {ECO:0000313|EMBL:CAQ35026.1	G5ECF0;G5EDQ3;G5EG71;G5EFI0;G5ECM3;I7LFF0;G5ECJ9;I7J4D1;G5EBS9	[1421200.0, 1154400.0, 4259600.0]	6.35763	9.42243	3	112.44	9.52311e-12	2	S	PWDTNGTNMQVRTSRSAFDITNPPARGFFGS
1	G5ECF0	810	10003	0.5	phospho	rin-1 {ECO:0000313|EMBL:CAQ35026.1	G5ECF0;G5EDQ3;G5EG71;G5EFI0;G5ECM3;I7LFF0;G5ECJ9;I7J4D1;G5EBS9	[0.0, 1337300.0, 0.0]	5.64911	9.42243	1	45.433	0.022943	2	S	SAFDITNPPARGFFGSGSPKKRNGIMPSTSS
1	G5ECF0	812	10003	0.999366	phospho	rin-1 {ECO:0000313|EMBL:CAQ35026.1	G5ECF0;G5EDQ3;G5EG71;G5EFI0;G5ECM3;I7LFF0;G5ECJ9;I7J4D1;G5EBS9	[6194300.0, 1337300.0, 518170.0]	6.42866	9.42243	3	108.9	0.000193059	2	S	FDITNPPARGFFGSGSPKKRNGIMPSTSSVY
1	G5ECF0	976	10003	0.999971	phospho	rin-1 {ECO:0000313|EMBL:CAQ35026.1	G5ECF0;G5EDQ3;G5EG71;G5EFI0;G5ECM3;I7LFF0;G5ECJ9;I7J4D1;G5EBS9	[8593600.0, 0.0, 0.0]	6.45705	9.42243	1	61.444	0.000217574	2	S	EEIRRKRIQSTNEMISPKEIPSSKHPHGEVH
1	G5ECF0	1009	10003	0.973918	phospho	rin-1 {ECO:0000313|EMBL:CAQ35026.1	G5ECF0;G5EDQ3;G5EG71;G5EFI0;G5ECM3;I7LFF0;G5ECJ9;I7J4D1;G5EBS9	[0.0, 0.0, 3666400.0]	6.08712	9.42243	1	59.154	8.11792e-10	3	S	HASPQIAMRRRNGFPSPSASHNGFNRNNAFA
1	G5ECF0	1380	10003	0.618151	phospho	rin-1 {ECO:0000313|EMBL:CAQ35026.1	G5ECF0;G5EDQ3;G5EG71;G5EFI0;G5ECM3;I7LFF0;G5ECJ9;I7J4D1;G5EBS9	[9842500.0, 0.0, 0.0]	6.51598	9.42243	1	90.561	1.67673e-06	2	S	RVTVKAWEQDSDAGSSKFNTIESRSKNGSIA
1	G5ECF0	1393	10003	0.999983	phospho	rin-1 {ECO:0000313|EMBL:CAQ35026.1	G5ECF0;G5EDQ3;G5EG71;G5EFI0;G5ECM3;I7LFF0;G5ECJ9;I7J4D1;G5EBS9	[31399000.0, 0.0, 13946000.0]	7.17941	9.42243	2	64.798	0.00446148	2	S	GSSKFNTIESRSKNGSIAGSTIRRQPEGSFS
1	G5ECF2	3	10003	0.539926	phospho	CELE_F43D9.1 {ECO:0000313|EMBL:CAA84702.2}; F43D9.1	G5ECF2	[0.0, 0.0, 11373000.0]	6.57875	10.2079	1	143.54	0	3	S	_____________MSSSYFGASGPDPISRQS
1	G5ECF2	15	10003	0.919641	phospho	CELE_F43D9.1 {ECO:0000313|EMBL:CAA84702.2}; F43D9.1	G5ECF2	[35491000.0, 0.0, 11373000.0]	7.19372	10.2079	2	208.89	0	3	S	_MSSSYFGASGPDPISRQSPAAVRFQRKVST
1	G5ECF2	18	10003	1	phospho	CELE_F43D9.1 {ECO:0000313|EMBL:CAA84702.2}; F43D9.1	G5ECF2	[0.0, 0.0, 6161000.0]	6.31253	10.2079	1	217.89	0	2	S	SSYFGASGPDPISRQSPAAVRFQRKVSTGSA
1	G5ECF2	29	10003	0.653972	phospho	CELE_F43D9.1 {ECO:0000313|EMBL:CAA84702.2}; F43D9.1	G5ECF2	[13347000.0, 0.0, 5625500.0]	6.801	10.2079	2	122.68	0	3	S	ISRQSPAAVRFQRKVSTGSAPTVPPPAVPPP
1	G5ECF2	46	10003	0.999791	phospho	CELE_F43D9.1 {ECO:0000313|EMBL:CAA84702.2}; F43D9.1	G5ECF2	[27658000.0, 0.0, 27967000.0]	7.26815	10.2079	2	85.998	0	3	S	GSAPTVPPPAVPPPESSADEEEPRASSNNNY
1	G5ECF2	47	10003	0.999916	phospho	CELE_F43D9.1 {ECO:0000313|EMBL:CAA84702.2}; F43D9.1	G5ECF2	[14048000.0, 0.0, 38115000.0]	7.24024	10.2079	2	101.14	0	3	S	SAPTVPPPAVPPPESSADEEEPRASSNNNYS
1	G5ECF2	135	10003	0.906965	phospho	CELE_F43D9.1 {ECO:0000313|EMBL:CAA84702.2}; F43D9.1	G5ECF2	[0.0, 2616500.0, 0.0]	5.9406	10.2079	1	120.11	0	2	S	HPSIGERTSYVEEPPSTTTTIDRRDRKAEKA
1	G5ECF2	139	10003	0.936261	phospho	CELE_F43D9.1 {ECO:0000313|EMBL:CAA84702.2}; F43D9.1	G5ECF2	[0.0, 5220900.0, 0.0]	6.24062	10.2079	1	128.38	0	2	T	GERTSYVEEPPSTTTTIDRRDRKAEKAIVRR
1	G5ECF2	1120	10003	0.979243	phospho	CELE_F43D9.1 {ECO:0000313|EMBL:CAA84702.2}; F43D9.1	G5ECF2	[21635000.0, 0.0, 0.0]	6.85804	10.2079	1	213.03	0	2	S	EMKRVSRRNRRHSESSIGETENDGTPGRDRE
1	G5ECF2	1146	10003	1	phospho	CELE_F43D9.1 {ECO:0000313|EMBL:CAA84702.2}; F43D9.1	G5ECF2	[57464000.0, 23109000.0, 46344000.0]	7.6264	10.2079	3	153.27	0	3	S	GRDRESRRRRQRRAVSRDSEIYEDIPSPRAV
1	G5ECF2	1149	10003	1	phospho	CELE_F43D9.1 {ECO:0000313|EMBL:CAA84702.2}; F43D9.1	G5ECF2	[29369000.0, 28703000.0, 64972000.0]	7.61294	10.2079	3	215.06	0	3	S	RESRRRRQRRAVSRDSEIYEDIPSPRAVNSS
1	G5ECF2	1152	10003	1	phospho	CELE_F43D9.1 {ECO:0000313|EMBL:CAA84702.2}; F43D9.1	G5ECF2	[4041200.0, 19299000.0, 34188000.0]	7.28276	10.2079	3	231.17	0	3	Y	RRRRQRRAVSRDSEIYEDIPSPRAVNSSRST
1	G5ECF2	1157	10003	1	phospho	CELE_F43D9.1 {ECO:0000313|EMBL:CAA84702.2}; F43D9.1	G5ECF2	[354760000.0, 12698000.0, 231870000.0]	8.30054	10.2079	3	231.17	0	3	S	RRAVSRDSEIYEDIPSPRAVNSSRSTSPRRQ
1	G5ECF7	208	10003	1	phospho	elt-3 {ECO:0000313|EMBL:CAA93510.2	G5ECF7;E5QCG8;E5QCG7;B7WN96	[87632000.0, 46908000.0, 4832400.0]	7.66706	8.31344	3	138.99	4.57067e-34	2	S	RKDGIMKRNRRPRNESPNSAIRNTHQRHGHA
1	G5ECH1	16	10003	1	phospho	CELE_F43G9.12 {ECO:0000313|EMBL:CCA65564.1}; F43G9.12	G5ECH1;G5EBK6	[19168000.0, 10840000.0, 0.0]	7.00012	9.70246	2	119.42	0	3	S	MFRKPKAKGAIRQRKSDGWDEPDAENQQVVS
1	G5ECH1	213	10003	1	phospho	CELE_F43G9.12 {ECO:0000313|EMBL:CCA65564.1}; F43G9.12	G5ECH1;G5EBK6	[160950000.0, 0.0, 38886000.0]	7.82355	9.70246	2	217.26	0	2	S	KSERNRIIREDENDDSDEECTNKFYSAREII
1	G5ECH1	262	10003	1	phospho	CELE_F43G9.12 {ECO:0000313|EMBL:CCA65564.1}; F43G9.12	G5ECH1;G5EBK6	[85571000.0, 20205000.0, 6785700.0]	7.57427	9.70246	3	129.11	0	2	S	NGDIDEAERIKGDDDSENEEWEKQQIRKAVS
1	G5ECH1	491	10003	0.969068	phospho	CELE_F43G9.12 {ECO:0000313|EMBL:CCA65564.1}; F43G9.12	G5ECH1;G5EBK6	[10481000.0, 0.0, 0.0]	6.54328	9.70246	1	70.718	0	3	T	REFTIARINHEEGISTDDEEPTPQSMNDQKI
1	G5ECJ6-2	67	10003	1	phospho	csk-1	G5ECJ6-2;G5ECJ6;V6CL68	[0.0, 5050700.0, 4830800.0]	6.5177	9.16132	2	91.313	0.000428997	2	S	DDRQNKNKFWRQRNVSNAEIERIIEDFIANG
1	G5ECJ6-2	128	10003	1	phospho	csk-1	G5ECJ6-2;G5ECJ6;V6CL68	[10467000.0, 1665100.0, 15589000.0]	6.96569	9.16132	3	155.8	0	2	S	SQSRMNTINANRDIISPGNDVIVTRTVSPSF
1	G5ECJ6-2	140	10003	0.968	phospho	csk-1	G5ECJ6-2;G5ECJ6;V6CL68	[606410.0, 7912100.0, 6508200.0]	6.69974	9.16132	3	106.38	4.838e-22	3	S	DIISPGNDVIVTRTVSPSFYSHGMPARDNVF
1	G5ECL1	25	10003	1	phospho	CELE_M05D6.2 {ECO:0000313|EMBL:CAA91410.2}; M05D6.2	G5ECL1	[271990016.0, 186650000.0, 13454000.0]	8.19691	10.487	3	136.34	0	3	S	SPSGSEDKKSRKRHVSPQPVPIPGAQESKNT
1	G5ECL1	51	10003	1	phospho	CELE_M05D6.2 {ECO:0000313|EMBL:CAA91410.2}; M05D6.2	G5ECL1	[63251000.0, 154870000.0, 91856000.0]	8.01421	10.487	3	133.84	0	2	S	ESKNTPSIPPWVAGGSPAKFVSHEEIMKMTN
1	G5ECL1	510	10003	0.996789	phospho	CELE_M05D6.2 {ECO:0000313|EMBL:CAA91410.2}; M05D6.2	G5ECL1	[339880000.0, 85914000.0, 50769000.0]	8.201	10.487	3	112.03	5.51254e-29	2	S	FQGHTPSTHAIYRADSPSSMPGPSTSA____
1	G5ECL4	907	10003	0.817507	phospho	bam-2 {ECO:0000313|EMBL:CCD73520.1	G5ECL4	[0.0, 0.0, 2998500.0]	5.99978	9.37397	1	48.216	0.0166964	2	T	IRPRAMRRTDTGSQRTIIRDSPDYAPVKMRR
1	G5ECL4	912	10003	0.985939	phospho	bam-2 {ECO:0000313|EMBL:CCD73520.1	G5ECL4	[13137000.0, 2175200.0, 1391000.0]	6.74568	9.37397	3	48.216	0.00363131	2	S	MRRTDTGSQRTIIRDSPDYAPVKMRRDSIGG
1	G5ECL4	915	10003	0.999223	phospho	bam-2 {ECO:0000313|EMBL:CCD73520.1	G5ECL4	[0.0, 0.0, 1391000.0]	5.66621	9.37397	1	40.493	0.00363131	2	Y	TDTGSQRTIIRDSPDYAPVKMRRDSIGGISI
1	G5ECL4	960	10003	0.973521	phospho	bam-2 {ECO:0000313|EMBL:CCD73520.1	G5ECL4	[0.0, 18384000.0, 0.0]	6.78732	9.37397	1	61.889	6.40379e-41	3	S	AYRDIPSHRVKIYRESMVSIIVPSIDQPAEA
1	G5ECL4	963	10003	0.988508	phospho	bam-2 {ECO:0000313|EMBL:CCD73520.1	G5ECL4	[0.0, 18384000.0, 0.0]	6.78732	9.37397	1	61.889	6.40379e-41	3	S	DIPSHRVKIYRESMVSIIVPSIDQPAEAAIV
1	G5ECL4	986	10003	0.718402	phospho	bam-2 {ECO:0000313|EMBL:CCD73520.1	G5ECL4	[6814000.0, 53168000.0, 0.0]	7.3009	9.37397	2	145.01	0	4	S	QPAEAAIVKRSHSTISDQTPSRPHDTSHAPI
1	G5ECP0	426	10003	0.99992	phospho	nphp-4 {ECO:0000313|EMBL:CAB04654.3	G5ECP0	[4782800.0, 0.0, 0.0]	6.20256	8.01571	1	75.334	9.5728e-09	3	S	KIEIFVDFKFYENGRSVHNTPTSRRAADSAR
1	G5ECP0	430	10003	0.995216	phospho	nphp-4 {ECO:0000313|EMBL:CAB04654.3	G5ECP0	[4782800.0, 0.0, 0.0]	6.20256	8.01571	1	75.334	9.5728e-09	2	T	FVDFKFYENGRSVHNTPTSRRAADSARVQTG
1	G5ECP9	2998	10003	0.9788	phospho	vab-10 {ECO:0000313|EMBL:CAJ80823.1	G5ECP9;G5EFW2;G5EEC4	[0.0, 232320.0, 5808600.0]	6.30398	10.5583	2	111.09	1.59892e-26	2	S	RIIDPKNRTIQISRQSIVPIAKAVQDGRIPM
1	G5ECP9	3206	10003	1	phospho	vab-10 {ECO:0000313|EMBL:CAJ80823.1	G5ECP9;G5EFW2;G5EEC4	[38470000.0, 102040000.0, 147210000.0]	7.98185	10.5583	3	201.01	0	2	S	KFRISEYDDSQAQRQSVPKFRETVTVSKITP
1	G5ECP9	3237	10003	0.524014	phospho	vab-10 {ECO:0000313|EMBL:CAJ80823.1	G5ECP9;G5EFW2;G5EEC4	[0.0, 3681100.0, 0.0]	6.08886	10.5583	1	56.039	0.00029436	2	T	QYNEPGISVRMRQSTTSIGDRASKFIEDPSQ
1	G5ECP9	3238	10003	0.926864	phospho	vab-10 {ECO:0000313|EMBL:CAJ80823.1	G5ECP9;G5EFW2;G5EEC4	[150910000.0, 5639100.0, 29936000.0]	7.79352	10.5583	3	97.073	1.44013e-07	2	S	YNEPGISVRMRQSTTSIGDRASKFIEDPSQI
1	G5ECP9	3244	10003	1	phospho	vab-10 {ECO:0000313|EMBL:CAJ80823.1	G5ECP9;G5EFW2;G5EEC4	[29478000.0, 866440000.0, 102610000.0]	8.52224	10.5583	3	153.22	0	2	S	SVRMRQSTTSIGDRASKFIEDPSQIAEIQQD
1	G5ECP9	3313	10003	0.999356	phospho	vab-10 {ECO:0000313|EMBL:CAJ80823.1	G5ECP9;G5EFW2;G5EEC4	[0.0, 45825000.0, 0.0]	7.18398	10.5583	1	84.938	0	4	S	VQTGEIVNPDNGRRFSIPRAVHMKIVGGDAA
1	G5ECP9	3358	10003	1	phospho	vab-10 {ECO:0000313|EMBL:CAJ80823.1	G5ECP9;G5EFW2;G5EEC4	[39425000.0, 176750000.0, 132660000.0]	8.0655	10.5583	3	290.71	0	2	S	AYATQTITSSTHRAPSPVFATASVSQPSGGA
1	G5ECQ1	101	10003	0.99237	phospho	unc-14 {ECO:0000313|EMBL:CAB61025.1	G5ECQ1	[442000.0, 1691100.0, 0.0]	5.85189	8.51861	2	66.017	2.50721e-31	2	S	WGRIRTSEPIDERTASAPDVWNVKRSDSARS
1	G5ECQ1	290	10003	0.843939	phospho	unc-14 {ECO:0000313|EMBL:CAB61025.1	G5ECQ1	[0.0, 0.0, 2251800.0]	5.87541	8.51861	1	89.502	4.00955e-06	2	T	IPKHVAEACSFFKSNTQIITSSTSKTAPQTS
1	G5ECQ1	295	10003	0.846187	phospho	unc-14 {ECO:0000313|EMBL:CAB61025.1	G5ECQ1	[0.0, 7002600.0, 2041000.0]	6.47922	8.51861	2	154.81	0	2	S	AEACSFFKSNTQIITSSTSKTAPQTSTNIVS
1	G5ECQ1	296	10003	0.707415	phospho	unc-14 {ECO:0000313|EMBL:CAB61025.1	G5ECQ1	[0.0, 0.0, 6846900.0]	6.35837	8.51861	1	197.73	0	2	S	EACSFFKSNTQIITSSTSKTAPQTSTNIVSN
1	G5ECQ1	565	10003	0.980686	phospho	unc-14 {ECO:0000313|EMBL:CAB61025.1	G5ECQ1	[0.0, 0.0, 3185800.0]	6.0261	8.51861	1	61.679	0.0436913	2	S	GASRIASDSRVPKSSSFPARISTAPSRRSRI
1	G5ECQ2	571	10003	1	phospho	cfz-2 {ECO:0000312|WormBase:F27E11.3}	G5ECQ2	[3569600.0, 0.0, 0.0]	6.0755	7.65919	1	43.897	0.0135079	3	Y	SSSQFYNTSIRHNHIYGGIPDKI________
1	G5ECQ3	360	10003	0.968247	phospho	sel-5 {ECO:0000312|WormBase:F35G12.3a}	G5ECQ3;G5ECQ3-2	[9439100.0, 0.0, 0.0]	6.49781	10.0255	1	162.72	0	2	S	QIMRDGSNPRNKRDSSPRNPEAPPIQSSSKM
1	G5ECQ3	420	10003	0.996317	phospho	sel-5 {ECO:0000312|WormBase:F35G12.3a}	G5ECQ3;G5ECQ3-2	[0.0, 29824000.0, 0.0]	6.99744	10.0255	1	134.26	0	3	S	IRPKATTVVPNVPSISPVPPVGIPHIRIPSK
1	G5ECQ3	458	10003	0.958234	phospho	sel-5 {ECO:0000312|WormBase:F35G12.3a}	G5ECQ3;G5ECQ3-2	[8669000.0, 0.0, 0.0]	6.46085	10.0255	1	101.39	2.18956e-06	2	S	GSQVRKVPIDFHHRQSFSGEEQIKPAAEADS
1	G5ECQ3	460	10003	0.979142	phospho	sel-5 {ECO:0000312|WormBase:F35G12.3a}	G5ECQ3;G5ECQ3-2	[6670500.0, 0.0, 5478200.0]	6.60741	10.0255	2	86.756	7.77143e-05	2	S	QVRKVPIDFHHRQSFSGEEQIKPAAEADSAG
1	G5ECQ3	527	10003	0.999955	phospho	sel-5 {ECO:0000312|WormBase:F35G12.3a}	G5ECQ3;G5ECQ3-2	[19838000.0, 22618000.0, 9302500.0]	7.23686	10.0255	3	111.31	3.66519e-07	2	S	HESDIIFQQQHRRNVSDTSQISRSAFKPYSS
1	G5ECQ3	556	10003	0.999896	phospho	sel-5 {ECO:0000312|WormBase:F35G12.3a}	G5ECQ3;G5ECQ3-2	[0.0, 9418200.0, 0.0]	6.49685	10.0255	1	65.924	2.09938e-08	2	S	SSQQTTSKTSSQVVRSVEDMSQRQNGGSGEW
1	G5ECQ3	694	10003	1	phospho	sel-5 {ECO:0000312|WormBase:F35G12.3a}	G5ECQ3;G5ECQ3-2	[139920000.0, 28599000.0, 11431000.0]	7.77803	10.0255	3	204.63	0	2	S	EEIQTKKDETINEEDSEIDEQRMNDRRRYSY
1	G5ECQ3	708	10003	1	phospho	sel-5 {ECO:0000312|WormBase:F35G12.3a}	G5ECQ3;G5ECQ3-2	[6991700.0, 4237600.0, 1882000.0]	6.64052	10.0255	3	180.09	0	2	S	DSEIDEQRMNDRRRYSYENIDGVGDDASSDS
1	G5ECQ3	851	10003	0.499983	phospho	sel-5 {ECO:0000312|WormBase:F35G12.3a}	G5ECQ3;G5ECQ3-2	[0.0, 0.0, 14439000.0]	6.68242	10.0255	1	45.941	2.88558e-13	3	T	DDDWDIGDRWTDRRDTVFERPASEHQNVFAP
1	G5ECQ3	858	10003	0.999998	phospho	sel-5 {ECO:0000312|WormBase:F35G12.3a}	G5ECQ3;G5ECQ3-2	[27897000.0, 30851000.0, 14439000.0]	7.38731	10.0255	3	182.95	0	3	S	DRWTDRRDTVFERPASEHQNVFAPATIPRQA
1	G5ECQ3	868	10003	1	phospho	sel-5 {ECO:0000312|WormBase:F35G12.3a}	G5ECQ3;G5ECQ3-2	[0.0, 11690000.0, 0.0]	6.59069	10.0255	1	74.973	0	3	T	FERPASEHQNVFAPATIPRQATPIVCRFKPD
1	G5ECQ3	942	10003	0.937609	phospho	sel-5 {ECO:0000312|WormBase:F35G12.3a}	G5ECQ3;G5ECQ3-2	[136350000.0, 18206000.0, 2510200.0]	7.71896	10.0255	3	165.96	0	2	S	TDPPPPPIPKKPTEASPTQETTATIPVAIGK
1	G5ECR7	2	10003	1	phospho	elb-1 {ECO:0000313|EMBL:CAA21548.1	G5ECR7	[26196000.0, 0.0, 26050000.0]	7.24093	9.38905	2	174.9	0	2	S	______________MSQQEIFFEVRRNRSHI
1	G5ECS9	66	10003	1	phospho	cpt-2 {ECO:0000313|EMBL:CAB03233.2	G5ECS9;G5EFE6;A0A061AL65	[0.0, 2487300.0, 4622700.0]	6.37475	9.29834	2	53.448	0.00379736	2	S	PDTVNRYIASSKAVISPDVFAKTEATIRSFE
1	G5ECT6	37	10003	0.932669	phospho	gpc-2 {ECO:0000313|EMBL:CCD66934.1	G5ECT6	[2320400.0, 3560300.0, 0.0]	6.29231	8.75643	2	52.866	6.46564e-06	3	S	TPITVSAAEIRRFTESQEDPIVNPIDKKVNP
1	G5ECT7	119	10003	1	phospho	spat-1 {ECO:0000313|EMBL:CAB05528.3	G5ECT7;H2FLK2;U4PB03	[2581900.0, 565420.0, 0.0]	6.02082	8.44902	2	51.066	0.0546815	2	S	IDSIIINSIHKSINFSPRVVFSQESCSQQKD
1	G5ECT7	164	10003	0.724746	phospho	spat-1 {ECO:0000313|EMBL:CAB05528.3	G5ECT7;H2FLK2;U4PB03	[18624000.0, 0.0, 0.0]	6.79295	8.44902	1	75.103	0	3	S	KPAHISDDEIAASYRSPIPEVEEKIQEVINE
1	G5ECT7	190	10003	0.998826	phospho	spat-1 {ECO:0000313|EMBL:CAB05528.3	G5ECT7;H2FLK2;U4PB03	[10132000.0, 0.0, 0.0]	6.52857	8.44902	1	93.424	1.59208e-06	2	S	EVINEYWTKNVSYIPSPDGPRYINISHRDGT
1	G5ECU1	145	10003	1	phospho	skr-1 {ECO:0000312|WormBase:F46A9.5}	G5ECU1;Q9XU27	[0.0, 168150000.0, 0.0]	7.74858	9.1137	1	87.942	0.00537765	2	S	IDVTCKTVANMIKGKSPEEIRRTFNIKNDFT
1	G5ECU1	160	10003	1	phospho	skr-1 {ECO:0000312|WormBase:F46A9.5}	G5ECU1;Q9XU27	[5400500.0, 2698900.0, 0.0]	6.43133	9.1137	2	108.14	7.23276e-21	3	T	SPEEIRRTFNIKNDFTPEEEEQIRKENAWCE
1	G5ECU9	37	10003	0.999817	phospho	twk-24 {ECO:0000313|WormBase:F55C5.3a}	G5ECU9;Q6BES3	[0.0, 6114300.0, 5816400.0]	6.59954	7.94186	2	58.981	0.0528084	2	S	KWKDRMNRGIGNMSKSIPSFNKNAANAKSDK
1	G5ECV7	96	10003	0.902681	phospho	CELE_ZK131.11 {ECO:0000313|EMBL:CAD54180.1}; ZK131.11	G5ECV7;O62022	[7807800.0, 19211000.0, 13069000.0]	7.12589	8.72076	3	111.79	3.72503e-07	2	S	STIISVDKRHSRIGESSPNISRIHHTHTQIS
1	G5ECV7	97	10003	0.975882	phospho	CELE_ZK131.11 {ECO:0000313|EMBL:CAD54180.1}; ZK131.11	G5ECV7;O62022	[7572000.0, 10491000.0, 4749100.0]	6.88104	8.72076	3	90.861	0.000278666	2	S	TIISVDKRHSRIGESSPNISRIHHTHTQISI
1	G5ECV7	111	10003	1	phospho	CELE_ZK131.11 {ECO:0000313|EMBL:CAD54180.1}; ZK131.11	G5ECV7;O62022	[1750100.0, 17529000.0, 0.0]	6.80797	8.72076	2	110.56	2.18803e-35	3	S	SSPNISRIHHTHTQISIGIPNKMNQTNDFFS
1	G5ECW0	243	10003	1	phospho	ncx-3 {ECO:0000313|EMBL:CAA94387.2	G5ECW0	[44730000.0, 5685000.0, 5355900.0]	7.26929	9.22984	3	88.385	2.2354e-08	2	S	MAQHDGKVDDQPEKISDEIKKWASNISINKE
1	G5ECW0	251	10003	1	phospho	ncx-3 {ECO:0000313|EMBL:CAA94387.2	G5ECW0	[17594000.0, 6734900.0, 231790000.0]	7.93132	9.22984	3	167.99	0	3	S	DDQPEKISDEIKKWASNISINKEENDVIVDA
1	G5ECW0	254	10003	1	phospho	ncx-3 {ECO:0000313|EMBL:CAA94387.2	G5ECW0	[17594000.0, 6734900.0, 231790000.0]	7.93132	9.22984	3	167.99	0	3	S	PEKISDEIKKWASNISINKEENDVIVDATPS
1	G5ECW0	281	10003	0.980247	phospho	ncx-3 {ECO:0000313|EMBL:CAA94387.2	G5ECW0	[6801900.0, 21283000.0, 1776300.0]	6.99799	9.22984	3	275.91	0	2	S	ATPSVDTVRRWTRSISHTYPSISDEDQAKII
1	G5ECW3	450	10003	0.898573	phospho	ehbp-1 {ECO:0000313|EMBL:CAA94758.1	G5ECW3	[4211100.0, 8005700.0, 0.0]	6.60984	9.71228	2	94.389	0	3	S	RIFEGFDEGSTPASASDHRISRTFGINESEE
1	G5ECW3	455	10003	0.999833	phospho	ehbp-1 {ECO:0000313|EMBL:CAA94758.1	G5ECW3	[13737000.0, 0.0, 0.0]	6.66077	9.71228	1	134.68	0	3	S	FDEGSTPASASDHRISRTFGINESEEKVVAM
1	G5ECW3	607	10003	0.698307	phospho	ehbp-1 {ECO:0000313|EMBL:CAA94758.1	G5ECW3	[3387300.0, 0.0, 0.0]	6.05273	9.71228	1	57.238	7.28227e-11	2	S	INEKQHPTAIPSTSSSPYPTFRRIDGSNTDI
1	G5ECW3	618	10003	0.998834	phospho	ehbp-1 {ECO:0000313|EMBL:CAA94758.1	G5ECW3	[9644000.0, 5475100.0, 7457800.0]	6.87654	9.71228	3	113.69	2.58479e-08	2	S	STSSSPYPTFRRIDGSNTDIRRIEIDVHKFK
1	G5ECW3	638	10003	0.999438	phospho	ehbp-1 {ECO:0000313|EMBL:CAA94758.1	G5ECW3	[8755400.0, 0.0, 0.0]	6.46515	9.71228	1	70.563	0.0032137	2	S	RRIEIDVHKFKKRDPSPTIVRKQYDPNDTPH
1	G5ECW3	890	10003	0.815214	phospho	ehbp-1 {ECO:0000313|EMBL:CAA94758.1	G5ECW3	[4070600.0, 0.0, 3207400.0]	6.38489	9.71228	2	51.726	0.00465534	2	S	IDRATRFVRGIDQPVSASKRIIQWWRR____
1	G5ECW3	892	10003	0.952692	phospho	ehbp-1 {ECO:0000313|EMBL:CAA94758.1	G5ECW3	[39858000.0, 1015000.0, 21177000.0]	7.31562	9.71228	3	92.039	0.000234779	2	S	RATRFVRGIDQPVSASKRIIQWWRR______
1	G5ECW9	625	10003	0.971586	phospho	rme-4 {ECO:0000313|EMBL:CAA90338.1	G5ECW9;Q7K7A5	[0.0, 0.0, 17545000.0]	6.76703	8.24538	1	101.85	0	3	S	PDWYAPPPIPPRRPASVGPSSTSSGQPATAF
1	G5ECX0-2	447	10003	0.956891	phospho	lat-2	G5ECX0-2;G5ECX0	[0.0, 4223700.0, 3123700.0]	6.38901	7.41151	2	66.152	9.58273e-09	2	S	GSQHRTKAKVIAPPESPVSESGSKDYRF___
1	G5ECY0	97	10003	0.842622	phospho	dlg-1 {ECO:0000313|EMBL:CCD65680.1	G5ECY0	[0.0, 17795000.0, 0.0]	6.77318	10.58	1	172.74	0	3	T	IEGGPHSYNSRPAATTSTSNYNISSTTPIIS
1	G5ECY0	100	10003	0.719177	phospho	dlg-1 {ECO:0000313|EMBL:CCD65680.1	G5ECY0	[4386100.0, 52358000.0, 8729500.0]	7.33894	10.58	3	174.47	0	4	S	GPHSYNSRPAATTSTSNYNISSTTPIISDIR
1	G5ECY0	149	10003	0.655747	phospho	dlg-1 {ECO:0000313|EMBL:CCD65680.1	G5ECY0	[0.0, 19654000.0, 0.0]	6.81633	10.58	1	230.37	0	3	S	NGIGNGIISSPYNSSSTHYIHERQRQTSHDG
1	G5ECY0	161	10003	0.957604	phospho	dlg-1 {ECO:0000313|EMBL:CCD65680.1	G5ECY0	[1013400.0, 9050800.0, 5050200.0]	6.70227	10.58	3	111.73	2.68373e-28	2	S	NSSSTHYIHERQRQTSHDGTWRETTTRTVDT
1	G5ECY0	176	10003	0.999995	phospho	dlg-1 {ECO:0000313|EMBL:CCD65680.1	G5ECY0	[57593000.0, 49283000.0, 69398000.0]	7.76907	10.58	3	127.17	1.33973e-13	2	T	SHDGTWRETTTRTVDTPSGIERRVVEHTGVI
1	G5ECY0	178	10003	1	phospho	dlg-1 {ECO:0000313|EMBL:CCD65680.1	G5ECY0	[3430300.0, 3142600.0, 10186000.0]	6.74712	10.58	3	115.92	1.16405e-07	2	S	DGTWRETTTRTVDTPSGIERRVVEHTGVIDD
1	G5ECY0	276	10003	0.5	phospho	dlg-1 {ECO:0000313|EMBL:CCD65680.1	G5ECY0	[0.0, 2740600.0, 3507400.0]	6.31862	10.58	2	76.01	1.28081e-24	2	S	NCENVKHEVAVNAIKSSGNVVSISIKRRKDE
1	G5ECY0	277	10003	0.5	phospho	dlg-1 {ECO:0000313|EMBL:CCD65680.1	G5ECY0	[0.0, 2740600.0, 3507400.0]	6.31862	10.58	2	76.01	1.28081e-24	2	S	CENVKHEVAVNAIKSSGNVVSISIKRRKDEA
1	G5ECY0	303	10003	0.888623	phospho	dlg-1 {ECO:0000313|EMBL:CCD65680.1	G5ECY0	[65653000.0, 135400000.0, 20725000.0]	7.8688	10.58	3	229.67	0	2	S	RKDEAFIPIGGNFGGSTSYIRSGVTPSVSAG
1	G5ECY0	391	10003	0.946101	phospho	dlg-1 {ECO:0000313|EMBL:CCD65680.1	G5ECY0	[0.0, 2799500.0, 2444000.0]	6.2425	10.58	2	50.194	0.0383995	2	Y	AGGQGNEHVKGDTDIYVTKIIEEGAAEIDGR
1	G5ECY0	457	10003	0.876232	phospho	dlg-1 {ECO:0000313|EMBL:CCD65680.1	G5ECY0	[0.0, 174210000.0, 0.0]	7.76395	10.58	1	191.53	0	4	S	IIIQQGTGAIFNDSASQQFMPTTPIIRPSSV
1	G5ECY0	464	10003	0.934491	phospho	dlg-1 {ECO:0000313|EMBL:CCD65680.1	G5ECY0	[0.0, 43935000.0, 0.0]	7.16569	10.58	1	143.42	0	4	T	GAIFNDSASQQFMPTTPIIRPSSVQDYNRSQ
1	G5ECY0	470	10003	0.738376	phospho	dlg-1 {ECO:0000313|EMBL:CCD65680.1	G5ECY0	[0.0, 90857000.0, 0.0]	7.48124	10.58	1	314.84	0	3	S	SASQQFMPTTPIIRPSSVQDYNRSQMGSQSH
1	G5ECY0	471	10003	0.996337	phospho	dlg-1 {ECO:0000313|EMBL:CCD65680.1	G5ECY0	[5281600.0, 0.0, 0.0]	6.24564	10.58	1	218.24	0	2	S	ASQQFMPTTPIIRPSSVQDYNRSQMGSQSHI
1	G5ECY0	482	10003	0.800068	phospho	dlg-1 {ECO:0000313|EMBL:CCD65680.1	G5ECY0	[0.0, 124940000.0, 0.0]	7.61958	10.58	1	133.99	0	4	S	IRPSSVQDYNRSQMGSQSHISYGGPINTSYS
1	G5ECY0	612	10003	1	phospho	dlg-1 {ECO:0000313|EMBL:CCD65680.1	G5ECY0	[1959900.0, 47226000.0, 14257000.0]	7.32526	10.58	3	145.81	1.1358e-24	2	S	FESKIEKIRNDVIAQSRMGTISRKSEYVRAI
1	G5ECY0	703	10003	0.99988	phospho	dlg-1 {ECO:0000313|EMBL:CCD65680.1	G5ECY0	[14612000.0, 21561000.0, 2821800.0]	7.11389	10.58	3	227.73	0	2	S	KRERIRRKQVNFNSGSQSIGRNSSTTGIENR
1	G5ECY0	705	10003	0.99998	phospho	dlg-1 {ECO:0000313|EMBL:CCD65680.1	G5ECY0	[19510000.0, 23024000.0, 1196800.0]	7.16367	10.58	3	262.42	0	2	S	ERIRRKQVNFNSGSQSIGRNSSTTGIENRRG
1	G5ECY0	710	10003	0.760262	phospho	dlg-1 {ECO:0000313|EMBL:CCD65680.1	G5ECY0	[9347900.0, 7190600.0, 0.0]	6.74137	10.58	2	118.63	0	3	S	KQVNFNSGSQSIGRNSSTTGIENRRGSRSQI
1	G5ECY0	711	10003	0.999812	phospho	dlg-1 {ECO:0000313|EMBL:CCD65680.1	G5ECY0	[51309000.0, 45583000.0, 18357000.0]	7.58452	10.58	3	163.51	0	2	S	QVNFNSGSQSIGRNSSTTGIENRRGSRSQIS
1	G5ECY0	723	10003	0.999866	phospho	dlg-1 {ECO:0000313|EMBL:CCD65680.1	G5ECY0	[53234000.0, 1322100.0, 0.0]	7.25972	10.58	2	80.026	0.000425798	2	S	RNSSTTGIENRRGSRSQISFSRKFPFVKSTD
1	G5ECY0	726	10003	0.999977	phospho	dlg-1 {ECO:0000313|EMBL:CCD65680.1	G5ECY0	[435020000.0, 219510000.0, 67164000.0]	8.38123	10.58	3	135.8	3.32314e-11	1	S	STTGIENRRGSRSQISFSRKFPFVKSTDRIN
1	G5ECY0	874	10003	0.999981	phospho	dlg-1 {ECO:0000313|EMBL:CCD65680.1	G5ECY0	[0.0, 4053200.0, 0.0]	6.13068	10.58	1	66.43	0	3	S	HCIIDVSGNAIRRIQSNANIQPISIFIKPSS
1	G5ECZ8	872	10003	1	phospho	mpz-1 {ECO:0000313|EMBL:CAM82811.2	G5ECZ8;G5EC55;G5EGP5;G5ECF9;Q09EF4;G5EC95;G1K0W4;G1K0W3;G5EDY4	[18366000.0, 62236000.0, 16325000.0]	7.50932	9.20099	3	216.27	0	2	S	FPFIAANQETVVKAKSDIDITSTRAETTHII
1	G5ECZ8	1231	10003	0.998743	phospho	mpz-1 {ECO:0000313|EMBL:CAM82811.2	G5ECZ8;G5EC55;G5EGP5;G5ECF9;Q09EF4;G5EC95;G1K0W4;G1K0W3;G5EDY4	[0.0, 3750100.0, 0.0]	6.09692	9.20099	1	50.723	6.396e-08	3	S	FQRPSESSSPIINRISPKVFPKFYRSPFMQR
1	G5ECZ8	1412	10003	0.999128	phospho	mpz-1 {ECO:0000313|EMBL:CAM82811.2	G5ECZ8;G5EC55;G5EGP5;G5ECF9;Q09EF4;G5EC95;G1K0W4;G1K0W3;G5EDY4	[0.0, 17597000.0, 0.0]	6.76832	9.20099	1	109.52	0	3	T	SQIHIISTEEEVIQATPPSSPENKSSEVPPS
1	G5ECZ8	1416	10003	0.900095	phospho	mpz-1 {ECO:0000313|EMBL:CAM82811.2	G5ECZ8;G5EC55;G5EGP5;G5ECF9;Q09EF4;G5EC95;G1K0W4;G1K0W3;G5EDY4	[0.0, 17597000.0, 0.0]	6.76832	9.20099	1	109.52	0	3	S	IISTEEEVIQATPPSSPENKSSEVPPSISPS
1	G5ECZ8	1429	10003	0.853143	phospho	mpz-1 {ECO:0000313|EMBL:CAM82811.2	G5ECZ8;G5EC55;G5EGP5;G5ECF9;Q09EF4;G5EC95;G1K0W4;G1K0W3;G5EDY4	[542030.0, 4811100.0, 2853700.0]	6.43705	9.20099	3	104.26	1.72611e-21	2	S	PSSPENKSSEVPPSISPSGIKIAGEVTAPEE
1	G5ECZ8	1723	10003	0.954006	phospho	mpz-1 {ECO:0000313|EMBL:CAM82811.2	G5ECZ8;G5EC55;G5EGP5;G5ECF9;Q09EF4;G5EC95;G1K0W4;G1K0W3;G5EDY4	[10060000.0, 0.0, 12760000.0]	6.88119	9.20099	2	209.6	0	2	S	TSMESESKEEEATSSSPDIQRENTVKRRSMD
1	G5ED01	2	10003	0.5	phospho	inos-1 {ECO:0000313|EMBL:CAA22132.2	G5ED01	[11946000.0, 0.0, 0.0]	6.6001	8.22995	1	107.09	1.28135e-07	2	S	______________MSSAQVNGISKRIIVES
1	G5ED01	3	10003	0.5	phospho	inos-1 {ECO:0000313|EMBL:CAA22132.2	G5ED01	[11946000.0, 0.0, 0.0]	6.6001	8.22995	1	107.09	1.28135e-07	2	S	_____________MSSAQVNGISKRIIVESP
1	G5ED17	22	10003	0.999987	phospho	hpo-11 {ECO:0000313|EMBL:CAA15621.3	G5ED17	[1805800.0, 0.0, 1649800.0]	6.0614	9.45742	2	137.42	0	3	S	ERTAAGKTPIGDDAASDSDADGAEEIIEESP
1	G5ED17	24	10003	0.999987	phospho	hpo-11 {ECO:0000313|EMBL:CAA15621.3	G5ED17	[4895600.0, 0.0, 0.0]	6.21268	9.45742	1	137.42	0	3	S	TAAGKTPIGDDAASDSDADGAEEIIEESPDK
1	G5ED17	501	10003	0.999998	phospho	hpo-11 {ECO:0000313|EMBL:CAA15621.3	G5ED17	[142540000.0, 6633700.0, 22659000.0]	7.75798	9.45742	3	253.09	0	2	S	GANVTIGSSNGRDAGSPTPEEEGEPNGERDM
1	G5ED26	586	10003	0.999993	phospho	mel-46 {ECO:0000313|EMBL:CAM36366.2	G5ED26;H2KAQ0;H2KAP9	[17394000.0, 0.0, 0.0]	6.76328	8.8418	1	145.43	0	2	S	DFTEEPFIGGPVESKSAENSQISSSGDVGKA
1	G5ED26	627	10003	1	phospho	mel-46 {ECO:0000313|EMBL:CAM36366.2	G5ED26;H2KAQ0;H2KAP9	[67999000.0, 20908000.0, 0.0]	7.47181	8.8418	2	207.65	0	2	S	QNPPKIIKSRNVQIGSQEDVGNSKNAEKTPI
1	G5ED58	6	10003	1	phospho	spd-1 {ECO:0000313|EMBL:CCD68051.1	G5ED58	[16445000.0, 0.0, 0.0]	6.73891	8.43641	1	181.32	0	2	S	__________MSRRHSVVDAYSTVEGKIRDT
1	G5ED58	506	10003	0.99994	phospho	spd-1 {ECO:0000313|EMBL:CCD68051.1	G5ED58	[60872000.0, 0.0, 0.0]	7.3073	8.43641	1	167.87	0	2	T	SSSSRTTTPMSKRAMTPSSIASSTPSSAKKV
1	G5ED58	517	10003	0.859908	phospho	spd-1 {ECO:0000313|EMBL:CCD68051.1	G5ED58	[59881000.0, 0.0, 0.0]	7.30017	8.43641	1	167.87	0	2	S	KRAMTPSSIASSTPSSAKKVITRRNQFI___
1	G5ED75	207	10003	1	phospho	klp-7 {ECO:0000313|EMBL:CAD21652.1	G5ED75;Q9XU12	[101100000.0, 176350000.0, 18326000.0]	7.99384	9.73498	3	127.91	0	2	S	VPAPPIANMTSQRAPSPVARVPSPKNVPRSY
1	G5ED75	214	10003	1	phospho	klp-7 {ECO:0000313|EMBL:CAD21652.1	G5ED75;Q9XU12	[20829000.0, 150200000.0, 286490.0]	7.75668	9.73498	3	127.91	0	2	S	NMTSQRAPSPVARVPSPKNVPRSYPQQDVQP
1	G5ED75	597	10003	0.731804	phospho	klp-7 {ECO:0000313|EMBL:CAD21652.1	G5ED75;Q9XU12	[0.0, 157640000.0, 0.0]	7.72055	9.73498	1	84.199	0	4	S	TIRYADRVKEMGTDGSGEATPIRDEEIFIPP
1	G5ED75	617	10003	0.999914	phospho	klp-7 {ECO:0000313|EMBL:CAD21652.1	G5ED75;Q9XU12	[2848200.0, 0.0, 0.0]	5.97745	9.73498	1	93.088	0	2	S	PIRDEEIFIPPSADKSDEEYDEMVEKQEHRR
1	G5ED82	11	10003	0.990405	phospho	dhcr-7 {ECO:0000313|EMBL:CAB03797.2	G5ED82	[0.0, 7243700.0, 0.0]	6.38284	7.86835	1	120.71	4.10399e-29	2	S	_____MKEINRIRRSSIGGSTSSITRRSSIS
1	G5ED82	15	10003	0.934052	phospho	dhcr-7 {ECO:0000313|EMBL:CAB03797.2	G5ED82	[0.0, 9757100.0, 0.0]	6.5122	7.86835	1	120.71	4.10399e-29	2	S	_MKEINRIRRSSIGGSTSSITRRSSISQKDI
1	G5ED85	187	10003	0.988655	phospho	CELE_R06C1.6 {ECO:0000313|EMBL:CAB03223.3}; R06C1.6	G5ED85	[890750.0, 7038900.0, 0.0]	6.42213	8.95024	2	82.261	0	3	S	NPFGGPSPSGFPDIGSPGSSNYNPASQKSSP
1	G5ED85	293	10003	1	phospho	CELE_R06C1.6 {ECO:0000313|EMBL:CAB03223.3}; R06C1.6	G5ED85	[0.0, 59717000.0, 13580000.0]	7.38796	8.95024	2	154.13	0	2	S	HHHIPHHTRFIQHQQSAPNIRIGTQTPEEAI
1	G5ED89	9	10003	0.557636	phospho	dcp-66 {ECO:0000313|EMBL:CAD56560.3	G5ED89;G5ECM2	[0.0, 0.0, 8450500.0]	6.44976	9.6899	1	49.768	1.66379e-07	2	S	_______MAQVQQVPSSPMNGIPEKNGNGIS
1	G5ED89	10	10003	0.975264	phospho	dcp-66 {ECO:0000313|EMBL:CAD56560.3	G5ED89;G5ECM2	[37959000.0, 8863300.0, 8450500.0]	7.26539	9.6899	3	87.352	4.34403e-44	2	S	______MAQVQQVPSSPMNGIPEKNGNGISI
1	G5ED89	60	10003	0.511484	phospho	dcp-66 {ECO:0000313|EMBL:CAD56560.3	G5ED89;G5ECM2	[0.0, 0.0, 4361000.0]	6.16246	9.6899	1	120.93	0	2	S	IFHGTPTKDINGASTSIDTDDIQISPSDIRR
1	G5ED89	69	10003	0.997972	phospho	dcp-66 {ECO:0000313|EMBL:CAD56560.3	G5ED89;G5ECM2	[21287000.0, 83084000.0, 8154900.0]	7.57413	9.6899	3	431.62	0	2	S	INGASTSIDTDDIQISPSDIRRRSTRASAIK
1	G5ED95	2	10003	1	phospho	yars-1 {ECO:0000313|EMBL:CAD21668.2	G5ED95	[0.0, 16733000.0, 0.0]	6.74645	8.49305	1	96.143	9.70617e-15	2	S	______________MSAENAEKVEEITEKTK
1	G5EDA1	126	10003	0.83822	phospho		G5EDA1;G5EFV3	[6657000.0, 0.0, 0.0]	6.34616	9.62625	1	115.8	4.90884e-25	2	S	EFVTPSTSKKSQKPRSSDATPVSSKPPRYIP
1	G5EDA1	127	10003	0.519558	phospho		G5EDA1;G5EFV3	[6657000.0, 0.0, 0.0]	6.34616	9.62625	1	69.188	0.00111857	2	S	FVTPSTSKKSQKPRSSDATPVSSKPPRYIPR
1	G5EDA1	130	10003	0.979125	phospho		G5EDA1;G5EFV3	[6657000.0, 0.0, 0.0]	6.34616	9.62625	1	69.188	0.00111857	2	T	PSTSKKSQKPRSSDATPVSSKPPRYIPRTPI
1	G5EDA1	200	10003	0.995784	phospho		G5EDA1;G5EFV3	[18988000.0, 2419000.0, 4846900.0]	6.94207	9.62625	3	103.13	6.92874e-20	2	S	SSEQIEPRAKVTRSSSQPPPIDTIKPRVPRI
1	G5EDA1	217	10003	1	phospho		G5EDA1;G5EFV3	[34619000.0, 0.0, 0.0]	7.06219	9.62625	1	103.55	0.00833005	2	S	PPPIDTIKPRVPRIESPIVKKTTETPIRRTS
1	G5EDA1	448	10003	0.933301	phospho		G5EDA1;G5EFV3	[132110000.0, 0.0, 12510000.0]	7.68311	9.62625	2	188.75	0	2	S	TQMTSRIAESAMTQTSPRRIGVEPIDISQII
1	G5EDA1	548	10003	0.999969	phospho		G5EDA1;G5EFV3	[8270800.0, 0.0, 0.0]	6.44043	9.62625	1	54.171	2.1272e-19	2	S	TDISFPSTVEETTPRSGRVSIDSESARRISA
1	G5EDA1	552	10003	0.998959	phospho		G5EDA1;G5EFV3	[42816000.0, 4271900.0, 0.0]	7.19579	9.62625	2	149.99	0	2	S	FPSTVEETTPRSGRVSIDSESARRISAGISH
1	G5EDA1	683	10003	1	phospho		G5EDA1;G5EFV3	[1058000.0, 12670000.0, 0.0]	6.66049	9.62625	2	128.82	0	3	S	QDETKRFVNHDEFEQSIEEEIEPRGNNDSAD
1	G5EDA1	696	10003	1	phospho		G5EDA1;G5EFV3	[4109600.0, 0.0, 1049200.0]	6.23543	9.62625	2	163.6	0	2	S	EQSIEEEIEPRGNNDSADDSGFIIDNSPAPR
1	G5EDA1	700	10003	0.999999	phospho		G5EDA1;G5EFV3	[13419000.0, 0.0, 12147000.0]	6.93054	9.62625	2	191.54	0	2	S	EEEIEPRGNNDSADDSGFIIDNSPAPRIKSI
1	G5EDA3	109	10003	0.872662	phospho	hcp-4 {ECO:0000313|EMBL:CCD67794.1	G5EDA3	[3392000.0, 0.0, 0.0]	6.05333	9.8736	1	75.533	1.37218e-21	2	S	YGAKTFKEIIACREYSECESDSENTVNQNVR
1	G5EDA3	146	10003	1	phospho	hcp-4 {ECO:0000313|EMBL:CCD67794.1	G5EDA3	[7237900.0, 0.0, 0.0]	6.38249	9.8736	1	165.02	0	2	S	IPAIPKHISEKSMMGSPIANSRGSGKAGISC
1	G5EDA3	284	10003	0.994814	phospho	hcp-4 {ECO:0000313|EMBL:CCD67794.1	G5EDA3	[4792300.0, 1232700.0, 1203000.0]	6.3819	9.8736	3	77.221	1.00712e-07	2	S	EQSQIQRTVTIEKNQSSQIQGNFTVAKDAPE
1	G5EDA3	312	10003	0.998661	phospho	hcp-4 {ECO:0000313|EMBL:CCD67794.1	G5EDA3	[43982000.0, 10146000.0, 6657900.0]	7.30668	9.8736	3	148.36	0	2	S	APEEIQKTVTIEKNQSSEMQGTVTVAKDAEH
1	G5EDA3	360	10003	0.951918	phospho	hcp-4 {ECO:0000313|EMBL:CCD67794.1	G5EDA3	[6248300.0, 0.0, 1167500.0]	6.39304	9.8736	2	105.06	3.43311e-38	2	S	IQRTFNVANRDENNDSTIQKTFIIEERDAYE
1	G5EDA3	361	10003	0.5	phospho	hcp-4 {ECO:0000313|EMBL:CCD67794.1	G5EDA3	[6248300.0, 0.0, 1167500.0]	6.39304	9.8736	2	59.155	0.00732072	2	T	QRTFNVANRDENNDSTIQKTFIIEERDAYEQ
1	G5EDA3	432	10003	1	phospho	hcp-4 {ECO:0000313|EMBL:CCD67794.1	G5EDA3	[2554400.0, 201760.0, 905540.0]	6.08656	9.8736	3	135.91	6.31346e-34	2	S	SNPIHNSMIEKEEIQSPGANFFKHPRKKIRP
1	G5EDA3	493	10003	0.937861	phospho	hcp-4 {ECO:0000313|EMBL:CCD67794.1	G5EDA3	[644510016.0, 0.0, 0.0]	8.33211	9.8736	1	215.64	0	3	S	EERTMEADSIGSSYISPTFNASRVSPVPEVP
1	G5EDA3	499	10003	0.591116	phospho	hcp-4 {ECO:0000313|EMBL:CCD67794.1	G5EDA3	[2166000.0, 0.0, 2921600.0]	6.22939	9.8736	2	85.998	0	3	S	ADSIGSSYISPTFNASRVSPVPEVPEKVEPM
1	G5EDA3	502	10003	1	phospho	hcp-4 {ECO:0000313|EMBL:CCD67794.1	G5EDA3	[730710016.0, 69918000.0, 0.0]	8.42631	9.8736	2	215.64	0	2	S	IGSSYISPTFNASRVSPVPEVPEKVEPMHVS
1	G5EDA3	551	10003	0.830087	phospho	hcp-4 {ECO:0000313|EMBL:CCD67794.1	G5EDA3	[12865000.0, 0.0, 0.0]	6.63229	9.8736	1	113.69	0.00153212	2	T	GPTNNVECARAAIISTPTRMDIVDSVNRVTP
1	G5EDA3	577	10003	0.996035	phospho	hcp-4 {ECO:0000313|EMBL:CCD67794.1	G5EDA3	[8778900.0, 0.0, 0.0]	6.46632	9.8736	1	55.097	0.000402623	2	S	NRVTPARRYEQPTFASIVKRMNMKDANRIIE
1	G5EDA3	595	10003	0.966025	phospho	hcp-4 {ECO:0000313|EMBL:CCD67794.1	G5EDA3	[139380000.0, 0.0, 848740.0]	7.66972	9.8736	2	70.802	0.000116004	2	S	KRMNMKDANRIIEETSRKNTPAKTTATTSSA
1	G5EDA3	632	10003	1	phospho	hcp-4 {ECO:0000313|EMBL:CCD67794.1	G5EDA3	[29819000.0, 0.0, 6336400.0]	7.08105	9.8736	2	80.02	1.4013e-45	3	S	EDDEEDQATEVIEKRSENGGVIVDGEDEAAD
1	G5EDA3	649	10003	0.777617	phospho	hcp-4 {ECO:0000313|EMBL:CCD67794.1	G5EDA3	[11109000.0, 0.0, 0.0]	6.56855	9.8736	1	66.925	5.8766e-33	3	S	NGGVIVDGEDEAADSSNRSINIEINAITVNE
1	G5EDB2	57	10003	0.999907	phospho	madd-3 {ECO:0000313|EMBL:CAA91979.2	G5EDB2	[2433300.0, 4111800.0, 0.0]	6.3388	8.90746	2	66.004	0.00132564	2	S	RRRNTQIIASIRRCVSDPNVYKSYNHWKAII
1	G5EDB2	136	10003	0.992695	phospho	madd-3 {ECO:0000313|EMBL:CAA91979.2	G5EDB2	[0.0, 4471900.0, 0.0]	6.17337	8.90746	1	48.899	0.000682506	2	S	VSEKPGDKKSTGPTPSPVPSKAPISAAKIPG
1	G5EDB2	281	10003	1	phospho	madd-3 {ECO:0000313|EMBL:CAA91979.2	G5EDB2	[0.0, 7282700.0, 0.0]	6.38517	8.90746	1	112.96	5.72343e-21	2	S	IQASAPIRPPVAKQNSIQKPPEPKRSVGAPP
1	G5EDB9	255	10003	0.927167	phospho	pxf-1	G5EDB9;G5EEE0;G5EDB9-3;G5EDB9-2;G5ECB8;G5ECE2;F5GUA2	[31091000.0, 6670200.0, 8171500.0]	7.185	10.0181	3	249.42	0	2	S	ADEDTIVRVKHRREKSNSVGGQAQNGISTAR
1	G5EDB9	257	10003	0.9947	phospho	pxf-1	G5EDB9;G5EEE0;G5EDB9-3;G5EDB9-2;G5ECB8;G5ECE2;F5GUA2	[26415000.0, 27309000.0, 14928000.0]	7.35953	10.0181	3	224.47	0	2	S	EDTIVRVKHRREKSNSVGGQAQNGISTARRI
1	G5EDB9	763	10003	0.999987	phospho	pxf-1	G5EDB9;G5EEE0;G5EDB9-3;G5EDB9-2;G5ECB8;G5ECE2;F5GUA2	[8991800.0, 0.0, 2131900.0]	6.56913	10.0181	2	95.891	0	2	S	TDEAKISSADIRPSRSNPDITSISQYYGPVR
1	G5EDB9	1195	10003	0.934888	phospho	pxf-1	G5EDB9;G5EEE0;G5EDB9-3;G5EDB9-2;G5ECB8;G5ECE2;F5GUA2	[22020000.0, 95395000.0, 0.0]	7.5926	10.0181	2	191.46	0	2	S	RGANSSSTANIRRVPSPTPSSISSQSAGSAD
1	G5EDB9	1224	10003	0.827233	phospho	pxf-1	G5EDB9;G5EEE0;G5EDB9-3;G5EDB9-2;G5ECB8;G5ECE2;F5GUA2	[403800.0, 0.0, 2275800.0]	5.95095	10.0181	2	50.202	3.42911e-06	2	S	ADQSSRHRIIFNGTGSISSAGGGSKFGVESP
1	G5EDB9	1238	10003	1	phospho	pxf-1	G5EDB9;G5EEE0;G5EDB9-3;G5EDB9-2;G5ECB8;G5ECE2;F5GUA2	[0.0, 0.0, 3572200.0]	6.07581	10.0181	1	158.52	0	2	S	GSISSAGGGSKFGVESPQAVQKMISIVQNSK
1	G5EDD5	23	10003	0.990681	phospho	sftd-3 {ECO:0000313|EMBL:CAA93859.1	G5EDD5	[0.0, 72122000.0, 18734000.0]	7.48123	9.26572	2	231.17	0	2	S	INDQKKKGSGISSSASFSSFDSIRNKIPTSI
1	G5EDD5	52	10003	0.900848	phospho	sftd-3 {ECO:0000313|EMBL:CAA93859.1	G5EDD5	[3068100.0, 0.0, 0.0]	6.00975	9.26572	1	154.1	0	2	S	SIGGFSIISRSETTDSQQIIVGDDSGDGQIP
1	G5EDE0	57	10003	0.912974	phospho	CELE_F57A8.1 {ECO:0000313|EMBL:CAA94836.2}; F57A8.1	G5EDE0	[16279000.0, 0.0, 71330000.0]	7.46543	9.56858	2	192.75	0	2	S	SDHDMSIGVIKDPHDSGTESDEEEIQTITSR
1	G5EDE0	59	10003	0.728397	phospho	CELE_F57A8.1 {ECO:0000313|EMBL:CAA94836.2}; F57A8.1	G5EDE0	[16279000.0, 0.0, 1690400.0]	6.77741	9.56858	2	192.75	0	3	T	HDMSIGVIKDPHDSGTESDEEEIQTITSRCG
1	G5EDE0	61	10003	0.960847	phospho	CELE_F57A8.1 {ECO:0000313|EMBL:CAA94836.2}; F57A8.1	G5EDE0	[16279000.0, 0.0, 71330000.0]	7.46543	9.56858	2	192.75	0	3	S	MSIGVIKDPHDSGTESDEEEIQTITSRCGDP
1	G5EDE0	97	10003	0.991326	phospho	CELE_F57A8.1 {ECO:0000313|EMBL:CAA94836.2}; F57A8.1	G5EDE0	[0.0, 9942600.0, 0.0]	6.52038	9.56858	1	46.796	0.0194028	2	S	DYDDYIHSNPPRVSASPAWKRDRDETESWDS
1	G5EDE0	126	10003	0.999993	phospho	CELE_F57A8.1 {ECO:0000313|EMBL:CAA94836.2}; F57A8.1	G5EDE0	[6909700.0, 2509600.0, 1931700.0]	6.57791	9.56858	3	148.15	0	2	S	DSFGRESGIMTGDNDSDNDGIATPTPARRRI
1	G5EDE0	147	10003	0.868884	phospho	CELE_F57A8.1 {ECO:0000313|EMBL:CAA94836.2}; F57A8.1	G5EDE0	[150280000.0, 0.0, 120280000.0]	7.95514	9.56858	2	87.138	1.33501e-05	2	S	ATPTPARRRIREEASSPSPGKRGHEESNPMA
1	G5EDE4	14	10003	0.999992	phospho	CELE_W08E3.2 {ECO:0000313|EMBL:CAB07130.2}; W08E3.2	G5EDE4	[9369300.0, 0.0, 5735200.0]	6.70198	10.2316	2	92.265	0	2	S	__MAAESATTETVEKSGNEESTVEVKVNGEA
1	G5EDE4	42	10003	1	phospho	CELE_W08E3.2 {ECO:0000313|EMBL:CAB07130.2}; W08E3.2	G5EDE4	[39745000.0, 0.0, 20726000.0]	7.30443	10.2316	2	125.45	0	2	S	GEAQNPPQESAKPAESVEDDDEPAPAKKRSG
1	G5EDE4	79	10003	1	phospho	CELE_W08E3.2 {ECO:0000313|EMBL:CAB07130.2}; W08E3.2	G5EDE4	[3632000.0, 0.0, 2800500.0]	6.33126	10.2316	2	183.09	0	2	S	EDEAAEDGPEDGEEKSNIDDDQNVENPAYIP
1	G5EDE4	167	10003	1	phospho	CELE_W08E3.2 {ECO:0000313|EMBL:CAB07130.2}; W08E3.2	G5EDE4	[17846000.0, 0.0, 0.0]	6.77442	10.2316	1	114.01	0	3	T	QIVTKYGFDIRHKDGTPIQDGEEIDAPAPES
1	G5EDE4	182	10003	0.956175	phospho	CELE_W08E3.2 {ECO:0000313|EMBL:CAB07130.2}; W08E3.2	G5EDE4	[0.0, 117890000.0, 23205000.0]	7.67239	10.2316	2	204.47	0	3	S	TPIQDGEEIDAPAPESTEEESSDARQVSRQQ
1	G5EDE4	232	10003	0.962328	phospho	CELE_W08E3.2 {ECO:0000313|EMBL:CAB07130.2}; W08E3.2	G5EDE4	[5175800.0, 0.0, 7937300.0]	6.64058	10.2316	2	63.302	1.72516e-39	3	S	RRPMKQREREDTVDESKGEEEEDQGVRPAQK
1	G5EDE4	266	10003	1	phospho	CELE_W08E3.2 {ECO:0000313|EMBL:CAB07130.2}; W08E3.2	G5EDE4	[59447000.0, 32973000.0, 3967900.0]	7.5069	10.2316	3	291.78	0	3	S	KQQEKPRKQKPAAPPSSEENEEDEDDGAIRR
1	G5EDE4	267	10003	1	phospho	CELE_W08E3.2 {ECO:0000313|EMBL:CAB07130.2}; W08E3.2	G5EDE4	[59447000.0, 32973000.0, 3967900.0]	7.5069	10.2316	3	149.99	0	3	S	QQEKPRKQKPAAPPSSEENEEDEDDGAIRRG
1	G5EDE7	30	10003	0.937223	phospho	tpxl-1 {ECO:0000313|EMBL:CCD69910.1	G5EDE7;Q8WSN6	[296529984.0, 0.0, 207500000.0]	8.22534	10.3779	2	130.01	7.22352e-24	2	S	FSSFAVPKVKDYSRISSSPSRDQPCETSYFE
1	G5EDE7	31	10003	0.860538	phospho	tpxl-1 {ECO:0000313|EMBL:CCD69910.1	G5EDE7;Q8WSN6	[47725000.0, 0.0, 0.0]	7.20162	10.3779	1	129.29	4.19682e-32	2	S	SSFAVPKVKDYSRISSSPSRDQPCETSYFEN
1	G5EDE7	32	10003	0.971038	phospho	tpxl-1 {ECO:0000313|EMBL:CCD69910.1	G5EDE7;Q8WSN6	[239980000.0, 0.0, 207500000.0]	8.17365	10.3779	2	130.01	4.19682e-32	2	S	SFAVPKVKDYSRISSSPSRDQPCETSYFENH
1	G5EDE7	74	10003	0.876301	phospho	tpxl-1 {ECO:0000313|EMBL:CCD69910.1	G5EDE7;Q8WSN6	[8575300.0, 0.0, 0.0]	6.45613	10.3779	1	153.63	0	3	S	MQIPKTKRESDDDIPSPTIDNIISSSSESTV
1	G5EDE7	76	10003	0.589647	phospho	tpxl-1 {ECO:0000313|EMBL:CCD69910.1	G5EDE7;Q8WSN6	[15131000.0, 0.0, 0.0]	6.70275	10.3779	1	156.7	0	3	T	IPKTKRESDDDIPSPTIDNIISSSSESTVIN
1	G5EDE7	123	10003	0.997341	phospho	tpxl-1 {ECO:0000313|EMBL:CCD69910.1	G5EDE7;Q8WSN6	[6065900.0, 6230000.0, 0.0]	6.61264	10.3779	2	159.89	0	2	S	EPIKIVPNEDASASGSGGENQIIEGIEKISM
1	G5EDE7	185	10003	1	phospho	tpxl-1 {ECO:0000313|EMBL:CCD69910.1	G5EDE7;Q8WSN6	[13193000.0, 0.0, 0.0]	6.64322	10.3779	1	64.121	0.000399433	2	S	APASGTRSRSISTKRSMSREPAAAAPRAPSV
1	G5EDE7	187	10003	1	phospho	tpxl-1 {ECO:0000313|EMBL:CCD69910.1	G5EDE7;Q8WSN6	[78055000.0, 0.0, 0.0]	7.41528	10.3779	1	87.138	4.74157e-09	2	S	ASGTRSRSISTKRSMSREPAAAAPRAPSVPR
1	G5EDE7	199	10003	1	phospho	tpxl-1 {ECO:0000313|EMBL:CCD69910.1	G5EDE7;Q8WSN6	[297980000.0, 51293000.0, 26422000.0]	8.09771	10.3779	3	161.55	0	2	S	RSMSREPAAAAPRAPSVPRPPHNSVTRTISA
1	G5EDE7	207	10003	0.999506	phospho	tpxl-1 {ECO:0000313|EMBL:CCD69910.1	G5EDE7;Q8WSN6	[125040000.0, 9190700.0, 14319000.0]	7.69475	10.3779	3	161.55	0	2	S	AAAPRAPSVPRPPHNSVTRTISAPIANTGPG
1	G5EDE7	209	10003	0.712009	phospho	tpxl-1 {ECO:0000313|EMBL:CCD69910.1	G5EDE7;Q8WSN6	[56930000.0, 2505100.0, 5609300.0]	7.33609	10.3779	3	109.72	2.54328e-26	3	T	APRAPSVPRPPHNSVTRTISAPIANTGPGVI
1	G5EDE7	213	10003	0.978855	phospho	tpxl-1 {ECO:0000313|EMBL:CCD69910.1	G5EDE7;Q8WSN6	[2780000.0, 0.0, 6118300.0]	6.47219	10.3779	2	85.203	1.81723e-22	2	S	PSVPRPPHNSVTRTISAPIANTGPGVITRAM
1	G5EDE7	299	10003	0.550274	phospho	tpxl-1 {ECO:0000313|EMBL:CCD69910.1	G5EDE7;Q8WSN6	[8151700.0, 0.0, 11114000.0]	6.80766	10.3779	2	64.16	2.64128e-38	2	T	RRSVFPNKPAAAAANTTPIAPPRRSASANKA
1	G5EDE7	300	10003	0.9276	phospho	tpxl-1 {ECO:0000313|EMBL:CCD69910.1	G5EDE7;Q8WSN6	[26755000.0, 0.0, 0.0]	6.95028	10.3779	1	97.081	2.64128e-38	2	T	RSVFPNKPAAAAANTTPIAPPRRSASANKAT
1	G5EDE7	308	10003	0.999975	phospho	tpxl-1 {ECO:0000313|EMBL:CCD69910.1	G5EDE7;Q8WSN6	[0.0, 0.0, 13545000.0]	6.65466	10.3779	1	183.49	0	3	S	AAAAANTTPIAPPRRSASANKATAPTSVSKI
1	G5EDE7	310	10003	0.999992	phospho	tpxl-1 {ECO:0000313|EMBL:CCD69910.1	G5EDE7;Q8WSN6	[0.0, 0.0, 13545000.0]	6.65466	10.3779	1	183.49	0	3	S	AAANTTPIAPPRRSASANKATAPTSVSKITP
1	G5EDE7	319	10003	0.899031	phospho	tpxl-1 {ECO:0000313|EMBL:CCD69910.1	G5EDE7;Q8WSN6	[86463000.0, 0.0, 0.0]	7.45971	10.3779	1	63.998	0.000174166	2	S	PPRRSASANKATAPTSVSKITPKIRPIATAN
1	G5EDE7	324	10003	0.993948	phospho	tpxl-1 {ECO:0000313|EMBL:CCD69910.1	G5EDE7;Q8WSN6	[102050000.0, 0.0, 0.0]	7.53169	10.3779	1	64.454	0.000840306	2	T	ASANKATAPTSVSKITPKIRPIATANRSSII
1	G5EDE7	336	10003	0.587953	phospho	tpxl-1 {ECO:0000313|EMBL:CCD69910.1	G5EDE7;Q8WSN6	[21940000.0, 0.0, 0.0]	6.86412	10.3779	1	51.535	0.000608185	3	S	SKITPKIRPIATANRSSIIRMNVVKPTVPAP
1	G5EDE7	385	10003	0.998122	phospho	tpxl-1 {ECO:0000313|EMBL:CCD69910.1	G5EDE7;Q8WSN6	[81213000.0, 6504600.0, 0.0]	7.46597	10.3779	2	94.023	0.000506336	2	T	GGAARNRQPIRVNPGTPSTTIKKPPVASSVQ
1	G5EDE7	409	10003	0.993296	phospho	tpxl-1 {ECO:0000313|EMBL:CCD69910.1	G5EDE7;Q8WSN6	[7144500.0, 0.0, 0.0]	6.37685	10.3779	1	126.93	0	2	S	PVASSVQRQPPTRARSVDRSGQPPISASTPG
1	G5EDE7	441	10003	0.594653	phospho	tpxl-1 {ECO:0000313|EMBL:CCD69910.1	G5EDE7;Q8WSN6	[7311300.0, 0.0, 0.0]	6.38687	10.3779	1	44.341	1.23054e-05	2	T	ASRADIFNRIATPKVTATPTRTSHEGPASSI
1	G5EDE7	443	10003	0.964469	phospho	tpxl-1 {ECO:0000313|EMBL:CCD69910.1	G5EDE7;Q8WSN6	[44127000.0, 0.0, 0.0]	7.16758	10.3779	1	52.927	9.93831e-08	3	T	RADIFNRIATPKVTATPTRTSHEGPASSIRK
1	G5EDE7	448	10003	0.719887	phospho	tpxl-1 {ECO:0000313|EMBL:CCD69910.1	G5EDE7;Q8WSN6	[5144500.0, 0.0, 0.0]	6.23422	10.3779	1	151.21	0	2	S	NRIATPKVTATPTRTSHEGPASSIRKSAVRP
1	G5EDE7	459	10003	0.998013	phospho	tpxl-1 {ECO:0000313|EMBL:CCD69910.1	G5EDE7;Q8WSN6	[11538000.0, 0.0, 0.0]	6.58501	10.3779	1	57.798	2.18835e-05	2	S	PTRTSHEGPASSIRKSAVRPVPSYVYSSYKG
1	G5EDE7	488	10003	0.999999	phospho	tpxl-1 {ECO:0000313|EMBL:CCD69910.1	G5EDE7;Q8WSN6	[0.0, 100310000.0, 814660.0]	7.52774	10.3779	2	81.807	1.83672e-18	3	S	KGMPSAGGIHGIRAPSKDRSTQKPPAAASTP
1	G5EDF0	143	10003	0.996304	phospho	grh-1 {ECO:0000313|EMBL:CCD72954.1	G5EDF0	[0.0, 0.0, 337400.0]	5.05102	9.46626	1	74.819	0	3	S	VTENERIVYKPVDMPSPVDSGIGGDISIINP
1	G5EDF0	181	10003	0.997759	phospho	grh-1 {ECO:0000313|EMBL:CCD72954.1	G5EDF0	[0.0, 76334000.0, 940790.0]	7.41092	9.46626	2	80.585	4.52878e-08	3	S	ADGGSMIERSSERTISHRDSPIVIPKIYNNI
1	G5EDF0	185	10003	0.999323	phospho	grh-1 {ECO:0000313|EMBL:CCD72954.1	G5EDF0	[0.0, 95599000.0, 940790.0]	7.50759	9.46626	2	80.585	4.52878e-08	3	S	SMIERSSERTISHRDSPIVIPKIYNNIGFQY
1	G5EDF4	58	10003	1	phospho	abts-1 {ECO:0000313|EMBL:CAQ76479.1	G5EDF4;B3WFV9;G5EC65	[60520000.0, 322240000.0, 21701000.0]	8.12976	10.942	3	243.86	0	3	S	VENSRRRRMSKARRESQSIEISSIAPGTRVM
1	G5EDF4	60	10003	0.999996	phospho	abts-1 {ECO:0000313|EMBL:CAQ76479.1	G5EDF4;B3WFV9;G5EC65	[0.0, 19962000.0, 12245000.0]	7.03083	10.942	2	166.57	0	3	S	NSRRRRMSKARRESQSIEISSIAPGTRVMFI
1	G5EDF4	209	10003	0.999687	phospho	abts-1 {ECO:0000313|EMBL:CAQ76479.1	G5EDF4;B3WFV9;G5EC65	[117870000.0, 12045000.0, 225590000.0]	8.07372	10.942	3	182.46	0	1	S	NGAGGEKGGFISTVRSISDIGKSFSHGKNIS
1	G5EDF4	211	10003	0.729076	phospho	abts-1 {ECO:0000313|EMBL:CAQ76479.1	G5EDF4;B3WFV9;G5EC65	[0.0, 28085000.0, 0.0]	6.97135	10.942	1	82.563	0.0194244	2	S	AGGEKGGFISTVRSISDIGKSFSHGKNISKI
1	G5EDF4	246	10003	0.88345	phospho	abts-1 {ECO:0000313|EMBL:CAQ76479.1	G5EDF4;B3WFV9;G5EC65	[42289000.0, 624160000.0, 186730000.0]	8.45392	10.942	3	161.04	0	3	S	EGPVTSQTAGAPSGSSNQITIPTVESVPKDI
1	G5EDF4	256	10003	0.993887	phospho	abts-1 {ECO:0000313|EMBL:CAQ76479.1	G5EDF4;B3WFV9;G5EC65	[601209984.0, 297100000.0, 60215000.0]	8.50448	10.942	3	147.06	0	3	S	APSGSSNQITIPTVESVPKDISSEESSKGNI
1	G5EDF4	414	10003	0.595125	phospho	abts-1 {ECO:0000313|EMBL:CAQ76479.1	G5EDF4;B3WFV9;G5EC65	[0.0, 2285800.0, 0.0]	5.88192	10.942	1	77.221	3.21843e-08	2	S	QEKRKQIGQEIIVEPSSHKHVKKVVEEEEIH
1	G5EDF4	1020	10003	1	phospho	abts-1 {ECO:0000313|EMBL:CAQ76479.1	G5EDF4;B3WFV9;G5EC65	[0.0, 73389000.0, 0.0]	7.38851	10.942	1	157.2	0	3	S	PDFHIRKKEDAKRRQSEGEAVEIEFDNENQA
1	G5EDF4	1069	10003	0.963729	phospho	abts-1 {ECO:0000313|EMBL:CAQ76479.1	G5EDF4;B3WFV9;G5EC65	[6043100.0, 17257000.0, 8678100.0]	7.02773	10.942	3	106	1.40681e-39	3	S	NVIKIPIAAIQEPSHSINITKEVNNSGMWKH
1	G5EDF4	1079	10003	1	phospho	abts-1 {ECO:0000313|EMBL:CAQ76479.1	G5EDF4;B3WFV9;G5EC65	[1351300.0, 9609400.0, 0.0]	6.56272	10.942	2	103.08	7.93459e-05	2	S	QEPSHSINITKEVNNSGMWKHITSVDSKNSI
1	G5EDF4	1087	10003	0.524462	phospho	abts-1 {ECO:0000313|EMBL:CAQ76479.1	G5EDF4;B3WFV9;G5EC65	[0.0, 0.0, 10124000.0]	6.52823	10.942	1	77.221	2.80004e-24	4	S	ITKEVNNSGMWKHITSVDSKNSIVRDVPASS
1	G5EDF4	1090	10003	1	phospho	abts-1 {ECO:0000313|EMBL:CAQ76479.1	G5EDF4;B3WFV9;G5EC65	[304520000.0, 65547000.0, 16981000.0]	8.11064	10.942	3	203.5	0	2	S	EVNNSGMWKHITSVDSKNSIVRDVPASSDPT
1	G5EDF4	1093	10003	1	phospho	abts-1 {ECO:0000313|EMBL:CAQ76479.1	G5EDF4;B3WFV9;G5EC65	[306300000.0, 58075000.0, 16981000.0]	8.10421	10.942	3	203.5	0	3	S	NSGMWKHITSVDSKNSIVRDVPASSDPTSSR
1	G5EDF4	1102	10003	0.604612	phospho	abts-1 {ECO:0000313|EMBL:CAQ76479.1	G5EDF4;B3WFV9;G5EC65	[0.0, 0.0, 1482100.0]	5.69376	10.942	1	47.037	0.000927381	2	S	SVDSKNSIVRDVPASSDPTSSRDAPIEQPED
1	G5EDF4	1130	10003	0.999996	phospho	abts-1 {ECO:0000313|EMBL:CAQ76479.1	G5EDF4;B3WFV9;G5EC65	[2139800064.0, 263510000.0, 82063000.0]	8.91827	10.942	3	185.05	0	3	S	PEDDDDPIMIKVIRPSPHTSTSNITTENTPI
1	G5EDF4	1133	10003	0.846886	phospho	abts-1 {ECO:0000313|EMBL:CAQ76479.1	G5EDF4;B3WFV9;G5EC65	[2139000064.0, 0.0, 0.0]	8.85309	10.942	1	174.93	0	3	T	DDDPIMIKVIRPSPHTSTSNITTENTPIIKD
1	G5EDF4	1134	10003	0.98809	phospho	abts-1 {ECO:0000313|EMBL:CAQ76479.1	G5EDF4;B3WFV9;G5EC65	[120590000.0, 0.0, 83344000.0]	7.83237	10.942	2	185.05	0	3	S	DDPIMIKVIRPSPHTSTSNITTENTPIIKDE
1	G5EDF9	20	10003	0.978527	phospho	pgp-2 {ECO:0000313|EMBL:CCD66689.1	G5EDF9;A0A0K3AQN5	[4510400.0, 0.0, 0.0]	6.17709	9.70096	1	120.13	0	3	S	TEKTPIIIKSIDKQRSQTSISSHSSDSSIDE
1	G5EDF9	654	10003	0.982181	phospho	pgp-2 {ECO:0000313|EMBL:CCD66689.1	G5EDF9;A0A0K3AQN5	[13463000.0, 14238000.0, 148510000.0]	7.76891	9.70096	3	125.59	0	3	S	RQQQQEAGKDIEDTISESAHSHISRKSSTRS
1	G5EDF9	656	10003	0.55431	phospho	pgp-2 {ECO:0000313|EMBL:CCD66689.1	G5EDF9;A0A0K3AQN5	[0.0, 9802300.0, 0.0]	6.51421	9.70096	1	107.75	0	3	S	QQQEAGKDIEDTISESAHSHISRKSSTRSAI
1	G5EDF9	659	10003	0.991369	phospho	pgp-2 {ECO:0000313|EMBL:CCD66689.1	G5EDF9;A0A0K3AQN5	[49561000.0, 10913000.0, 5255100.0]	7.34064	9.70096	3	110.89	0	3	S	EAGKDIEDTISESAHSHISRKSSTRSAISIA
1	G5EDF9	662	10003	0.999916	phospho	pgp-2 {ECO:0000313|EMBL:CCD66689.1	G5EDF9;A0A0K3AQN5	[49561000.0, 0.0, 119370000.0]	7.75059	9.70096	2	110.89	0	3	S	KDIEDTISESAHSHISRKSSTRSAISIATSI
1	G5EDG2	131	10003	1	phospho	M03C11.8	G5EDG2	[0.0, 0.0, 9908400.0]	6.51888	10.1782	1	124.66	0	2	S	KKKIVYPRENYRREDSETPEPEMKRIRTISD
1	G5EDG2	133	10003	1	phospho	M03C11.8	G5EDG2	[0.0, 0.0, 9908400.0]	6.51888	10.1782	1	124.66	0	2	T	KIVYPRENYRREDSETPEPEMKRIRTISDSS
1	G5EDG2	161	10003	1	phospho	M03C11.8	G5EDG2	[0.0, 0.0, 35760000.0]	7.07628	10.1782	1	108.37	2.88932e-35	3	S	DSSDDEWMTKPRINGSESPIGNVMRTQMAKR
1	G5EDG2	163	10003	1	phospho	M03C11.8	G5EDG2	[906659968.0, 145310000.0, 39067000.0]	8.56072	10.1782	3	135.58	0	3	S	SDDEWMTKPRINGSESPIGNVMRTQMAKRSA
1	G5EDG2	949	10003	1	phospho	M03C11.8	G5EDG2	[11212000.0, 5246900.0, 11029000.0]	6.96202	10.1782	3	219.85	0	2	S	ISSAISGRYDDVEDDSGDSKNGIDAEEAAKK
1	G5EDG2	952	10003	1	phospho	M03C11.8	G5EDG2	[44943000.0, 0.0, 14075000.0]	7.29386	10.1782	2	219.85	0	2	S	AISGRYDDVEDDSGDSKNGIDAEEAAKKEDE
1	G5EDG3	200	10003	0.999083	phospho	kcnl-1 {ECO:0000313|EMBL:CAD54123.1	G5EDG3;G5EFI1;G5ED53;G5EEZ9;G5EER9	[0.0, 6463300.0, 0.0]	6.33333	8.0458	1	73.672	1.46571e-14	2	S	GVGTPKKIAGFRRRQSGYGIAISSDSTAKMR
1	G5EDH1	24	10003	0.896272	phospho	vha-7 {ECO:0000313|EMBL:CAB16306.2	G5EDH1;B2MZD0;A0A0K3AXB9	[16609000.0, 6530100.0, 1183100.0]	6.90888	8.46388	3	164.7	0	2	S	EPIIHPSSKISFTSSSPSPQRNPKNEAQKNS
1	G5EDH1	780	10003	0.990277	phospho	vha-7 {ECO:0000313|EMBL:CAB16306.2	G5EDH1;B2MZD0;A0A0K3AXB9	[3112500.0, 0.0, 4285200.0]	6.39198	8.46388	2	165.77	0	2	S	ENKSIKSIRRNGTTVSAPTSPVVDAGPPRFE
1	G5EDH1	784	10003	0.946322	phospho	vha-7 {ECO:0000313|EMBL:CAB16306.2	G5EDH1;B2MZD0;A0A0K3AXB9	[52753000.0, 4746800.0, 0.0]	7.28255	8.46388	2	165.77	0	2	S	IKSIRRNGTTVSAPTSPVVDAGPPRFEDAEI
1	G5EDI0	383	10003	0.940556	phospho	dcar-1 {ECO:0000313|EMBL:CAB62778.2	G5EDI0	[131590.0, 5348300.0, 0.0]	6.26165	7.90522	2	46.156	0.000437193	2	S	TIASSIPSTKDKKSASFGGIEVDRKVERF__
1	G5EDI1	67	10003	0.999144	phospho	C14H10.2 {ECO:0000313|EMBL:CAA90738.2	G5EDI1;Q0G832	[0.0, 2551100.0, 8504700.0]	6.56647	7.92639	2	111.35	8.40779e-45	2	T	YMSRVPRIIDRNRRATVTTFDIAPIQVSKEE
1	G5EDI2	2735	10003	0.991965	phospho	ret-1 {ECO:0000313|EMBL:CAN86643.2	G5EDI2;G5ECZ2	[0.0, 12056000.0, 2176900.0]	6.67617	11.1717	2	57.41	2.15695e-15	3	S	NTAQFIEKIQQEDRPSAEGSIDSSGFEKVDH
1	G5EDI2	2742	10003	0.945915	phospho	ret-1 {ECO:0000313|EMBL:CAN86643.2	G5EDI2;G5ECZ2	[17323000.0, 21841000.0, 16093000.0]	7.26527	11.1717	3	114.01	0	2	S	KIQQEDRPSAEGSIDSSGFEKVDHEGIDEFA
1	G5EDI2	2831	10003	1	phospho	ret-1 {ECO:0000313|EMBL:CAN86643.2	G5EDI2;G5ECZ2	[25829000.0, 177460000.0, 39739000.0]	7.90854	11.1717	3	229.7	0	3	S	KNYFNDNAPTAAIIESPIAEEARKIVQDAVE
1	G5EDI2	2858	10003	1	phospho	ret-1 {ECO:0000313|EMBL:CAN86643.2	G5EDI2;G5ECZ2	[50831000.0, 3517400.0, 39520000.0]	7.4954	11.1717	3	186.3	0	3	S	DAVESASEYKKQAVDSGDEIGREIIDNVEQK
1	G5EDI2	2918	10003	1	phospho	ret-1 {ECO:0000313|EMBL:CAN86643.2	G5EDI2;G5ECZ2	[1478499968.0, 1987800064.0, 2475300096.0]	9.29678	11.1717	3	179.95	0	3	S	AVDDFVREAEKQIPESPVPEKIETPEPIVDI
1	G5EDI2	2926	10003	1	phospho	ret-1 {ECO:0000313|EMBL:CAN86643.2	G5EDI2;G5ECZ2	[834750016.0, 1872400000.0, 587510016.0]	9.04069	11.1717	3	208.99	0	3	T	AEKQIPESPVPEKIETPEPIVDIHDTVDKVH
1	G5EDI2	2953	10003	0.999994	phospho	ret-1 {ECO:0000313|EMBL:CAN86643.2	G5EDI2;G5ECZ2	[186810000.0, 3334800.0, 116190000.0]	8.00908	11.1717	3	211.68	0	3	T	DKVHDEVDNFIRREPTPPFETDDVAPISDDK
1	G5EDI2	2965	10003	0.82623	phospho	ret-1 {ECO:0000313|EMBL:CAN86643.2	G5EDI2;G5ECZ2	[127010000.0, 0.0, 0.0]	7.62672	11.1717	1	74.407	0	4	S	REPTPPFETDDVAPISDDKPQFGNQTPEEDE
1	G5EDI2	2975	10003	0.999998	phospho	ret-1 {ECO:0000313|EMBL:CAN86643.2	G5EDI2;G5ECZ2	[179170000.0, 1943900.0, 82389000.0]	7.94366	11.1717	3	211.68	0	2	T	DVAPISDDKPQFGNQTPEEDETTFDRKGPIT
1	G5EDI2	3053	10003	1	phospho	ret-1 {ECO:0000313|EMBL:CAN86643.2	G5EDI2;G5ECZ2	[170170000.0, 9313200.0, 41709000.0]	7.86765	11.1717	3	194.67	0	2	T	EMFGHQKFETVPRPPTPPKDISDEDVKPSTV
1	G5EDI2	3059	10003	0.999996	phospho	ret-1 {ECO:0000313|EMBL:CAN86643.2	G5EDI2;G5ECZ2	[13814000.0, 0.0, 14065000.0]	6.96816	11.1717	2	87.091	5.59978e-40	3	S	KFETVPRPPTPPKDISDEDVKPSTVNIGPSH
1	G5EDI2	3077	10003	0.992852	phospho	ret-1 {ECO:0000313|EMBL:CAN86643.2	G5EDI2;G5ECZ2	[8306200.0, 68158000.0, 0.0]	7.40634	11.1717	2	172.36	0	3	S	DVKPSTVNIGPSHHHSHPSSPHHSIIKHHGD
1	G5EDI2	3080	10003	0.597645	phospho	ret-1 {ECO:0000313|EMBL:CAN86643.2	G5EDI2;G5ECZ2	[1621699968.0, 0.0, 0.0]	8.73285	11.1717	1	172.36	0	3	S	PSTVNIGPSHHHSHPSSPHHSIIKHHGDAWI
1	G5EDI2	3081	10003	0.828306	phospho	ret-1 {ECO:0000313|EMBL:CAN86643.2	G5EDI2;G5ECZ2	[357900000.0, 0.0, 0.0]	8.07664	11.1717	1	159.99	0	4	S	STVNIGPSHHHSHPSSPHHSIIKHHGDAWID
1	G5EDI2	3170	10003	0.73553	phospho	ret-1 {ECO:0000313|EMBL:CAN86643.2	G5EDI2;G5ECZ2	[0.0, 30032000.0, 0.0]	7.00046	11.1717	1	193.17	0	3	T	AGFRVFKKVEAQIKKTDSEHPFSEIIAQDIT;SIFSVFKKVEAQIKKTDSEHPFSEIIAQDIT
1	G5EDI2	3172	10003	0.59745	phospho	ret-1 {ECO:0000313|EMBL:CAN86643.2	G5EDI2;G5ECZ2	[22683000.0, 0.0, 0.0]	6.87858	11.1717	1	193.17	0	3	S	FRVFKKVEAQIKKTDSEHPFSEIIAQDITIP;FSVFKKVEAQIKKTDSEHPFSEIIAQDITIP
1	G5EDI2	3292	10003	1	phospho	ret-1 {ECO:0000313|EMBL:CAN86643.2	G5EDI2;G5ECZ2	[1684600.0, 0.0, 0.0]	5.74938	11.1717	1	75.739	0.00779913	2	S	KNVQNIIDEKIPFIRSAPVAAEEKKDQ____
1	G5EDI3	9	10003	0.944714	phospho	CELE_F33A8.6 {ECO:0000313|EMBL:CAB04260.2}; F33A8.6	G5EDI3	[2652400.0, 0.0, 5227200.0]	6.41938	8.5447	2	244.22	0	2	S	_______MYSDSRKRSSDDIIDNSDESKKPK
1	G5EDI3	10	10003	0.790519	phospho	CELE_F33A8.6 {ECO:0000313|EMBL:CAB04260.2}; F33A8.6	G5EDI3	[0.0, 0.0, 15119000.0]	6.7024	8.5447	1	131.09	0	2	S	______MYSDSRKRSSDDIIDNSDESKKPKE
1	G5EDJ6	387	10003	0.999944	phospho	dnj-25 {ECO:0000313|EMBL:CAB04929.2	G5EDJ6;D7SFQ6	[15205000.0, 7356300.0, 13902000.0]	7.08473	9.41411	3	143.46	0	2	S	DREIDGYQRSYGDVDSEDESPIIRSARSKSG
1	G5EDJ6	391	10003	1	phospho	dnj-25 {ECO:0000313|EMBL:CAB04929.2	G5EDJ6;D7SFQ6	[79872000.0, 62243000.0, 40758000.0]	7.78503	9.41411	3	240.13	0	2	S	DGYQRSYGDVDSEDESPIIRSARSKSGTKAA
1	G5EDJ6	410	10003	0.680056	phospho	dnj-25 {ECO:0000313|EMBL:CAB04929.2	G5EDJ6;D7SFQ6	[0.0, 9767800.0, 0.0]	6.51268	9.41411	1	143.29	0	3	S	RSARSKSGTKAAETSSSQGNFFDSIQFEDRQ
1	G5EDJ6	598	10003	0.99959	phospho	dnj-25 {ECO:0000313|EMBL:CAB04929.2	G5EDJ6;D7SFQ6	[0.0, 4548100.0, 5081100.0]	6.50647	9.41411	2	119.8	0	2	S	RNPSASNSKPVSQVNSQADFEAFISNYPEQR
1	G5EDJ6	647	10003	0.772098	phospho	dnj-25 {ECO:0000313|EMBL:CAB04929.2	G5EDJ6;D7SFQ6	[2350800.0, 0.0, 0.0]	5.89409	9.41411	1	46.156	0.00108525	2	S	PQNTYKPAFGDAATGSAKVSMDAFSDIINQG
1	G5EDL2	356	10003	1	phospho	dhhc-4 {ECO:0000313|EMBL:CBI63250.1	G5EDL2;Q8I0G4;G5ECT4;F5GU68;F5GU67;G5EBV7	[2306800.0, 0.0, 3050400.0]	6.25182	8.67511	2	107.06	2.74099e-05	2	S	IYSEQSSSASEKEIKSVDDEITERSQVSTAT
1	G5EDL2	374	10003	0.962103	phospho	dhhc-4 {ECO:0000313|EMBL:CBI63250.1	G5EDL2;Q8I0G4;G5ECT4;F5GU68;F5GU67;G5EBV7	[71164000.0, 2276300.0, 1302900.0]	7.39645	8.67511	3	182.97	0	2	S	DEITERSQVSTATTASPSHDSVTA_______
1	G5EDL2	379	10003	0.690765	phospho	dhhc-4 {ECO:0000313|EMBL:CBI63250.1	G5EDL2;Q8I0G4;G5ECT4;F5GU68;F5GU67;G5EBV7	[17523000.0, 0.0, 1302900.0]	6.79763	8.67511	2	116.35	0	2	S	RSQVSTATTASPSHDSVTA____________
1	G5EDM7	2	10003	0.5	phospho	daf-5 {ECO:0000313|EMBL:CAB03453.1	G5EDM7	[0.0, 0.0, 3711100.0]	6.09238	7.54818	1	124.84	0	2	S	______________MSDSPIGSSQQVEPEHR
1	G5EDM7	4	10003	0.5	phospho	daf-5 {ECO:0000313|EMBL:CAB03453.1	G5EDM7	[0.0, 0.0, 3711100.0]	6.09238	7.54818	1	124.84	0	2	S	____________MSDSPIGSSQQVEPEHRTP
1	G5EDN3	1218	10003	1	phospho	tim-1 {ECO:0000312|WormBase:Y75B8A.22}	G5EDN3	[236240000.0, 83146000.0, 38066000.0]	8.0761	9.02217	3	304.15	0	3	S	EEEEIVMKSKRIIPDSEDEEEHIEQEEAQKK
1	G5EDN3	1286	10003	1	phospho	tim-1 {ECO:0000312|WormBase:Y75B8A.22}	G5EDN3	[72015000.0, 9554100.0, 0.0]	7.4344	9.02217	2	203.73	0	3	S	SAEKEEKKIPAAEDDSDIEEDAVIYKRSYVD
1	G5EDN3	1322	10003	0.779143	phospho	tim-1 {ECO:0000312|WormBase:Y75B8A.22}	G5EDN3	[13576000.0, 0.0, 0.0]	6.65565	9.02217	1	84.327	2.71046e-28	2	S	GSIAGNGITETRRDTSEEREDDDDEDPFTKK
1	G5EDN8	90	10003	0.99893	phospho	vab-19 {ECO:0000313|EMBL:CCD71166.1	G5EDN8	[0.0, 3941200.0, 2215400.0]	6.31222	9.74361	2	57.106	0.00137532	2	T	SYAQNVSNGFVSRQGTPTNMTIRGNGADRHI
1	G5EDN8	229	10003	1	phospho	vab-19 {ECO:0000313|EMBL:CCD71166.1	G5EDN8	[17701000.0, 8653700.0, 16422000.0]	7.15409	9.74361	3	167.73	0	2	S	AIAKTISEIRARNAESPFPDSRVGTPIDIGI
1	G5EDN8	234	10003	0.998756	phospho	vab-19 {ECO:0000313|EMBL:CCD71166.1	G5EDN8	[0.0, 11219000.0, 0.0]	6.57283	9.74361	1	102.03	0	4	S	ISEIRARNAESPFPDSRVGTPIDIGIHQQNN
1	G5EDN8	238	10003	1	phospho	vab-19 {ECO:0000313|EMBL:CCD71166.1	G5EDN8	[222790000.0, 12542000.0, 48539000.0]	7.976	9.74361	3	157.5	0	3	T	RARNAESPFPDSRVGTPIDIGIHQQNNGHVT
1	G5EDN8	253	10003	0.886016	phospho	vab-19 {ECO:0000313|EMBL:CCD71166.1	G5EDN8	[222600000.0, 20583000.0, 48539000.0]	7.98785	9.74361	3	157.5	0	3	T	TPIDIGIHQQNNGHVTPSRFANNRYDDIPPT
1	G5EDN8	278	10003	1	phospho	vab-19 {ECO:0000313|EMBL:CCD71166.1	G5EDN8	[35689000.0, 50725000.0, 13510000.0]	7.52255	9.74361	3	133.04	3.39701e-16	2	S	DDIPPTPTPTFRRAPSQGDIPRGFSTAPSTG
1	G5EDN8	321	10003	1	phospho	vab-19 {ECO:0000313|EMBL:CCD71166.1	G5EDN8	[0.0, 12921000.0, 0.0]	6.63417	9.74361	1	106.55	1.1782e-09	2	S	FAIPPEQEHHSRRFFSASPKIPRRGIQAGPS
1	G5EDN8	323	10003	1	phospho	vab-19 {ECO:0000313|EMBL:CCD71166.1	G5EDN8	[0.0, 12921000.0, 0.0]	6.63417	9.74361	1	106.55	1.1782e-09	2	S	IPPEQEHHSRRFFSASPKIPRRGIQAGPSID
1	G5EDN8	360	10003	0.759891	phospho	vab-19 {ECO:0000313|EMBL:CCD71166.1	G5EDN8	[2500600.0, 0.0, 4811700.0]	6.38693	9.74361	2	74.525	0	2	S	YAQTQNGQKVIARTQSTSTSPPPQAPASAFE
1	G5EDN8	384	10003	0.999788	phospho	vab-19 {ECO:0000313|EMBL:CCD71166.1	G5EDN8	[37650000.0, 0.0, 11575000.0]	7.21506	9.74361	2	141.93	0	2	S	APASAFEPVKPISNGSPSPTHQVQKPIVTRS
1	G5EDN8	386	10003	0.992167	phospho	vab-19 {ECO:0000313|EMBL:CCD71166.1	G5EDN8	[8117400.0, 0.0, 14813000.0]	6.88329	9.74361	2	141.93	0	2	S	ASAFEPVKPISNGSPSPTHQVQKPIVTRSIA
1	G5EDP9	120	10003	1	phospho	aap-1 {ECO:0000313|EMBL:CCD66201.1	G5EDP9	[7813900.0, 12093000.0, 0.0]	6.82188	8.4037	2	62.162	0.00848064	3	S	AIDVRIIYPVSVRRNSQNGKPFFKKGQIQQR
1	G5EDP9	183	10003	0.993165	phospho	aap-1 {ECO:0000313|EMBL:CCD66201.1	G5EDP9	[1675300.0, 0.0, 1211800.0]	5.98334	8.4037	2	66.989	9.25451e-05	2	Y	IYDSAHQEMERAESIYHAINQSVRDNEIKIG
1	G5EDQ0	698	10003	0.976869	phospho	clh-1 {ECO:0000313|EMBL:CAC42352.1	G5EDQ0;Q22833	[0.0, 5007100.0, 0.0]	6.22247	8.34045	1	81.632	3.77051e-08	2	S	PEPEIFGHRRRSRTASEIFSTINNIRRGSIA
1	G5EDQ2	21	10003	0.932487	phospho	hmg-12 {ECO:0000313|EMBL:CAA15962.1	G5EDQ2	[4377000.0, 1203800.0, 1159800.0]	6.35158	11.6915	3	58.132	0.00346214	2	S	EEKAEFIVIRTYGSESFRKECADIIEKEIHK
1	G5EDQ2	68	10003	0.812427	phospho	hmg-12 {ECO:0000313|EMBL:CAA15962.1	G5EDQ2	[45225000.0, 2443300.0, 18959000.0]	7.34653	11.6915	3	215.11	0	2	S	AENAVKNETDSEAVGSSSVKRENSANDSPAN
1	G5EDQ2	69	10003	0.671023	phospho	hmg-12 {ECO:0000313|EMBL:CAA15962.1	G5EDQ2	[10955000.0, 10563000.0, 2590400.0]	6.90505	11.6915	3	206.61	0	2	S	ENAVKNETDSEAVGSSSVKRENSANDSPANT
1	G5EDQ2	70	10003	0.951266	phospho	hmg-12 {ECO:0000313|EMBL:CAA15962.1	G5EDQ2	[404540000.0, 8470600.0, 0.0]	8.13884	11.6915	2	242.8	0	2	S	NAVKNETDSEAVGSSSVKRENSANDSPANTN
1	G5EDQ2	76	10003	0.999999	phospho	hmg-12 {ECO:0000313|EMBL:CAA15962.1	G5EDQ2	[2445900.0, 10297000.0, 24460000.0]	7.09346	11.6915	3	156.26	0	3	S	TDSEAVGSSSVKRENSANDSPANTNDVDIVS
1	G5EDQ2	80	10003	1	phospho	hmg-12 {ECO:0000313|EMBL:CAA15962.1	G5EDQ2	[534849984.0, 521889984.0, 386720000.0]	8.68228	11.6915	3	278.22	0	2	S	AVGSSSVKRENSANDSPANTNDVDIVSSPVK
1	G5EDQ2	84	10003	0.999996	phospho	hmg-12 {ECO:0000313|EMBL:CAA15962.1	G5EDQ2	[47346000.0, 11639000.0, 30595000.0]	7.47509	11.6915	3	182.07	0	3	T	SSVKRENSANDSPANTNDVDIVSSPVKRGRG
1	G5EDQ2	91	10003	0.941798	phospho	hmg-12 {ECO:0000313|EMBL:CAA15962.1	G5EDQ2	[79036000.0, 0.0, 0.0]	7.4207	11.6915	1	131.83	0	3	S	SANDSPANTNDVDIVSSPVKRGRGRKAKNPS
1	G5EDQ2	92	10003	0.983839	phospho	hmg-12 {ECO:0000313|EMBL:CAA15962.1	G5EDQ2	[32929000.0, 2730900.0, 6900700.0]	7.15189	11.6915	3	190.45	0	2	S	ANDSPANTNDVDIVSSPVKRGRGRKAKNPSA
1	G5EDQ2	106	10003	1	phospho	hmg-12 {ECO:0000313|EMBL:CAA15962.1	G5EDQ2	[40945000.0, 5296900.0, 18334000.0]	7.33295	11.6915	3	149.18	0	2	S	SSPVKRGRGRKAKNPSADADVNDTGSSPVKK
1	G5EDQ2	114	10003	0.81296	phospho	hmg-12 {ECO:0000313|EMBL:CAA15962.1	G5EDQ2	[0.0, 0.0, 75911000.0]	7.40318	11.6915	1	278.64	0	2	T	GRKAKNPSADADVNDTGSSPVKKGRGRPIKN
1	G5EDQ2	116	10003	0.696364	phospho	hmg-12 {ECO:0000313|EMBL:CAA15962.1	G5EDQ2	[0.0, 0.0, 77411000.0]	7.41168	11.6915	1	287.19	0	2	S	KAKNPSADADVNDTGSSPVKKGRGRPIKNPS
1	G5EDQ2	117	10003	0.951804	phospho	hmg-12 {ECO:0000313|EMBL:CAA15962.1	G5EDQ2	[114090000.0, 82899000.0, 196030000.0]	8.11729	11.6915	3	352.11	0	2	S	AKNPSADADVNDTGSSPVKKGRGRPIKNPSA
1	G5EDQ2	131	10003	1	phospho	hmg-12 {ECO:0000313|EMBL:CAA15962.1	G5EDQ2	[20402000.0, 0.0, 29891000.0]	7.22439	11.6915	2	152.17	0	2	S	SSPVKKGRGRPIKNPSADAGSPIVKKGRGRR
1	G5EDQ2	136	10003	1	phospho	hmg-12 {ECO:0000313|EMBL:CAA15962.1	G5EDQ2	[1032899968.0, 570000000.0, 19733000.0]	8.7331	11.6915	3	260.83	0	2	S	KGRGRPIKNPSADAGSPIVKKGRGRRAQTPA
1	G5EDQ2	149	10003	1	phospho	hmg-12 {ECO:0000313|EMBL:CAA15962.1	G5EDQ2	[9235200000.0, 909230016.0, 2375300096.0]	9.62047	11.6915	3	294.18	0	2	T	AGSPIVKKGRGRRAQTPAADTDAIDTASSPV
1	G5EDQ2	159	10003	0.964466	phospho	hmg-12 {ECO:0000313|EMBL:CAA15962.1	G5EDQ2	[23481000.0, 0.0, 0.0]	6.8936	11.6915	1	75.018	6.60343e-37	2	T	GRRAQTPAADTDAIDTASSPVKKGRGRPAKN
1	G5EDQ2	161	10003	0.989212	phospho	hmg-12 {ECO:0000313|EMBL:CAA15962.1	G5EDQ2	[237060000.0, 0.0, 2249200.0]	7.90184	11.6915	2	212.28	0	2	S	RAQTPAADTDAIDTASSPVKKGRGRPAKNPS
1	G5EDQ2	162	10003	0.999222	phospho	hmg-12 {ECO:0000313|EMBL:CAA15962.1	G5EDQ2	[7841999872.0, 122010000.0, 1824499968.0]	9.5136	11.6915	3	294.18	0	2	S	AQTPAADTDAIDTASSPVKKGRGRPAKNPSA
1	G5EDQ2	206	10003	0.785306	phospho	hmg-12 {ECO:0000313|EMBL:CAA15962.1	G5EDQ2	[0.0, 0.0, 3027800.0]	6.00401	11.6915	1	230.55	0	2	S	QAKNIAADTDAIDTASSPVKKGRGRPIKKTA
1	G5EDQ2	207	10003	0.975758	phospho	hmg-12 {ECO:0000313|EMBL:CAA15962.1	G5EDQ2	[1347299968.0, 165830000.0, 473400000.0]	8.82097	11.6915	3	291.03	0	2	S	AKNIAADTDAIDTASSPVKKGRGRPIKKTAA
1	G5EDQ2	231	10003	0.997218	phospho	hmg-12 {ECO:0000313|EMBL:CAA15962.1	G5EDQ2	[1011699968.0, 236470000.0, 208640000.0]	8.68628	11.6915	3	318.69	0	2	S	PIKKTAAEADVNGIGSPSANRITGCPPSTKV
1	G5EDQ2	247	10003	0.925287	phospho	hmg-12 {ECO:0000313|EMBL:CAA15962.1	G5EDQ2	[0.0, 0.0, 24236000.0]	6.90734	11.6915	1	117.04	0	3	S	PSANRITGCPPSTKVSNQSSPPEPAVNESEE
1	G5EDQ2	250	10003	0.659906	phospho	hmg-12 {ECO:0000313|EMBL:CAA15962.1	G5EDQ2	[0.0, 0.0, 21985000.0]	6.86501	11.6915	1	175.43	0	3	S	NRITGCPPSTKVSNQSSPPEPAVNESEEADE
1	G5EDQ2	251	10003	0.884783	phospho	hmg-12 {ECO:0000313|EMBL:CAA15962.1	G5EDQ2	[59024000.0, 9424300.0, 0.0]	7.35824	11.6915	2	175.43	0	2	S	RITGCPPSTKVSNQSSPPEPAVNESEEADEP
1	G5EDQ2	260	10003	0.99999	phospho	hmg-12 {ECO:0000313|EMBL:CAA15962.1	G5EDQ2	[12969000.0, 4446400.0, 11311000.0]	6.98116	11.6915	3	73.771	0	3	S	KVSNQSSPPEPAVNESEEADEPVIKRGRSVK
1	G5EDQ2	281	10003	1	phospho	hmg-12 {ECO:0000313|EMBL:CAA15962.1	G5EDQ2	[0.0, 12205000.0, 2435900.0]	6.68845	11.6915	2	102.67	0	3	S	PVIKRGRSVKQPKDESESDDEDAEKAPAAIP
1	G5EDQ2	283	10003	1	phospho	hmg-12 {ECO:0000313|EMBL:CAA15962.1	G5EDQ2	[0.0, 84699000.0, 0.0]	7.45076	11.6915	1	239.1	0	3	S	IKRGRSVKQPKDESESDDEDAEKAPAAIPKK
1	G5EDQ2	314	10003	1	phospho	hmg-12 {ECO:0000313|EMBL:CAA15962.1	G5EDQ2	[112870000.0, 899699968.0, 163270000.0]	8.59323	11.6915	3	270.6	0	2	S	RGRPGKSAIDAFFDGSD______________
1	G5EDR3	448	10003	0.978591	phospho	sur-6 {ECO:0000312|WormBase:F26E4.1}	G5EDR3	[28017000.0, 90991000.0, 36447000.0]	7.71448	10.0466	3	267.86	0	2	S	SRFVVPSAKRKRNNISSSGETTEEDISSDQI
1	G5EDR3	449	10003	0.851805	phospho	sur-6 {ECO:0000312|WormBase:F26E4.1}	G5EDR3	[319110016.0, 0.0, 0.0]	8.02682	10.0466	1	288.88	0	3	S	RFVVPSAKRKRNNISSSGETTEEDISSDQIQ
1	G5EDS2	394	10003	0.634768	phospho	pod-1 {ECO:0000313|EMBL:CAA21748.1	G5EDS2;K8F7Z0	[514510016.0, 0.0, 0.0]	8.23427	10.1936	1	71.418	0	3	S	TNAVPQKVSMAPSQSSSSPPPPEPVPTPKVA
1	G5EDS2	396	10003	0.998001	phospho	pod-1 {ECO:0000313|EMBL:CAA21748.1	G5EDS2;K8F7Z0	[6514900.0, 89654000.0, 13464000.0]	7.56282	10.1936	3	239.15	0	2	S	AVPQKVSMAPSQSSSSPPPPEPVPTPKVAQT
1	G5EDS2	468	10003	0.999553	phospho	pod-1 {ECO:0000313|EMBL:CAA21748.1	G5EDS2;K8F7Z0	[167530000.0, 13433000.0, 13284000.0]	7.81123	10.1936	3	108.33	0	3	T	REIDYRPYEKENGVHTPNAETNSTQGNSSPI
1	G5EDS2	480	10003	0.608104	phospho	pod-1 {ECO:0000313|EMBL:CAA21748.1	G5EDS2;K8F7Z0	[0.0, 0.0, 25751000.0]	6.93367	10.1936	1	196.77	0	3	S	GVHTPNAETNSTQGNSSPISTISPEPVTIVK
1	G5EDS2	481	10003	0.992663	phospho	pod-1 {ECO:0000313|EMBL:CAA21748.1	G5EDS2;K8F7Z0	[99371000.0, 10225000.0, 23088000.0]	7.6457	10.1936	3	188.2	0	3	S	VHTPNAETNSTQGNSSPISTISPEPVTIVKP
1	G5EDS2	485	10003	0.6207	phospho	pod-1 {ECO:0000313|EMBL:CAA21748.1	G5EDS2;K8F7Z0	[0.0, 0.0, 7811200.0]	6.4156	10.1936	1	85.937	0	3	T	NAETNSTQGNSSPISTISPEPVTIVKPASTP
1	G5EDS2	487	10003	0.99959	phospho	pod-1 {ECO:0000313|EMBL:CAA21748.1	G5EDS2;K8F7Z0	[71376000.0, 7243700.0, 28891000.0]	7.55433	10.1936	3	196.77	0	3	S	ETNSTQGNSSPISTISPEPVTIVKPASTPAT
1	G5EDS2	547	10003	1	phospho	pod-1 {ECO:0000313|EMBL:CAA21748.1	G5EDS2;K8F7Z0	[453020000.0, 835200.0, 266900.0]	8.18005	10.1936	3	92.039	0.000644873	2	S	GASNRVPISQRVRPKSCVVGQITSKFRHVDG
1	G5EDT1	21	10003	0.999977	phospho	lin-35 {ECO:0000313|EMBL:CCD61908.1	G5EDT1	[0.0, 28499000.0, 34361000.0]	7.32125	8.80188	2	216.35	0	4	S	ADEPGTSTTDPFHEQSPFDAVIAGTETTDTI
1	G5EDT1	714	10003	0.999908	phospho	lin-35 {ECO:0000313|EMBL:CCD61908.1	G5EDT1	[6845800.0, 0.0, 1172200.0]	6.42694	8.80188	2	142.43	0	2	S	FQEFGEDWADKINSYSPIKFTPIKKPDDIRD
1	G5EDT9	5	10003	0.999997	phospho	ubr-5 {ECO:0000313|EMBL:CAB82212.1	G5EDT9	[41359000.0, 5355100.0, 10584000.0]	7.28102	10.432	3	339.11	0	2	S	___________MSGHSVDGEEQSSSAPARNH
1	G5EDT9	634	10003	0.993856	phospho	ubr-5 {ECO:0000313|EMBL:CAB82212.1	G5EDT9	[8949700.0, 3398900.0, 3121200.0]	6.71236	10.432	3	122.34	0	3	S	GGRVSRKRTHDEADDSNSVPPTEFGRRRVEV
1	G5EDT9	1054	10003	1	phospho	ubr-5 {ECO:0000313|EMBL:CAB82212.1	G5EDT9	[39580000.0, 87340000.0, 21684000.0]	7.69491	10.432	3	254.09	0	3	S	QVTPSKKSKKEKRADSEENDEYGGENHSFSA
1	G5EDT9	1060	10003	0.987825	phospho	ubr-5 {ECO:0000313|EMBL:CAB82212.1	G5EDT9	[53171000.0, 0.0, 0.0]	7.24855	10.432	1	153.06	0	3	Y	KSKKEKRADSEENDEYGGENHSFSAVRSDES
1	G5EDT9	1066	10003	0.985947	phospho	ubr-5 {ECO:0000313|EMBL:CAB82212.1	G5EDT9	[0.0, 6464700.0, 6615200.0]	6.63948	10.432	2	149.16	0	3	S	RADSEENDEYGGENHSFSAVRSDESGMPFGS
1	G5EDT9	1081	10003	0.999185	phospho	ubr-5 {ECO:0000313|EMBL:CAB82212.1	G5EDT9	[31117000.0, 10788000.0, 0.0]	7.14514	10.432	2	62.739	3.00241e-12	3	S	SFSAVRSDESGMPFGSPRPPMVRQKSAIQII
1	G5EDT9	1650	10003	0.974527	phospho	ubr-5 {ECO:0000313|EMBL:CAB82212.1	G5EDT9	[15938000.0, 0.0, 13735000.0]	6.99524	10.432	2	123.55	0	3	S	DRASESQETIRIRHDSTATSTVPTPRRRRII
1	G5EDT9	1666	10003	1	phospho	ubr-5 {ECO:0000313|EMBL:CAB82212.1	G5EDT9	[44220000.0, 18047000.0, 22400000.0]	7.45059	10.432	3	254.32	0	2	S	TATSTVPTPRRRRIISGNTTNDTNEDNEERN
1	G5EDT9	1794	10003	0.893499	phospho	ubr-5 {ECO:0000313|EMBL:CAB82212.1	G5EDT9	[2197200.0, 0.0, 0.0]	5.86475	10.432	1	86.539	4.66048e-25	2	S	PASPSPRQPDFDDNSSDSQEGGAREPAFVIA
1	G5EDT9	1872	10003	0.866435	phospho	ubr-5 {ECO:0000313|EMBL:CAB82212.1	G5EDT9	[1836300.0, 0.0, 0.0]	5.78682	10.432	1	103.26	0.00466077	2	S	IAERRGAAASRVPGSSVPRIERFIPYRFSSR
1	G5EDT9	1962	10003	1	phospho	ubr-5 {ECO:0000313|EMBL:CAB82212.1	G5EDT9	[52683000.0, 0.0, 15663000.0]	7.35759	10.432	2	211.78	0	2	S	SSNQESSPASNSSKKSNDNTDQPSIETAREQ
1	G5EDT9	2059	10003	0.99835	phospho	ubr-5 {ECO:0000313|EMBL:CAB82212.1	G5EDT9	[147920000.0, 3866300.0, 114720000.0]	7.94859	10.432	3	185.59	0	2	S	INFNETYEKSIVRPASPGSEDKRGRKDAIHY
1	G5EDU3	8	10003	0.844796	phospho	pld-1 {ECO:0000313|EMBL:CCD63052.1	G5EDU3	[0.0, 72015000.0, 0.0]	7.3803	9.67132	1	70.449	0	3	S	________MESEDEESRRPQTTSSGHIEPKD
1	G5EDU3	69	10003	1	phospho	pld-1 {ECO:0000313|EMBL:CCD63052.1	G5EDU3	[0.0, 31322000.0, 3998500.0]	7.07091	9.67132	2	148.38	0	4	S	KKAVIRFREHEGRADSPPSNINVRRDSKTVH
1	G5EDU3	321	10003	0.999398	phospho	pld-1 {ECO:0000313|EMBL:CCD63052.1	G5EDU3	[0.0, 81651000.0, 6229100.0]	7.46677	9.67132	2	223.08	0	3	T	GIIDETVNEANTSEGTPKRQRRQQRKKDRHT
1	G5EDU3	754	10003	1	phospho	pld-1 {ECO:0000313|EMBL:CCD63052.1	G5EDU3	[7445600.0, 6969000.0, 11776000.0]	6.94102	9.67132	3	201.15	0	2	T	DEPKEVTGRTQETEITDNEDISEDSDVKKIM
1	G5EDU9	302	10003	0.998477	phospho	CELE_Y37A1A.4 {ECO:0000313|EMBL:CAZ65538.2}; Y37A1A.4	G5EDU9;B3GWD4;O45268;A0A061ADZ4;D1MN86;G5EE35;C6KRP1	[21247000.0, 16687000.0, 14659000.0]	7.24381	9.08062	3	126.1	4.33151e-11	2	S	SYKSGQYSQMKARSSSISEIRAAFIRSKSDV
1	G5EDU9	569	10003	0.499995	phospho	CELE_Y37A1A.4 {ECO:0000313|EMBL:CAZ65538.2}; Y37A1A.4	G5EDU9;B3GWD4;O45268;A0A061ADZ4;D1MN86;G5EE35;C6KRP1	[11600000.0, 0.0, 0.0]	6.58734	9.08062	1	60.48	3.41222e-19	3	S	FANSPMASSTIMGKRSQSIAQIGATTGSPDS
1	G5EDU9	571	10003	0.929552	phospho	CELE_Y37A1A.4 {ECO:0000313|EMBL:CAZ65538.2}; Y37A1A.4	G5EDU9;B3GWD4;O45268;A0A061ADZ4;D1MN86;G5EE35;C6KRP1	[21685000.0, 0.0, 16353000.0]	7.1031	9.08062	2	141.29	0	2	S	NSPMASSTIMGKRSQSIAQIGATTGSPDSTR
1	G5EDU9	578	10003	0.829267	phospho	CELE_Y37A1A.4 {ECO:0000313|EMBL:CAZ65538.2}; Y37A1A.4	G5EDU9;B3GWD4;O45268;A0A061ADZ4;D1MN86;G5EE35;C6KRP1	[0.0, 0.0, 14485000.0]	6.6838	9.08062	1	82.475	2.11633e-34	3	T	TIMGKRSQSIAQIGATTGSPDSTREFNRKFK
1	G5EDU9	581	10003	0.988569	phospho	CELE_Y37A1A.4 {ECO:0000313|EMBL:CAZ65538.2}; Y37A1A.4	G5EDU9;B3GWD4;O45268;A0A061ADZ4;D1MN86;G5EE35;C6KRP1	[34616000.0, 13524000.0, 16353000.0]	7.33239	9.08062	3	182.41	0	2	S	GKRSQSIAQIGATTGSPDSTREFNRKFKNSS
1	G5EDU9	737	10003	0.999997	phospho	CELE_Y37A1A.4 {ECO:0000313|EMBL:CAZ65538.2}; Y37A1A.4	G5EDU9;B3GWD4;O45268;A0A061ADZ4;D1MN86;G5EE35;C6KRP1	[2166200.0, 1153400.0, 2733400.0]	6.30485	9.08062	3	81.346	2.02524e-08	2	S	SREGARFRQIKERRKSIGAIMDSAEIEKIYI
1	G5EDV3	2	10003	0.834512	phospho	cey-4 {ECO:0000313|EMBL:CAA19509.1	G5EDV3	[116220000.0, 27453000.0, 49832000.0]	7.80957	9.98479	3	214.82	0	2	S	______________MSTEQANGTTIEEKKDK
1	G5EDV3	3	10003	0.5	phospho	cey-4 {ECO:0000313|EMBL:CAA19509.1	G5EDV3	[116220000.0, 27453000.0, 49832000.0]	7.80957	9.98479	3	158.91	0	2	T	_____________MSTEQANGTTIEEKKDKV
1	G5EDV3	33	10003	0.997163	phospho	cey-4 {ECO:0000313|EMBL:CAA19509.1	G5EDV3	[0.0, 5261100.0, 0.0]	6.24396	9.98479	1	159.5	0	2	T	VAEVTEKIDNIAVDTTNEANDAKQPARRGGF
1	G5EDV3	216	10003	1	phospho	cey-4 {ECO:0000313|EMBL:CAA19509.1	G5EDV3	[44234000.0, 0.0, 0.0]	7.16863	9.98479	1	316.6	0	2	S	QTRDQDGDEKDEKEKSDTIENSGDGETRGKR
1	G5EDV3	218	10003	0.994224	phospho	cey-4 {ECO:0000313|EMBL:CAA19509.1	G5EDV3	[75000000.0, 0.0, 22002000.0]	7.50966	9.98479	2	140.19	0	2	T	RDQDGDEKDEKEKSDTIENSGDGETRGKRRT
1	G5EDV3	222	10003	0.999917	phospho	cey-4 {ECO:0000313|EMBL:CAA19509.1	G5EDV3	[438409984.0, 29391000.0, 107670000.0]	8.2829	9.98479	3	186.77	0	2	S	GDEKDEKEKSDTIENSGDGETRGKRRTRRHG
1	G5EDV3	245	10003	1	phospho	cey-4 {ECO:0000313|EMBL:CAA19509.1	G5EDV3	[22216000.0, 1537700.0, 0.0]	6.89861	9.98479	2	101.21	0	2	S	KRRTRRHGKIQPDAPSGEKGDGDAAAATTDA
1	G5EDV6	356	10003	0.999996	phospho	istr-1 {ECO:0000313|EMBL:CAN99697.1	G5EDV6;G5ECX8	[59750000.0, 0.0, 2011700.0]	7.3136	8.5216	2	62.032	6.02558e-44	3	S	GPGGAQAYPAISQRNSIVNPNIQPNHPTAPP
1	G5EDW7	285	10003	0.999965	phospho	lin-8 {ECO:0000312|WormBase:B0454.1}	G5EDW7	[38242000.0, 0.0, 0.0]	7.10542	7.63063	1	94.802	0	2	S	AMYRIAFSQQYGGGGSPAVQKPVTFSAQPAP
1	G5EDY1	600	10003	0.79472	phospho	CELE_T11G6.5 {ECO:0000313|EMBL:CAA93420.2}; T11G6.5	G5EDY1;G5EGQ8	[0.0, 0.0, 3123600.0]	6.01753	9.21391	1	79.467	3.38741e-19	3	S	AISRTNAQRESVERESSQSPQIYDPKRIPHS
1	G5EDY1	603	10003	0.960692	phospho	CELE_T11G6.5 {ECO:0000313|EMBL:CAA93420.2}; T11G6.5	G5EDY1;G5EGQ8	[0.0, 0.0, 3123600.0]	6.01753	9.21391	1	97.5	0	2	S	RTNAQRESVERESSQSPQIYDPKRIPHSASI
1	G5EDY1	625	10003	0.928629	phospho	CELE_T11G6.5 {ECO:0000313|EMBL:CAA93420.2}; T11G6.5	G5EDY1;G5EGQ8	[0.0, 30819000.0, 0.0]	7.0117	9.21391	1	106.98	0	5	S	KRIPHSASISTNIPGSPTQFNRPPPVIHSPR
1	G5EDY1	627	10003	0.823145	phospho	CELE_T11G6.5 {ECO:0000313|EMBL:CAA93420.2}; T11G6.5	G5EDY1;G5EGQ8	[0.0, 20386000.0, 0.0]	6.83221	9.21391	1	64.701	0	4	T	IPHSASISTNIPGSPTQFNRPPPVIHSPRSA
1	G5EDY1	651	10003	0.945339	phospho	CELE_T11G6.5 {ECO:0000313|EMBL:CAA93420.2}; T11G6.5	G5EDY1;G5EGQ8	[293920.0, 4261700.0, 0.0]	6.18143	9.21391	2	88.872	2.44128e-29	2	S	IHSPRSAIPSAGPFSSPQPVPRFNGPPSSFI
1	G5EDY1	1008	10003	0.999999	phospho	CELE_T11G6.5 {ECO:0000313|EMBL:CAA93420.2}; T11G6.5	G5EDY1;G5EGQ8	[7649100.0, 1928100.0, 10454000.0]	6.82459	9.21391	3	153.19	0	2	S	PAPVNSRVEEPEQIRSPSPEITRMADVEEYI
1	G5EDY1	1010	10003	0.999987	phospho	CELE_T11G6.5 {ECO:0000313|EMBL:CAA93420.2}; T11G6.5	G5EDY1;G5EGQ8	[33994000.0, 9047300.0, 10454000.0]	7.25119	9.21391	3	153.19	0	2	S	PVNSRVEEPEQIRSPSPEITRMADVEEYIPK
1	G5EDZ0	503	10003	0.999984	phospho	CELE_ZC101.1 {ECO:0000313|EMBL:CAB07705.3}; ZC101.1	G5EDZ0	[26470000.0, 22099000.0, 21104000.0]	7.36594	8.97197	3	159.98	0	3	S	AAAPTRASAAPAAPASMEHQSDNIVCNDQEF
1	G5EE01	3	10003	1	phospho	daf-18 {ECO:0000312|WormBase:T07A9.6}	G5EE01	[145960000.0, 80456000.0, 46806000.0]	7.95939	9.33098	3	126.07	3.71017e-32	2	T	_____________MVTPPPDVPSTSTRSMAR
1	G5EE01	697	10003	0.670448	phospho	daf-18 {ECO:0000312|WormBase:T07A9.6}	G5EE01	[0.0, 1282600.0, 0.0]	5.63097	9.33098	1	63.376	5.19331e-24	2	S	AEKAAKGIENTGPSTSGSSAPGTIKKTEASQ
1	G5EE01	700	10003	0.869512	phospho	daf-18 {ECO:0000312|WormBase:T07A9.6}	G5EE01	[16828000.0, 0.0, 0.0]	6.74891	9.33098	1	179.06	0	2	S	AAKGIENTGPSTSGSSAPGTIKKTEASQSDK
1	G5EE04	62	10003	1	phospho	hip-1 {ECO:0000313|EMBL:CAB03349.1	G5EE04	[0.0, 10432000.0, 0.0]	6.54125	9.8742	1	75.384	0	3	T	KPEGKCPMSEEPKKETPAAEATPEPEIPKPE
1	G5EE04	68	10003	1	phospho	hip-1 {ECO:0000313|EMBL:CAB03349.1	G5EE04	[217770000.0, 17622000.0, 346620000.0]	8.28781	9.8742	3	147.41	0	3	T	PMSEEPKKETPAAEATPEPEIPKPEEIPFPK
1	G5EE04	407	10003	1	phospho	hip-1 {ECO:0000313|EMBL:CAB03349.1	G5EE04	[6822300.0, 2197800.0, 0.0]	6.47809	9.8742	2	74.987	0.000107873	2	S	DADCGGPCPGARGGASVPQQPPRRAPEPDID
1	G5EE12	8	10003	0.99083	phospho	cash-1 {ECO:0000313|EMBL:CAA94901.2	G5EE12	[27138000.0, 6699700.0, 0.0]	7.05228	9.49388	2	120.9	4.33504e-39	2	S	________MEDASQISNSQNDKAKDETTRPQ
1	G5EE12	10	10003	0.99984	phospho	cash-1 {ECO:0000313|EMBL:CAA94901.2	G5EE12	[11679000.0, 6581700.0, 5425500.0]	6.89737	9.49388	3	219.68	0	2	S	______MEDASQISNSQNDKAKDETTRPQYT
1	G5EE12	182	10003	0.983895	phospho	cash-1 {ECO:0000313|EMBL:CAA94901.2	G5EE12	[14431000.0, 179690000.0, 24644000.0]	7.86286	9.49388	3	195.97	0	3	S	RVKNIIGIIPQADIPSSERINGRKEKSDSDS
1	G5EE12	183	10003	0.501581	phospho	cash-1 {ECO:0000313|EMBL:CAA94901.2	G5EE12	[0.0, 0.0, 862720.0]	5.45875	9.49388	1	189.62	0	3	S	VKNIIGIIPQADIPSSERINGRKEKSDSDSD
1	G5EE12	230	10003	1	phospho	cash-1 {ECO:0000313|EMBL:CAA94901.2	G5EE12	[0.0, 4824700.0, 9210500.0]	6.6701	9.49388	2	94.94	0.000708447	2	S	EEFDFINNMDAKEKGSDDDWAGKGASFEKII
1	G5EE12	398	10003	0.996789	phospho	cash-1 {ECO:0000313|EMBL:CAA94901.2	G5EE12	[0.0, 2326700.0, 0.0]	5.88962	9.49388	1	70.837	3.82633e-09	2	S	IKIWNIDQKKDEKHNSGGTEIEPVYTFRGHK
1	G5EE14	11	10003	0.992112	phospho	cua-1 {ECO:0000313|EMBL:CAA21773.2	G5EE14;G5ED40	[129690000.0, 13707000.0, 33266000.0]	7.77002	8.87534	3	148.94	0	3	S	_____MSENVSIIDGSPIPSRPSTSSIPRPS
1	G5EE14	15	10003	0.598918	phospho	cua-1 {ECO:0000313|EMBL:CAA21773.2	G5EE14;G5ED40	[2989900.0, 0.0, 0.0]	5.99854	8.87534	1	136.48	0	3	S	_MSENVSIIDGSPIPSRPSTSSIPRPSPSKN
1	G5EE14	26	10003	0.808842	phospho	cua-1 {ECO:0000313|EMBL:CAA21773.2	G5EE14;G5ED40	[149490000.0, 0.0, 24311000.0]	7.76293	8.87534	2	168.27	0	3	S	SPIPSRPSTSSIPRPSPSKNIQIIVDFGAPK
1	G5EE16	745	10003	0.999796	phospho	C44H4.4 {ECO:0000313|EMBL:CAB01868.3	G5EE16	[1766500.0, 12014000.0, 14634000.0]	6.97642	9.06396	3	241.71	0	2	S	NHSFMDRISDIASTKSITNAHSFSNVNEIKV
1	G5EE16	751	10003	0.999667	phospho	C44H4.4 {ECO:0000313|EMBL:CAB01868.3	G5EE16	[59805000.0, 72926000.0, 34886000.0]	7.7472	9.06396	3	262.21	0	2	S	RISDIASTKSITNAHSFSNVNEIKVINEQPR
1	G5EE23	479	10003	0.999926	phospho	CELE_F10G8.8 {ECO:0000313|EMBL:CAN99667.1}; F10G8.8	G5EE23;G5EG76	[10951000.0, 2338600.0, 637750.0]	6.66675	8.74111	3	96.489	5.94112e-05	2	S	RTSESADPRGRGRGESISPSVRRSPVARVKE
1	G5EE23	481	10003	0.960213	phospho	CELE_F10G8.8 {ECO:0000313|EMBL:CAN99667.1}; F10G8.8	G5EE23;G5EG76	[10951000.0, 2338600.0, 637750.0]	6.66675	8.74111	3	96.489	5.94112e-05	2	S	SESADPRGRGRGESISPSVRRSPVARVKERR
1	G5EE23	946	10003	1	phospho	CELE_F10G8.8 {ECO:0000313|EMBL:CAN99667.1}; F10G8.8	G5EE23;G5EG76	[1388900.0, 2231300.0, 2231200.0]	6.29014	8.74111	3	124.69	0	3	S	EKQKKRNRRHDVRFHSNPVEIPQNIIEDARR
1	G5EE25	12	10003	1	phospho	hasp-1 {ECO:0000313|EMBL:CAA95786.3	G5EE25	[28798000.0, 0.0, 0.0]	6.98224	9.05995	1	84.507	0.00425436	2	S	____MPPKPRIKVPISPGKKARNNFARRNRQ
1	G5EE25	54	10003	1	phospho	hasp-1 {ECO:0000313|EMBL:CAA95786.3	G5EE25	[2746500.0, 0.0, 868310.0]	6.08096	9.05995	2	48.568	0.00981471	2	S	DFPEYEFSKNPAIFKSFNDNPEFKPSKKKNK
1	G5EE25	408	10003	0.999834	phospho	hasp-1 {ECO:0000313|EMBL:CAA95786.3	G5EE25	[81379000.0, 0.0, 20379000.0]	7.53045	9.05995	2	200.23	0	2	S	RNESHQNSKIMTQQVSDSEDVEDVTFNRKAE
1	G5EE33	1002	10003	1	phospho	acy-3 {ECO:0000313|EMBL:CAA88853.4	G5EE33	[3967200.0, 10370000.0, 3799000.0]	6.78142	9.22941	3	123.67	2.24444e-08	2	S	YDPYREPVHRNIRAMSAEQDYRNRRIQSGSD
1	G5EE33	1061	10003	1	phospho	acy-3 {ECO:0000313|EMBL:CAA88853.4	G5EE33	[11467000.0, 9090300.0, 19368000.0]	7.12413	9.22941	3	216.32	0	3	S	KNSIRNGFGIFRKGHSDNEQSVDGIDKIEAA
1	G5EE33	1066	10003	1	phospho	acy-3 {ECO:0000313|EMBL:CAA88853.4	G5EE33	[3208300.0, 1949500.0, 16667000.0]	6.86183	9.22941	3	193.64	0	3	S	NGFGIFRKGHSDNEQSVDGIDKIEAAANRVD
1	G5EE37	122	10003	1	phospho	icp-1 {ECO:0000313|EMBL:CCD69912.1	G5EE37;X5M920	[370409984.0, 0.0, 0.0]	8.09156	10.0441	1	158.67	0	4	T	DMETDEVETDQAGPITPRAGSVATDGDFEED
1	G5EE37	169	10003	0.998093	phospho	icp-1 {ECO:0000313|EMBL:CCD69912.1	G5EE37;X5M920	[909680.0, 0.0, 0.0]	5.48177	10.0441	1	75.788	0.0150903	2	T	KKTEGSISRNAAYSGTPRRNPPREAHNQATP
1	G5EE37	320	10003	0.79393	phospho	icp-1 {ECO:0000313|EMBL:CCD69912.1	G5EE37;X5M920	[25626000.0, 0.0, 0.0]	6.93156	10.0441	1	102.98	3.13545e-38	3	T	KAASRKIFPTAESTSTPGRGPAKKGKVEIII
1	G5EE37	337	10003	1	phospho	icp-1 {ECO:0000313|EMBL:CCD69912.1	G5EE37;X5M920	[503230.0, 0.0, 6631200.0]	6.37624	10.0441	2	121.24	3.87882e-14	2	S	GRGPAKKGKVEIIIGSDGQKTAPVAQPTVEI
1	G5EE37	349	10003	0.61312	phospho	icp-1 {ECO:0000313|EMBL:CCD69912.1	G5EE37;X5M920	[22630000.0, 0.0, 0.0]	6.87756	10.0441	1	48.597	2.01333e-12	3	T	IIGSDGQKTAPVAQPTVEISPSREIQRNGSR
1	G5EE37	353	10003	0.995957	phospho	icp-1 {ECO:0000313|EMBL:CCD69912.1	G5EE37;X5M920	[58131000.0, 1760500.0, 4660500.0]	7.33279	10.0441	3	211.68	0	2	S	DGQKTAPVAQPTVEISPSREIQRNGSRQVKM
1	G5EE37	355	10003	0.566749	phospho	icp-1 {ECO:0000313|EMBL:CCD69912.1	G5EE37;X5M920	[22630000.0, 0.0, 0.0]	6.87756	10.0441	1	63.225	1.25371e-23	3	S	QKTAPVAQPTVEISPSREIQRNGSRQVKMEP
1	G5EE37	393	10003	0.99969	phospho	icp-1 {ECO:0000313|EMBL:CCD69912.1	G5EE37;X5M920	[57291000.0, 0.0, 0.0]	7.28097	10.0441	1	247.48	0	3	S	PPARQHKPKAKATKRSAHAASSSTSNVEAAA
1	G5EE37	399	10003	0.642807	phospho	icp-1 {ECO:0000313|EMBL:CCD69912.1	G5EE37;X5M920	[9487500.0, 0.0, 0.0]	6.50003	10.0441	1	177.1	0	3	S	KPKAKATKRSAHAASSSTSNVEAAAAIAAIQ
1	G5EE37	504	10003	1	phospho	icp-1 {ECO:0000313|EMBL:CCD69912.1	G5EE37;X5M920	[44566000.0, 0.0, 468610.0]	7.17642	10.0441	2	90.581	1.34857e-39	2	T	ARCAEKQARQEAIRKTPPPAAYEMTPPRTYQ
1	G5EE37	513	10003	0.99992	phospho	icp-1 {ECO:0000313|EMBL:CCD69912.1	G5EE37;X5M920	[44274000.0, 0.0, 0.0]	7.16903	10.0441	1	90.581	1.34857e-39	2	T	QEAIRKTPPPAAYEMTPPRTYQNNSKNDYGI
1	G5EE37	533	10003	0.999956	phospho	icp-1 {ECO:0000313|EMBL:CCD69912.1	G5EE37;X5M920	[274000000.0, 7858800.0, 10484000.0]	7.98877	10.0441	3	176.7	0	3	S	YQNNSKNDYGINDINSDDETDQEDDPRKDVP
1	G5EE37	605	10003	0.999038	phospho	icp-1 {ECO:0000313|EMBL:CCD69912.1	G5EE37;X5M920	[7889000.0, 1512000.0, 13745000.0]	6.88735	10.0441	3	150.49	4.58573e-33	1	S	AVKVKKRGSSAVWKKSPSTINTSSRTIIQDI
1	G5EE37	607	10003	0.980608	phospho	icp-1 {ECO:0000313|EMBL:CCD69912.1	G5EE37;X5M920	[376320000.0, 47510000.0, 40999000.0]	8.19017	10.0441	3	184.87	0	2	S	KVKKRGSSAVWKKSPSTINTSSRTIIQDISE
1	G5EE37	612	10003	0.731775	phospho	icp-1 {ECO:0000313|EMBL:CCD69912.1	G5EE37;X5M920	[0.0, 0.0, 12505000.0]	6.61996	10.0441	1	128.73	5.69965e-15	2	S	GSSAVWKKSPSTINTSSRTIIQDISE_____
1	G5EE37	621	10003	1	phospho	icp-1 {ECO:0000313|EMBL:CCD69912.1	G5EE37;X5M920	[13307000.0, 2719000.0, 10503000.0]	6.9466	10.0441	3	92.732	0.00208111	2	S	PSTINTSSRTIIQDISE______________
1	G5EE56	11	10003	0.500008	phospho	src-1 {ECO:0000312|WormBase:Y92H12A.1a}	G5EE56;G5EE56-2;G5EE56-3;G5EE56-4	[5910500.0, 0.0, 0.0]	6.2945	9.08642	1	72.564	1.07781e-13	2	S	_____MGCIFSKERRSGGSDMGVSERIDVSR
1	G5EE56	14	10003	0.999857	phospho	src-1 {ECO:0000312|WormBase:Y92H12A.1a}	G5EE56;G5EE56-2;G5EE56-3;G5EE56-4	[25240000.0, 0.0, 0.0]	6.92497	9.08642	1	101.61	1.07781e-13	2	S	__MGCIFSKERRSGGSDMGVSERIDVSRFQT
1	G5EE56	19	10003	0.999976	phospho	src-1 {ECO:0000312|WormBase:Y92H12A.1a}	G5EE56;G5EE56-2;G5EE56-3;G5EE56-4	[5910500.0, 0.0, 0.0]	6.2945	9.08642	1	72.564	1.07781e-13	2	S	IFSKERRSGGSDMGVSERIDVSRFQTPQQQT
1	G5EE56	91	10003	1	phospho	src-1 {ECO:0000312|WormBase:Y92H12A.1a}	G5EE56;G5EE56-2;G5EE56-3;G5EE56-4	[29356000.0, 2264700.0, 7355100.0]	7.11367	9.08642	3	85.813	0.00125898	2	S	IVAIYPYDSRADGDISFQKGDAMYIIDHSNC
1	G5EE56	416	10003	1	phospho	src-1 {ECO:0000312|WormBase:Y92H12A.1a}	G5EE56;G5EE56-2;G5EE56-3;G5EE56-4	[25607000.0, 31094000.0, 0.0]	7.27647	9.08642	2	111.12	9.78146e-27	2	Y	VADFGIARKIMEEDIYEARTGAKFPIKWTAP
1	G5EE62	21	10003	0.678759	phospho	CELE_F12F6.1 {ECO:0000313|EMBL:CAA97791.2}; F12F6.1	G5EE62	[108590000.0, 65320000.0, 39288000.0]	7.85166	10.6748	3	221.13	0	3	S	EITIKTEPSSNEEISSSPQPVETRKAAVGFD
1	G5EE62	22	10003	0.998087	phospho	CELE_F12F6.1 {ECO:0000313|EMBL:CAA97791.2}; F12F6.1	G5EE62	[0.0, 0.0, 320620000.0]	8.02887	10.6748	1	271.36	0	2	S	ITIKTEPSSNEEISSSPQPVETRKAAVGFDT
1	G5EE62	46	10003	0.999999	phospho	CELE_F12F6.1 {ECO:0000313|EMBL:CAA97791.2}; F12F6.1	G5EE62	[3632400.0, 0.0, 0.0]	6.08307	10.6748	1	87.429	1.80807e-09	2	S	AAVGFDTADQKIRVISADDIIETTEKGEIID
1	G5EE62	668	10003	0.900904	phospho	CELE_F12F6.1 {ECO:0000313|EMBL:CAA97791.2}; F12F6.1	G5EE62	[172340.0, 1138800.0, 1749500.0]	6.00869	10.6748	3	50.897	0.00573395	2	T	TCTNAINKKIFDGTVTPITKEAIISSTEHIN
1	G5EE62	678	10003	0.660553	phospho	CELE_F12F6.1 {ECO:0000313|EMBL:CAA97791.2}; F12F6.1	G5EE62	[4740500.0, 0.0, 0.0]	6.1987	10.6748	1	56.817	4.64155e-05	2	S	FDGTVTPITKEAIISSTEHINNSKSSVPTGI
1	G5EE62	685	10003	1	phospho	CELE_F12F6.1 {ECO:0000313|EMBL:CAA97791.2}; F12F6.1	G5EE62	[7462000.0, 0.0, 0.0]	6.39573	10.6748	1	136.39	0	2	S	ITKEAIISSTEHINNSKSSVPTGISEASSST
1	G5EE62	698	10003	0.786105	phospho	CELE_F12F6.1 {ECO:0000313|EMBL:CAA97791.2}; F12F6.1	G5EE62	[70029000.0, 27331000.0, 18807000.0]	7.58796	10.6748	3	204.17	0	2	S	NNSKSSVPTGISEASSSTTTPRASIARFERR
1	G5EE62	702	10003	0.911962	phospho	CELE_F12F6.1 {ECO:0000313|EMBL:CAA97791.2}; F12F6.1	G5EE62	[107840000.0, 16094000.0, 32347000.0]	7.71678	10.6748	3	201.85	0	2	T	SSVPTGISEASSSTTTPRASIARFERRMTSE
1	G5EE62	706	10003	0.994779	phospho	CELE_F12F6.1 {ECO:0000313|EMBL:CAA97791.2}; F12F6.1	G5EE62	[30062000.0, 4192600.0, 33775000.0]	7.35558	10.6748	3	115.72	0	2	S	TGISEASSSTTTPRASIARFERRMTSEAPST
1	G5EE62	715	10003	0.996444	phospho	CELE_F12F6.1 {ECO:0000313|EMBL:CAA97791.2}; F12F6.1	G5EE62	[45463000.0, 3426600.0, 3825700.0]	7.24482	10.6748	3	90.545	1.50089e-13	2	T	TTTPRASIARFERRMTSEAPSTIGSIKRKAT
1	G5EE62	716	10003	0.999774	phospho	CELE_F12F6.1 {ECO:0000313|EMBL:CAA97791.2}; F12F6.1	G5EE62	[179190000.0, 1345500.0, 446740.0]	7.78051	10.6748	3	124.25	6.18401e-33	2	S	TTPRASIARFERRMTSEAPSTIGSIKRKATE
1	G5EE62	724	10003	0.991667	phospho	CELE_F12F6.1 {ECO:0000313|EMBL:CAA97791.2}; F12F6.1	G5EE62	[48006000.0, 5516000.0, 1285600.0]	7.26172	10.6748	3	173.28	0	2	S	RFERRMTSEAPSTIGSIKRKATEESESSSTP
1	G5EE66	766	10003	0.931307	phospho	cogc-1 {ECO:0000313|EMBL:CCD72819.1	G5EE66	[0.0, 37846000.0, 0.0]	7.1009	9.06158	1	134.03	0	3	S	KNNKYIANPQQGSSKSTPSISAFYDRISSSW
1	G5EE72	3	10003	0.781416	phospho	mrp-5 {ECO:0000313|EMBL:CAB54225.1	G5EE72;G5EEY4	[4465400.0, 13198000.0, 0.0]	6.76995	10.0753	2	115.06	0	3	S	_____________MPSDSEEVCIQQSGTGVY
1	G5EE72	1357	10003	1	phospho	mrp-5 {ECO:0000313|EMBL:CAB54225.1	G5EE72;G5EEY4	[126170000.0, 0.0, 2314900.0]	7.63173	10.0753	2	127.92	0	4	S	DWSVYKIEDKDDDQHSAVVVGENSEHSMEKS
1	G5EE72	1368	10003	0.953161	phospho	mrp-5 {ECO:0000313|EMBL:CAB54225.1	G5EE72;G5EEY4	[24608000.0, 0.0, 0.0]	6.91396	10.0753	1	58.434	8.14267e-41	3	S	DDQHSAVVVGENSEHSMEKSSQGSSQESDDI
1	G5EE72	1372	10003	0.499996	phospho	mrp-5 {ECO:0000313|EMBL:CAB54225.1	G5EE72;G5EEY4	[10802000.0, 0.0, 10764000.0]	6.85665	10.0753	2	125.51	6.30584e-43	2	S	SAVVVGENSEHSMEKSSQGSSQESDDIVKVE
1	G5EE72	1373	10003	0.553855	phospho	mrp-5 {ECO:0000313|EMBL:CAB54225.1	G5EE72;G5EEY4	[10802000.0, 0.0, 14409000.0]	6.92447	10.0753	2	125.51	6.30584e-43	2	S	AVVVGENSEHSMEKSSQGSSQESDDIVKVEN
1	G5EE72	1376	10003	0.928438	phospho	mrp-5 {ECO:0000313|EMBL:CAB54225.1	G5EE72;G5EEY4	[126220000.0, 6019400.0, 3644900.0]	7.65605	10.0753	3	169.58	0	2	S	VGENSEHSMEKSSQGSSQESDDIVKVENEQK
1	G5EE72	1380	10003	0.996041	phospho	mrp-5 {ECO:0000313|EMBL:CAB54225.1	G5EE72;G5EEY4	[5105100.0, 0.0, 1997700.0]	6.37431	10.0753	2	60.334	1.66768e-05	2	S	SEHSMEKSSQGSSQESDDIVKVENEQKDSSD
1	G5EE72	1402	10003	1	phospho	mrp-5 {ECO:0000313|EMBL:CAB54225.1	G5EE72;G5EEY4	[87617000.0, 15990000.0, 58087000.0]	7.73157	10.0753	3	170.06	0	3	S	ENEQKDSSDDVVHIESGDDDVKADSSEVKET
1	G5EE72	1419	10003	0.519503	phospho	mrp-5 {ECO:0000313|EMBL:CAB54225.1	G5EE72;G5EEY4	[0.0, 1289200.0, 0.0]	5.6332	10.0753	1	184.38	0	2	S	DDDVKADSSEVKETSSDTDIEVVQ_______
1	G5EE73	106	10003	0.5	phospho	CELE_Y37A1B.17 {ECO:0000313|EMBL:CBK19494.1}; Y37A1B.17	G5EE73	[9015600.0, 3531700.0, 2745400.0]	6.70736	9.61645	3	119.92	0	2	S	DIPDDDTTSIQNNRRSTTTENDGIGFANVRH
1	G5EE73	107	10003	0.5	phospho	CELE_Y37A1B.17 {ECO:0000313|EMBL:CBK19494.1}; Y37A1B.17	G5EE73	[9015600.0, 3531700.0, 2745400.0]	6.70736	9.61645	3	119.92	0	2	T	IPDDDTTSIQNNRRSTTTENDGIGFANVRHA
1	G5EE73	108	10003	0.5	phospho	CELE_Y37A1B.17 {ECO:0000313|EMBL:CBK19494.1}; Y37A1B.17	G5EE73	[9015600.0, 3531700.0, 2745400.0]	6.70736	9.61645	3	105.03	3.92396e-28	2	T	PDDDTTSIQNNRRSTTTENDGIGFANVRHAF
1	G5EE73	109	10003	0.5	phospho	CELE_Y37A1B.17 {ECO:0000313|EMBL:CBK19494.1}; Y37A1B.17	G5EE73	[9015600.0, 3531700.0, 2745400.0]	6.70736	9.61645	3	54.09	2.83646e-05	2	T	DDDTTSIQNNRRSTTTENDGIGFANVRHAFS
1	G5EE73	1214	10003	0.536499	phospho	CELE_Y37A1B.17 {ECO:0000313|EMBL:CBK19494.1}; Y37A1B.17	G5EE73	[3499000.0, 125270000.0, 0.0]	7.63269	9.61645	2	83.395	7.12017e-23	2	S	AQPTNVWPTTSMMSRSDSPQPIIPSRPEPAV
1	G5EE73	1216	10003	0.939693	phospho	CELE_Y37A1B.17 {ECO:0000313|EMBL:CBK19494.1}; Y37A1B.17	G5EE73	[0.0, 292750016.0, 0.0]	7.98938	9.61645	1	112.36	0	3	S	PTNVWPTTSMMSRSDSPQPIIPSRPEPAVKN
1	G5EE74	105	10003	1	phospho	nud-1 {ECO:0000313|EMBL:CAB04452.1	G5EE74	[0.0, 0.0, 1750500.0]	5.76604	9.76187	1	47.037	0.0027027	2	T	AKEEEEFRNAKVVEVTDEEAAAFEKEQAKNS
1	G5EE74	120	10003	1	phospho	nud-1 {ECO:0000313|EMBL:CAB04452.1	G5EE74	[85401000.0, 5296300.0, 29377000.0]	7.60233	9.76187	3	238.01	0	2	S	TDEEAAAFEKEQAKNSVENIEKFVDNEGETS
1	G5EE74	134	10003	0.733857	phospho	nud-1 {ECO:0000313|EMBL:CAB04452.1	G5EE74	[25750000.0, 57646000.0, 7433100.0]	7.4811	9.76187	3	128.38	0	2	T	NSVENIEKFVDNEGETSKDAEVEDEDSKIMK
1	G5EE74	135	10003	0.936463	phospho	nud-1 {ECO:0000313|EMBL:CAB04452.1	G5EE74	[25750000.0, 57646000.0, 7433100.0]	7.4811	9.76187	3	133.68	0	2	S	SVENIEKFVDNEGETSKDAEVEDEDSKIMKP
1	G5EE97	190	10003	0.985866	phospho	CELE_W04D2.6 {ECO:0000313|EMBL:CAA99945.2}; W04D2.6	G5EE97;H2L2D0;Q8I4F3	[21869000.0, 22168000.0, 2182600.0]	7.18771	10.3907	3	247.89	0	2	S	TDHKEIFSITEDGEISDETKKVKGHDSKIEK
1	G5EE97	193	10003	0.49993	phospho	CELE_W04D2.6 {ECO:0000313|EMBL:CAA99945.2}; W04D2.6	G5EE97;H2L2D0;Q8I4F3	[0.0, 0.0, 2182600.0]	5.86185	10.3907	1	52.19	9.38279e-06	2	T	KEIFSITEDGEISDETKKVKGHDSKIEKQTV
1	G5EE97	551	10003	1	phospho	CELE_W04D2.6 {ECO:0000313|EMBL:CAA99945.2}; W04D2.6	G5EE97;H2L2D0;Q8I4F3	[686569984.0, 321070016.0, 403150016.0]	8.67234	10.3907	3	177.93	0	3	S	IANGNQNQPQIKKEASPIPIAQRISGVFGND
1	G5EE97	560	10003	1	phospho	CELE_W04D2.6 {ECO:0000313|EMBL:CAA99945.2}; W04D2.6	G5EE97;H2L2D0;Q8I4F3	[5325600.0, 12573000.0, 5252800.0]	6.88746	10.3907	3	109.55	0	3	S	QIKKEASPIPIAQRISGVFGNDDDEDDVHSK
1	G5EEB5	133	10003	0.52621	phospho	tbc-19 {ECO:0000313|EMBL:CAB01733.4	G5EEB5	[6301100.0, 0.0, 2181500.0]	6.45141	7.99467	2	62.582	3.66061e-34	3	S	RTKYQMMTHRKIKKASSIPDQESTTAATDQH
1	G5EEB5	134	10003	0.696977	phospho	tbc-19 {ECO:0000313|EMBL:CAB01733.4	G5EEB5	[0.0, 0.0, 6207100.0]	6.31577	7.99467	1	69.639	0	3	S	TKYQMMTHRKIKKASSIPDQESTTAATDQHI
1	G5EEB7	57	10003	0.975618	phospho	pes-5 {ECO:0000313|EMBL:CAC15861.1	G5EEB7;G5EGM7;F9UKU6	[1493700.0, 0.0, 0.0]	5.69714	9.19677	1	43.083	0.0684394	2	S	RDFGRDQYHQSHRSWSPESSRQEQWYPSPNR
1	G5EEB7	78	10003	0.75054	phospho	pes-5 {ECO:0000313|EMBL:CAC15861.1	G5EEB7;G5EGM7;F9UKU6	[12209000.0, 0.0, 0.0]	6.60956	9.19677	1	91.867	5.69486e-14	3	S	QEQWYPSPNRRYQERSSPEQYYFQKRRPRTP
1	G5EEB7	79	10003	0.870521	phospho	pes-5 {ECO:0000313|EMBL:CAC15861.1	G5EEB7;G5EGM7;F9UKU6	[1232300.0, 0.0, 0.0]	5.6136	9.19677	1	93.371	1.60099e-13	2	S	EQWYPSPNRRYQERSSPEQYYFQKRRPRTPD
1	G5EEB7	110	10003	1	phospho	pes-5 {ECO:0000313|EMBL:CAC15861.1	G5EEB7;G5EGM7;F9UKU6	[34777000.0, 0.0, 20456000.0]	7.26508	9.19677	2	111.52	0.000458702	2	S	RRSPRPGRYFPVFRRSFSPVQRHQMNRPFHS
1	G5EEB7	112	10003	1	phospho	pes-5 {ECO:0000313|EMBL:CAC15861.1	G5EEB7;G5EGM7;F9UKU6	[58833000.0, 1889000.0, 22398000.0]	7.44258	9.19677	3	111.95	0.000458702	2	S	SPRPGRYFPVFRRSFSPVQRHQMNRPFHSNE
1	G5EEB7	254	10003	1	phospho	pes-5 {ECO:0000313|EMBL:CAC15861.1	G5EEB7;G5EGM7;F9UKU6	[35850000.0, 0.0, 11274000.0]	7.19612	9.19677	2	129.11	0	2	S	PQPPSDNYTPMRSIKSPEIDPIDFDRIRIEI
1	G5EEC2	36	10003	1	phospho	flp-7 {ECO:0000313|EMBL:CCD71566.1	G5EEC2	[0.0, 0.0, 10829000.0]	6.55747	8.21353	1	114.55	9.52883e-44	2	S	ESAEQQVQEPTEIEKSGEQISEEDIIDEQKR
1	G5EEC2	41	10003	1	phospho	flp-7 {ECO:0000313|EMBL:CCD71566.1	G5EEC2	[0.0, 0.0, 6968200.0]	6.366	8.21353	1	105.06	2.38313e-29	2	S	QVQEPTEIEKSGEQISEEDIIDEQKRTPMQR
1	G5EEC5	305	10003	0.716798	phospho	ham-1 {ECO:0000313|EMBL:CAA98132.1	G5EEC5	[662910.0, 0.0, 4381700.0]	6.22571	8.0498	2	71.176	0.000883678	2	S	RNHPRRGETQKIISSSSECIKYYPVDMPETR
1	G5EED5	64	10003	1	phospho	scm-1 {ECO:0000313|EMBL:CCD67951.1	G5EED5;X5M914;X5M5X6	[26320000.0, 0.0, 0.0]	6.94316	9.12199	1	56.569	0.000880208	2	S	AQPTTHQSTGSIGNKSAGMDDEIFRKQQDIE
1	G5EEG1	400	10003	0.999798	phospho	nfya-1 {ECO:0000313|EMBL:CAA90639.1	G5EEG1	[3610100.0, 7446400.0, 0.0]	6.5665	8.52862	2	91.618	0	3	S	IPGEETSDSSSIVIPSPVEIQPKGGIVNSSM
1	G5EEG8	326	10003	1	phospho	frm-1 {ECO:0000313|EMBL:CAB54513.2	G5EEG8;G5EEP9;G5EBP4	[1199600.0, 32325000.0, 144640000.0]	7.7737	10.8666	3	132.17	1.08668e-09	2	S	IQPEDKTHKSFFNFGSQRFRYQGRTQFQTKI
1	G5EEG8	357	10003	0.999999	phospho	frm-1 {ECO:0000313|EMBL:CAB54513.2	G5EEG8;G5EEP9;G5EBP4	[379049984.0, 1828500.0, 141330000.0]	8.24072	10.8666	3	175.59	0	3	S	ASQMFDKPSTVDRAPSAMSQPIATAENQKIQ
1	G5EEG8	360	10003	1	phospho	frm-1 {ECO:0000313|EMBL:CAB54513.2	G5EEG8;G5EEP9;G5EBP4	[201830000.0, 0.0, 108150000.0]	8.01421	10.8666	2	173.95	0	3	S	MFDKPSTVDRAPSAMSQPIATAENQKIQTIN
1	G5EEG8	373	10003	0.872754	phospho	frm-1 {ECO:0000313|EMBL:CAB54513.2	G5EEG8;G5EEP9;G5EBP4	[0.0, 64408000.0, 0.0]	7.33182	10.8666	1	93.226	8.95575e-14	2	T	AMSQPIATAENQKIQTINITDSEIEQRQFER
1	G5EEG8	377	10003	0.999984	phospho	frm-1 {ECO:0000313|EMBL:CAB54513.2	G5EEG8;G5EEP9;G5EBP4	[0.0, 69130000.0, 68909000.0]	7.66288	10.8666	2	260.25	0	2	T	PIATAENQKIQTINITDSEIEQRQFERYRRA
1	G5EEG8	379	10003	1	phospho	frm-1 {ECO:0000313|EMBL:CAB54513.2	G5EEG8;G5EEP9;G5EBP4	[0.0, 1129100.0, 8500400.0]	6.50648	10.8666	2	100.02	4.16733e-37	2	S	ATAENQKIQTINITDSEIEQRQFERYRRAIT
1	G5EEG8	409	10003	0.937387	phospho	frm-1 {ECO:0000313|EMBL:CAB54513.2	G5EEG8;G5EEP9;G5EBP4	[0.0, 7712700.0, 1134200.0]	6.46967	10.8666	2	130.29	0	2	S	TPKSYTSSRQDDDAVSTATFAKYSRPSTIIV
1	G5EEG8	722	10003	0.996098	phospho	frm-1 {ECO:0000313|EMBL:CAB54513.2	G5EEG8;G5EEP9;G5EBP4	[0.0, 16747000.0, 0.0]	6.74682	10.8666	1	229.22	0	2	S	VHPIAVTNRDGRDGQSSSNINATISQREQVV
1	G5EEG8	755	10003	1	phospho	frm-1 {ECO:0000313|EMBL:CAB54513.2	G5EEG8;G5EEP9;G5EBP4	[0.0, 17804000.0, 0.0]	6.7734	10.8666	1	101.85	0	2	S	KVRRESPDADRRVRISASVDRSGNITDTTEE
1	G5EEG8	757	10003	1	phospho	frm-1 {ECO:0000313|EMBL:CAB54513.2	G5EEG8;G5EEP9;G5EBP4	[9551800.0, 25484000.0, 0.0]	7.06739	10.8666	2	101.85	0	2	S	RRESPDADRRVRISASVDRSGNITDTTEEMT
1	G5EEG8	902	10003	1	phospho	frm-1 {ECO:0000313|EMBL:CAB54513.2	G5EEG8;G5EEP9;G5EBP4	[2858300.0, 1524100.0, 0.0]	6.16459	10.8666	2	60.489	0.000520716	3	S	SKSDSGNKKRIMAVESPEVPKKYRIIARIRH
1	G5EEG8	974	10003	0.499999	phospho	frm-1 {ECO:0000313|EMBL:CAB54513.2	G5EEG8;G5EEP9;G5EBP4	[0.0, 3762300.0, 0.0]	6.09833	10.8666	1	80.24	0.00120047	2	S	AAVYHHGKSWSIQRQSTISQDRSKISSIGAD
1	G5EEG8	975	10003	0.499999	phospho	frm-1 {ECO:0000313|EMBL:CAB54513.2	G5EEG8;G5EEP9;G5EBP4	[0.0, 3762300.0, 0.0]	6.09833	10.8666	1	80.24	0.00120047	2	T	AVYHHGKSWSIQRQSTISQDRSKISSIGADD
1	G5EEG8	1087	10003	0.883888	phospho	frm-1 {ECO:0000313|EMBL:CAB54513.2	G5EEG8;G5EEP9;G5EBP4	[0.0, 4914900.0, 2738200.0]	6.40672	10.8666	2	58.024	7.4517e-08	2	S	AYSPKNVEAYQPSENSNGESKTDIPAAYGFP
1	G5EEG8	1091	10003	0.998959	phospho	frm-1 {ECO:0000313|EMBL:CAB54513.2	G5EEG8;G5EEP9;G5EBP4	[8458400.0, 6127500.0, 12519000.0]	6.95593	10.8666	3	209.43	0	2	S	KNVEAYQPSENSNGESKTDIPAAYGFPSTSY
1	G5EEG8	1144	10003	1	phospho	frm-1 {ECO:0000313|EMBL:CAB54513.2	G5EEG8;G5EEP9;G5EBP4	[0.0, 0.0, 141180000.0]	7.67265	10.8666	1	109.07	8.74178e-07	2	S	NVYHHGDSSRIEKHASPVATPEKKQKKVKSP
1	G5EEG8	1148	10003	1	phospho	frm-1 {ECO:0000313|EMBL:CAB54513.2	G5EEG8;G5EEP9;G5EBP4	[0.0, 0.0, 141180000.0]	7.67265	10.8666	1	109.07	8.74178e-07	2	T	HGDSSRIEKHASPVATPEKKQKKVKSPKKEK
1	G5EEG8	1183	10003	1	phospho	frm-1 {ECO:0000313|EMBL:CAB54513.2	G5EEG8;G5EEP9;G5EBP4	[0.0, 0.0, 752670.0]	5.39948	10.8666	1	72.568	2.3864e-13	3	T	AEPEKKEIRIIARVRTEPEAEIVDVPVVKET
1	G5EEG8	1347	10003	1	phospho	frm-1 {ECO:0000313|EMBL:CAB54513.2	G5EEG8;G5EEP9;G5EBP4	[167990000.0, 2484900096.0, 930259968.0]	9.07714	10.8666	3	192.65	0	2	S	NVYHHGDSSRIEKHASPVATIEKKQKKVKSP
1	G5EEG8	1351	10003	1	phospho	frm-1 {ECO:0000313|EMBL:CAB54513.2	G5EEG8;G5EEP9;G5EBP4	[78852000.0, 635960000.0, 96540000.0]	8.43209	10.8666	3	152	4.31432e-41	2	T	HGDSSRIEKHASPVATIEKKQKKVKSPKKEK
1	G5EEG8	3389	10003	0.999812	phospho	frm-1 {ECO:0000313|EMBL:CAB54513.2	G5EEG8;G5EEP9;G5EBP4	[0.0, 0.0, 8229300.0]	6.43824	10.8666	1	58.024	0.00475254	2	T	SGKIEKRSSKEKRIKTPSPERVEPSEIKIVA
1	G5EEG8	3391	10003	0.996297	phospho	frm-1 {ECO:0000313|EMBL:CAB54513.2	G5EEG8;G5EEP9;G5EBP4	[6589100.0, 37381000.0, 8229300.0]	7.24054	10.8666	3	60.489	0.00100566	2	S	KIEKRSSKEKRIKTPSPERVEPSEIKIVARI
1	G5EEG8	3422	10003	0.985445	phospho	frm-1 {ECO:0000313|EMBL:CAB54513.2	G5EEG8;G5EEP9;G5EBP4	[0.0, 4500100.0, 4698200.0]	6.48659	10.8666	2	74.905	2.58927e-29	3	S	QPIEHVEDSEISEKISPVKDRSRAPSFSMFH
1	G5EEG8	3577	10003	1	phospho	frm-1 {ECO:0000313|EMBL:CAB54513.2	G5EEG8;G5EEP9;G5EBP4	[481090.0, 40987000.0, 19877000.0]	7.31066	10.8666	3	164.2	0	3	S	NIKPPKPVRNTKKGISPEPIESEVHEIRIIT
1	G5EEG8	3596	10003	0.907419	phospho	frm-1 {ECO:0000313|EMBL:CAB54513.2	G5EEG8;G5EEP9;G5EBP4	[5426200.0, 22953000.0, 4538700.0]	7.04031	10.8666	3	168.78	0	3	S	IESEVHEIRIITRVASSSEEPEEVDVIPAES
1	G5EEG8	3611	10003	0.57571	phospho	frm-1 {ECO:0000313|EMBL:CAB54513.2	G5EEG8;G5EEP9;G5EBP4	[0.0, 0.0, 8391500.0]	6.44672	10.8666	1	48.634	6.82072e-19	3	S	SSSEEPEEVDVIPAESTPVKPFRIRFISIGK
1	G5EEG8	3612	10003	0.756482	phospho	frm-1 {ECO:0000313|EMBL:CAB54513.2	G5EEG8;G5EEP9;G5EBP4	[0.0, 22953000.0, 1659900.0]	6.91404	10.8666	2	138.29	0	3	T	SSEEPEEVDVIPAESTPVKPFRIRFISIGKK
1	G5EEG8	3720	10003	0.983668	phospho	frm-1 {ECO:0000313|EMBL:CAB54513.2	G5EEG8;G5EEP9;G5EBP4	[0.0, 100630000.0, 0.0]	7.52561	10.8666	1	142.56	0	4	S	DKPEAYGFSSDVYTGSINEISRSSEIEHAAI
1	G5EEG8	3784	10003	0.715176	phospho	frm-1 {ECO:0000313|EMBL:CAB54513.2	G5EEG8;G5EEP9;G5EBP4	[7216000.0, 5992700.0, 1138500.0]	6.67965	10.8666	3	93.495	1.22548e-14	2	S	SRIVARVIPQQEASDSGSPKKDDKDKGFRFR
1	G5EEG8	4492	10003	0.844732	phospho	frm-1 {ECO:0000313|EMBL:CAB54513.2	G5EEG8;G5EEP9;G5EBP4	[0.0, 9288200.0, 0.0]	6.49081	10.8666	1	101.72	0	3	S	RTVKSSQVKHTVQTQSFQNYIVDGDQVPVGV
1	G5EEG8	4513	10003	0.752918	phospho	frm-1 {ECO:0000313|EMBL:CAB54513.2	G5EEG8;G5EEP9;G5EBP4	[0.0, 45120000.0, 0.0]	7.17725	10.8666	1	77.386	0	4	S	VDGDQVPVGVVDVERSREQITPIGQKASSST
1	G5EEG8	4518	10003	1	phospho	frm-1 {ECO:0000313|EMBL:CAB54513.2	G5EEG8;G5EEP9;G5EBP4	[31352000.0, 22623000.0, 28546000.0]	7.43944	10.8666	3	83.806	0	2	T	VPVGVVDVERSREQITPIGQKASSSTSSDVQ
1	G5EEH9	73	10003	0.912154	phospho	npp-10 {ECO:0000312|WormBase:ZK328.5b}	G5EEH9;G5EEH9-2;G5EEH9-3	[15728000.0, 0.0, 0.0]	6.71955	9.99101	1	138.02	0	4	S	GSIFGAASNTSSIFGSPQQPQNNQSSIFGGG
1	G5EEH9	544	10003	0.848817	phospho	npp-10 {ECO:0000312|WormBase:ZK328.5b}	G5EEH9;G5EEH9-2;G5EEH9-3	[0.0, 3374900.0, 0.0]	6.05114	9.99101	1	124.66	0	2	S	PIIKYNANPEIDGKSSPASTQRQIRFIAAKK
1	G5EEH9	586	10003	0.999837	phospho	npp-10 {ECO:0000312|WormBase:ZK328.5b}	G5EEH9;G5EEH9-2;G5EEH9-3	[294900000.0, 53888000.0, 3744000.0]	8.07008	9.99101	3	145.83	0	2	S	SSFIIPPISKVMSDISPAVTRSADVTKDINY
1	G5EEH9	592	10003	0.932513	phospho	npp-10 {ECO:0000312|WormBase:ZK328.5b}	G5EEH9;G5EEH9-2;G5EEH9-3	[5265900.0, 1758000.0, 3744000.0]	6.55501	9.99101	3	145.83	0	2	S	PISKVMSDISPAVTRSADVTKDINYTSKEAP
1	G5EEH9	624	10003	0.931948	phospho	npp-10 {ECO:0000312|WormBase:ZK328.5b}	G5EEH9;G5EEH9-2;G5EEH9-3	[70904000.0, 1598200.0, 0.0]	7.38323	9.99101	2	83.36	0	2	S	SIARGIRNSTFNPNMSITNRSVHESSAIDKT
1	G5EEH9	626	10003	0.612561	phospho	npp-10 {ECO:0000312|WormBase:ZK328.5b}	G5EEH9;G5EEH9-2;G5EEH9-3	[58586000.0, 0.0, 0.0]	7.29067	9.99101	1	64.701	3.84996e-40	3	T	ARGIRNSTFNPNMSITNRSVHESSAIDKTID
1	G5EEH9	647	10003	0.998997	phospho	npp-10 {ECO:0000312|WormBase:ZK328.5b}	G5EEH9;G5EEH9-2;G5EEH9-3	[39165000.0, 1710400.0, 0.0]	7.13434	9.99101	2	202.51	0	2	S	ESSAIDKTIDSAIDASMNGTSNRIGVRGSVR
1	G5EEH9	708	10003	0.916638	phospho	npp-10 {ECO:0000312|WormBase:ZK328.5b}	G5EEH9;G5EEH9-2;G5EEH9-3	[1263700.0, 5443800.0, 0.0]	6.34944	9.99101	2	111.53	0	3	T	PRISESERRQDVVTSTPAVDPVQAVIQRHND
1	G5EEH9	934	10003	0.99992	phospho	npp-10 {ECO:0000312|WormBase:ZK328.5b}	G5EEH9;G5EEH9-2;G5EEH9-3	[0.0, 8884900.0, 0.0]	6.47153	9.99101	1	102.36	0	3	S	FSKYGIADDDEPMDGSPPQQAIQASSPIQVI
1	G5EEH9	1012	10003	0.991799	phospho	npp-10 {ECO:0000312|WormBase:ZK328.5b}	G5EEH9;G5EEH9-2;G5EEH9-3	[0.0, 0.0, 793450.0]	5.4224	9.99101	1	63.761	0	2	S	RRVNRKGIGGGTIDDSREESCIGNMTTEFNE
1	G5EEJ9	1084	10003	1	phospho		G5EEJ9;G5ECL2;G5EDR8;B3CJ53	[0.0, 2547100.0, 0.0]	5.92892	8.05064	1	87.388	1.83314e-18	2	S	APPPSTIPIPPTRGASVGPGPPAVPVRKAPP
1	G5EEK2	409	10003	1	phospho	golg-4 {ECO:0000313|EMBL:CAA84332.1	G5EEK2	[31730000.0, 16163000.0, 8096700.0]	7.27099	8.69098	3	162.83	0	2	S	EKEVKVIKEQIERAQSAIESSQEIASSQKAD
1	G5EEK2	1054	10003	1	phospho	golg-4 {ECO:0000313|EMBL:CAA84332.1	G5EEK2	[1177900.0, 7295500.0, 3402400.0]	6.59754	8.69098	3	77.229	8.17583e-17	3	S	KTPRSNGNASTGRTKSMEIHGIADPAEAEYI
1	G5EEK3	223	10003	0.664619	phospho	noca-1 {ECO:0000312|WormBase:T09E8.1c}	G5EEK3	[0.0, 992420.0, 3107800.0]	6.13569	9.24199	2	82.069	0.000361056	2	S	FDFDNDDVKSVISSASTSRIFSVDNRMSKYQ
1	G5EEK3	249	10003	1	phospho	noca-1 {ECO:0000312|WormBase:T09E8.1c}	G5EEK3	[0.0, 1954700.0, 2234500.0]	6.14501	9.24199	2	41.399	0.0259917	2	S	MSKYQKNQSIRQFINSPVRIRKRGDTSRRDA
1	G5EEK3	381	10003	0.999983	phospho	noca-1 {ECO:0000312|WormBase:T09E8.1c}	G5EEK3	[18296000.0, 891440.0, 2225600.0]	6.85356	9.24199	3	104.53	0	3	S	AINGSSAIYQINNGGSPNGVRSQFSPSDISI
1	G5EEK3	390	10003	0.997956	phospho	noca-1 {ECO:0000312|WormBase:T09E8.1c}	G5EEK3	[19032000.0, 19937000.0, 6595400.0]	7.1815	9.24199	3	103.27	0	3	S	QINNGGSPNGVRSQFSPSDISIHTPVHHVGS
1	G5EEK3	392	10003	0.967749	phospho	noca-1 {ECO:0000312|WormBase:T09E8.1c}	G5EEK3	[18109000.0, 0.0, 3204200.0]	6.85153	9.24199	2	122.8	0	3	S	NNGGSPNGVRSQFSPSDISIHTPVHHVGSRV
1	G5EEK3	395	10003	0.997371	phospho	noca-1 {ECO:0000312|WormBase:T09E8.1c}	G5EEK3	[37141000.0, 10932000.0, 6775700.0]	7.26204	9.24199	3	122.8	0	3	S	GSPNGVRSQFSPSDISIHTPVHHVGSRVRVS
1	G5EEK3	398	10003	0.835294	phospho	noca-1 {ECO:0000312|WormBase:T09E8.1c}	G5EEK3	[5153200.0, 2358000.0, 3023900.0]	6.54552	9.24199	3	43.696	1.27978e-08	3	T	NGVRSQFSPSDISIHTPVHHVGSRVRVSSVN
1	G5EEK3	786	10003	0.999999	phospho	noca-1 {ECO:0000312|WormBase:T09E8.1c}	G5EEK3	[7587400.0, 13842000.0, 6444100.0]	6.96807	9.24199	3	164.88	0	2	S	NMSPISHSKSSGITKSFSNFAINSSKQRDDI
1	G5EEK3	788	10003	0.999998	phospho	noca-1 {ECO:0000312|WormBase:T09E8.1c}	G5EEK3	[4886500.0, 15213000.0, 10535000.0]	7.00909	9.24199	3	187.97	0	2	S	SPISHSKSSGITKSFSNFAINSSKQRDDITA
1	G5EEK9	719	10003	0.693681	phospho	vha-5 {ECO:0000313|EMBL:CCD69637.1	G5EEK9	[0.0, 15335000.0, 0.0]	6.70856	8.64976	1	67.227	2.18399e-17	2	S	EIHGNATVRANVVSDSSEIVINGGSKKEGAA
1	G5EEK9	720	10003	0.96221	phospho	vha-5 {ECO:0000313|EMBL:CCD69637.1	G5EEK9	[9257900.0, 0.0, 0.0]	6.48939	8.64976	1	159.77	0	2	S	IHGNATVRANVVSDSSEIVINGGSKKEGAAH
1	G5EEL9	70	10003	1	phospho	hmg-11 {ECO:0000313|EMBL:CCD69222.1	G5EEL9	[0.0, 0.0, 4684400.0]	6.19353	10.8105	1	116.04	5.9855e-12	2	S	APKPYSGAPRGRPRKSDQVAKSPVAKSPVAS
1	G5EEL9	76	10003	1	phospho	hmg-11 {ECO:0000313|EMBL:CCD69222.1	G5EEL9	[28198000.0, 584110016.0, 0.0]	8.30985	10.8105	2	198.67	0	2	S	GAPRGRPRKSDQVAKSPVAKSPVASSSADAS
1	G5EEL9	81	10003	1	phospho	hmg-11 {ECO:0000313|EMBL:CCD69222.1	G5EEL9	[3191300096.0, 263140000.0, 2970099968.0]	9.33072	10.8105	3	328.34	0	1	S	RPRKSDQVAKSPVAKSPVASSSADASPKRSR
1	G5EEL9	87	10003	0.979955	phospho	hmg-11 {ECO:0000313|EMBL:CCD69222.1	G5EEL9	[321670016.0, 191210000.0, 280860000.0]	8.42256	10.8105	3	250.98	0	1	S	QVAKSPVAKSPVASSSADASPKRSRGAPKSY
1	G5EEL9	91	10003	1	phospho	hmg-11 {ECO:0000313|EMBL:CCD69222.1	G5EEL9	[3649799936.0, 560960000.0, 1391100032.0]	9.27121	10.8105	3	330.04	0	1	S	SPVAKSPVASSSADASPKRSRGAPKSYAEDV
1	G5EEL9	118	10003	0.995777	phospho	hmg-11 {ECO:0000313|EMBL:CCD69222.1	G5EEL9	[5939600.0, 994030.0, 0.0]	6.36384	10.8105	2	61.963	1.71141e-19	2	T	AEDVAATKPAKTDVATPAIAAITGEKKGRGR
1	G5EEL9	125	10003	0.999998	phospho	hmg-11 {ECO:0000313|EMBL:CCD69222.1	G5EEL9	[4830300.0, 0.0, 0.0]	6.20685	10.8105	1	61.963	2.70609e-06	2	T	KPAKTDVATPAIAAITGEKKGRGRPKKN___
1	G5EEM5	876	10003	0.996753	phospho	zyg-9 {ECO:0000312|EMBL:AAC17865.1	G5EEM5;Q09354	[295089984.0, 12731000.0, 80579000.0]	8.11216	10.6137	3	209.19	0	2	S	RIKRTGVKPGSGVVTSPPTGGPKIIVPQQQG
1	G5EEM5	892	10003	1	phospho	zyg-9 {ECO:0000312|EMBL:AAC17865.1	G5EEM5;Q09354	[0.0, 2964400.0, 11619000.0]	6.68674	10.6137	2	111.12	2.72699e-17	2	S	PPTGGPKIIVPQQQGSVVRRPASRSRTREPE
1	G5EEM5	901	10003	0.927156	phospho	zyg-9 {ECO:0000312|EMBL:AAC17865.1	G5EEM5;Q09354	[15727000.0, 8802200.0, 0.0]	6.91256	10.6137	2	144.27	0	3	S	VPQQQGSVVRRPASRSRTREPEPEEVQSDTF
1	G5EEM5	903	10003	0.808103	phospho	zyg-9 {ECO:0000312|EMBL:AAC17865.1	G5EEM5;Q09354	[7338900.0, 8802200.0, 0.0]	6.73081	10.6137	2	168.25	0	3	T	QQQGSVVRRPASRSRTREPEPEEVQSDTFTI
1	G5EEM5	970	10003	0.703053	phospho	zyg-9 {ECO:0000312|EMBL:AAC17865.1	G5EEM5;Q09354	[0.0, 0.0, 16475000.0]	6.7397	10.6137	1	200.19	0	3	T	QPVNGWSNNTFQMKRTNSSSSISSIDTSDQI
1	G5EEM5	972	10003	0.998758	phospho	zyg-9 {ECO:0000312|EMBL:AAC17865.1	G5EEM5;Q09354	[75171000.0, 10099000.0, 6798700.0]	7.48699	10.6137	3	414.45	0	2	S	VNGWSNNTFQMKRTNSSSSISSIDTSDQIQR
1	G5EEM5	973	10003	0.54705	phospho	zyg-9 {ECO:0000312|EMBL:AAC17865.1	G5EEM5;Q09354	[0.0, 1183500.0, 18215000.0]	6.81065	10.6137	2	271.11	0	2	S	NGWSNNTFQMKRTNSSSSISSIDTSDQIQRS
1	G5EEM5	975	10003	0.856526	phospho	zyg-9 {ECO:0000312|EMBL:AAC17865.1	G5EEM5;Q09354	[0.0, 0.0, 1610200.0]	5.72976	10.6137	1	132.72	0	2	S	WSNNTFQMKRTNSSSSISSIDTSDQIQRSIN
1	G5EEM5	977	10003	0.560548	phospho	zyg-9 {ECO:0000312|EMBL:AAC17865.1	G5EEM5;Q09354	[8598900.0, 0.0, 0.0]	6.45732	10.6137	1	101.75	0	2	S	NNTFQMKRTNSSSSISSIDTSDQIQRSINNI
1	G5EEM5	978	10003	0.779552	phospho	zyg-9 {ECO:0000312|EMBL:AAC17865.1	G5EEM5;Q09354	[8374300.0, 0.0, 1339500.0]	6.51027	10.6137	2	147	0	2	S	NTFQMKRTNSSSSISSIDTSDQIQRSINNIS
1	G5EEM5	1359	10003	0.995726	phospho	zyg-9 {ECO:0000312|EMBL:AAC17865.1	G5EEM5;Q09354	[23801000.0, 0.0, 36414000.0]	7.30258	10.6137	2	146.04	0	2	T	KAMAATGPVQEEGRITPTDINRMDTMIVGTP
1	G5EEM9	2	10003	0.999866	phospho	ipla-1 {ECO:0000313|EMBL:ABW23572.1	G5EEM9;Q8WQE0;G8JYA8;G4SGU1;A0A0K3AU10;Q21478	[0.0, 7067500.0, 0.0]	6.37214	8.96139	1	114.52	0	2	S	______________MSGSEEEHIVSITFRKN
1	G5EEM9	707	10003	0.953333	phospho	ipla-1 {ECO:0000313|EMBL:ABW23572.1	G5EEM9;Q8WQE0;G8JYA8;G4SGU1;A0A0K3AU10;Q21478	[4826300.0, 2869800.0, 0.0]	6.40915	8.96139	2	92.792	2.93908e-33	2	T	SDEDARSGCSSPRSMTPPPFETAAANAAAAA
1	G5EEM9	747	10003	0.592965	phospho	ipla-1 {ECO:0000313|EMBL:ABW23572.1	G5EEM9;Q8WQE0;G8JYA8;G4SGU1;A0A0K3AU10;Q21478	[1107900.0, 0.0, 0.0]	5.56738	8.96139	1	109.25	0	2	T	WFSFGTSSNPKKTQSTASIGSVNATSTENIE
1	G5EEM9	749	10003	0.997307	phospho	ipla-1 {ECO:0000313|EMBL:ABW23572.1	G5EEM9;Q8WQE0;G8JYA8;G4SGU1;A0A0K3AU10;Q21478	[16689000.0, 44844000.0, 0.0]	7.31199	8.96139	2	114.14	0	2	S	SFGTSSNPKKTQSTASIGSVNATSTENIEFA
1	G5EEN3	1703	10003	0.705241	phospho	ced-5 {ECO:0000313|EMBL:CAB60991.1	G5EEN3	[14421000.0, 1934100.0, 890210.0]	6.75955	8.70974	3	60.657	0.000817423	2	S	PVNISSRSAPSFDNISSKIRSSIAISKIAPP
1	G5EEN3	1726	10003	1	phospho	ced-5 {ECO:0000313|EMBL:CAB60991.1	G5EEN3	[16688000.0, 0.0, 0.0]	6.74528	8.70974	1	51.524	1.28528e-05	3	S	AISKIAPPPRPPNPISPINRGPSSNYEGIRM
1	G5EEN6	31	10003	0.99998	phospho	rad-54 {ECO:0000313|EMBL:CAA22254.2	G5EEN6	[59277000.0, 4574200.0, 0.0]	7.32805	8.87798	2	86.08	8.84814e-39	2	T	DVNIPVEIPKRKREVTPENIPSTSSTAPTQK
1	G5EEN6	68	10003	0.995998	phospho	rad-54 {ECO:0000313|EMBL:CAA22254.2	G5EEN6	[7370900.0, 0.0, 1801500.0]	6.48536	8.87798	2	72.568	4.29072e-07	2	S	SGRTEEPKNIHKTFISPFSTSVSPSKQGIRR
1	G5EEN6	75	10003	0.868166	phospho	rad-54 {ECO:0000313|EMBL:CAA22254.2	G5EEN6	[39692000.0, 3796500.0, 6497400.0]	7.22173	8.87798	3	191.35	0	2	S	KNIHKTFISPFSTSVSPSKQGIRRRKKAIPA
1	G5EEQ5	151	10003	0.870111	phospho	ref-1 {ECO:0000313|EMBL:CAA88744.1	G5EEQ5	[3582200.0, 0.0, 0.0]	6.07703	7.60354	1	110.75	0	2	S	SEIIHSSMSYRSQSSSPSTSESGITIDRKEV
1	G5EEQ8	134	10003	1	phospho	sftb-1 {ECO:0000313|EMBL:CAA90777.1	G5EEQ8	[1727500032.0, 1218899968.0, 24836000.0]	8.99582	10.6093	3	285.6	0	3	S	ERQSKYHERAMRRQISPDRADAFVDQTPDNR
1	G5EEQ8	145	10003	1	phospho	sftb-1 {ECO:0000313|EMBL:CAA90777.1	G5EEQ8	[3238200.0, 3354500.0, 14678000.0]	6.85066	10.6093	3	223.95	0	3	T	RRQISPDRADAFVDQTPDNRNRGYAEVMRDQ
1	G5EEQ8	215	10003	0.875463	phospho	sftb-1 {ECO:0000313|EMBL:CAA90777.1	G5EEQ8	[0.0, 0.0, 5873300.0]	6.29176	10.6093	1	93.359	0	3	T	PSTDASSDNIGAASATPSQGSAPRKRIGFSK
1	G5EEQ8	237	10003	0.999998	phospho	sftb-1 {ECO:0000313|EMBL:CAA90777.1	G5EEQ8	[0.0, 119980000.0, 111410000.0]	7.88722	10.6093	2	111.79	0.00100732	2	T	PRKRIGFSKISADAATPRAARWDETPAHSTG
1	G5EEQ8	246	10003	0.999983	phospho	sftb-1 {ECO:0000313|EMBL:CAA90777.1	G5EEQ8	[0.0, 13013000.0, 0.0]	6.63726	10.6093	1	111.53	0	2	T	ISADAATPRAARWDETPAHSTGAADATPSVD
1	G5EEQ8	265	10003	0.72184	phospho	sftb-1 {ECO:0000313|EMBL:CAA90777.1	G5EEQ8	[63439000.0, 5414000.0, 0.0]	7.3608	10.6093	2	82.663	8.77583e-08	2	T	STGAADATPSVDKWSTTPAAQTPRRNRWDET
1	G5EEQ8	271	10003	1	phospho	sftb-1 {ECO:0000313|EMBL:CAA90777.1	G5EEQ8	[63439000.0, 5414000.0, 7146700.0]	7.40369	10.6093	3	82.663	8.77583e-08	2	T	ATPSVDKWSTTPAAQTPRRNRWDETPKENIN
1	G5EEQ8	312	10003	0.998389	phospho	sftb-1 {ECO:0000313|EMBL:CAA90777.1	G5EEQ8	[1105800.0, 25758000.0, 11510000.0]	7.10691	10.6093	3	130.17	0	2	T	ETPARGGSDDVKIEDTPSASKRRSRWDITPS
1	G5EEQ8	316	10003	0.989591	phospho	sftb-1 {ECO:0000313|EMBL:CAA90777.1	G5EEQ8	[1105800.0, 2907400.0, 11510000.0]	6.71386	10.6093	3	130.17	0	2	S	RGGSDDVKIEDTPSASKRRSRWDITPSQTPN
1	G5EEQ8	386	10003	0.995838	phospho	sftb-1 {ECO:0000313|EMBL:CAA90777.1	G5EEQ8	[6597600.0, 0.0, 0.0]	6.34226	10.6093	1	40.493	1.3748e-05	3	T	AAMGMKTPAPHMIPMTPEQMQIYRWEKEIDD
1	G5EEQ8	441	10003	0.976365	phospho	sftb-1 {ECO:0000313|EMBL:CAA90777.1	G5EEQ8	[0.0, 35952000.0, 0.0]	7.0786	10.6093	1	93.483	0	3	T	MNYIPIRTPSRKIMATPTPMGGAAGGGFFMP
1	G5EEQ8	458	10003	0.999999	phospho	sftb-1 {ECO:0000313|EMBL:CAA90777.1	G5EEQ8	[12006000.0, 35952000.0, 0.0]	7.20374	10.6093	2	93.483	0	3	T	TPMGGAAGGGFFMPGTPDRDGIGEKGVGGIV
1	G5EET4	350	10003	0.999972	phospho	CELE_F40G12.11 {ECO:0000313|EMBL:CAB01191.1}; F40G12.11	G5EET4	[0.0, 55018000.0, 0.0]	7.26338	8.88232	1	99.078	0	3	S	EDIDKEPIDENPIEGSPGPAQNMTERNIRKR
1	G5EET7	6	10003	0.997971	phospho	CELE_T23B5.3 {ECO:0000313|EMBL:CAQ48400.1}; T23B5.3	G5EET7;G5EC07;A0A061ACW5;Q3S1J1;Q7JKA3	[21232000.0, 0.0, 1725600.0]	6.88381	9.61767	2	138.65	0	2	S	__________MIRHESSDFIRQKQAQWEREK
1	G5EET7	301	10003	0.509478	phospho	CELE_T23B5.3 {ECO:0000313|EMBL:CAQ48400.1}; T23B5.3	G5EET7;G5EC07;A0A061ACW5;Q3S1J1;Q7JKA3	[0.0, 3266400.0, 0.0]	6.03695	9.61767	1	62.589	4.68698e-11	2	T	YTDDDPIPFTSRRSITGSVSYNYAEQIAERR
1	G5EET7	643	10003	0.999236	phospho	CELE_T23B5.3 {ECO:0000313|EMBL:CAQ48400.1}; T23B5.3	G5EET7;G5EC07;A0A061ACW5;Q3S1J1;Q7JKA3	[44994000.0, 17267000.0, 15143000.0]	7.41164	9.61767	3	93.649	1.08563e-05	2	S	RNSIRRGTMRGTGIPSPPSVRVSTQNHQNQQ
1	G5EET7	662	10003	0.729099	phospho	CELE_T23B5.3 {ECO:0000313|EMBL:CAQ48400.1}; T23B5.3	G5EET7;G5EC07;A0A061ACW5;Q3S1J1;Q7JKA3	[0.0, 17685000.0, 0.0]	6.77048	9.61767	1	117.03	0	3	S	VRVSTQNHQNQQRTSSFDESSSGGEEGGSIS
1	G5EET7	677	10003	0.925287	phospho	CELE_T23B5.3 {ECO:0000313|EMBL:CAQ48400.1}; T23B5.3	G5EET7;G5EC07;A0A061ACW5;Q3S1J1;Q7JKA3	[9796000.0, 0.0, 0.0]	6.51393	9.61767	1	119.8	0	2	S	SFDESSSGGEEGGSISPDIGHKNFESPIPSS
1	G5EET7	687	10003	0.999836	phospho	CELE_T23B5.3 {ECO:0000313|EMBL:CAQ48400.1}; T23B5.3	G5EET7;G5EC07;A0A061ACW5;Q3S1J1;Q7JKA3	[2833100.0, 42472000.0, 2037800.0]	7.19813	9.61767	3	78.531	0	2	S	EGGSISPDIGHKNFESPIPSSTENVHPASNS
1	G5EET7	700	10003	0.579128	phospho	CELE_T23B5.3 {ECO:0000313|EMBL:CAQ48400.1}; T23B5.3	G5EET7;G5EC07;A0A061ACW5;Q3S1J1;Q7JKA3	[0.0, 0.0, 2037800.0]	5.83204	9.61767	1	78.531	0	2	S	FESPIPSSTENVHPASNSPPMKQIEGFEFKT
1	G5EET7	820	10003	0.999997	phospho	CELE_T23B5.3 {ECO:0000313|EMBL:CAQ48400.1}; T23B5.3	G5EET7;G5EC07;A0A061ACW5;Q3S1J1;Q7JKA3	[21279000.0, 2647900.0, 2609500.0]	6.94672	9.61767	3	121.96	1.51698e-06	2	S	SGEIPPNITKFASVNSPARQSISSMKKTTDR
1	G5EET7	875	10003	0.992608	phospho	CELE_T23B5.3 {ECO:0000313|EMBL:CAQ48400.1}; T23B5.3	G5EET7;G5EC07;A0A061ACW5;Q3S1J1;Q7JKA3	[11129000.0, 0.0, 0.0]	6.56933	9.61767	1	72.99	5.88927e-14	2	T	RNGISSSSRITTPAQTPPISPRPVM______
1	G5EET7	879	10003	0.999997	phospho	CELE_T23B5.3 {ECO:0000313|EMBL:CAQ48400.1}; T23B5.3	G5EET7;G5EC07;A0A061ACW5;Q3S1J1;Q7JKA3	[11129000.0, 9609500.0, 0.0]	6.83966	9.61767	2	72.99	5.88927e-14	2	S	SSSSRITTPAQTPPISPRPVM__________
1	G5EEV4	7	10003	0.60728	phospho	sym-4 {ECO:0000313|EMBL:CAB07400.1	G5EEV4	[4021400.0, 0.0, 0.0]	6.12726	9.49802	1	98.443	1.86037e-21	2	T	_________MRRQIRTSPIENEGDEFKNGEE
1	G5EEV4	8	10003	0.861651	phospho	sym-4 {ECO:0000313|EMBL:CAB07400.1	G5EEV4	[5405400.0, 6666000.0, 2305100.0]	6.68053	9.49802	3	162.72	0	2	S	________MRRQIRTSPIENEGDEFKNGEEP
1	G5EEV4	309	10003	0.5	phospho	sym-4 {ECO:0000313|EMBL:CAB07400.1	G5EEV4	[18755000.0, 0.0, 4574500.0]	6.89078	9.49802	2	115.66	1.28098e-35	2	S	KKNIIQREISVGSSKSSDAIMASTTPDVKEV
1	G5EEV4	310	10003	0.5	phospho	sym-4 {ECO:0000313|EMBL:CAB07400.1	G5EEV4	[18755000.0, 0.0, 4574500.0]	6.89078	9.49802	2	115.66	1.28098e-35	2	S	KNIIQREISVGSSKSSDAIMASTTPDVKEVN
1	G5EEV4	440	10003	0.535048	phospho	sym-4 {ECO:0000313|EMBL:CAB07400.1	G5EEV4	[0.0, 777280.0, 3979100.0]	6.20016	9.49802	2	65.949	2.66296e-06	2	S	AIRIPDPIPEEAPSSSKSFGAIESVNSISPA
1	G5EEV4	467	10003	0.99993	phospho	sym-4 {ECO:0000313|EMBL:CAB07400.1	G5EEV4	[2678600.0, 3949000.0, 0.0]	6.34423	9.49802	2	129.39	5.51759e-06	2	S	ISPAKTVTNRNSRSISNDEIRTNKSDKISSS
1	G5EEV4	482	10003	0.949698	phospho	sym-4 {ECO:0000313|EMBL:CAB07400.1	G5EEV4	[2635800.0, 0.0, 4487600.0]	6.37557	9.49802	2	103.13	2.57559e-25	2	S	SNDEIRTNKSDKISSSVDPITIDVERRISMK
1	G5EEV4	572	10003	0.830804	phospho	sym-4 {ECO:0000313|EMBL:CAB07400.1	G5EEV4	[61882000.0, 15081000.0, 64250000.0]	7.67275	9.49802	3	111.5	0	3	S	PGSSSINRHGIGEETSDGEESDEPHHPSVAP
1	G5EEV4	577	10003	0.999964	phospho	sym-4 {ECO:0000313|EMBL:CAB07400.1	G5EEV4	[61882000.0, 15081000.0, 64250000.0]	7.67275	9.49802	3	111.5	0	4	S	INRHGIGEETSDGEESDEPHHPSVAPSNIVR
1	G5EEV4	1038	10003	0.71845	phospho	sym-4 {ECO:0000313|EMBL:CAB07400.1	G5EEV4	[6382000.0, 0.0, 0.0]	6.32784	9.49802	1	79.659	0.0530052	2	S	IVKANPIDPKNSRSRSSTIIT__________
1	G5EEW5	40	10003	0.999608	phospho	CELE_F54E12.2 {ECO:0000313|EMBL:CAB05213.1}; F54E12.2	G5EEW5	[33844000.0, 2861000.0, 0.0]	7.0876	9.11948	2	237.77	0	2	S	DDFICRSSPQRQSKESDDQEDSVVDESMKSV
1	G5EEW5	95	10003	0.668319	phospho	CELE_F54E12.2 {ECO:0000313|EMBL:CAB05213.1}; F54E12.2	G5EEW5	[2456400.0, 0.0, 0.0]	5.91318	9.11948	1	91.961	0.000336074	2	S	KSKSNASTRIGSSYGSSRSSSQNHESHDRSR
1	G5EEW5	96	10003	0.499938	phospho	CELE_F54E12.2 {ECO:0000313|EMBL:CAB05213.1}; F54E12.2	G5EEW5	[2456400.0, 0.0, 0.0]	5.91318	9.11948	1	91.961	0.000336074	2	S	SKSNASTRIGSSYGSSRSSSQNHESHDRSRS
1	G5EEW5	157	10003	0.98327	phospho	CELE_F54E12.2 {ECO:0000313|EMBL:CAB05213.1}; F54E12.2	G5EEW5	[42330000.0, 4695800.0, 2536300.0]	7.21803	9.11948	3	122.07	0	2	S	ERIIRKSIKQNAEDSSPTRAASGGGWGSSAD
1	G5EEW5	176	10003	0.999965	phospho	CELE_F54E12.2 {ECO:0000313|EMBL:CAB05213.1}; F54E12.2	G5EEW5	[6726300.0, 0.0, 4817900.0]	6.58524	9.11948	2	122.38	0	2	S	AASGGGWGSSADVKKSPEVSTGIFETAISPI
1	G5EEW5	189	10003	0.999535	phospho	CELE_F54E12.2 {ECO:0000313|EMBL:CAB05213.1}; F54E12.2	G5EEW5	[0.0, 0.0, 4817900.0]	6.20574	9.11948	1	122.38	0	3	S	KKSPEVSTGIFETAISPIAKSDRRSSEYNSS
1	G5EEW5	198	10003	0.857038	phospho	CELE_F54E12.2 {ECO:0000313|EMBL:CAB05213.1}; F54E12.2	G5EEW5	[17447000.0, 0.0, 0.0]	6.7646	9.11948	1	186.69	0	3	S	IFETAISPIAKSDRRSSEYNSSTFINVQKVA
1	G5EEW5	199	10003	0.5	phospho	CELE_F54E12.2 {ECO:0000313|EMBL:CAB05213.1}; F54E12.2	G5EEW5	[17447000.0, 0.0, 0.0]	6.7646	9.11948	1	116.78	9.18669e-36	2	S	FETAISPIAKSDRRSSEYNSSTFINVQKVAT
1	G5EEW5	250	10003	1	phospho	CELE_F54E12.2 {ECO:0000313|EMBL:CAB05213.1}; F54E12.2	G5EEW5	[7885800.0, 1648700.0, 2812200.0]	6.61443	9.11948	3	105.28	2.18279e-32	2	T	PRTTAKQDDSDIIEVTPEKVVSNEKRKSGIA
1	G5EEW9	390	10003	0.999875	phospho	cnk-1 {ECO:0000312|EMBL:CAA83466.3	G5EEW9	[0.0, 0.0, 7658700.0]	6.40703	9.06572	1	63.091	0.000779744	2	S	DYDPFGQSEPIKRHRSCHVISEIIKENERKI
1	G5EEW9	558	10003	0.856138	phospho	cnk-1 {ECO:0000312|EMBL:CAA83466.3	G5EEW9	[28216000.0, 9838200.0, 14823000.0]	7.24615	9.06572	3	159.75	0	2	S	APSFRAVGDSNISGFSIDSPRIIPVSSRMTS
1	G5EEW9	790	10003	1	phospho	cnk-1 {ECO:0000312|EMBL:CAA83466.3	G5EEW9	[11554000.0, 0.0, 10899000.0]	6.87415	9.06572	2	85.355	0.000480939	2	S	STIPRVTTNGMTTSKSGGIGGGGFKQK____
1	G5EEY5	483	10003	0.99999	phospho	pbrm-1 {ECO:0000313|EMBL:CAA96600.2	G5EEY5;Q565A2	[156650000.0, 164200000.0, 100760000.0]	8.14779	10.6903	3	155.71	0	2	T	KATPHRARIKIEMPDTDSEDSRTPPPTHKRK
1	G5EEY5	485	10003	0.997568	phospho	pbrm-1 {ECO:0000313|EMBL:CAA96600.2	G5EEY5;Q565A2	[187630000.0, 101970000.0, 100760000.0]	8.11434	10.6903	3	155.39	0	3	S	TPHRARIKIEMPDTDSEDSRTPPPTHKRKSP
1	G5EEY5	488	10003	0.584476	phospho	pbrm-1 {ECO:0000313|EMBL:CAA96600.2	G5EEY5;Q565A2	[72283000.0, 1017900.0, 0.0]	7.38799	10.6903	2	146.65	0	3	S	RARIKIEMPDTDSEDSRTPPPTHKRKSPKKP
1	G5EEY5	490	10003	0.792916	phospho	pbrm-1 {ECO:0000313|EMBL:CAA96600.2	G5EEY5;Q565A2	[2807400.0, 7902200.0, 4001200.0]	6.69052	10.6903	3	146.65	0	3	T	RIKIEMPDTDSEDSRTPPPTHKRKSPKKPRE
1	G5EEY5	647	10003	0.853621	phospho	pbrm-1 {ECO:0000313|EMBL:CAA96600.2	G5EEY5;Q565A2	[31154000.0, 0.0, 0.0]	7.01639	10.6903	1	115.06	0	3	S	VIRAYEGMRNTSIGSSIPSTPHSSSSNIMKA
1	G5EEY5	651	10003	0.784595	phospho	pbrm-1 {ECO:0000313|EMBL:CAA96600.2	G5EEY5;Q565A2	[13651000.0, 0.0, 0.0]	6.65804	10.6903	1	110.53	0	2	T	YEGMRNTSIGSSIPSTPHSSSSNIMKAMKIK
1	G5EEY5	655	10003	0.588243	phospho	pbrm-1 {ECO:0000313|EMBL:CAA96600.2	G5EEY5;Q565A2	[13651000.0, 0.0, 0.0]	6.65804	10.6903	1	115.06	0	3	S	RNTSIGSSIPSTPHSSSSNIMKAMKIKTPKS
1	G5EEY5	681	10003	1	phospho	pbrm-1 {ECO:0000313|EMBL:CAA96600.2	G5EEY5;Q565A2	[0.0, 0.0, 2952300.0]	5.99304	10.6903	1	167.93	0	2	S	KTPKSEVRGRGKKNFSGSDDEESARINIQQH
1	G5EEY5	683	10003	1	phospho	pbrm-1 {ECO:0000313|EMBL:CAA96600.2	G5EEY5;Q565A2	[1951000064.0, 393020000.0, 518740000.0]	8.97966	10.6903	3	276.77	0	2	S	PKSEVRGRGKKNFSGSDDEESARINIQQHQR
1	G5EEY5	982	10003	1	phospho	pbrm-1 {ECO:0000313|EMBL:CAA96600.2	G5EEY5;Q565A2	[21134000.0, 31751000.0, 0.0]	7.24621	10.6903	2	117.62	0	3	S	DEEGGNKPAMVKRHESEVEMEDIEIDGTKYV
1	G5EEY5	1417	10003	0.999976	phospho	pbrm-1 {ECO:0000313|EMBL:CAA96600.2	G5EEY5;Q565A2	[346680000.0, 103140000.0, 0.0]	8.17592	10.6903	2	172.57	0	3	S	ESVSSSIHPKIIKEGSPPATVQSQTSSVSTP
1	G5EEY5	1431	10003	0.924951	phospho	pbrm-1 {ECO:0000313|EMBL:CAA96600.2	G5EEY5;Q565A2	[323790016.0, 0.0, 0.0]	8.03314	10.6903	1	150.47	0	3	T	GSPPATVQSQTSSVSTPPQHPSISAEMPIMT
1	G5EEY5	1446	10003	0.902795	phospho	pbrm-1 {ECO:0000313|EMBL:CAA96600.2	G5EEY5;Q565A2	[22127000.0, 0.0, 0.0]	6.8678	10.6903	1	46.758	3.50325e-44	3	T	TPPQHPSISAEMPIMTPKAVKSKSGYIIFSA
1	G5EF05	1566	10003	0.999791	phospho	CELE_W07E11.1 {ECO:0000313|EMBL:CAA90032.2}; W07E11.1	G5EF05	[83414000.0, 0.0, 14702000.0]	7.51462	9.26986	2	115.02	0	3	S	SIISVDDTKPRTRTISMDMQIAPTIRPHNKK
1	G5EF05	1650	10003	1	phospho	CELE_W07E11.1 {ECO:0000313|EMBL:CAA90032.2}; W07E11.1	G5EF05	[337400.0, 0.0, 14442000.0]	6.69254	9.26986	2	151.96	0	2	S	IEDHSDEEEFVEKKASVDIESIGIPAHIRKK
1	G5EF15	199	10003	1	phospho	pos-1 {ECO:0000313|EMBL:CCD70802.1	G5EF15	[26995000.0, 1199600.0, 0.0]	6.97304	8.84553	2	83.871	2.27024e-30	3	S	TSSKSPARNAAAHNHSIFVPQGSTDRSMDIN
1	G5EF15	216	10003	1	phospho	pos-1 {ECO:0000313|EMBL:CCD70802.1	G5EF15	[24485000.0, 0.0, 1234700.0]	6.93314	8.84553	2	124.62	1.46908e-17	2	S	FVPQGSTDRSMDINQSIPIRQSDIVRAFARA
1	G5EF29	2	10003	1	phospho	pqn-21 {ECO:0000313|EMBL:CCD66923.1	G5EF29;H2KZ82;S6F562;S6FD15	[11086000.0, 0.0, 4875400.0]	6.72595	9.7089	2	188.96	0	3	S	______________MSDDEDEGRIQIDESPS
1	G5EF29	126	10003	0.993097	phospho	pqn-21 {ECO:0000313|EMBL:CCD66923.1	G5EF29;H2KZ82;S6F562;S6FD15	[7510900.0, 17649000.0, 1323500.0]	6.94585	9.7089	3	207.54	0	2	S	EKTDENAVVESTSSFSPKIIDEQDIKVEEMS
1	G5EF29	186	10003	0.942878	phospho	pqn-21 {ECO:0000313|EMBL:CCD66923.1	G5EF29;H2KZ82;S6F562;S6FD15	[0.0, 25968000.0, 6104400.0]	7.02901	9.7089	2	141.85	8.46673e-38	2	S	KPPQSTEKAQRKRKESTDIFSSEKRKISIET
1	G5EF29	187	10003	0.499973	phospho	pqn-21 {ECO:0000313|EMBL:CCD66923.1	G5EF29;H2KZ82;S6F562;S6FD15	[0.0, 25968000.0, 0.0]	6.93732	9.7089	1	48.899	0.0023191	3	T	PPQSTEKAQRKRKESTDIFSSEKRKISIETV
1	G5EF29	198	10003	0.996607	phospho	pqn-21 {ECO:0000313|EMBL:CCD66923.1	G5EF29;H2KZ82;S6F562;S6FD15	[6333800.0, 4813700.0, 0.0]	6.57006	9.7089	2	278.92	0	3	S	RKESTDIFSSEKRKISIETVASSSSSSGSSN
1	G5EF29	496	10003	0.999969	phospho	pqn-21 {ECO:0000313|EMBL:CCD66923.1	G5EF29;H2KZ82;S6F562;S6FD15	[142560000.0, 90298000.0, 110240000.0]	8.0583	9.7089	3	269.35	0	3	S	EVPIKTPIGNVYEDISDDDSETKPTDIVIKT
1	G5EF29	550	10003	0.557742	phospho	pqn-21 {ECO:0000313|EMBL:CCD66923.1	G5EF29;H2KZ82;S6F562;S6FD15	[13591000.0, 0.0, 0.0]	6.65613	9.7089	1	60.196	0.018983	2	T	SATTSVVPPVGAQRSTPATPVSAKIGINPSM
1	G5EF29	689	10003	0.836291	phospho	pqn-21 {ECO:0000313|EMBL:CCD66923.1	G5EF29;H2KZ82;S6F562;S6FD15	[0.0, 0.0, 5742000.0]	6.28194	9.7089	1	86.748	1.45962e-22	2	T	KSRENQQRQQSATPKTPSESVSTTGVVTPQR
1	G5EF29	691	10003	0.887709	phospho	pqn-21 {ECO:0000313|EMBL:CCD66923.1	G5EF29;H2KZ82;S6F562;S6FD15	[16934000.0, 0.0, 0.0]	6.75164	9.7089	1	131.33	0	2	S	RENQQRQQSATPKTPSESVSTTGVVTPQRQF
1	G5EF29	701	10003	0.999294	phospho	pqn-21 {ECO:0000313|EMBL:CCD66923.1	G5EF29;H2KZ82;S6F562;S6FD15	[5589600.0, 0.0, 1528300.0]	6.37523	9.7089	2	131.33	0	2	T	TPKTPSESVSTTGVVTPQRQFIPPQMMQPGT
1	G5EF53	1108	10003	1	phospho	swsn-4 {ECO:0000313|EMBL:CAA92768.1	G5EF53	[14889000.0, 0.0, 0.0]	6.69574	9.54045	1	96.82	7.50723e-07	2	T	EMERAREEGREVVDQTPNQRRRRREVDYSSD
1	G5EF53	1431	10003	1	phospho	swsn-4 {ECO:0000313|EMBL:CAA92768.1	G5EF53	[13333000.0, 25280000.0, 2393600.0]	7.13573	9.54045	3	147.16	0	3	S	SASAPPPKKKKESEDSEDPMEEDEEEEIIGQ
1	G5EF60	459	10003	0.936076	phospho	stim-1 {ECO:0000312|EMBL:CCD73857.1	G5EF60;G5EF60-2;G5EF60-3	[0.0, 3366600.0, 0.0]	6.05007	8.77198	1	94.059	0	3	S	QQTANIRFVPTEQSDSIHSEDTSPIVEDVAI
1	G5EF60	462	10003	0.977953	phospho	stim-1 {ECO:0000312|EMBL:CCD73857.1	G5EF60;G5EF60-2;G5EF60-3	[0.0, 3366600.0, 887950.0]	6.15173	8.77198	2	94.059	0	3	S	ANIRFVPTEQSDSIHSEDTSPIVEDVAISRS
1	G5EF65	49	10003	0.998544	phospho	sqv-1 {ECO:0000313|EMBL:CCD68509.1	G5EF65;X5M5R6	[0.0, 2965100.0, 0.0]	5.99492	7.65578	1	56.514	0.00211869	2	S	TNTSNKSISSDVIEKSEQKISQMEEEGRGDT
1	G5EF87	64	10003	0.850084	phospho	swsn-1 {ECO:0000313|EMBL:CAB54337.2	G5EF87;H8ESF3	[16321000.0, 0.0, 16341000.0]	7.03692	9.87712	2	212.72	0	2	S	PKGQKITDIDEEGVQSTKEAPQIAEGNVIEQ
1	G5EF87	65	10003	0.616435	phospho	swsn-1 {ECO:0000313|EMBL:CAB54337.2	G5EF87;H8ESF3	[16321000.0, 17176000.0, 16341000.0]	7.22044	9.87712	3	212.72	0	2	T	KGQKITDIDEEGVQSTKEAPQIAEGNVIEQT
1	G5EF87	228	10003	0.998012	phospho	swsn-1 {ECO:0000313|EMBL:CAB54337.2	G5EF87;H8ESF3	[5992100.0, 5770400.0, 22714000.0]	7.0604	9.87712	3	106.3	0	2	S	ASGEPPKEEIKTEIESISTPGIKIDQYQKQA
1	G5EF87	231	10003	0.925785	phospho	swsn-1 {ECO:0000313|EMBL:CAB54337.2	G5EF87;H8ESF3	[0.0, 24807000.0, 117870000.0]	7.67723	9.87712	2	122.86	0	2	T	EPPKEEIKTEIESISTPGIKIDQYQKQAIAM
1	G5EF87	420	10003	1	phospho	swsn-1 {ECO:0000313|EMBL:CAB54337.2	G5EF87;H8ESF3	[33560000.0, 0.0, 2377700.0]	7.07843	9.87712	2	105.22	5.76374e-37	2	S	ITKSGIKPAEEAAGDSDEKMDTNTNDDVPST
1	G5EF87	426	10003	0.542845	phospho	swsn-1 {ECO:0000313|EMBL:CAB54337.2	G5EF87;H8ESF3	[2865300.0, 0.0, 0.0]	5.98005	9.87712	1	74.776	0	2	T	KPAEEAAGDSDEKMDTNTNDDVPSTTEAKSA
1	G5EF87	428	10003	0.999442	phospho	swsn-1 {ECO:0000313|EMBL:CAB54337.2	G5EF87;H8ESF3	[14607000.0, 3902200.0, 0.0]	6.79027	9.87712	2	132.14	0	2	T	AEEAAGDSDEKMDTNTNDDVPSTTEAKSAID
1	G5EF88	661	10003	0.971595	phospho	daf-15 {ECO:0000313|EMBL:CAA92448.2	G5EF88;S6F588;Q68TI8	[271620000.0, 0.0, 0.0]	7.95684	9.50897	1	79.467	9.41091e-24	2	S	IQYAQQQAHQRQMDPSGGQHSPNAQPRQPQP
1	G5EF88	666	10003	0.99965	phospho	daf-15 {ECO:0000313|EMBL:CAA92448.2	G5EF88;S6F588;Q68TI8	[14702000.0, 8755300.0, 2726600.0]	6.94091	9.50897	3	144.4	0	2	S	QQAHQRQMDPSGGQHSPNAQPRQPQPQQPQQ
1	G5EF88	907	10003	0.997808	phospho	daf-15 {ECO:0000313|EMBL:CAA92448.2	G5EF88;S6F588;Q68TI8	[83167000.0, 25779000.0, 10318000.0]	7.59939	9.50897	3	166.91	0	3	S	EISNQIKFKIPRKRNSSENISEQGIDIAAEM
1	G5EF88	1143	10003	1	phospho	daf-15 {ECO:0000313|EMBL:CAA92448.2	G5EF88;S6F588;Q68TI8	[12719000.0, 0.0, 0.0]	6.62733	9.50897	1	149.31	0	3	S	IKKIQDESKVKFQVGSPGDVNQQHKNAISPG
1	G5EF88	1691	10003	0.972235	phospho	daf-15 {ECO:0000313|EMBL:CAA92448.2	G5EF88;S6F588;Q68TI8	[0.0, 5615300.0, 0.0]	6.27225	9.50897	1	104.95	1.46559e-17	2	S	IPPGEPNSMRRDKNSSTFGIFSSQRKISQVQ
1	G5EF88	1697	10003	0.664614	phospho	daf-15 {ECO:0000313|EMBL:CAA92448.2	G5EF88;S6F588;Q68TI8	[1702400.0, 3013600.0, 2384300.0]	6.37416	9.50897	3	101.05	8.48382e-13	2	S	NSMRRDKNSSTFGIFSSQRKISQVQMSGRMS
1	G5EF88	1698	10003	0.958382	phospho	daf-15 {ECO:0000313|EMBL:CAA92448.2	G5EF88;S6F588;Q68TI8	[399200.0, 3013600.0, 2384300.0]	6.28609	9.50897	3	146.2	1.12104e-44	2	S	SMRRDKNSSTFGIFSSQRKISQVQMSGRMSS
1	G5EF88	1703	10003	1	phospho	daf-15 {ECO:0000313|EMBL:CAA92448.2	G5EF88;S6F588;Q68TI8	[0.0, 105800000.0, 0.0]	7.54736	9.50897	1	97.297	1.46559e-17	2	S	KNSSTFGIFSSQRKISQVQMSGRMSSMSSAT
1	G5EF96	1199	10003	0.962935	phospho	unc-40 {ECO:0000313|EMBL:CCD62978.1	G5EF96	[0.0, 5924100.0, 20446000.0]	6.94399	9.32152	2	120.7	1.72514e-20	2	S	HHIQGQGTITRSYHQSSQSIEGRQRTPQVVY
1	G5EF96	1200	10003	0.689756	phospho	unc-40 {ECO:0000313|EMBL:CCD62978.1	G5EF96	[0.0, 0.0, 3367600.0]	6.0502	9.32152	1	61.265	0.000706274	2	S	HIQGQGTITRSYHQSSQSIEGRQRTPQVVYT
1	G5EF96	1202	10003	0.992758	phospho	unc-40 {ECO:0000313|EMBL:CCD62978.1	G5EF96	[0.0, 5924100.0, 20446000.0]	6.94399	9.32152	2	106.14	1.14294e-12	3	S	QGQGTITRSYHQSSQSIEGRQRTPQVVYTGT
1	G5EF96	1209	10003	0.999945	phospho	unc-40 {ECO:0000313|EMBL:CCD62978.1	G5EF96	[0.0, 5180500.0, 0.0]	6.23725	9.32152	1	70.41	0.0110908	2	T	RSYHQSSQSIEGRQRTPQVVYTGTGRHQPIQ
1	G5EF97	136	10003	1	phospho	sfa-1 {ECO:0000313|EMBL:CAB55136.2	G5EF97	[1912000000.0, 420840000.0, 297820000.0]	8.94294	10.8392	3	203.75	0	2	S	RRRSRSGGDRRRRERSPPSMVPNSPQRVKEP
1	G5EF97	139	10003	0.955183	phospho	sfa-1 {ECO:0000313|EMBL:CAB55136.2	G5EF97	[46073000.0, 0.0, 11455000.0]	7.28276	10.8392	2	70.889	1.59423e-06	2	S	SRSGGDRRRRERSPPSMVPNSPQRVKEPVIN
1	G5EF97	144	10003	1	phospho	sfa-1 {ECO:0000313|EMBL:CAB55136.2	G5EF97	[1719900032.0, 381700000.0, 297820000.0]	8.90298	10.8392	3	203.75	0	3	S	DRRRRERSPPSMVPNSPQRVKEPVINPIIRE
1	G5EF97	247	10003	1	phospho	sfa-1 {ECO:0000313|EMBL:CAB55136.2	G5EF97	[11226000.0, 78095000.0, 574339968.0]	8.34482	10.8392	3	303.54	0	3	S	KIRIADFGVAEGRERSPSPEPVYDANGKRIN
1	G5EF97	249	10003	1	phospho	sfa-1 {ECO:0000313|EMBL:CAB55136.2	G5EF97	[14829000.0, 78095000.0, 574339968.0]	8.34718	10.8392	3	303.54	0	3	S	RIADFGVAEGRERSPSPEPVYDANGKRINTR
1	G5EFB3	233	10003	0.574195	phospho	psa-3 {ECO:0000313|EMBL:CAL36514.1	G5EFB3;A0A0K3ASQ5;D5MNM8	[0.0, 0.0, 11045000.0]	6.56604	8.30295	1	95.57	1.81869e-06	2	S	SPEKSEEEKSQKPSSSPKSPSISD_______
1	G5EFB3	236	10003	0.994986	phospho	psa-3 {ECO:0000313|EMBL:CAL36514.1	G5EFB3;A0A0K3ASQ5;D5MNM8	[0.0, 0.0, 11045000.0]	6.56604	8.30295	1	95.57	1.81869e-06	2	S	KSEEEKSQKPSSSPKSPSISD__________
1	G5EFB5	13	10003	1	phospho	cpn-1 {ECO:0000313|EMBL:CAB02104.1	G5EFB5	[0.0, 1007800.0, 0.0]	5.52625	7.67855	1	70.563	2.21976e-20	2	S	___MSAFASSDRAEKSGIAIEAQQKIYEKYD
1	G5EFD1	299	10003	1	phospho	vab-10 {ECO:0000313|EMBL:CAN99698.1	G5EFD1	[69071000.0, 1472400.0, 127920000.0]	7.82056	9.77854	3	184.32	0	2	S	RGERERSRSGKRDDVSIHGSDATSARDAIIQ
1	G5EFD1	303	10003	0.998923	phospho	vab-10 {ECO:0000313|EMBL:CAN99698.1	G5EFD1	[0.0, 1472400.0, 79603000.0]	7.43177	9.77854	2	179.7	0	2	S	ERSRSGKRDDVSIHGSDATSARDAIIQWARR
1	G5EFD5	841	10003	0.999999	phospho	unc-71 {ECO:0000313|EMBL:CAA21545.1	G5EFD5	[17163000.0, 3785300.0, 5352300.0]	6.94284	8.96605	3	151.96	0	2	S	ERDSTSIRSRDSAGGSQQIVDRRNGAPVVVG
1	G5EFD5	904	10003	0.995262	phospho	unc-71 {ECO:0000313|EMBL:CAA21545.1	G5EFD5	[669100.0, 0.0, 2467200.0]	6.0193	8.96605	2	125.59	0	2	S	YPIRSFGSWRSSAPISPASSSGQITDVSTAT
1	G5EFD5	936	10003	0.999943	phospho	unc-71 {ECO:0000313|EMBL:CAA21545.1	G5EFD5	[0.0, 29953000.0, 0.0]	6.99932	8.96605	1	164.56	0	3	S	PIRINKIGKFIKTIQSDDESPSPFSDHQSFT
1	G5EFD5	974	10003	0.999966	phospho	unc-71 {ECO:0000313|EMBL:CAA21545.1	G5EFD5	[26796000.0, 11870000.0, 2552700.0]	7.13797	8.96605	3	82.55	0	3	S	RIEQMQFGGGGDEEISAVEADHDVGSNTESS
1	G5EFD5	984	10003	0.922679	phospho	unc-71 {ECO:0000313|EMBL:CAA21545.1	G5EFD5	[34942000.0, 4899600.0, 0.0]	7.12322	8.96605	2	113.36	0	3	S	GDEEISAVEADHDVGSNTESSRGCEEPMDPG
1	G5EFD5	1024	10003	0.978516	phospho	unc-71 {ECO:0000313|EMBL:CAA21545.1	G5EFD5	[13016000.0, 0.0, 0.0]	6.63736	8.96605	1	74.853	3.49154e-05	2	S	GASSSSTSNNYNFRQSPSIFSDPFKIEMTNS
1	G5EFD6	373	10003	0.872754	phospho	frm-1 {ECO:0000313|EMBL:CAB05004.2	G5EFD6	[0.0, 64408000.0, 0.0]	7.33182	8.11629	1	93.226	8.95575e-14	2	T	AMSQPIATAENQKIQTINITDSEIEQRQFER
1	G5EFD6	377	10003	0.999984	phospho	frm-1 {ECO:0000313|EMBL:CAB05004.2	G5EFD6	[0.0, 69130000.0, 68909000.0]	7.66288	8.11629	2	260.25	0	2	T	PIATAENQKIQTINITDSEIEQRQFERDKSN
1	G5EFD6	379	10003	1	phospho	frm-1 {ECO:0000313|EMBL:CAB05004.2	G5EFD6	[0.0, 1129100.0, 8500400.0]	6.50648	8.11629	2	100.02	4.16733e-37	2	S	ATAENQKIQTINITDSEIEQRQFERDKSNKK
1	G5EFF4	491	10003	0.537751	phospho	sem-4 {ECO:0000313|EMBL:CAA95798.1	G5EFF4	[10523000.0, 8715700.0, 0.0]	6.80705	9.01639	2	88.565	9.26706e-27	2	S	FNIANIISAQIKNDSSPNTDTSSVEEKITRD
1	G5EFF4	515	10003	0.999992	phospho	sem-4 {ECO:0000313|EMBL:CAA95798.1	G5EFF4	[15061000.0, 1898700.0, 0.0]	6.7523	9.01639	2	181.64	0	2	S	EEKITRDDPPKMASISPSNSSDSSSSVRQDI
1	G5EFF4	556	10003	0.694164	phospho	sem-4 {ECO:0000313|EMBL:CAA95798.1	G5EFF4	[0.0, 9536300.0, 0.0]	6.50226	9.01639	1	65.207	4.8156e-25	3	T	KKIEEPPIIEQQVSTTPNPKNENPIIAMQKM
1	G5EFF4	740	10003	0.999932	phospho	sem-4 {ECO:0000313|EMBL:CAA95798.1	G5EFF4	[1201800.0, 8839200.0, 0.0]	6.52466	9.01639	2	205.07	0	2	T	NNGSSAAPTPIASAATPPPS___________
1	G5EFG4	177	10003	0.886012	phospho	abcf-2 {ECO:0000313|EMBL:CAB04880.1	G5EFG4	[25893000.0, 0.0, 4652600.0]	7.00783	8.81202	2	151	0	3	S	DSVRKEIEHIAEQIASQTDEESQDKIMDVYE
1	G5EFG4	179	10003	0.924934	phospho	abcf-2 {ECO:0000313|EMBL:CAB04880.1	G5EFG4	[25893000.0, 5367000.0, 0.0]	7.01787	8.81202	2	132.83	0	3	T	VRKEIEHIAEQIASQTDEESQDKIMDVYERI
1	G5EFG5	582	10003	1	phospho	pms-2 {ECO:0000313|EMBL:CAA18355.1	G5EFG5	[22016000.0, 0.0, 0.0]	6.86562	8.03306	1	208.27	0	2	S	PKTDETDDNTEEAEVSAEKDVINEITTKINK
1	G5EFI6	497	10003	0.957982	phospho	ppfr-1 {ECO:0000313|EMBL:CAH10794.1	G5EFI6;G5ECH5;G5EFN0	[5670700.0, 18656000.0, 12866000.0]	7.09334	10.205	3	139.48	0	2	S	SPKSKEVEKIAATFSSPSKRSPISIHSAVSI
1	G5EFI6	644	10003	0.998872	phospho	ppfr-1 {ECO:0000313|EMBL:CAH10794.1	G5EFI6;G5ECH5;G5EFN0	[175200000.0, 0.0, 13411000.0]	7.79845	10.205	2	107.69	5.37029e-10	2	S	PKKKATHSSSSSPRKSPTRSPIISSRKKGII
1	G5EFI6	648	10003	0.998891	phospho	ppfr-1 {ECO:0000313|EMBL:CAH10794.1	G5EFI6;G5ECH5;G5EFN0	[147870000.0, 0.0, 2268900.0]	7.69937	10.205	2	100.68	4.42222e-06	2	S	ATHSSSSSPRKSPTRSPIISSRKKGIIFDFA
1	G5EFI6	734	10003	1	phospho	ppfr-1 {ECO:0000313|EMBL:CAH10794.1	G5EFI6;G5ECH5;G5EFN0	[6549400.0, 0.0, 0.0]	6.33908	10.205	1	191.41	0	2	S	TNDSDSDDEDNDFEKSFVADEDDGEQDDSPI
1	G5EFI6	809	10003	0.992568	phospho	ppfr-1 {ECO:0000313|EMBL:CAH10794.1	G5EFI6;G5ECH5;G5EFN0	[16440000.0, 0.0, 0.0]	6.73878	10.205	1	185.96	0	2	S	EDEIKPFGSSSSFTNSPTSNSYIESRFDVMK
1	G5EFI6	833	10003	0.992224	phospho	ppfr-1 {ECO:0000313|EMBL:CAH10794.1	G5EFI6;G5ECH5;G5EFN0	[8116200.0, 0.0, 2056500.0]	6.53031	10.205	2	113.13	0	2	S	SRFDVMKVNISPRARSVSFGTNGSPISTSPR
1	G5EFI6	835	10003	0.999583	phospho	ppfr-1 {ECO:0000313|EMBL:CAH10794.1	G5EFI6;G5ECH5;G5EFN0	[23697000.0, 27322000.0, 4824600.0]	7.26985	10.205	3	194.27	0	2	S	FDVMKVNISPRARSVSFGTNGSPISTSPRRK
1	G5EFI6	838	10003	0.629596	phospho	ppfr-1 {ECO:0000313|EMBL:CAH10794.1	G5EFI6;G5ECH5;G5EFN0	[0.0, 0.0, 1486700.0]	5.6951	10.205	1	43.208	1.63088e-06	2	T	MKVNISPRARSVSFGTNGSPISTSPRRKANS
1	G5EFI6	841	10003	0.999976	phospho	ppfr-1 {ECO:0000313|EMBL:CAH10794.1	G5EFI6;G5ECH5;G5EFN0	[141520000.0, 39906000.0, 70824000.0]	7.92471	10.205	3	253.36	0	2	S	NISPRARSVSFGTNGSPISTSPRRKANSTSE
1	G5EFI6	846	10003	0.997252	phospho	ppfr-1 {ECO:0000313|EMBL:CAH10794.1	G5EFI6;G5ECH5;G5EFN0	[176040000.0, 17687000.0, 66212000.0]	7.93775	10.205	3	253.36	0	2	S	ARSVSFGTNGSPISTSPRRKANSTSEPSPPN
1	G5EFI6	853	10003	0.998788	phospho	ppfr-1 {ECO:0000313|EMBL:CAH10794.1	G5EFI6;G5ECH5;G5EFN0	[13577000.0, 10103000.0, 6814500.0]	7.0071	10.205	3	185.23	0	2	S	TNGSPISTSPRRKANSTSEPSPPNTGNIKSD
1	G5EFI6	854	10003	0.679809	phospho	ppfr-1 {ECO:0000313|EMBL:CAH10794.1	G5EFI6;G5ECH5;G5EFN0	[1658600.0, 4952600.0, 1656900.0]	6.44028	10.205	3	92.39	0	2	T	NGSPISTSPRRKANSTSEPSPPNTGNIKSDD
1	G5EFI6	855	10003	0.705158	phospho	ppfr-1 {ECO:0000313|EMBL:CAH10794.1	G5EFI6;G5ECH5;G5EFN0	[5118500.0, 0.0, 0.0]	6.23202	10.205	1	84.208	2.55821e-22	2	S	GSPISTSPRRKANSTSEPSPPNTGNIKSDDS
1	G5EFI6	858	10003	0.999988	phospho	ppfr-1 {ECO:0000313|EMBL:CAH10794.1	G5EFI6;G5ECH5;G5EFN0	[77984000.0, 32170000.0, 9575900.0]	7.60108	10.205	3	188.09	0	2	S	ISTSPRRKANSTSEPSPPNTGNIKSDDSIVM
1	G5EFI6	1265	10003	0.999999	phospho	ppfr-1 {ECO:0000313|EMBL:CAH10794.1	G5EFI6;G5ECH5;G5EFN0	[40155000.0, 28671000.0, 22423000.0]	7.48311	10.205	3	262.59	0	2	S	RKTIIAARAQERRGQSPISSPASEPSAIRRD
1	G5EFI6	1268	10003	0.847968	phospho	ppfr-1 {ECO:0000313|EMBL:CAH10794.1	G5EFI6;G5ECH5;G5EFN0	[74643000.0, 0.0, 19587000.0]	7.49707	10.205	2	116.74	0	3	S	IIAARAQERRGQSPISSPASEPSAIRRDINI
1	G5EFI6	1269	10003	0.95096	phospho	ppfr-1 {ECO:0000313|EMBL:CAH10794.1	G5EFI6;G5ECH5;G5EFN0	[27108000.0, 0.0, 11099000.0]	7.10502	10.205	2	262.59	0	2	S	IAARAQERRGQSPISSPASEPSAIRRDINIV
1	G5EFJ0	1014	10003	0.958056	phospho	klp-12 {ECO:0000313|EMBL:CAN86600.1	G5EFJ0;G5EGS3;B3GWD7	[548510.0, 7985200.0, 8573700.0]	6.75606	9.4316	3	88.561	1.2635e-05	2	S	EQIEQQSSIKEQIITSIIEDKNIVDEIEGFV
1	G5EFJ0	1040	10003	0.998841	phospho	klp-12 {ECO:0000313|EMBL:CAN86600.1	G5EFJ0;G5EGS3;B3GWD7	[45037000.0, 17792000.0, 29876000.0]	7.48998	9.4316	3	127.18	3.08999e-21	2	S	IEGFVPSDIRKSRTSSQSSIIRSGSPSVVED
1	G5EFJ0	1042	10003	0.501717	phospho	klp-12 {ECO:0000313|EMBL:CAN86600.1	G5EFJ0;G5EGS3;B3GWD7	[0.0, 0.0, 6790100.0]	6.35475	9.4316	1	63.091	0.00197548	2	S	GFVPSDIRKSRTSSQSSIIRSGSPSVVEDAH
1	G5EFJ0	1043	10003	0.966915	phospho	klp-12 {ECO:0000313|EMBL:CAN86600.1	G5EFJ0;G5EGS3;B3GWD7	[29739000.0, 12963000.0, 25144000.0]	7.3544	9.4316	3	127.18	3.08999e-21	2	S	FVPSDIRKSRTSSQSSIIRSGSPSVVEDAHT
1	G5EFJ0	1047	10003	0.57436	phospho	klp-12 {ECO:0000313|EMBL:CAN86600.1	G5EFJ0;G5EGS3;B3GWD7	[11631000.0, 1702500.0, 0.0]	6.64782	9.4316	2	116.86	0	3	S	DIRKSRTSSQSSIIRSGSPSVVEDAHTIQNY
1	G5EFJ0	1049	10003	0.973565	phospho	klp-12 {ECO:0000313|EMBL:CAN86600.1	G5EFJ0;G5EGS3;B3GWD7	[12047000.0, 0.0, 6083500.0]	6.78129	9.4316	2	181.4	0	2	S	RKSRTSSQSSIIRSGSPSVVEDAHTIQNYKV
1	G5EFJ0	1132	10003	0.744019	phospho	klp-12 {ECO:0000313|EMBL:CAN86600.1	G5EFJ0;G5EGS3;B3GWD7	[4105200.0, 0.0, 0.0]	6.13621	9.4316	1	112.74	0	3	S	STSPASTSFANSTSQSPSFSRNTRFRSTVGG
1	G5EFK2	618	10003	0.629305	phospho	rict-1 {ECO:0000313|EMBL:CAB04220.3	G5EFK2;G5EFN2;G5ED67	[0.0, 0.0, 18831000.0]	6.79775	9.6082	1	154.46	0	3	T	SDSSFRSGGSFFKRNTSPDVYEEESPGEFSE
1	G5EFK2	619	10003	0.961631	phospho	rict-1 {ECO:0000313|EMBL:CAB04220.3	G5EFK2;G5EFN2;G5ED67	[4453900.0, 6915700.0, 0.0]	6.57862	9.6082	2	175.23	0	2	S	DSSFRSGGSFFKRNTSPDVYEEESPGEFSET
1	G5EFK2	1169	10003	1	phospho	rict-1 {ECO:0000313|EMBL:CAB04220.3	G5EFK2;G5EFN2;G5ED67	[0.0, 0.0, 5865800.0]	6.29121	9.6082	1	128.6	0.00781063	3	S	STCSSWRPARKITIQSHRNSSMVDSQNNVKQ
1	G5EFK2	1189	10003	0.998431	phospho	rict-1 {ECO:0000313|EMBL:CAB04220.3	G5EFK2;G5EFN2;G5ED67	[0.0, 0.0, 10652000.0]	6.55031	9.6082	1	105.65	3.53747e-07	2	S	SMVDSQNNVKQSRAKSESAIVRRGHSKGRSR
1	G5EFK2	1207	10003	0.999609	phospho	rict-1 {ECO:0000313|EMBL:CAB04220.3	G5EFK2;G5EFN2;G5ED67	[269660000.0, 150280000.0, 0.0]	8.14607	9.6082	2	176.01	0	2	S	AIVRRGHSKGRSRSQSTGDIHEVIAKRESRI
1	G5EFK2	1220	10003	0.999958	phospho	rict-1 {ECO:0000313|EMBL:CAB04220.3	G5EFK2;G5EFN2;G5ED67	[4523200.0, 0.0, 2111100.0]	6.34467	9.6082	2	80.746	0.000262848	2	S	SQSTGDIHEVIAKRESRIDSFFNQRIWNSEK
1	G5EFK2	1224	10003	1	phospho	rict-1 {ECO:0000313|EMBL:CAB04220.3	G5EFK2;G5EFN2;G5ED67	[0.0, 0.0, 2009400.0]	5.82595	9.6082	1	41.704	0.0789992	2	S	GDIHEVIAKRESRIDSFFNQRIWNSEKYIYK
1	G5EFK2	1304	10003	0.900152	phospho	rict-1 {ECO:0000313|EMBL:CAB04220.3	G5EFK2;G5EFN2;G5ED67	[0.0, 0.0, 4137000.0]	6.13956	9.6082	1	153.56	1.24756e-21	2	T	SAATSRISTDRRRANTTNSIFDEEEAPKTRS
1	G5EFK2	1305	10003	0.661579	phospho	rict-1 {ECO:0000313|EMBL:CAB04220.3	G5EFK2;G5EFN2;G5ED67	[0.0, 0.0, 4137000.0]	6.13956	9.6082	1	87.411	1.15886e-17	2	T	AATSRISTDRRRANTTNSIFDEEEAPKTRSS
1	G5EFK2	1307	10003	0.998553	phospho	rict-1 {ECO:0000313|EMBL:CAB04220.3	G5EFK2;G5EFN2;G5ED67	[6893400.0, 22186000.0, 1064400.0]	7.00208	9.6082	3	181.4	0	2	S	TSRISTDRRRANTTNSIFDEEEAPKTRSSTV
1	G5EFK5	455	10003	1	phospho	ufd-3 {ECO:0000313|EMBL:CAA88206.1	G5EFK5;G5EES6	[14858000.0, 3821500.0, 0.0]	6.79424	8.51604	2	111.77	0	2	S	GKGEPDKQMPFNVNESPQFAAQRFVERHQIP
1	G5EFL5	303	10003	1	phospho	alp-1 {ECO:0000313|EMBL:CAA90991.1	G5EFL5;G5EFG1;G5EC72	[15167000.0, 13580000.0, 15423000.0]	7.16801	10.2991	3	127.07	0	2	S	VKSSPTAAQPVHIQDSPRAAYHPQVNTARPV
1	G5EFL5	319	10003	0.991478	phospho	alp-1 {ECO:0000313|EMBL:CAA90991.1	G5EFL5;G5EFG1;G5EC72	[0.0, 6767200.0, 72580000.0]	7.42241	10.2991	2	108.99	0	3	S	PRAAYHPQVNTARPVSVSPAPSAGSKTVTTH
1	G5EFL5	321	10003	0.998836	phospho	alp-1 {ECO:0000313|EMBL:CAA90991.1	G5EFL5;G5EFG1;G5EC72	[13828000.0, 4927500.0, 81466000.0]	7.52384	10.2991	3	108.99	0	3	S	AAYHPQVNTARPVSVSPAPSAGSKTVTTHYH
1	G5EFL5	345	10003	1	phospho	alp-1 {ECO:0000313|EMBL:CAA90991.1	G5EFL5;G5EFG1;G5EC72	[3218500.0, 10072000.0, 7558200.0]	6.84196	10.2991	3	135.21	1.56706e-16	2	S	TVTTHYHTPKTQGIISPGQRGVPTAAFGADI
1	G5EFL5	383	10003	0.84619	phospho	alp-1 {ECO:0000313|EMBL:CAA90991.1	G5EFL5;G5EFG1;G5EC72	[0.0, 115820000.0, 0.0]	7.58666	10.2991	1	104.2	0	3	S	GGVGPGGTHYDSNRISPAPSQYSTQSRNQSQ
1	G5EFL5	633	10003	0.657534	phospho	alp-1 {ECO:0000313|EMBL:CAA90991.1	G5EFL5;G5EFG1;G5EC72	[13646000.0, 0.0, 0.0]	6.65788	10.2991	1	43.103	3.51566e-16	3	T	IPSYASQPIGISKTSTPQPFRPGSQVERPHY
1	G5EFL5	641	10003	0.963966	phospho	alp-1 {ECO:0000313|EMBL:CAA90991.1	G5EFL5;G5EFG1;G5EC72	[13646000.0, 0.0, 0.0]	6.65788	10.2991	1	46.412	3.24068e-19	4	S	IGISKTSTPQPFRPGSQVERPHYSSVGIKDV
1	G5EFL5	665	10003	1	phospho	alp-1 {ECO:0000313|EMBL:CAA90991.1	G5EFL5;G5EFG1;G5EC72	[79294000.0, 0.0, 9598900.0]	7.47175	10.2991	2	129.5	0	4	S	SVGIKDVHAPVPIPRSPQHSPQPVQSYIVRS
1	G5EFL5	669	10003	1	phospho	alp-1 {ECO:0000313|EMBL:CAA90991.1	G5EFL5;G5EFG1;G5EC72	[79294000.0, 0.0, 9598900.0]	7.47175	10.2991	2	129.5	0	4	S	KDVHAPVPIPRSPQHSPQPVQSYIVRSSDAN
1	G5EFL5	722	10003	0.859353	phospho	alp-1 {ECO:0000313|EMBL:CAA90991.1	G5EFL5;G5EFG1;G5EC72	[0.0, 8270200.0, 5912300.0]	6.67463	10.2991	2	106.28	0	3	S	QFIQQPHPDTIDSSTSPIPTIRINRHTKPEP
1	G5EFL5	754	10003	0.779854	phospho	alp-1 {ECO:0000313|EMBL:CAA90991.1	G5EFL5;G5EFG1;G5EC72	[0.0, 9729600.0, 0.0]	6.51097	10.2991	1	84.152	0	3	S	TPISVPTVSINDIATSPIKITEPSRPWRASV
1	G5EFL5	775	10003	0.954308	phospho	alp-1 {ECO:0000313|EMBL:CAA90991.1	G5EFL5;G5EFG1;G5EC72	[20956000.0, 41442000.0, 220890.0]	7.31958	10.2991	3	117.08	3.20048e-19	2	S	EPSRPWRASVSNSATSPIKIHESRVQPVDES
1	G5EFL5	814	10003	0.994997	phospho	alp-1 {ECO:0000313|EMBL:CAA90991.1	G5EFL5;G5EFG1;G5EC72	[40687000.0, 113360000.0, 17419000.0]	7.75706	10.2991	3	143.97	0	2	S	KAQIETSTIKIHEPSSPPPSVHKFGAVNTRA
1	G5EFL5	853	10003	0.991667	phospho	alp-1 {ECO:0000313|EMBL:CAA90991.1	G5EFL5;G5EFG1;G5EC72	[27687000.0, 36513000.0, 18978000.0]	7.44289	10.2991	3	114.01	0	3	S	QTPRIAVKIHEPTGPSPTPPSTPSHPIKRDP
1	G5EFL5	855	10003	0.998818	phospho	alp-1 {ECO:0000313|EMBL:CAA90991.1	G5EFL5;G5EFG1;G5EC72	[0.0, 36513000.0, 18978000.0]	7.2671	10.2991	2	114.01	0	3	T	PRIAVKIHEPTGPSPTPPSTPSHPIKRDPKH
1	G5EFM0	235	10003	1	phospho	mdf-1 {ECO:0000313|EMBL:CAA94745.2	G5EFM0	[117210000.0, 71805000.0, 691790016.0]	8.46776	9.32944	3	169.37	0	3	S	IIEYEGVSFATRRPPSPETEREIARADQSAA
1	G5EFM4	2221	10003	0.999999	phospho	vab-10 {ECO:0000313|EMBL:CAD90187.2	G5EFM4;G5EDD3;G5ECG5	[0.0, 33286000.0, 0.0]	7.04514	9.15566	1	142.41	0	3	S	EEIMKKMDRINRKWHSIESGIDENAGRVEEA
1	G5EFM4	2770	10003	0.997101	phospho	vab-10 {ECO:0000313|EMBL:CAD90187.2	G5EFM4;G5EDD3;G5ECG5	[7599500.0, 1590300.0, 4950400.0]	6.67333	9.15566	3	79.346	0.000198208	2	T	AARAGKRIAQREKKITETEDEIDKIHADADQ
1	G5EFM4	4897	10003	0.992631	phospho	vab-10 {ECO:0000313|EMBL:CAD90187.2	G5EFM4;G5EDD3;G5ECG5	[6268200.0, 0.0, 0.0]	6.32002	9.15566	1	45.885	0.000389937	2	S	AGRISRVGSVSNSKNSIVDSSTPSRPESRAS
1	G5EFM4	4905	10003	0.990673	phospho	vab-10 {ECO:0000313|EMBL:CAD90187.2	G5EFM4;G5EDD3;G5ECG5	[14677000.0, 10319000.0, 7699300.0]	7.03736	9.15566	3	157.54	0	2	S	SVSNSKNSIVDSSTPSRPESRASSDAGDRQT
1	G5EFM4	4909	10003	0.999255	phospho	vab-10 {ECO:0000313|EMBL:CAD90187.2	G5EFM4;G5EDD3;G5ECG5	[3824400.0, 1714600.0, 7699300.0]	6.64471	9.15566	3	78.78	3.61223e-13	2	S	SKNSIVDSSTPSRPESRASSDAGDRQTRIPS
1	G5EFM4	4924	10003	0.999966	phospho	vab-10 {ECO:0000313|EMBL:CAD90187.2	G5EFM4;G5EDD3;G5ECG5	[0.0, 0.0, 3017100.0]	6.00247	9.15566	1	66.056	0.00907501	2	S	SRASSDAGDRQTRIPSIRARKGQRYIPQGPS
1	G5EFM4	4942	10003	0.593226	phospho	vab-10 {ECO:0000313|EMBL:CAD90187.2	G5EFM4;G5EDD3;G5ECG5	[0.0, 0.0, 4268400.0]	6.15314	9.15566	1	45.54	0.00078508	2	S	ARKGQRYIPQGPSSSSSK_____________
1	G5EFM4	4943	10003	0.839506	phospho	vab-10 {ECO:0000313|EMBL:CAD90187.2	G5EFM4;G5EDD3;G5ECG5	[0.0, 0.0, 4268400.0]	6.15314	9.15566	1	65.374	0.000173538	2	S	RKGQRYIPQGPSSSSSK______________
1	G5EFM7	403	10003	1	phospho	CELE_F18C12.3 {ECO:0000313|EMBL:CAA99833.1}; F18C12.3	G5EFM7	[0.0, 125480000.0, 62239000.0]	7.79639	9.62434	2	368.19	0	2	S	IVKKVEEKKVEENEVSDDESDQKTIVMKVDI
1	G5EFM7	445	10003	1	phospho	CELE_F18C12.3 {ECO:0000313|EMBL:CAA99833.1}; F18C12.3	G5EFM7	[0.0, 22524000.0, 42527000.0]	7.33613	9.62434	2	147.17	0	3	S	FSTTAPKSAKIVAPVSEDENDDDESSSFFIP
1	G5EFP2	326	10003	0.998444	phospho	CELE_ZK1321.4 {ECO:0000313|EMBL:CAA88478.2}; ZK1321.4	G5EFP2;G5EDL9	[3844600.0, 25154000.0, 11819000.0]	7.13373	9.10739	3	108.53	0.000181575	2	S	YGAQCGISPSKVFYHSPSGRSRNEISPGAAV
1	G5EFP2	404	10003	0.952321	phospho	CELE_ZK1321.4 {ECO:0000313|EMBL:CAA88478.2}; ZK1321.4	G5EFP2;G5EDL9	[1874800.0, 13502000.0, 583110.0]	6.72591	9.10739	3	78.324	0.000596042	2	S	KIIEEEARGRFQRGKSPSSQSSCFKRISHAV
1	G5EFP4	655	10003	0.57051	phospho	sym-1 {ECO:0000313|EMBL:CAB01865.1	G5EFP4	[0.0, 0.0, 23114000.0]	6.88675	10.5063	1	207.72	0	2	T	RMFASNIPWMAPRTKTDSVEEEFSKDDEVET
1	G5EFP4	657	10003	0.999999	phospho	sym-1 {ECO:0000313|EMBL:CAB01865.1	G5EFP4	[1912999936.0, 819169984.0, 415070016.0]	9.02081	10.5063	3	327.26	0	2	S	FASNIPWMAPRTKTDSVEEEFSKDDEVETVE
1	G5EFT5	309	10003	0.999998	phospho	hsf-1 {ECO:0000313|EMBL:CAA22146.1	G5EFT5	[3224400.0, 0.0, 0.0]	6.03133	9.9149	1	68.536	0.000909279	2	S	ANGTAGPNSKRARMNSEEGPYKDVCDIIESI
1	G5EFT5	354	10003	1	phospho	hsf-1 {ECO:0000313|EMBL:CAA22146.1	G5EFT5	[13692000.0, 12807000.0, 4328800.0]	7.01182	9.9149	3	262.7	0	3	S	NEGPIISEVTDEFGNSPVGRGSAQDIFGDTF
1	G5EFT5	441	10003	0.986265	phospho	hsf-1 {ECO:0000313|EMBL:CAA22146.1	G5EFT5	[25130000.0, 0.0, 0.0]	6.92307	9.9149	1	68.287	0	3	S	IHRGISAIKRDYQGASPASGGPSTSSSAPSG
1	G5EFT5	545	10003	0.91042	phospho	hsf-1 {ECO:0000313|EMBL:CAA22146.1	G5EFT5	[81060000.0, 0.0, 0.0]	7.43169	9.9149	1	108.41	0	3	S	TSTSSTNADPHQNIYSPTIGISPSFDRQISQ
1	G5EFT5	551	10003	0.899642	phospho	hsf-1 {ECO:0000313|EMBL:CAA22146.1	G5EFT5	[403640000.0, 0.0, 0.0]	8.12887	9.9149	1	108.41	0	4	S	NADPHQNIYSPTIGISPSFDRQISQEIQEYF
1	G5EFU0-2	114	10003	0.999676	phospho	pak-2	G5EFU0-2;G5EFU0	[0.0, 0.0, 14644000.0]	6.68854	7.8887	1	204.71	0	2	S	PSVARSNSIRISATASPVVNVSSARHSFRPT
1	G5EFV2	405	10003	1	phospho	CELE_ZK524.4 {ECO:0000313|EMBL:CAA98148.1}; ZK524.4	G5EFV2	[1107100.0, 0.0, 5761600.0]	6.35975	9.31096	2	101.2	2.27898e-12	2	S	SNSWRARPCSIIKEESEEEISSYIRSASRQS
1	G5EFV2	449	10003	1	phospho	CELE_ZK524.4 {ECO:0000313|EMBL:CAA98148.1}; ZK524.4	G5EFV2	[21641000.0, 7576900.0, 0.0]	6.98853	9.31096	2	95.183	4.95397e-05	2	S	RSASRCCSAQISRQNSEEAMSIKSIDSDSMR
1	G5EFV2	562	10003	0.989798	phospho	CELE_ZK524.4 {ECO:0000313|EMBL:CAA98148.1}; ZK524.4	G5EFV2	[3875500.0, 0.0, 0.0]	6.11121	9.31096	1	73.688	2.88099e-10	2	S	QIIRSASAKRIIRRNSSPSVSMFSGITRDRV
1	G5EFV2	563	10003	0.989224	phospho	CELE_ZK524.4 {ECO:0000313|EMBL:CAA98148.1}; ZK524.4	G5EFV2	[16186000.0, 7288500.0, 1238600.0]	6.91581	9.31096	3	91.317	1.18058e-14	2	S	IIRSASAKRIIRRNSSPSVSMFSGITRDRVS
1	G5EFV2	578	10003	1	phospho	CELE_ZK524.4 {ECO:0000313|EMBL:CAA98148.1}; ZK524.4	G5EFV2	[0.0, 827070.0, 916670.0]	5.76436	9.31096	2	140.88	0	3	S	SPSVSMFSGITRDRVSPQAVQEIIDINRIGG
1	G5EFV2	693	10003	0.996851	phospho	CELE_ZK524.4 {ECO:0000313|EMBL:CAA98148.1}; ZK524.4	G5EFV2	[60266000.0, 13880000.0, 8965000.0]	7.44254	9.31096	3	187.63	0	2	S	TIDDRGGRANRYRSASTGIVHIPSRHHSVHA
1	G5EFV2	945	10003	0.883253	phospho	CELE_ZK524.4 {ECO:0000313|EMBL:CAA98148.1}; ZK524.4	G5EFV2	[5445000.0, 0.0, 0.0]	6.25888	9.31096	1	66.977	3.86986e-05	2	S	IHEKTPWIRCIRRTASSQDIIRESDEKATSE
1	G5EFV5	157	10003	1	phospho	cdk-7 {ECO:0000312|WormBase:Y39G10AL.3}	G5EFV5	[416870016.0, 312560000.0, 85855000.0]	8.43419	9.67064	3	161.47	0	3	S	GRVKITDFGIARFFGSPNRNYTHQVVTRWYR
1	G5EFV5	163	10003	1	phospho	cdk-7 {ECO:0000312|WormBase:Y39G10AL.3}	G5EFV5	[262940000.0, 312560000.0, 0.0]	8.28292	9.67064	2	161.47	0	3	T	DFGIARFFGSPNRNYTHQVVTRWYRAPEIIF
1	G5EFW0	226	10003	0.999092	phospho	tgn-38 {ECO:0000313|EMBL:CAM82780.1	G5EFW0	[6783500.0, 0.0, 0.0]	6.35433	9.21159	1	45.579	1.058e-08	4	S	GNPAPGVPVAEKKKDSADEEQTIEAGPVARP
1	G5EFW0	247	10003	0.997354	phospho	tgn-38 {ECO:0000313|EMBL:CAM82780.1	G5EFW0	[25903000.0, 1937200.0, 0.0]	6.96755	9.21159	2	165.49	0	2	S	TIEAGPVARPHRHDSSNEFQSFPRIRGAEED
1	G5EFW3	1035	10003	1	phospho	sma-1 {ECO:0000313|EMBL:CAB00130.3ECO:0000313|WormBase:R31.1a}	G5EFW3;G5EC35;G5EG97	[0.0, 5303000.0, 0.0]	6.2474	9.79669	1	57.885	0.0206101	2	S	YREIKRIADVRRRIISDNIKIIRFYRECDEF
1	G5EFW3	2329	10003	0.819715	phospho	sma-1 {ECO:0000313|EMBL:CAB00130.3ECO:0000313|WormBase:R31.1a}	G5EFW3;G5EC35;G5EG97	[5174100.0, 0.0, 2520000.0]	6.40904	9.79669	2	123.63	1.36066e-42	2	S	WIDEKTNGVRKAQDISSESISIDEKMKRIQT
1	G5EFW3	2334	10003	0.991655	phospho	sma-1 {ECO:0000313|EMBL:CAB00130.3ECO:0000313|WormBase:R31.1a}	G5EFW3;G5EC35;G5EG97	[4748100.0, 0.0, 0.0]	6.1994	9.79669	1	119.8	3.93269e-38	2	S	TNGVRKAQDISSESISIDEKMKRIQTHQAIE
1	G5EFW3	3691	10003	0.999998	phospho	sma-1 {ECO:0000313|EMBL:CAB00130.3ECO:0000313|WormBase:R31.1a}	G5EFW3;G5EC35;G5EG97	[248530000.0, 0.0, 56351000.0]	8.00701	9.79669	2	119.35	0	3	T	GNIIANRRQERERRKTQEISIIRPSPSGEEF
1	G5EFW3	3700	10003	0.913632	phospho	sma-1 {ECO:0000313|EMBL:CAB00130.3ECO:0000313|WormBase:R31.1a}	G5EFW3;G5EC35;G5EG97	[10026000.0, 0.0, 12886000.0]	6.88294	9.79669	2	86.955	0	3	S	ERERRKTQEISIIRPSPSGEEFSTHTMPRKE
1	G5EFW3	3757	10003	0.999836	phospho	sma-1 {ECO:0000313|EMBL:CAB00130.3ECO:0000313|WormBase:R31.1a}	G5EFW3;G5EC35;G5EG97	[51549000.0, 30012000.0, 26296000.0]	7.55573	9.79669	3	117.81	0.00684205	2	S	TVAPIQSGVEMTKTPSFNTRRTQSIRKGSRW
1	G5EFW3	3930	10003	0.74076	phospho	sma-1 {ECO:0000313|EMBL:CAB00130.3ECO:0000313|WormBase:R31.1a}	G5EFW3;G5EC35;G5EG97	[5578000.0, 0.0, 0.0]	6.26936	9.79669	1	85.849	0	3	S	RNIGGHDVANRMSHASSVFTTSDDIEQHEID
1	G5EFW3	3931	10003	0.649939	phospho	sma-1 {ECO:0000313|EMBL:CAB00130.3ECO:0000313|WormBase:R31.1a}	G5EFW3;G5EC35;G5EG97	[3175000.0, 0.0, 0.0]	6.02462	9.79669	1	76.492	0	5	S	NIGGHDVANRMSHASSVFTTSDDIEQHEIDY
1	G5EFW3	4129	10003	0.789237	phospho	sma-1 {ECO:0000313|EMBL:CAB00130.3ECO:0000313|WormBase:R31.1a}	G5EFW3;G5EC35;G5EG97	[15466000.0, 5721000.0, 1995500.0]	6.88804	9.79669	3	138.66	0	2	S	NQQNQPMNTPDGRSTSASVVSTPSNYDDSDS
1	G5EFW3	4137	10003	0.999646	phospho	sma-1 {ECO:0000313|EMBL:CAB00130.3ECO:0000313|WormBase:R31.1a}	G5EFW3;G5EC35;G5EG97	[0.0, 0.0, 6949200.0]	6.36481	9.79669	1	111.65	0	2	S	TPDGRSTSASVVSTPSNYDDSDSIKSSSKRK
1	G5EFW3	4142	10003	0.666074	phospho	sma-1 {ECO:0000313|EMBL:CAB00130.3ECO:0000313|WormBase:R31.1a}	G5EFW3;G5EC35;G5EG97	[185350000.0, 27393000.0, 46054000.0]	7.93584	9.79669	3	74.819	3.63975e-30	2	S	STSASVVSTPSNYDDSDSIKSSSKRKGFGSI
1	G5EFW3	4144	10003	0.895436	phospho	sma-1 {ECO:0000313|EMBL:CAB00130.3ECO:0000313|WormBase:R31.1a}	G5EFW3;G5EC35;G5EG97	[0.0, 0.0, 3449800.0]	6.06067	9.79669	1	183.85	0	2	S	SASVVSTPSNYDDSDSIKSSSKRKGFGSIFK
1	G5EFW3	4156	10003	1	phospho	sma-1 {ECO:0000313|EMBL:CAB00130.3ECO:0000313|WormBase:R31.1a}	G5EFW3;G5EC35;G5EG97	[3700900.0, 3817000.0, 8504600.0]	6.72761	9.79669	3	83.948	0.0186626	2	S	DSDSIKSSSKRKGFGSIFKRGSKHSK_____
1	G5EFX8	297	10003	1	phospho	ntl-3 {ECO:0000313|EMBL:CAB60507.2	G5EFX8;Q0PDJ7	[167770000.0, 319609984.0, 189580000.0]	8.35344	10.7396	3	236.66	0	3	S	VSGSRHTSGENGQPPSPAGRRIVPISMPSPH
1	G5EFX8	307	10003	0.753477	phospho	ntl-3 {ECO:0000313|EMBL:CAB60507.2	G5EFX8;Q0PDJ7	[14221000.0, 32402000.0, 0.0]	7.19148	10.7396	2	53.603	2.96591e-08	3	S	NGQPPSPAGRRIVPISMPSPHAVTPEIKRIA
1	G5EFX8	310	10003	0.999697	phospho	ntl-3 {ECO:0000313|EMBL:CAB60507.2	G5EFX8;Q0PDJ7	[195650000.0, 62174000.0, 23229000.0]	7.97167	10.7396	3	130.81	0	2	S	PPSPAGRRIVPISMPSPHAVTPEIKRIASKD
1	G5EFX8	315	10003	1	phospho	ntl-3 {ECO:0000313|EMBL:CAB60507.2	G5EFX8;Q0PDJ7	[195390000.0, 35364000.0, 15988000.0]	7.91512	10.7396	3	130.81	0	3	T	GRRIVPISMPSPHAVTPEIKRIASKDSNVDR
1	G5EFX8	333	10003	0.99001	phospho	ntl-3 {ECO:0000313|EMBL:CAB60507.2	G5EFX8;Q0PDJ7	[8007000.0, 159300000.0, 7908000.0]	7.76645	10.7396	3	139.27	0	3	T	IKRIASKDSNVDRPRTPPVTPASAAPPPPGI
1	G5EFX8	337	10003	0.994313	phospho	ntl-3 {ECO:0000313|EMBL:CAB60507.2	G5EFX8;Q0PDJ7	[4422200.0, 66955000.0, 5159800.0]	7.40675	10.7396	3	127.98	0	3	T	ASKDSNVDRPRTPPVTPASAAPPPPGIPYNS
1	G5EFX8	369	10003	0.614477	phospho	ntl-3 {ECO:0000313|EMBL:CAB60507.2	G5EFX8;Q0PDJ7	[0.0, 0.0, 26873000.0]	6.95219	10.7396	1	89.455	0	3	S	AAGRSTTTPVPSTPISANSPAPSIAQAAPIA
1	G5EFY6	431	10003	0.92511	phospho	sec-31 {ECO:0000313|EMBL:CAB07274.1	G5EFY6	[0.0, 11165000.0, 2945200.0]	6.67241	9.03924	2	126.4	0	3	S	RNIGWYIHERAYAPSSDTSEEADITRKVWII
1	G5EFY6	483	10003	0.999657	phospho	sec-31 {ECO:0000313|EMBL:CAB07274.1	G5EFY6	[1376900.0, 1775700.0, 0.0]	6.02155	9.03924	2	137.9	0	2	S	SQDEEFSEKNAASAVSNPNIQPTAIPDRSAR
1	G5EFY6	501	10003	0.748416	phospho	sec-31 {ECO:0000313|EMBL:CAB07274.1	G5EFY6	[0.0, 1695100.0, 0.0]	5.75207	9.03924	1	129.32	0	2	S	NIQPTAIPDRSARSTSVVSGADTDIDIPEVT
1	G5EFY6	964	10003	0.999537	phospho	sec-31 {ECO:0000313|EMBL:CAB07274.1	G5EFY6	[3705300.0, 0.0, 0.0]	6.0917	9.03924	1	78.736	6.86636e-44	2	S	SSAFPSPNSYQQRPASAASVVAPAPIQISPE
1	G5EFY6	1028	10003	0.948965	phospho	sec-31 {ECO:0000313|EMBL:CAB07274.1	G5EFY6	[2998400.0, 0.0, 1690900.0]	6.19399	9.03924	2	55.724	0.0137544	2	S	RIQAEISPRIAANRISPESKQHITHMAYFVS
1	G5EG17	8	10003	1	phospho	smc-6 {ECO:0000313|EMBL:CAA91339.2	G5EG17	[6088700.0, 19404000.0, 1220900.0]	6.94961	8.25883	3	152.9	0	3	S	________MGKRDIPSPNENIAPRTIGMRDV
1	G5EG21	164	10003	0.991509	phospho	dyf-5 {ECO:0000313|EMBL:CAB06021.2	G5EG21;B3WFY8	[15803000.0, 8865500.0, 0.0]	6.91502	8.20776	2	94.339	3.0442e-05	2	T	ADFGIAREIRSKPPYTDYVSTRWYRAPEIII
1	G5EG21	166	10003	0.908791	phospho	dyf-5 {ECO:0000313|EMBL:CAB06021.2	G5EG21;B3WFY8	[15803000.0, 8865500.0, 9293400.0]	7.05387	8.20776	3	94.339	3.0442e-05	2	Y	FGIAREIRSKPPYTDYVSTRWYRAPEIIIRS
1	G5EG38	5	10003	0.999765	phospho	emb-27 {ECO:0000312|WormBase:F10B5.6}	G5EG38	[3370700.0, 0.0, 24732000.0]	6.97163	9.14394	2	104.82	0.000599651	2	S	___________MSAISPDTKSFAIPTIADEG
1	G5EG53	386	10003	0.984185	phospho	unc-34 {ECO:0000313|EMBL:CCD72444.1	G5EG53;A0A0K3AYC9;A0A0K3AW41;H2L0C7	[0.0, 5588600.0, 0.0]	6.27018	9.27116	1	92.444	0	3	S	ATKPMDSPKTHRKIPSASSIFSQEDSSSSSS
1	G5EG63	305	10003	0.783899	phospho	kin-4 {ECO:0000313|EMBL:CBJ25055.1	G5EG63;G5EBW1;G5EFA4;H9G330;H9G329;H9G328;A0A061AKZ2;D3KFW7	[26612000.0, 0.0, 0.0]	6.94796	9.63221	1	121.47	0	4	S	ASMTNICRVRSSIGHSDPQISSSSTNSFNTS
1	G5EG63	358	10003	0.973913	phospho	kin-4 {ECO:0000313|EMBL:CBJ25055.1	G5EG63;G5EBW1;G5EFA4;H9G330;H9G329;H9G328;A0A061AKZ2;D3KFW7	[0.0, 35168000.0, 5412500.0]	7.1312	9.63221	2	125.08	0	3	S	ANRSPANRPSIHSSTSPVTIQRCRSPMRVPQ
1	G5EG63	572	10003	0.965208	phospho	kin-4 {ECO:0000313|EMBL:CBJ25055.1	G5EG63;G5EBW1;G5EFA4;H9G330;H9G329;H9G328;A0A061AKZ2;D3KFW7	[20553000.0, 0.0, 0.0]	6.83575	9.63221	1	73.676	7.13648e-39	3	S	SQQSARDDTDRVDDISARQSGSSSGIKAKDS
1	G5EG63	576	10003	0.998804	phospho	kin-4 {ECO:0000313|EMBL:CBJ25055.1	G5EG63;G5EBW1;G5EFA4;H9G330;H9G329;H9G328;A0A061AKZ2;D3KFW7	[20553000.0, 0.0, 38937000.0]	7.29732	9.63221	2	136.66	0	3	S	ARDDTDRVDDISARQSGSSSGIKAKDSVEEA
1	G5EG63	578	10003	0.97286	phospho	kin-4 {ECO:0000313|EMBL:CBJ25055.1	G5EG63;G5EBW1;G5EFA4;H9G330;H9G329;H9G328;A0A061AKZ2;D3KFW7	[0.0, 0.0, 14613000.0]	6.68762	9.63221	1	136.66	0	3	S	DDTDRVDDISARQSGSSSGIKAKDSVEEAVM
1	G5EG63	587	10003	1	phospho	kin-4 {ECO:0000313|EMBL:CBJ25055.1	G5EG63;G5EBW1;G5EFA4;H9G330;H9G329;H9G328;A0A061AKZ2;D3KFW7	[30075000.0, 23959000.0, 10798000.0]	7.33467	9.63221	3	97.203	2.45412e-05	2	S	SARQSGSSSGIKAKDSVEEAVMRSRRSTVIE
1	G5EG63	1292	10003	0.939215	phospho	kin-4 {ECO:0000313|EMBL:CBJ25055.1	G5EG63;G5EBW1;G5EFA4;H9G330;H9G329;H9G328;A0A061AKZ2;D3KFW7	[11264000.0, 0.0, 0.0]	6.57457	9.63221	1	111.38	0	2	S	DIDDSRNSTIVSTASSGGADETVRFRRQSSG
1	G5EG63	1676	10003	0.995779	phospho	kin-4 {ECO:0000313|EMBL:CBJ25055.1	G5EG63;G5EBW1;G5EFA4;H9G330;H9G329;H9G328;A0A061AKZ2;D3KFW7	[18028000.0, 1170200.0, 2530700.0]	6.85992	9.63221	3	99.927	2.69894e-06	2	S	SPAATSSGISIVKQKSQSIAVSPIARDTRMR
1	G5EG63	1682	10003	1	phospho	kin-4 {ECO:0000313|EMBL:CBJ25055.1	G5EG63;G5EBW1;G5EFA4;H9G330;H9G329;H9G328;A0A061AKZ2;D3KFW7	[19291000.0, 4384500.0, 6488100.0]	7.00236	9.63221	3	82.651	5.29551e-06	2	S	SGISIVKQKSQSIAVSPIARDTRMRSPSPSH
1	G5EG63	1738	10003	1	phospho	kin-4 {ECO:0000313|EMBL:CBJ25055.1	G5EG63;G5EBW1;G5EFA4;H9G330;H9G329;H9G328;A0A061AKZ2;D3KFW7	[2666000.0, 0.0, 0.0]	5.94874	9.63221	1	79.07	0.0018891	2	S	PNNSGFVQDIISSRQSPNISARRRSYQPTTT
1	G5EG63	1774	10003	0.999885	phospho	kin-4 {ECO:0000313|EMBL:CBJ25055.1	G5EG63;G5EBW1;G5EFA4;H9G330;H9G329;H9G328;A0A061AKZ2;D3KFW7	[1646500.0, 2515500.0, 1995200.0]	6.31226	9.63221	3	82.01	2.03493e-13	2	S	PPTTHHIRGFSAAAQSAQDIINRIIPKQDNN
1	G5EG83	370	10003	0.993778	phospho	zen-4 {ECO:0000313|EMBL:CCD72297.1	G5EG83;Q8MQ04;G5EC43;V6CLB1;V6CL80;Q8MQ03	[0.0, 8085900.0, 0.0]	6.43061	9.57971	1	125.97	1.74081e-24	2	S	IRQCIEVIRRNQKSSSQNIEQVPYRQSKITH
1	G5EG83	607	10003	0.99723	phospho	zen-4 {ECO:0000313|EMBL:CCD72297.1	G5EG83;Q8MQ04;G5EC43;V6CLB1;V6CL80;Q8MQ03	[26209000.0, 7435300.0, 4865600.0]	7.10845	9.57971	3	142.74	0	2	S	QKKAMRNVRGIIDNPSPSVASIRSRFDQENV
1	G5EG83	631	10003	0.999993	phospho	zen-4 {ECO:0000313|EMBL:CCD72297.1	G5EG83;Q8MQ04;G5EC43;V6CLB1;V6CL80;Q8MQ03	[41217000.0, 0.0, 0.0]	7.13796	9.57971	1	123.52	0	3	T	RFDQENVAHPTAPIQTPPPPYQTPGRAPVFK
1	G5EG83	638	10003	0.891452	phospho	zen-4 {ECO:0000313|EMBL:CCD72297.1	G5EG83;Q8MQ04;G5EC43;V6CLB1;V6CL80;Q8MQ03	[28055000.0, 0.0, 0.0]	6.97089	9.57971	1	63.799	0	4	T	AHPTAPIQTPPPPYQTPGRAPVFKKRIEATT
1	G5EG83	740	10003	0.962304	phospho	zen-4 {ECO:0000313|EMBL:CCD72297.1	G5EG83;Q8MQ04;G5EC43;V6CLB1;V6CL80;Q8MQ03	[62127000.0, 13825000.0, 1787000.0]	7.41352	9.57971	3	183.15	0	2	S	EYRITHQEVDDEGNISTNIVKGNVIPTVSGG
1	G5EG85	2095	10003	0.999986	phospho	unc-70 {ECO:0000313|EMBL:CCD72900.1	G5EG85	[1339800064.0, 396820000.0, 1215299968.0]	8.99298	9.96873	3	247.74	0	2	S	REEETAKRRGPAHIGSPSRSTPAAETSFGAQ
1	G5EG85	2097	10003	0.822088	phospho	unc-70 {ECO:0000313|EMBL:CCD72900.1	G5EG85	[9304800.0, 4240200.0, 0.0]	6.65466	9.96873	2	115.05	0	3	S	EETAKRRGPAHIGSPSRSTPAAETSFGAQDD
1	G5EG85	2099	10003	0.892174	phospho	unc-70 {ECO:0000313|EMBL:CCD72900.1	G5EG85	[162100000.0, 0.0, 167850000.0]	8.04133	9.96873	2	247.74	0	3	S	TAKRRGPAHIGSPSRSTPAAETSFGAQDDGA
1	G5EG85	2100	10003	0.778882	phospho	unc-70 {ECO:0000313|EMBL:CCD72900.1	G5EG85	[0.0, 71447000.0, 44810000.0]	7.5883	9.96873	2	197.66	0	3	T	AKRRGPAHIGSPSRSTPAAETSFGAQDDGAK
1	G5EG85	2106	10003	0.993944	phospho	unc-70 {ECO:0000313|EMBL:CCD72900.1	G5EG85	[44342000.0, 43458000.0, 15374000.0]	7.53645	9.96873	3	175.52	0	2	S	AHIGSPSRSTPAAETSFGAQDDGAKQGEAFE
1	G5EG86	16	10003	0.998402	phospho	brc-2 {ECO:0000313|EMBL:CCD72025.1	G5EG86	[0.0, 887070.0, 281510.0]	5.59054	8.63525	2	70.699	1.00803e-19	2	S	MGDSSKKVKDSFDTISEPDSFDEPKGVPISM
1	G5EG86	87	10003	0.999973	phospho	brc-2 {ECO:0000313|EMBL:CCD72025.1	G5EG86	[0.0, 7866800.0, 3870000.0]	6.59243	8.63525	2	80.632	3.08961e-08	3	S	SSPIVRKNNGSSAFVSPFRREGTSSTTTKRP
1	G5EG86	104	10003	1	phospho	brc-2 {ECO:0000313|EMBL:CCD72025.1	G5EG86	[13036000.0, 9378800.0, 0.0]	6.87341	8.63525	2	97.352	1.3326e-31	3	S	FRREGTSSTTTKRPASGGFEDFEAPPAKKST
1	G5EGA2	217	10003	0.999928	phospho	CELE_Y45F10B.13 {ECO:0000313|EMBL:CAH60766.1}; Y45F10B.13	G5EGA2;G5EDA8;G5EF70	[4675400.0, 9150900.0, 10196000.0]	6.90349	8.86387	3	93.172	0	3	T	KVTKQEIEEEEPDEPTIYEDVSRKEEAPKKE
1	G5EGA2	223	10003	0.999998	phospho	CELE_Y45F10B.13 {ECO:0000313|EMBL:CAH60766.1}; Y45F10B.13	G5EGA2;G5EDA8;G5EF70	[30572000.0, 23986000.0, 26014000.0]	7.42906	8.86387	3	189.24	0	3	S	IEEEEPDEPTIYEDVSRKEEAPKKEPKQQDH
1	G5EGA2	479	10003	0.999996	phospho	CELE_Y45F10B.13 {ECO:0000313|EMBL:CAH60766.1}; Y45F10B.13	G5EGA2;G5EDA8;G5EF70	[6114200.0, 0.0, 24317000.0]	7.0062	8.86387	2	60.95	2.24887e-18	3	T	YKSSPYASHTARRSKTPIRNAEAEGGVESIA
1	G5EGA3	174	10003	0.996881	phospho	lem-3 {ECO:0000312|WormBase:F42H11.2}	G5EGA3	[4682700.0, 0.0, 0.0]	6.19338	8.27483	1	94.767	0.00017005	2	S	EAASISFNRGNVITNSYRCAKKKIRATFHAI
1	G5EGA3	268	10003	0.996031	phospho	lem-3 {ECO:0000312|WormBase:F42H11.2}	G5EGA3	[8250200.0, 6736000.0, 0.0]	6.69857	8.27483	2	111.64	3.06078e-10	2	T	RGSPVKKTRGTGRSRTPEAIINPRKQRTPVN
1	G5EGA3	476	10003	0.980698	phospho	lem-3 {ECO:0000312|WormBase:F42H11.2}	G5EGA3	[2589400.0, 0.0, 0.0]	5.93608	8.27483	1	58.885	0.0003544	2	S	KKIIIERRKITNRGYSPDADVVSCRNSPQIE
1	G5EGD0	305	10003	0.999985	phospho	CELE_T04F3.1 {ECO:0000313|EMBL:CCA65609.1}; T04F3.1	G5EGD0;G5EE32	[0.0, 17595000.0, 0.0]	6.76827	9.30854	1	79.143	6.66409e-40	2	S	QEQSSTEKSRRVTVKSPEPGNTSVSMNDNVE
1	G5EGD0	508	10003	0.657065	phospho	CELE_T04F3.1 {ECO:0000313|EMBL:CCA65609.1}; T04F3.1	G5EGD0;G5EE32	[0.0, 24653000.0, 0.0]	6.91475	9.30854	1	49.662	7.4465e-41	3	T	SPARTPATPIVVINQTPSSRRSSQDIIGEPG
1	G5EGD0	514	10003	0.5	phospho	CELE_T04F3.1 {ECO:0000313|EMBL:CCA65609.1}; T04F3.1	G5EGD0;G5EE32	[4603100.0, 0.0, 1739000.0]	6.32511	9.30854	2	84.759	7.4465e-41	2	S	ATPIVVINQTPSSRRSSQDIIGEPGQRRRKS
1	G5EGD0	515	10003	0.940967	phospho	CELE_T04F3.1 {ECO:0000313|EMBL:CCA65609.1}; T04F3.1	G5EGD0;G5EE32	[4603100.0, 0.0, 1739000.0]	6.32511	9.30854	2	84.759	7.4465e-41	2	S	TPIVVINQTPSSRRSSQDIIGEPGQRRRKST
1	G5EGD0	649	10003	0.997895	phospho	CELE_T04F3.1 {ECO:0000313|EMBL:CCA65609.1}; T04F3.1	G5EGD0;G5EE32	[0.0, 8200200.0, 4916000.0]	6.64069	9.30854	2	106.68	0.07694	2	T	SRSFTRTTEFETRSSTIPSRHRTAPVDIEIE
1	G5EGD0	794	10003	0.999349	phospho	CELE_T04F3.1 {ECO:0000313|EMBL:CCA65609.1}; T04F3.1	G5EGD0;G5EE32	[0.0, 10078000.0, 0.0]	6.52625	9.30854	1	77.191	3.44381e-05	3	S	TSSTSARKASVARRISVDEITKPEKRKSRQA
1	G5EGD0	874	10003	0.883761	phospho	CELE_T04F3.1 {ECO:0000313|EMBL:CCA65609.1}; T04F3.1	G5EGD0;G5EE32	[0.0, 21067000.0, 0.0]	6.84648	9.30854	1	86.32	1.04056e-39	3	S	DRETPIAPPRSGKRKSDATENQPEITIEIDV
1	G5EGD0	1108	10003	0.596469	phospho	CELE_T04F3.1 {ECO:0000313|EMBL:CCA65609.1}; T04F3.1	G5EGD0;G5EE32	[0.0, 13157000.0, 6763600.0]	6.82218	9.30854	2	94.281	8.3591e-18	2	T	SEPTEDEMPDEKDHRTSAVSIDIDKVFVQGT
1	G5EGD0	1109	10003	0.810894	phospho	CELE_T04F3.1 {ECO:0000313|EMBL:CCA65609.1}; T04F3.1	G5EGD0;G5EE32	[2997600.0, 5157900.0, 0.0]	6.43433	9.30854	2	136.68	8.40779e-45	2	S	EPTEDEMPDEKDHRTSAVSIDIDKVFVQGTA
1	G5EGD0	1112	10003	0.99994	phospho	CELE_T04F3.1 {ECO:0000313|EMBL:CCA65609.1}; T04F3.1	G5EGD0;G5EE32	[2997600.0, 13157000.0, 6763600.0]	6.88306	9.30854	3	136.68	8.40779e-45	2	S	EDEMPDEKDHRTSAVSIDIDKVFVQGTAKKP
1	G5EGD0	1322	10003	0.558112	phospho	CELE_T04F3.1 {ECO:0000313|EMBL:CCA65609.1}; T04F3.1	G5EGD0;G5EE32	[5032800.0, 0.0, 0.0]	6.22469	9.30854	1	99.927	5.25476e-09	2	S	TKQEKEAQRSTVIETSQSNSRIFEESSISMD
1	G5EGD0	1324	10003	0.990054	phospho	CELE_T04F3.1 {ECO:0000313|EMBL:CCA65609.1}; T04F3.1	G5EGD0;G5EE32	[23941000.0, 21824000.0, 25034000.0]	7.37291	9.30854	3	214.11	0	2	S	QEKEAQRSTVIETSQSNSRIFEESSISMDDV
1	G5EGD0	1433	10003	0.909246	phospho	CELE_T04F3.1 {ECO:0000313|EMBL:CCA65609.1}; T04F3.1	G5EGD0;G5EE32	[0.0, 16135000.0, 7120100.0]	6.8894	9.30854	2	85.224	3.83885e-13	2	S	TKKEEEYSVKMENRTSAVSIDIDKVFDQSSK
1	G5EGD0	1436	10003	0.999529	phospho	CELE_T04F3.1 {ECO:0000313|EMBL:CCA65609.1}; T04F3.1	G5EGD0;G5EE32	[0.0, 16135000.0, 7120100.0]	6.8894	9.30854	2	85.224	3.83885e-13	2	S	EEEYSVKMENRTSAVSIDIDKVFDQSSKETT
1	G5EGD0	1596	10003	0.665388	phospho	CELE_T04F3.1 {ECO:0000313|EMBL:CCA65609.1}; T04F3.1	G5EGD0;G5EE32	[0.0, 11199000.0, 0.0]	6.57206	9.30854	1	140.84	0	3	S	TKEEVDNSDVKEHRTSAVNIDIDDVFIQRSS
1	G5EGE3	45	10003	0.99997	phospho	pkn-1 {ECO:0000313|EMBL:CAR97831.1	G5EGE3;G5EFX2	[10135000.0, 0.0, 0.0]	6.5287	9.84345	1	104.2	0.00893493	2	S	SGNGHSNGEGNRYAISAHRNVVKPIGSNFGA
1	G5EGE3	147	10003	0.959687	phospho	pkn-1 {ECO:0000313|EMBL:CAR97831.1	G5EGE3;G5EFX2	[6868500.0, 0.0, 451370.0]	6.38738	9.84345	2	69.03	0.000467346	2	S	ESFNGPIIKMITCTESPPRSIDVIKRSKRFC
1	G5EGE3	1113	10003	0.99992	phospho	pkn-1 {ECO:0000313|EMBL:CAR97831.1	G5EGE3;G5EFX2	[151220000.0, 771129984.0, 194090000.0]	8.57071	9.84345	3	206.23	0	3	S	VSNFDIEFTQEKARFSAASSTRPITEADQRI
1	G5EGE3	1116	10003	0.855491	phospho	pkn-1 {ECO:0000313|EMBL:CAR97831.1	G5EGE3;G5EFX2	[90708000.0, 150180000.0, 153780000.0]	8.11911	9.84345	3	206.23	0	3	S	FDIEFTQEKARFSAASSTRPITEADQRIFNN
1	G5EGE4	484	10003	0.570096	phospho	CELE_ZC455.1 {ECO:0000313|EMBL:CCD31167.1}; ZC455.1	G5EGE4;G5EEL6;G5EGE1;G5EEA0;B2D6M8;G3MU23	[1876200.0, 0.0, 0.0]	5.79616	8.40425	1	48.907	5.13269e-06	2	S	SPVNHSMSHVARNDRSQSNHNISGEEIYKRF
1	G5EGE9	376	10003	0.499932	phospho	dpy-26 {ECO:0000313|EMBL:CAA94575.1	G5EGE9	[4096600.0, 2549500.0, 0.0]	6.34545	9.89893	2	43.69	0.0193513	2	S	IMSKDVKKSTIPIAESSREKDIANITFAEMN
1	G5EGE9	377	10003	0.499932	phospho	dpy-26 {ECO:0000313|EMBL:CAA94575.1	G5EGE9	[4096600.0, 2549500.0, 0.0]	6.34545	9.89893	2	43.69	0.0193513	2	S	MSKDVKKSTIPIAESSREKDIANITFAEMNH
1	G5EGE9	491	10003	0.811494	phospho	dpy-26 {ECO:0000313|EMBL:CAA94575.1	G5EGE9	[15063000.0, 17989000.0, 15608000.0]	7.21005	9.89893	3	163.45	0	2	S	TIANMFDKKIEVFNTSDTIESKVWKNGIRAE
1	G5EGE9	985	10003	0.999998	phospho	dpy-26 {ECO:0000313|EMBL:CAA94575.1	G5EGE9	[13152000.0, 67723000.0, 0.0]	7.43069	9.89893	2	128.86	0	3	S	FPNIHSKRYGGEYGDSDDEFDDSFDRQSIQA
1	G5EGE9	992	10003	0.988174	phospho	dpy-26 {ECO:0000313|EMBL:CAA94575.1	G5EGE9	[0.0, 14868000.0, 0.0]	6.69513	9.89893	1	96.158	0	3	S	RYGGEYGDSDDEFDDSFDRQSIQAKNIDAAK
1	G5EGE9	1060	10003	0.976093	phospho	dpy-26 {ECO:0000313|EMBL:CAA94575.1	G5EGE9	[155110000.0, 0.0, 0.0]	7.71352	9.89893	1	99.6	0	2	T	TIRAADDRNETGRPATPTMEADKTITSVFDY
1	G5EGE9	1077	10003	1	phospho	dpy-26 {ECO:0000313|EMBL:CAA94575.1	G5EGE9	[139670000.0, 0.0, 65580000.0]	7.83516	9.89893	2	254.71	0	2	S	TMEADKTITSVFDYRSPNKSNHDVNETMKAI
1	G5EGF4	79	10003	0.998417	phospho	egl-18 {ECO:0000313|EMBL:CCD71858.1	G5EGF4;U4PMB4	[89255000.0, 0.0, 27192000.0]	7.58901	9.23426	2	95.365	4.26208e-13	2	S	ENNEIKSSSVSSGKASPSPAESRSSPKIVET
1	G5EGF4	87	10003	0.680814	phospho	egl-18 {ECO:0000313|EMBL:CCD71858.1	G5EGF4;U4PMB4	[89255000.0, 0.0, 0.0]	7.47351	9.23426	1	95.365	1.10817e-09	2	S	SVSSGKASPSPAESRSSPKIVETVVAPVSGA
1	G5EGF4	100	10003	0.999998	phospho	egl-18 {ECO:0000313|EMBL:CCD71858.1	G5EGF4;U4PMB4	[36369000.0, 525150.0, 3440400.0]	7.12856	9.23426	3	95.873	3.19035e-14	2	S	SRSSPKIVETVVAPVSGARKRKPKERSPPAA
1	G5EGG4	21	10003	1	phospho	C05E11.3 {ECO:0000313|EMBL:CCD63260.1	G5EGG4;L8E7Y1	[32183000.0, 85586000.0, 49305000.0]	7.74579	9.41815	3	140.22	0	2	S	AVRSVIIRNNRQENGSVDHVPRSIQFDESSD
1	G5EGI1	398	10003	0.631777	phospho	set-16 {ECO:0000313|EMBL:CAB03348.3	G5EGI1	[0.0, 10950000.0, 0.0]	6.56229	9.1151	1	82.877	1.41653e-39	3	S	REVDEIMIEDESSRQSGGSRSDEPEYIRTAI
1	G5EGI1	401	10003	0.736944	phospho	set-16 {ECO:0000313|EMBL:CAB03348.3	G5EGI1	[0.0, 8702400.0, 0.0]	6.46252	9.1151	1	60.093	1.72818e-38	3	S	DEIMIEDESSRQSGGSRSDEPEYIRTAIVCR
1	G5EGI1	1018	10003	0.982742	phospho	set-16 {ECO:0000313|EMBL:CAB03348.3	G5EGI1	[36006000.0, 36903000.0, 13685000.0]	7.46037	9.1151	3	78.957	5.4065e-25	2	S	GNRPRPRRTNVQSTDSPPPPQMGFKVPANPS
1	G5EGI1	1817	10003	0.846537	phospho	set-16 {ECO:0000313|EMBL:CAB03348.3	G5EGI1	[544090.0, 3106700.0, 27984000.0]	7.02304	9.1151	3	92.236	2.94755e-10	2	S	VKAVSQGKKPDPQITSPRDTRCMMDEGRREN
1	G5EGK1	153	10003	0.788666	phospho	tln-1 {ECO:0000313|EMBL:CCD67967.1	G5EGK1;A0A0K3ATT6;G4S9F5	[0.0, 6565900.0, 0.0]	6.34017	9.37324	1	163.55	0	3	S	QNGGGGGGGGGQNGGSTWNIKEKESRSKSSD
1	G5EGK1	166	10003	0.838785	phospho	tln-1 {ECO:0000313|EMBL:CCD67967.1	G5EGK1;A0A0K3ATT6;G4S9F5	[0.0, 1936700.0, 1261400.0]	6.02777	9.37324	2	131.45	0	2	S	GGSTWNIKEKESRSKSSDRGGGGIYGTMRKK
1	G5EGK1	484	10003	0.999969	phospho	tln-1 {ECO:0000313|EMBL:CCD67967.1	G5EGK1;A0A0K3ATT6;G4S9F5	[0.0, 12914000.0, 0.0]	6.63394	9.37324	1	119.28	0	3	T	QHATDGIVAVRGVIRTPQGGQGYGINGAQYG
1	G5EGK1	865	10003	0.999992	phospho	tln-1 {ECO:0000313|EMBL:CCD67967.1	G5EGK1;A0A0K3ATT6;G4S9F5	[0.0, 52545000.0, 0.0]	7.24341	9.37324	1	171.06	0	5	S	PSEDITREARKVVRHSQIITEQFQHEAHQRP
1	G5EGK1	897	10003	0.499944	phospho	tln-1 {ECO:0000313|EMBL:CCD67967.1	G5EGK1;A0A0K3ATT6;G4S9F5	[0.0, 0.0, 3504400.0]	6.06749	9.37324	1	66.152	8.15474e-25	3	T	HRERIIDAAAKVAHATSEMIIATEQAESQPR
1	G5EGK1	898	10003	0.875944	phospho	tln-1 {ECO:0000313|EMBL:CCD67967.1	G5EGK1;A0A0K3ATT6;G4S9F5	[2507600.0, 14341000.0, 3504400.0]	6.83151	9.37324	3	189.15	0	3	S	RERIIDAAAKVAHATSEMIIATEQAESQPRQ
1	G5EGK5-2	504	10003	0.831465	phospho	cam-1	G5EGK5-2;G5EGK5;G5EGK5-3	[26880000.0, 8103000.0, 0.0]	7.06674	10.1521	2	76.358	0.000259507	2	T	SAANSAYYRKINGTSTPIMGRVPPHVEMTSI
1	G5EGK5-2	545	10003	1	phospho	cam-1	G5EGK5-2;G5EGK5;G5EGK5-3	[10780000.0, 6882200.0, 0.0]	6.76992	10.1521	2	245.1	0	2	S	PYPMDQHIQQARRFPSQEPIDDNSYKVFEIT
1	G5EGK5-2	838	10003	0.995699	phospho	cam-1	G5EGK5-2;G5EGK5;G5EGK5-3	[1197300.0, 0.0, 7359600.0]	6.4552	10.1521	2	84.327	6.65283e-40	3	S	TFSEIRSRIQSWSIASPAHSIIQQHNNRAGS
1	G5EGK5-2	842	10003	0.999975	phospho	cam-1	G5EGK5-2;G5EGK5;G5EGK5-3	[1197300.0, 0.0, 7359600.0]	6.4552	10.1521	2	83.236	7.05338e-40	3	S	IRSRIQSWSIASPAHSIIQQHNNRAGSHSGS
1	G5EGK5-2	883	10003	1	phospho	cam-1	G5EGK5-2;G5EGK5;G5EGK5-3	[232150000.0, 230490000.0, 126160000.0]	8.29285	10.1521	3	80.905	0.000389494	2	S	RGYPSQKIHRRVEGASPIMKRHDANYAYSED
1	G5EGK5-2	901	10003	1	phospho	cam-1	G5EGK5-2;G5EGK5;G5EGK5-3	[20626000.0, 5843500.0, 4112400.0]	7.00834	10.1521	3	244.27	0	2	S	MKRHDANYAYSEDGDSD______________
1	G5EGK6	115	10003	1	phospho	din-1 {ECO:0000312|WormBase:F07A11.6b}	G5EGK6;G5EGK6-2;G5EGK6-3;G5EGK6-5	[12797000.0, 2219900.0, 8400900.0]	6.89243	9.98606	3	125.23	0.000157659	2	S	TPSSGQSSSPRNAEISPQRYGDTRGAEVKSP
1	G5EGK6	129	10003	0.99009	phospho	din-1 {ECO:0000312|WormBase:F07A11.6b}	G5EGK6;G5EGK6-2;G5EGK6-3;G5EGK6-5	[0.0, 48017000.0, 2506100.0]	7.22637	9.98606	2	54.276	0.0144725	3	S	ISPQRYGDTRGAEVKSPSFRNQMEARRGGPH
1	G5EGK6	834	10003	0.975434	phospho	din-1 {ECO:0000312|WormBase:F07A11.6b}	G5EGK6;G5EGK6-2;G5EGK6-3;G5EGK6-5	[19510000.0, 21610000.0, 1364100.0]	7.15111	9.98606	3	100.04	1.95137e-12	2	S	GGITTPRSSQPPPIMSPVSRHNSMSSTGRPA
1	G5EGK6	1005	10003	0.99997	phospho	din-1 {ECO:0000312|WormBase:F07A11.6b}	G5EGK6;G5EGK6-2;G5EGK6-3;G5EGK6-5	[35129000.0, 0.0, 0.0]	7.06854	9.98606	1	71.176	0.0118784	2	S	IQARSQSMTSGDPKKSAPSTPVVRDAGSDIV
1	G5EGK6	1009	10003	0.960196	phospho	din-1 {ECO:0000312|WormBase:F07A11.6b}	G5EGK6;G5EGK6-2;G5EGK6-3;G5EGK6-5	[35129000.0, 0.0, 0.0]	7.06854	9.98606	1	71.176	0.0118784	2	T	SQSMTSGDPKKSAPSTPVVRDAGSDIVAQIM
1	G5EGK6	1239	10003	1	phospho	din-1 {ECO:0000312|WormBase:F07A11.6b}	G5EGK6;G5EGK6-2;G5EGK6-3;G5EGK6-5	[14359000.0, 0.0, 25153000.0]	7.11961	9.98606	2	156.08	0	2	S	EKMQQKSQQRRVIIESSDDEGGKDGDKGNSS
1	G5EGK6	1240	10003	1	phospho	din-1 {ECO:0000312|WormBase:F07A11.6b}	G5EGK6;G5EGK6-2;G5EGK6-3;G5EGK6-5	[9677800.0, 0.0, 25153000.0]	7.06484	9.98606	2	156.08	0	2	S	KMQQKSQQRRVIIESSDDEGGKDGDKGNSSN
1	G5EGK6	1331	10003	0.995786	phospho	din-1 {ECO:0000312|WormBase:F07A11.6b}	G5EGK6;G5EGK6-2;G5EGK6-3;G5EGK6-5	[24317000.0, 7646500.0, 20158000.0]	7.2399	9.98606	3	136.43	0	2	S	EDRENRKRQKSITAYSSDEQGERKNVPKRMR
1	G5EGK6	1332	10003	0.999914	phospho	din-1 {ECO:0000312|WormBase:F07A11.6b}	G5EGK6;G5EGK6-2;G5EGK6-3;G5EGK6-5	[0.0, 3843100.0, 22985000.0]	6.95147	9.98606	2	136.43	0	2	S	DRENRKRQKSITAYSSDEQGERKNVPKRMRR
1	G5EGK6	1400	10003	0.999985	phospho	din-1 {ECO:0000312|WormBase:F07A11.6b}	G5EGK6;G5EGK6-2;G5EGK6-3;G5EGK6-5	[17906000.0, 3326300.0, 4600400.0]	6.93505	9.98606	3	137.72	0	2	S	KNAKRDFRDIPHEDVSDEEETEDGSRSRRQS
1	G5EGK6	1415	10003	0.868829	phospho	din-1 {ECO:0000312|WormBase:F07A11.6b}	G5EGK6;G5EGK6-2;G5EGK6-3;G5EGK6-5	[30995000.0, 11296000.0, 5520300.0]	7.20241	9.98606	3	69.765	7.78112e-07	2	S	SDEEETEDGSRSRRQSTSSTISNVTAKERKE
1	G5EGK6	1446	10003	0.999884	phospho	din-1 {ECO:0000312|WormBase:F07A11.6b}	G5EGK6;G5EGK6-2;G5EGK6-3;G5EGK6-5	[38962000.0, 21728000.0, 27887000.0]	7.4702	9.98606	3	142.26	0	2	T	KSGKTPIRIVPEPTGTPIISPKIISPKHISP
1	G5EGK6	1450	10003	1	phospho	din-1 {ECO:0000312|WormBase:F07A11.6b}	G5EGK6;G5EGK6-2;G5EGK6-3;G5EGK6-5	[49589000.0, 22033000.0, 28541000.0]	7.52359	9.98606	3	142.26	0	2	S	TPIRIVPEPTGTPIISPKIISPKHISPKTST
1	G5EGK6	1472	10003	0.988838	phospho	din-1 {ECO:0000312|WormBase:F07A11.6b}	G5EGK6;G5EGK6-2;G5EGK6-3;G5EGK6-5	[12919000.0, 19851000.0, 5454500.0]	7.10522	9.98606	3	175.02	0	2	S	KHISPKTSTSSTKRSSISDHENIISPRQRNR
1	G5EGK6	1474	10003	0.998672	phospho	din-1 {ECO:0000312|WormBase:F07A11.6b}	G5EGK6;G5EGK6-2;G5EGK6-3;G5EGK6-5	[0.0, 0.0, 8326500.0]	6.44334	9.98606	1	100.95	8.35422e-18	2	S	ISPKTSTSSTKRSSISDHENIISPRQRNRTT
1	G5EGK6	1481	10003	1	phospho	din-1 {ECO:0000312|WormBase:F07A11.6b}	G5EGK6;G5EGK6-2;G5EGK6-3;G5EGK6-5	[11333000.0, 26310000.0, 19370000.0]	7.27885	9.98606	3	175.02	0	3	S	SSTKRSSISDHENIISPRQRNRTTSSTSTAT
1	G5EGK6	1512	10003	0.999891	phospho	din-1 {ECO:0000312|WormBase:F07A11.6b}	G5EGK6;G5EGK6-2;G5EGK6-3;G5EGK6-5	[24466000.0, 1086000.0, 6187200.0]	7.02447	9.98606	3	134.75	0	2	S	TSSKHEAISIPEKPISPPVTAKSSVSSIDDP
1	G5EGL7	791	10003	0.821782	phospho	bmk-1 {ECO:0000313|EMBL:CAB01170.1	G5EGL7;G5ECF4	[14632000.0, 3533200.0, 0.0]	6.78212	8.93895	2	95.662	7.19721e-14	2	S	ERAEEKENEVKVAIKSFSDEAEATRGEAREF
1	G5EGN3	81	10003	0.953478	phospho	elt-6 {ECO:0000313|EMBL:CCD71628.1	G5EGN3	[0.0, 1739100.0, 4861600.0]	6.34247	8.99202	2	148.36	0	2	S	IISEKEKVIIEQMSESGSEEKYPPSPTESRA
1	G5EGN3	90	10003	0.99707	phospho	elt-6 {ECO:0000313|EMBL:CCD71628.1	G5EGN3	[51205000.0, 2907300.0, 4105100.0]	7.28793	8.99202	3	143.47	0	2	S	IEQMSESGSEEKYPPSPTESRASPSSVGKSN
1	G5EGN3	94	10003	0.633064	phospho	elt-6 {ECO:0000313|EMBL:CCD71628.1	G5EGN3	[4135500.0, 0.0, 0.0]	6.13941	8.99202	1	143.47	0	3	S	SESGSEEKYPPSPTESRASPSSVGKSNGGCR
1	G5EGN3	97	10003	0.870846	phospho	elt-6 {ECO:0000313|EMBL:CCD71628.1	G5EGN3	[32855000.0, 0.0, 0.0]	7.03948	8.99202	1	127.03	0	2	S	GSEEKYPPSPTESRASPSSVGKSNGGCRKRK
1	G5EGN3	129	10003	0.992056	phospho	elt-6 {ECO:0000313|EMBL:CCD71628.1	G5EGN3	[26821000.0, 11003000.0, 2360400.0]	7.12694	8.99202	3	142.39	0	2	S	TKESVNRHIENGGSDSPFEKITRNISTPVSA
1	G5EGR4	97	10003	0.997871	phospho	tag-241 {ECO:0000313|EMBL:CBJ25060.1	G5EGR4;G5ED16;D3KFS9;D3KFT0	[1096300.0, 3593700.0, 0.0]	6.19405	9.22669	2	90.718	1.58495e-27	2	T	VTAFSGSICEEERAITPTENESEYIQTIKEE
1	G5EGR4	954	10003	0.71723	phospho	tag-241 {ECO:0000313|EMBL:CBJ25060.1	G5EGR4;G5ED16;D3KFS9;D3KFT0	[0.0, 4490600.0, 0.0]	6.17518	9.22669	1	83.395	2.95062e-30	2	S	AIIKKQIPDEHEMKESTATPQNSISGESSPI
1	G5EGR4	961	10003	0.929077	phospho	tag-241 {ECO:0000313|EMBL:CBJ25060.1	G5EGR4;G5ED16;D3KFS9;D3KFT0	[0.0, 2626700.0, 0.0]	5.94229	9.22669	1	90.06	3.98258e-37	2	S	PDEHEMKESTATPQNSISGESSPIRRQDSEK
1	G5EGR4	1458	10003	0.999995	phospho	tag-241 {ECO:0000313|EMBL:CBJ25060.1	G5EGR4;G5ED16;D3KFS9;D3KFT0	[16051000.0, 16017000.0, 13101000.0]	7.17772	9.22669	3	144.73	0	2	S	YSMSRAASFDNRSQFSEDEVTEDGRSSRPNS
1	G5EGR4	1463	10003	0.999995	phospho	tag-241 {ECO:0000313|EMBL:CBJ25060.1	G5EGR4;G5ED16;D3KFS9;D3KFT0	[19929000.0, 0.0, 0.0]	6.82236	9.22669	1	92.349	0	2	T	AASFDNRSQFSEDEVTEDGRSSRPNSTGANI
1	G5EGR4	1594	10003	0.977241	phospho	tag-241 {ECO:0000313|EMBL:CBJ25060.1	G5EGR4;G5ED16;D3KFS9;D3KFT0	[0.0, 6564600.0, 0.0]	6.34009	9.22669	1	84.249	3.98457e-24	2	S	RVRRSISRSSRQSRDSDREDEIEVQVYKKPE
1	G5EGR4	1632	10003	0.666098	phospho	tag-241 {ECO:0000313|EMBL:CBJ25060.1	G5EGR4;G5ED16;D3KFS9;D3KFT0	[0.0, 0.0, 3877300.0]	6.11141	9.22669	1	68.224	0.0224306	1	S	KTKKKSAESKARKNSSNIFT___________
1	G5EGR5	341	10003	0.981707	phospho	dmsr-6 {ECO:0000313|EMBL:CAA15983.1	G5EGR5	[0.0, 1594500.0, 0.0]	5.7255	8.08427	1	65.179	0.00264146	2	S	RQTIFSIIPITKISYSGISTRQGTIKSHQHP
1	G5EGR5	367	10003	0.999998	phospho	dmsr-6 {ECO:0000313|EMBL:CAA15983.1	G5EGR5	[2082600.0, 14422000.0, 0.0]	6.74048	8.08427	2	74.222	3.00818e-14	2	S	SHQHPGAKTIVQRANSVEVASARSPIVDKAA
1	G5EGR5	384	10003	0.99963	phospho	dmsr-6 {ECO:0000313|EMBL:CAA15983.1	G5EGR5	[0.0, 2011300.0, 0.0]	5.82636	8.08427	1	40.432	0.0317981	2	T	EVASARSPIVDKAAITRPNSAQPTDF_____
1	G5EGR5	388	10003	0.998603	phospho	dmsr-6 {ECO:0000313|EMBL:CAA15983.1	G5EGR5	[0.0, 2011300.0, 0.0]	5.82636	8.08427	1	40.432	0.0317981	2	S	ARSPIVDKAAITRPNSAQPTDF_________
1	G5EGR6	971	10003	0.65848	phospho	alg-1 {ECO:0000313|EMBL:CAA93496.2	G5EGR6;G5EES3	[18372000.0, 0.0, 0.0]	6.78703	9.47623	1	214.99	0	3	S	ARYHIVDREHDSGEGSQPSGTSEDTTISNMA
1	G5EGR6	974	10003	0.812247	phospho	alg-1 {ECO:0000313|EMBL:CAA93496.2	G5EGR6;G5EES3	[128270000.0, 0.0, 0.0]	7.631	9.47623	1	214.99	0	3	S	HIVDREHDSGEGSQPSGTSEDTTISNMARAV
1	G5EGS5	231	10003	0.999997	phospho	gbf-1 {ECO:0000313|EMBL:CAB03915.3	G5EGS5	[73452000.0, 0.0, 2285900.0]	7.40219	10.3566	2	98.943	1.32573e-08	3	S	NPTEKRQKRKKKRQISVHIETKAKEPENVPT
1	G5EGS5	300	10003	0.999996	phospho	gbf-1 {ECO:0000313|EMBL:CAB03915.3	G5EGS5	[158690000.0, 5035700.0, 0.0]	7.737	10.3566	2	193.15	0	3	S	PDPPIEEIIKIAEPISAGDEADSESEGGGGE
1	G5EGS5	307	10003	1	phospho	gbf-1 {ECO:0000313|EMBL:CAB03915.3	G5EGS5	[258680000.0, 40662000.0, 82152000.0]	8.10437	10.3566	3	225.44	0	3	S	IIKIAEPISAGDEADSESEGGGGEEHHERPP
1	G5EGS5	309	10003	1	phospho	gbf-1 {ECO:0000313|EMBL:CAB03915.3	G5EGS5	[174590000.0, 88309000.0, 61015000.0]	8.03331	10.3566	3	225.44	0	3	S	KIAEPISAGDEADSESEGGGGEEHHERPPVR
1	G5EGS5	335	10003	1	phospho	gbf-1 {ECO:0000313|EMBL:CAB03915.3	G5EGS5	[169370000.0, 71987000.0, 55991000.0]	7.99614	10.3566	3	308.38	0	2	S	RPPVRAHAGIQREIVSDEEEIDTEQTVGGEE
1	G5EGS5	345	10003	0.700255	phospho	gbf-1 {ECO:0000313|EMBL:CAB03915.3	G5EGS5	[6706200.0, 0.0, 0.0]	6.34936	10.3566	1	58.324	1.10261e-18	3	T	QREIVSDEEEIDTEQTVGGEEKMPYGIPCCR
1	G5EGS5	598	10003	0.999996	phospho	gbf-1 {ECO:0000313|EMBL:CAB03915.3	G5EGS5	[0.0, 2018200.0, 0.0]	5.82784	10.3566	1	75.529	8.33267e-40	2	S	YDIAKKMAISTGGKASPMPVSSSIVIRSNRH
1	G5EGS5	1280	10003	1	phospho	gbf-1 {ECO:0000313|EMBL:CAB03915.3	G5EGS5	[145390000.0, 55378000.0, 16275000.0]	7.85942	10.3566	3	176.43	0	2	S	SIRVGGDQQQQRMAYSDVEGASGRGGGAHEE
1	G5EGS5	1299	10003	0.999058	phospho	gbf-1 {ECO:0000313|EMBL:CAB03915.3	G5EGS5	[0.0, 0.0, 3250500.0]	6.03483	10.3566	1	52.576	0.0291046	2	T	GASGRGGGAHEERAYTSEGEERRRGGYDSNS
1	G5EGS5	1300	10003	0.999033	phospho	gbf-1 {ECO:0000313|EMBL:CAB03915.3	G5EGS5	[0.0, 0.0, 14119000.0]	6.67268	10.3566	1	121.68	3.24599e-06	2	S	ASGRGGGAHEERAYTSEGEERRRGGYDSNSD
1	G5EGS5	1312	10003	0.999884	phospho	gbf-1 {ECO:0000313|EMBL:CAB03915.3	G5EGS5	[18438000.0, 0.0, 14667000.0]	7.04277	10.3566	2	160.5	0	2	S	AYTSEGEERRRGGYDSNSDIESRVDSAGSII
1	G5EGS5	1314	10003	0.998279	phospho	gbf-1 {ECO:0000313|EMBL:CAB03915.3	G5EGS5	[19402000.0, 7482200.0, 11263000.0]	7.10434	10.3566	3	119.46	2.33712e-28	3	S	TSEGEERRRGGYDSNSDIESRVDSAGSIIGA
1	G5EGS5	1325	10003	1	phospho	gbf-1 {ECO:0000313|EMBL:CAB03915.3	G5EGS5	[3136700.0, 0.0, 0.0]	6.01935	10.3566	1	64.52	8.03119e-05	2	S	YDSNSDIESRVDSAGSIIGAQKQPADWIHID
1	G5EGT0	310	10003	0.999909	phospho	mel-11 {ECO:0000313|EMBL:CAD57685.1	G5EGT0;G5EEB3;G5EG29	[112660000.0, 9037600.0, 32455000.0]	7.71083	9.90648	3	269.9	0	2	S	IVEIADTVKVQNKRKSPGSGSQPPTSIIQEK
1	G5EGT0	446	10003	0.999986	phospho	mel-11 {ECO:0000313|EMBL:CAD57685.1	G5EGT0;G5EEB3;G5EG29	[15837000.0, 9610500.0, 0.0]	6.92852	9.90648	2	134.02	7.00649e-44	3	S	EEEKSEAEIKNGKEISPIRSETTSSRSISIT
1	G5EGT0	558	10003	0.988211	phospho	mel-11 {ECO:0000313|EMBL:CAD57685.1	G5EGT0;G5EEB3;G5EG29	[3409400.0, 7138600.0, 1777900.0]	6.6137	9.90648	3	63.185	0.000194941	2	S	IPIVPISAPPKAVHQSPSSWINRGVPISSRS
1	G5EGT0	642	10003	0.999914	phospho	mel-11 {ECO:0000313|EMBL:CAD57685.1	G5EGT0;G5EEB3;G5EG29	[3240800.0, 0.0, 2773400.0]	6.30206	9.90648	2	69.845	2.28143e-25	2	T	VSNVMAATISSTAKNTPSPAGSVTTINATFS
1	G5EGT0	644	10003	0.999414	phospho	mel-11 {ECO:0000313|EMBL:CAD57685.1	G5EGT0;G5EEB3;G5EG29	[13377000.0, 11421000.0, 6538700.0]	7.01893	9.90648	3	79.88	2.28143e-25	2	S	NVMAATISSTAKNTPSPAGSVTTINATFSKP
1	G5EGT0	648	10003	0.97682	phospho	mel-11 {ECO:0000313|EMBL:CAD57685.1	G5EGT0;G5EEB3;G5EG29	[809090.0, 2180900.0, 3765300.0]	6.35252	9.90648	3	76.294	3.82239e-22	2	S	ATISSTAKNTPSPAGSVTTINATFSKPSRWQ
1	G5EGT0	712	10003	0.999997	phospho	mel-11 {ECO:0000313|EMBL:CAD57685.1	G5EGT0;G5EEB3;G5EG29	[12710000.0, 8517200.0, 0.0]	6.84977	9.90648	2	136.61	0	3	S	EEASKFATDEVARRNSQVISTYPNSIHARIA
1	G5EGT0	737	10003	0.63635	phospho	mel-11 {ECO:0000313|EMBL:CAD57685.1	G5EGT0;G5EEB3;G5EG29	[0.0, 0.0, 2498500.0]	5.92056	9.90648	1	56.205	0.0176604	2	S	IHARIASEEKDISSTSDDIKDGDVSTTATVS
1	G5EGT0	768	10003	0.999999	phospho	mel-11 {ECO:0000313|EMBL:CAD57685.1	G5EGT0;G5EEB3;G5EG29	[27782000.0, 13547000.0, 8515300.0]	7.22049	9.90648	3	86.344	0.00185064	2	S	IINSPNSNSANVRRKSQGISISRSNRRATGP
1	G5EGT0	772	10003	0.687034	phospho	mel-11 {ECO:0000313|EMBL:CAD57685.1	G5EGT0;G5EEB3;G5EG29	[4072700.0, 0.0, 0.0]	6.13276	9.90648	1	41.684	0.0555128	2	S	PNSNSANVRRKSQGISISRSNRRATGPVNPE
1	G5EGT0	781	10003	0.999997	phospho	mel-11 {ECO:0000313|EMBL:CAD57685.1	G5EGT0;G5EEB3;G5EG29	[71562000.0, 40011000.0, 13289000.0]	7.61931	9.90648	3	68.192	8.04215e-20	3	T	RKSQGISISRSNRRATGPVNPEDIAPAMSIR
1	G5EGT0	952	10003	0.999916	phospho	mel-11 {ECO:0000313|EMBL:CAD57685.1	G5EGT0;G5EEB3;G5EG29	[5407100.0, 194610000.0, 51267000.0]	7.92304	9.90648	3	176.1	0	2	S	YRGASTQIAWRARNASPSAQPHNISVAKSTS
1	G5EGT0	967	10003	0.954938	phospho	mel-11 {ECO:0000313|EMBL:CAD57685.1	G5EGT0;G5EEB3;G5EG29	[7171200.0, 11372000.0, 0.0]	6.79106	9.90648	2	103.79	8.99672e-16	2	S	SPSAQPHNISVAKSTSIASFDENERRSMERK
1	G5EGT0	984	10003	1	phospho	mel-11 {ECO:0000313|EMBL:CAD57685.1	G5EGT0;G5EEB3;G5EG29	[0.0, 0.0, 5733300.0]	6.28128	9.90648	1	58.32	0.00247944	2	S	ASFDENERRSMERKISDIEIQIKTATNIRME
1	G5EGT7	64	10003	1	phospho	iffb-1 {ECO:0000313|EMBL:CCD73849.1	G5EGT7	[33759000.0, 5801200.0, 3053500.0]	7.15243	11.4313	3	228.49	0	3	S	AKAPAKKGFAAIIDESEPEENYSEPPEPEPE
1	G5EGT7	70	10003	0.605627	phospho	iffb-1 {ECO:0000313|EMBL:CCD73849.1	G5EGT7	[0.0, 0.0, 35553000.0]	7.07375	11.4313	1	57.152	2.39328e-40	3	Y	KGFAAIIDESEPEENYSEPPEPEPEVKKAAK
1	G5EGT7	171	10003	1	phospho	iffb-1 {ECO:0000313|EMBL:CCD73849.1	G5EGT7	[7657500160.0, 1332000000.0, 1349100032.0]	9.53734	11.4313	3	254.3	0	3	S	EKPVEKPEEPAVEEDSDGEGDEKDQDKKDKK
1	G5EGT7	392	10003	0.999986	phospho	iffb-1 {ECO:0000313|EMBL:CCD73849.1	G5EGT7	[141080000.0, 134370000.0, 46809000.0]	8.03108	11.4313	3	184.03	0	3	S	QEKTPEPVDDWEMAHSEDEASAQKEKPKKPA
1	G8JXY9	9	10003	1	phospho	B0416.5 {ECO:0000313|EMBL:CCD61924.1	G8JXY9;Q11073	[6638400.0, 124400000.0, 2862100.0]	7.64966	9.29524	3	138.97	0	3	S	_______MGADDGAISADKVDIRIQPINKNG
1	G8JXY9	29	10003	1	phospho	B0416.5 {ECO:0000313|EMBL:CCD61924.1	G8JXY9;Q11073	[0.0, 0.0, 14246000.0]	6.67657	9.29524	1	187.07	0	2	T	DIRIQPINKNGAQDETDEEAADQIQIRVYKQ
1	G8JY65	44	10003	0.999943	phospho	mes-3 {ECO:0000313|EMBL:CCD67545.1	G8JY65;Q10665	[29738000.0, 8735700.0, 10657000.0]	7.21423	9.24027	3	120.4	0	2	S	RSARREEEKENIINKSIPSTPTSSEAGSSRE
1	G8JY65	48	10003	0.994507	phospho	mes-3 {ECO:0000313|EMBL:CCD67545.1	G8JY65;Q10665	[29738000.0, 4950400.0, 9083900.0]	7.16408	9.24027	3	120.4	0	2	T	REEEKENIINKSIPSTPTSSEAGSSRESSNP
1	G8JY65	61	10003	0.991288	phospho	mes-3 {ECO:0000313|EMBL:CCD67545.1	G8JY65;Q10665	[58846000.0, 4336500.0, 8626800.0]	7.37906	9.24027	3	89.433	5.85778e-05	2	S	PSTPTSSEAGSSRESSNPVTSSSRRKNPPTK
1	G8JY65	265	10003	0.998865	phospho	mes-3 {ECO:0000313|EMBL:CCD67545.1	G8JY65;Q10665	[0.0, 1663500.0, 0.0]	5.7439	9.24027	1	197.86	0	2	S	IGENRVGTRGKSTRASFETAASSENFQQIVR
1	G8JY83	57	10003	0.99998	phospho	ubq-1 {ECO:0000313|EMBL:CCD68780.1	G8JY83;P0CG71;P49632	[124560.0, 2693800.0, 0.0]	5.97288	9.8396	2	103.9	5.82148e-29	2	S	RIIFAGKQIEDGRTISDYNIQKESTIHIVIR
1	G8JY94	2	10003	0.5	phospho	ifc-2 {ECO:0000313|EMBL:CCD69444.1ECO:0000313|WormBase:M6.1d}	G8JY94;Q21067;Q21067-2	[891990.0, 17505000.0, 5155600.0]	6.89492	8.86187	3	213.83	0	2	S	______________MSTYAAYTTSTYQGRGI
1	G8JY94	3	10003	0.5	phospho	ifc-2 {ECO:0000313|EMBL:CCD69444.1ECO:0000313|WormBase:M6.1d}	G8JY94;Q21067;Q21067-2	[891990.0, 17505000.0, 5155600.0]	6.89492	8.86187	3	213.83	0	2	T	_____________MSTYAAYTTSTYQGRGIA
1	H1UBK9	194	10003	0.510847	phospho	zoo-1 {ECO:0000313|EMBL:CCF23324.1	H1UBK9;H1UBK8;Q8I103;H1UBL0	[14458000.0, 3086900.0, 0.0]	6.76703	9.52491	2	40.137	0.00168666	3	T	RDKICIVIQRDVRRGTSRWPSQNTVYERVGS
1	H1UBK9	195	10003	0.51114	phospho	zoo-1 {ECO:0000313|EMBL:CCF23324.1	H1UBK9;H1UBK8;Q8I103;H1UBL0	[14458000.0, 3086900.0, 0.0]	6.76703	9.52491	2	40.137	0.00168666	3	S	DKICIVIQRDVRRGTSRWPSQNTVYERVGSV
1	H1UBK9	199	10003	0.999999	phospho	zoo-1 {ECO:0000313|EMBL:CCF23324.1	H1UBK9;H1UBK8;Q8I103;H1UBL0	[23433000.0, 4477000.0, 0.0]	6.96864	9.52491	2	114.24	2.3936e-07	2	S	IVIQRDVRRGTSRWPSQNTVYERVGSVAATP
1	H1UBK9	209	10003	1	phospho	zoo-1 {ECO:0000313|EMBL:CCF23324.1	H1UBK9;H1UBK8;Q8I103;H1UBL0	[451280.0, 6153900.0, 1361700.0]	6.42417	9.52491	3	84.173	1.64186e-19	2	S	TSRWPSQNTVYERVGSVAATPRHSPSPMIPH
1	H1UBK9	213	10003	1	phospho	zoo-1 {ECO:0000313|EMBL:CCF23324.1	H1UBK9;H1UBK8;Q8I103;H1UBL0	[6918700.0, 0.0, 0.0]	6.3629	9.52491	1	84.478	0	2	T	PSQNTVYERVGSVAATPRHSPSPMIPHMPIT
1	H1UBK9	238	10003	1	phospho	zoo-1 {ECO:0000313|EMBL:CCF23324.1	H1UBK9;H1UBK8;Q8I103;H1UBL0	[11572000.0, 0.0, 0.0]	6.58629	9.52491	1	115.06	5.59094e-07	2	S	PHMPITQRNSHEYVNSPRHRSDGSVERRVSS
1	H1UBK9	243	10003	1	phospho	zoo-1 {ECO:0000313|EMBL:CCF23324.1	H1UBK9;H1UBK8;Q8I103;H1UBL0	[0.0, 0.0, 1227500.0]	5.6119	9.52491	1	80.037	0.00420816	2	S	TQRNSHEYVNSPRHRSDGSVERRVSSPANSQ
1	H1UBK9	246	10003	1	phospho	zoo-1 {ECO:0000313|EMBL:CCF23324.1	H1UBK9;H1UBK8;Q8I103;H1UBL0	[0.0, 0.0, 3907200.0]	6.11474	9.52491	1	80.037	0.00420816	2	S	NSHEYVNSPRHRSDGSVERRVSSPANSQISN
1	H1UBK9	475	10003	0.971182	phospho	zoo-1 {ECO:0000313|EMBL:CCF23324.1	H1UBK9;H1UBK8;Q8I103;H1UBL0	[3566200.0, 0.0, 3644700.0]	6.38087	9.52491	2	71.085	0.00173992	2	S	EWRVYVEAKQAKSGGSGTIIRRKFESRRTKS
1	H1UBK9	477	10003	0.983676	phospho	zoo-1 {ECO:0000313|EMBL:CCF23324.1	H1UBK9;H1UBK8;Q8I103;H1UBL0	[0.0, 9752800.0, 3042200.0]	6.62992	9.52491	2	84.169	0.00162595	2	T	RVYVEAKQAKSGGSGTIIRRKFESRRTKSIP
1	H1UBK9	695	10003	0.999919	phospho	zoo-1 {ECO:0000313|EMBL:CCF23324.1	H1UBK9;H1UBK8;Q8I103;H1UBL0	[1847200.0, 0.0, 8319100.0]	6.53004	9.52491	2	123.02	2.02939e-32	2	Y	PIPKWDGDVDSIKSEYVDYQDSIPRKGGEKK
1	H1UBK9	701	10003	1	phospho	zoo-1 {ECO:0000313|EMBL:CCF23324.1	H1UBK9;H1UBK8;Q8I103;H1UBL0	[22421000.0, 12350000.0, 17701000.0]	7.24281	9.52491	3	131.72	5.70357e-40	3	S	GDVDSIKSEYVDYQDSIPRKGGEKKWDSSPI
1	H1UBK9	806	10003	0.945323	phospho	zoo-1 {ECO:0000313|EMBL:CCF23324.1	H1UBK9;H1UBK8;Q8I103;H1UBL0	[153840.0, 2020500.0, 9132100.0]	6.5762	9.52491	3	65.219	3.08775e-07	2	Y	HGYYHVKQIIDDDSIYQDARIANEIANARIR
1	H1UBK9	839	10003	0.999489	phospho	zoo-1 {ECO:0000313|EMBL:CCF23324.1	H1UBK9;H1UBK8;Q8I103;H1UBL0	[2262100.0, 0.0, 0.0]	5.87739	9.52491	1	94.122	2.29986e-06	2	S	AKIREERVNRQRSEISPSNMQHRIDNTTPSN
1	H1UBK9	940	10003	1	phospho	zoo-1 {ECO:0000313|EMBL:CCF23324.1	H1UBK9;H1UBK8;Q8I103;H1UBL0	[10638000.0, 16234000.0, 0.0]	6.95218	9.52491	2	147.83	0	2	T	WNNDGAMDARGAENQTPPVVPARTNGSASPA
1	H1UBK9	953	10003	0.608977	phospho	zoo-1 {ECO:0000313|EMBL:CCF23324.1	H1UBK9;H1UBK8;Q8I103;H1UBL0	[0.0, 0.0, 1027000.0]	5.53445	9.52491	1	110.89	0	3	S	NQTPPVVPARTNGSASPANASISITVSNVPT
1	H1UBK9	976	10003	0.972558	phospho	zoo-1 {ECO:0000313|EMBL:CCF23324.1	H1UBK9;H1UBK8;Q8I103;H1UBL0	[0.0, 9230700.0, 0.0]	6.48811	9.52491	1	105.53	0	2	S	ITVSNVPTGSSIASKSPTPRIDENENGQKSE
1	H1UBK9	1037	10003	0.999949	phospho	zoo-1 {ECO:0000313|EMBL:CCF23324.1	H1UBK9;H1UBK8;Q8I103;H1UBL0	[0.0, 1487900.0, 0.0]	5.69545	9.52491	1	73.296	2.95811e-24	2	Y	RIPAGAITEGQEHEIYVKVCREGDSSPIDRS
1	H1UBK9	1047	10003	0.939064	phospho	zoo-1 {ECO:0000313|EMBL:CCF23324.1	H1UBK9;H1UBK8;Q8I103;H1UBL0	[0.0, 0.0, 9534400.0]	6.50217	9.52491	1	84.169	0.00153171	2	S	QEHEIYVKVCREGDSSPIDRSKGETIISPIV
1	H1ZUV9	38	10003	1	phospho	CELE_F31E3.12 {ECO:0000313|EMBL:CCF23340.1}; F31E3.12	H1ZUV9	[134460.0, 16891000.0, 3474400.0]	6.83463	8.6868	3	79.875	2.05779e-05	2	S	INPAMFRIAEITRAISEVNMEVEKEKIFDDR
1	H1ZUV9	76	10003	1	phospho	CELE_F31E3.12 {ECO:0000313|EMBL:CCF23340.1}; F31E3.12	H1ZUV9	[0.0, 2198800.0, 5097100.0]	6.38596	8.6868	2	113.67	6.64357e-35	3	S	QFTREEIDINERNNESPDAIEIIDRRSEKQH
1	H1ZUX0	11	10003	0.994412	phospho	ten-1 {ECO:0000313|EMBL:CCF23376.1	H1ZUX0;H1ZUX1;G5EGQ6;G5EGQ6-2;Q8I7J1	[0.0, 0.0, 1322900.0]	5.64441	8.4289	1	52.247	0.0226796	2	T	_____MDIPRIFKTATPDIVVRKVFRIKTIR
1	H1ZUX0	283	10003	0.976177	phospho	ten-1 {ECO:0000313|EMBL:CCF23376.1	H1ZUX0;H1ZUX1;G5EGQ6;G5EGQ6-2;Q8I7J1	[28595000.0, 0.0, 0.0]	6.97917	8.4289	1	171.14	0	2	S	DGAYYIPSGSIRTTSSTISPASGQRYIDQPH
1	H1ZUX0	286	10003	0.9956	phospho	ten-1 {ECO:0000313|EMBL:CCF23376.1	H1ZUX0;H1ZUX1;G5EGQ6;G5EGQ6-2;Q8I7J1	[0.0, 15718000.0, 9764500.0]	6.92912	8.4289	2	130.21	7.34405e-39	2	S	YYIPSGSIRTTSSTISPASGQRYIDQPHTSG
1	H1ZUX5	533	10003	0.90678	phospho	CELE_R119.5 {ECO:0000313|EMBL:CCF23404.1}; R119.5	H1ZUX5;O61706	[885320.0, 1800200.0, 442260.0]	6.01812	6.7493	3	61.423	0.000780179	2	S	RSPKSESAKKPRKSSSPPIDDYIKEMAVRQN
1	H2FLG5	185	10003	0.984922	phospho	CELE_M03C11.3 {ECO:0000313|EMBL:CCF23353.1}; M03C11.3	H2FLG5;H2FLG4	[6199400.0, 0.0, 0.0]	6.31523	9.62485	1	67.553	0	3	S	IIMGPPSNTNTQVIISPAGNIHNGYQRMSSG
1	H2FLG5	202	10003	0.999995	phospho	CELE_M03C11.3 {ECO:0000313|EMBL:CCF23353.1}; M03C11.3	H2FLG5;H2FLG4	[129780000.0, 18744000.0, 3408700.0]	7.70453	9.62485	3	145.71	0	2	S	AGNIHNGYQRMSSGDSAPSSPSIMGRNKSNS
1	H2FLG5	206	10003	0.909401	phospho	CELE_M03C11.3 {ECO:0000313|EMBL:CCF23353.1}; M03C11.3	H2FLG5;H2FLG4	[140710000.0, 18744000.0, 3408700.0]	7.7347	9.62485	3	145.71	0	2	S	HNGYQRMSSGDSAPSSPSIMGRNKSNSQFTN
1	H2FLG5	215	10003	0.954585	phospho	CELE_M03C11.3 {ECO:0000313|EMBL:CCF23353.1}; M03C11.3	H2FLG5;H2FLG4	[3060400.0, 0.0, 2234400.0]	6.24673	9.62485	2	84.508	5.26819e-07	2	S	GDSAPSSPSIMGRNKSNSQFTNPISFRNIPP
1	H2FLG5	240	10003	0.681884	phospho	CELE_M03C11.3 {ECO:0000313|EMBL:CCF23353.1}; M03C11.3	H2FLG5;H2FLG4	[0.0, 3015400.0, 0.0]	6.00222	9.62485	1	161.05	0	3	T	FRNIPPGAQRAPNTSTSRPPSSIASPIGGSG
1	H2FLG5	241	10003	0.835307	phospho	CELE_M03C11.3 {ECO:0000313|EMBL:CCF23353.1}; M03C11.3	H2FLG5;H2FLG4	[3825400.0, 1832500.0, 12105000.0]	6.77239	9.62485	3	165.79	0	3	S	RNIPPGAQRAPNTSTSRPPSSIASPIGGSGR
1	H2FLG5	245	10003	0.90618	phospho	CELE_M03C11.3 {ECO:0000313|EMBL:CCF23353.1}; M03C11.3	H2FLG5;H2FLG4	[39480000.0, 2138800.0, 21601000.0]	7.32373	9.62485	3	165.79	0	3	S	PGAQRAPNTSTSRPPSSIASPIGGSGRKDHE
1	H2FLG5	249	10003	0.997224	phospho	CELE_M03C11.3 {ECO:0000313|EMBL:CCF23353.1}; M03C11.3	H2FLG5;H2FLG4	[37223000.0, 16832000.0, 21601000.0]	7.40172	9.62485	3	143.72	0	3	S	RAPNTSTSRPPSSIASPIGGSGRKDHEMTRR
1	H2FLG5	622	10003	1	phospho	CELE_M03C11.3 {ECO:0000313|EMBL:CCF23353.1}; M03C11.3	H2FLG5;H2FLG4	[6236000.0, 11770000.0, 30026000.0]	7.20441	9.62485	3	155.86	0	2	S	KKVDKKKERKPMEEVSSDEEEIKEISKKRPR
1	H2FLG5	623	10003	1	phospho	CELE_M03C11.3 {ECO:0000313|EMBL:CCF23353.1}; M03C11.3	H2FLG5;H2FLG4	[0.0, 13195000.0, 30026000.0]	7.15857	9.62485	2	155.86	0	2	S	KVDKKKERKPMEEVSSDEEEIKEISKKRPRG
1	H2FLG5	722	10003	0.991568	phospho	CELE_M03C11.3 {ECO:0000313|EMBL:CCF23353.1}; M03C11.3	H2FLG5;H2FLG4	[8386300.0, 3508100.0, 1209100.0]	6.64027	9.62485	3	78.95	1.67002e-06	2	S	TDGIVKQEEAEEKEKSSDDIIITVAKKHHKI
1	H2FLG5	723	10003	0.499999	phospho	CELE_M03C11.3 {ECO:0000313|EMBL:CCF23353.1}; M03C11.3	H2FLG5;H2FLG4	[0.0, 0.0, 3185100.0]	6.026	9.62485	1	63.16	9.56991e-05	2	S	DGIVKQEEAEEKEKSSDDIIITVAKKHHKIM
1	H2FLG5	830	10003	0.971399	phospho	CELE_M03C11.3 {ECO:0000313|EMBL:CCF23353.1}; M03C11.3	H2FLG5;H2FLG4	[0.0, 0.0, 16874000.0]	6.7501	9.62485	1	98.811	2.2694e-05	2	S	KPFEQRDFINNHRKKSTINTEITSK______
1	H2FLL1	2	10003	0.766437	phospho	lea-1 {ECO:0000313|EMBL:CCF23426.1	H2FLL1;G5EEF0;H2FLL0;I2HAL0;H2FLK5;G5EBW6;G5EGB8;G5EFU3;H2FLK4;F5GUH5	[0.0, 9268600.0, 0.0]	6.48989	9.74904	1	126.39	0	3	S	______________MSRSPSPPTITIQQDEM
1	H2FLL1	57	10003	0.999948	phospho	lea-1 {ECO:0000313|EMBL:CCF23426.1	H2FLL1;G5EEF0;H2FLL0;I2HAL0;H2FLK5;G5EBW6;G5EGB8;G5EFU3;H2FLK4;F5GUH5	[16867000.0, 108850000.0, 2623000.0]	7.63124	9.74904	3	168.55	0	2	T	GQVGNQHFDEPKSQKTPPSSINDSYAEEIIE
1	H2FLL1	60	10003	0.728783	phospho	lea-1 {ECO:0000313|EMBL:CCF23426.1	H2FLL1;G5EEF0;H2FLL0;I2HAL0;H2FLK5;G5EBW6;G5EGB8;G5EFU3;H2FLK4;F5GUH5	[15324000.0, 95392000.0, 1703000.0]	7.57372	9.74904	3	168.55	0	3	S	GNQHFDEPKSQKTPPSSINDSYAEEIIEAKI
1	H2FLL1	61	10003	0.941075	phospho	lea-1 {ECO:0000313|EMBL:CCF23426.1	H2FLL1;G5EEF0;H2FLL0;I2HAL0;H2FLK5;G5EBW6;G5EGB8;G5EFU3;H2FLK4;F5GUH5	[2143000.0, 0.0, 0.0]	5.8539	9.74904	1	125	0	2	S	NQHFDEPKSQKTPPSSINDSYAEEIIEAKII
1	H2FLL1	144	10003	0.999995	phospho	lea-1 {ECO:0000313|EMBL:CCF23426.1	H2FLL1;G5EEF0;H2FLL0;I2HAL0;H2FLK5;G5EBW6;G5EGB8;G5EFU3;H2FLK4;F5GUH5	[7582200.0, 5918400.0, 0.0]	6.65323	9.74904	2	145.25	0	2	S	GGAYDSTKQYASDKVSAAGDYASEAGKKVGD
1	H2FLL1	245	10003	0.999989	phospho	lea-1 {ECO:0000313|EMBL:CCF23426.1	H2FLL1;G5EEF0;H2FLL0;I2HAL0;H2FLK5;G5EBW6;G5EGB8;G5EFU3;H2FLK4;F5GUH5	[21755000.0, 2037600.0, 0.0]	6.89932	9.74904	2	107.21	2.80352e-32	2	T	PAQNTADNAKDIANQTGEEMSDAFESVKQIT
1	H2FLL1	368	10003	1	phospho	lea-1 {ECO:0000313|EMBL:CCF23426.1	H2FLL1;G5EEF0;H2FLL0;I2HAL0;H2FLK5;G5EBW6;G5EGB8;G5EFU3;H2FLK4;F5GUH5	[4229300.0, 2720400.0, 2764200.0]	6.51027	9.74904	3	89.301	0.000717665	2	S	GAYDSVKEKASDVADSFKAHSTDSKDNVENK
1	H2FLL1	557	10003	1	phospho	lea-1 {ECO:0000313|EMBL:CCF23426.1	H2FLL1;G5EEF0;H2FLL0;I2HAL0;H2FLK5;G5EBW6;G5EGB8;G5EFU3;H2FLK4;F5GUH5	[0.0, 0.0, 2650300.0]	5.94617	9.74904	1	117.2	6.43787e-09	2	S	GAYDTVKEKASDIADSFKAHSTDSKDNVENK
1	H2FLL1	768	10003	0.972537	phospho	lea-1 {ECO:0000313|EMBL:CCF23426.1	H2FLL1;G5EEF0;H2FLL0;I2HAL0;H2FLK5;G5EBW6;G5EGB8;G5EFU3;H2FLK4;F5GUH5	[10348000.0, 3778200.0, 13482000.0]	6.96392	9.74904	3	108.35	0.000176192	2	S	ESAGDAADSAKDKSKSITETIGDKISGAYDS
1	H2FLL1	811	10003	0.845092	phospho	lea-1 {ECO:0000313|EMBL:CCF23426.1	H2FLL1;G5EEF0;H2FLL0;I2HAL0;H2FLK5;G5EBW6;G5EGB8;G5EFU3;H2FLK4;F5GUH5	[11587000.0, 0.0, 4856000.0]	6.73886	9.74904	2	187.98	0	2	S	KAHSSDAQDTVESSASDTIESAKHHASDAAD
1	H2FLL1	947	10003	0.999982	phospho	lea-1 {ECO:0000313|EMBL:CCF23426.1	H2FLL1;G5EEF0;H2FLL0;I2HAL0;H2FLK5;G5EBW6;G5EGB8;G5EFU3;H2FLK4;F5GUH5	[0.0, 8317100.0, 0.0]	6.44285	9.74904	1	89.859	4.8034e-39	2	S	EAYEQAEKHADDGADSAKDYVEDAKDKASDV
1	H2FLL1	960	10003	0.999987	phospho	lea-1 {ECO:0000313|EMBL:CCF23426.1	H2FLL1;G5EEF0;H2FLL0;I2HAL0;H2FLK5;G5EBW6;G5EGB8;G5EFU3;H2FLK4;F5GUH5	[0.0, 4035000.0, 0.0]	6.12872	9.74904	1	73.296	0.00158876	2	S	ADSAKDYVEDAKDKASDVWDSAKDKTSDVFD
1	H2FLL1	971	10003	0.945494	phospho	lea-1 {ECO:0000313|EMBL:CCF23426.1	H2FLL1;G5EEF0;H2FLL0;I2HAL0;H2FLK5;G5EBW6;G5EGB8;G5EFU3;H2FLK4;F5GUH5	[7147900.0, 23340000.0, 15338000.0]	7.18399	9.74904	3	86.515	2.59258e-26	2	S	KDKASDVWDSAKDKTSDVFDSIKEHGEDASD
1	H2FLL1	1371	10003	0.999994	phospho	lea-1 {ECO:0000313|EMBL:CCF23426.1	H2FLL1;G5EEF0;H2FLL0;I2HAL0;H2FLK5;G5EBW6;G5EGB8;G5EFU3;H2FLK4;F5GUH5	[0.0, 10100000.0, 0.0]	6.5272	9.74904	1	92.866	0.00110963	2	S	VEQKVDENIKTGTIPSPKSGNTDTIRSTRSE
1	H2KMJ3	216	10003	1	phospho	ccar-1 {ECO:0000313|EMBL:CCE72177.1	H2KMJ3	[295550016.0, 279310016.0, 403820000.0]	8.51352	10.7804	3	122.57	0.000121876	3	S	TSDRADRNGGARGNDSPIHRSSAARRHSPPP
1	H2KMJ3	265	10003	1	phospho	ccar-1 {ECO:0000313|EMBL:CCE72177.1	H2KMJ3	[502310016.0, 263200000.0, 7723800.0]	8.41119	10.7804	3	68.016	0.00975342	3	S	AREIRDSREPREVRRSPPPRRAASPRKASSP
1	H2KMJ3	293	10003	1	phospho	ccar-1 {ECO:0000313|EMBL:CCE72177.1	H2KMJ3	[1330599936.0, 70221000.0, 1549699968.0]	8.99278	10.7804	3	182.63	0	2	S	SSPSAPAKNDRKRERSPSGSVAPSVRRESAS
1	H2KMJ3	295	10003	0.999947	phospho	ccar-1 {ECO:0000313|EMBL:CCE72177.1	H2KMJ3	[146420000.0, 0.0, 226070000.0]	8.09399	10.7804	2	182.63	0	2	S	PSAPAKNDRKRERSPSGSVAPSVRRESASPP
1	H2KMJ3	297	10003	0.97648	phospho	ccar-1 {ECO:0000313|EMBL:CCE72177.1	H2KMJ3	[8499600.0, 0.0, 27335000.0]	7.07718	10.7804	2	145.54	0	2	S	APAKNDRKRERSPSGSVAPSVRRESASPPRR
1	H2KMJ3	301	10003	0.971898	phospho	ccar-1 {ECO:0000313|EMBL:CCE72177.1	H2KMJ3	[0.0, 0.0, 400630016.0]	8.12562	10.7804	1	134.06	0	2	S	NDRKRERSPSGSVAPSVRRESASPPRRRARI
1	H2KMJ3	306	10003	1	phospho	ccar-1 {ECO:0000313|EMBL:CCE72177.1	H2KMJ3	[118070000.0, 0.0, 153870000.0]	7.95735	10.7804	2	87.667	0.00121032	2	S	ERSPSGSVAPSVRRESASPPRRRARIIPRYE
1	H2KMJ3	308	10003	1	phospho	ccar-1 {ECO:0000313|EMBL:CCE72177.1	H2KMJ3	[118070000.0, 0.0, 153870000.0]	7.95735	10.7804	2	87.667	0.00121032	2	S	SPSGSVAPSVRRESASPPRRRARIIPRYECR
1	H2KMJ3	331	10003	0.999669	phospho	ccar-1 {ECO:0000313|EMBL:CCE72177.1	H2KMJ3	[0.0, 0.0, 1170000.0]	5.59106	10.7804	1	58.835	1.74018e-10	3	S	IIPRYECRAQKPAIISPIVSGSVIRHRYSKI
1	H2KMK6	28	10003	0.999998	phospho	CELE_Y38E10A.22 {ECO:0000313|EMBL:CCE72311.2}; Y38E10A.22	H2KMK6;Q9NAI9;E8MDV8	[8736500.0, 0.0, 0.0]	6.46422	7.76145	1	159.4	0	2	S	IIDMATAHSSKNTEKSAEASEDTAPVYSREN
1	H2KMK8	111	10003	0.999985	phospho	CELE_Y87G2A.25 {ECO:0000313|EMBL:CCE71920.1}; Y87G2A.25	H2KMK8	[28167000.0, 8066000.0, 21439000.0]	7.28384	9.00569	3	281.98	0	2	S	GGHQKQKQKINIRKNSTNIVENGGAQRVVKI
1	H2KMK8	112	10003	0.609018	phospho	CELE_Y87G2A.25 {ECO:0000313|EMBL:CCE71920.1}; Y87G2A.25	H2KMK8	[0.0, 10465000.0, 0.0]	6.54262	9.00569	1	92.563	1.08009e-37	2	T	GHQKQKQKINIRKNSTNIVENGGAQRVVKIN
1	H2KY56	111	10003	0.999937	phospho	C06A5.3 {ECO:0000313|EMBL:CCD61212.1	H2KY56;Q5TYK5	[0.0, 31133000.0, 8361900.0]	7.11942	9.58872	2	133.71	0	2	S	QTDADEINFPTIERKSPPSSPTATGRKRQTS
1	H2KY56	115	10003	0.882867	phospho	C06A5.3 {ECO:0000313|EMBL:CCD61212.1	H2KY56;Q5TYK5	[8340400.0, 0.0, 12341000.0]	6.83846	9.58872	2	133.71	0	2	S	DEINFPTIERKSPPSSPTATGRKRQTSGRFI
1	H2KY56	413	10003	1	phospho	C06A5.3 {ECO:0000313|EMBL:CCD61212.1	H2KY56;Q5TYK5	[16061000.0, 6245300.0, 7652800.0]	6.99941	9.58872	3	193.76	0	2	S	KSSIPAKRARKPKRNSDDDDSIDEEAARRAN
1	H2KY56	467	10003	0.999946	phospho	C06A5.3 {ECO:0000313|EMBL:CCD61212.1	H2KY56;Q5TYK5	[59744000.0, 109490000.0, 75670000.0]	7.91187	9.58872	3	101.2	3.37521e-06	2	S	QITPSTSTGIIGRSNSPISSSIRIRDRARPK
1	H2KY56	650	10003	0.999977	phospho	C06A5.3 {ECO:0000313|EMBL:CCD61212.1	H2KY56;Q5TYK5	[0.0, 22877000.0, 11895000.0]	7.06411	9.58872	2	97.235	1.87518e-06	2	S	KDGIGAGTGGKNRDYSPFEDDVKKRSTSPIN
1	H2KY56	662	10003	0.999694	phospho	C06A5.3 {ECO:0000313|EMBL:CCD61212.1	H2KY56;Q5TYK5	[9854300.0, 0.0, 0.0]	6.5165	9.58872	1	126.55	0.000319531	2	S	RDYSPFEDDVKKRSTSPINDRSASYRPCAME
1	H2KY56	693	10003	0.999943	phospho	C06A5.3 {ECO:0000313|EMBL:CCD61212.1	H2KY56;Q5TYK5	[0.0, 0.0, 4981100.0]	6.2202	9.58872	1	74.905	0	3	S	KRARWWTGEKRRVDASPEREFGTTPADSAAA
1	H2KY58	420	10003	0.864625	phospho	ain-2 {ECO:0000313|EMBL:CCD61245.1	H2KY58;Q95R18;H2KY59	[90462000.0, 9942800.0, 0.0]	7.52463	9.3749	2	122.97	0	2	S	PSGWGDIPSEISTDKSDSEFDQSSSRGWDEG
1	H2KY58	422	10003	0.998509	phospho	ain-2 {ECO:0000313|EMBL:CCD61245.1	H2KY58;Q95R18;H2KY59	[7119800.0, 0.0, 3120000.0]	6.53317	9.3749	2	133	5.47111e-24	2	S	GWGDIPSEISTDKSDSEFDQSSSRGWDEGSI
1	H2KY58	436	10003	0.992665	phospho	ain-2 {ECO:0000313|EMBL:CCD61245.1	H2KY58;Q95R18;H2KY59	[8668800.0, 15583000.0, 12643000.0]	7.08984	9.3749	3	103.88	1.93338e-21	2	S	DSEFDQSSSRGWDEGSISGGGSGRHPSHHQS;KSEFDQSSSRGWDEGSISGGGSGRHPSHHQS
1	H2KY58	707	10003	0.99999	phospho	ain-2 {ECO:0000313|EMBL:CCD61245.1	H2KY58;Q95R18;H2KY59	[55156000.0, 9990700.0, 11670000.0]	7.40833	9.3749	3	145.19	0	2	S	TSTNHINHRGGPPPGSDGGAGPSTSRSGGGG
1	H2KY88	83	10003	1	phospho	CELE_F56C9.10 {ECO:0000313|EMBL:CCD61833.1}; F56C9.10	H2KY88	[19503000.0, 0.0, 1159000.0]	6.83805	9.93797	2	148.15	0	2	S	VEETVAPTIEKEKNISGDIIDFSSSDKSSIS
1	H2KY88	103	10003	1	phospho	CELE_F56C9.10 {ECO:0000313|EMBL:CCD61833.1}; F56C9.10	H2KY88	[93848000.0, 48165000.0, 81695000.0]	7.87256	9.93797	3	186.37	0	2	S	DFSSSDKSSISSRPDSPEEDEDAVPVVNRTT
1	H2KY88	181	10003	0.998374	phospho	CELE_F56C9.10 {ECO:0000313|EMBL:CCD61833.1}; F56C9.10	H2KY88	[10821000.0, 7027500.0, 0.0]	6.77448	9.93797	2	82.417	0.00585409	2	S	PIPSMNTIMTKPRTNSVSYIKGQVVRQSAVE
1	H2KY88	986	10003	0.999956	phospho	CELE_F56C9.10 {ECO:0000313|EMBL:CCD61833.1}; F56C9.10	H2KY88	[7728000.0, 0.0, 0.0]	6.41095	9.93797	1	71.651	1.33615e-11	2	T	SSTGATGGKSIKKKKTPPASAPIPTSSTKSS
1	H2KY88	1017	10003	0.917403	phospho	CELE_F56C9.10 {ECO:0000313|EMBL:CCD61833.1}; F56C9.10	H2KY88	[20644000.0, 2139100.0, 5106600.0]	6.96832	9.93797	3	108.14	3.69625e-40	2	S	QKDKKVQNGRERSKDSDDFGTFDMDDI____
1	H2KY92	542	10003	0.811184	phospho	dagl-2 {ECO:0000313|EMBL:CCD61888.1	H2KY92;Q65ZK3;H2KY93	[0.0, 3371900.0, 0.0]	6.05075	8.36884	1	60.472	9.15291e-20	2	S	YPWGDEISGVPRISASPDSPTTPDIESAIIT
1	H2KY92	572	10003	0.96278	phospho	dagl-2 {ECO:0000313|EMBL:CCD61888.1	H2KY92;Q65ZK3;H2KY93	[4125900.0, 0.0, 0.0]	6.1384	8.36884	1	113.31	0	2	S	TRRNSYGASDPTSEASPTPPQRNPNHNKRIQ
1	H2KYA5	834	10003	0.979906	phospho	unc-82 {ECO:0000313|EMBL:CCD62055.1	H2KYA5;D1MN54;H2KYA7	[14134000.0, 32345000.0, 679350.0]	7.19644	8.97725	3	105.03	6.77692e-13	3	S	PVQKQTSKVVEQQTFSRQNTITRKKKEDPIE
1	H2KYA5	1179	10003	0.964744	phospho	unc-82 {ECO:0000313|EMBL:CCD62055.1	H2KYA5;D1MN54;H2KYA7	[29322000.0, 0.0, 8976200.0]	7.10606	8.97725	2	94.185	0	3	S	AVVPVIHQTTRPAVVSPNSQNPRYQVASPKT
1	H2KYA5	1358	10003	0.997949	phospho	unc-82 {ECO:0000313|EMBL:CCD62055.1	H2KYA5;D1MN54;H2KYA7	[19613000.0, 0.0, 10230000.0]	6.99772	8.97725	2	111.07	6.01808e-17	2	S	DDSYRTHRDSDYRPMSPTSRYTAAVTRDDRG
1	H2KYA5	1399	10003	0.99817	phospho	unc-82 {ECO:0000313|EMBL:CCD62055.1	H2KYA5;D1MN54;H2KYA7	[12370000.0, 25846000.0, 0.0]	7.10512	8.97725	2	220.34	0	2	S	TRPSYDRGYITSSNASPSYTRKFEHEQPTIN
1	H2KYA5	1488	10003	0.592542	phospho	unc-82 {ECO:0000313|EMBL:CCD62055.1	H2KYA5;D1MN54;H2KYA7	[0.0, 6834900.0, 0.0]	6.35761	8.97725	1	84.741	0	3	T	YTSSTNYGRYDGRSTTPSNDQYAISTAIAEN
1	H2KYB0	180	10003	1	phospho	B0507.3 {ECO:0000313|EMBL:CCD62070.1	H2KYB0;B1Q247	[8849200.0, 0.0, 4058500.0]	6.63373	9.16922	2	111.62	0	2	S	PVPMEIQSQEQPIKKSPAPTPSIDASNKPVA
1	H2KYB0	332	10003	0.503098	phospho	B0507.3 {ECO:0000313|EMBL:CCD62070.1	H2KYB0;B1Q247	[0.0, 79417000.0, 0.0]	7.42279	9.16922	1	101.39	0	2	S	PTPAMMSPNPAMVQKSSKPSTPIPAPPVIVP
1	H2KYB0	333	10003	0.503098	phospho	B0507.3 {ECO:0000313|EMBL:CCD62070.1	H2KYB0;B1Q247	[0.0, 79417000.0, 0.0]	7.42279	9.16922	1	101.39	0	2	S	TPAMMSPNPAMVQKSSKPSTPIPAPPVIVPQ
1	H2KYB0	336	10003	0.557922	phospho	B0507.3 {ECO:0000313|EMBL:CCD62070.1	H2KYB0;B1Q247	[0.0, 79417000.0, 0.0]	7.42279	9.16922	1	101.39	0	2	S	MMSPNPAMVQKSSKPSTPIPAPPVIVPQVEI
1	H2KYB0	337	10003	0.5	phospho	B0507.3 {ECO:0000313|EMBL:CCD62070.1	H2KYB0;B1Q247	[0.0, 79417000.0, 0.0]	7.42279	9.16922	1	101.39	0	3	T	MSPNPAMVQKSSKPSTPIPAPPVIVPQVEIP
1	H2KYB0	365	10003	0.999998	phospho	B0507.3 {ECO:0000313|EMBL:CCD62070.1	H2KYB0;B1Q247	[12233000.0, 0.0, 0.0]	6.61041	9.16922	1	107.09	9.73929e-05	2	S	EIPAKTSSVSQKTTVSPPVEKVTPPPQHPPQ
1	H2KYB2	196	10003	0.980138	phospho	sup-37 {ECO:0000313|EMBL:CCD62082.1	H2KYB2	[0.0, 1245300.0, 0.0]	5.61815	9.05941	1	158.8	0	3	S	NAKNHPSSSTSASPYSPTSYHRGMNSSPSSG
1	H2KYB2	672	10003	0.584677	phospho	sup-37 {ECO:0000313|EMBL:CCD62082.1	H2KYB2	[38588000.0, 0.0, 0.0]	7.10933	9.05941	1	112.6	0	3	S	PAAAPREHKDIVSMVSSSHEASPAVPVDEEA
1	H2KYB2	673	10003	0.584677	phospho	sup-37 {ECO:0000313|EMBL:CCD62082.1	H2KYB2	[38588000.0, 0.0, 0.0]	7.10933	9.05941	1	128.37	0	3	S	AAAPREHKDIVSMVSSSHEASPAVPVDEEAS
1	H2KYB2	674	10003	0.584677	phospho	sup-37 {ECO:0000313|EMBL:CCD62082.1	H2KYB2	[38588000.0, 0.0, 0.0]	7.10933	9.05941	1	128.37	0	3	S	AAPREHKDIVSMVSSSHEASPAVPVDEEASN
1	H2KYB2	678	10003	0.956402	phospho	sup-37 {ECO:0000313|EMBL:CCD62082.1	H2KYB2	[88922000.0, 0.0, 0.0]	7.47189	9.05941	1	128.37	0	3	S	EHKDIVSMVSSSHEASPAVPVDEEASNDSAI
1	H2KYB6	471	10003	0.999995	phospho	ttc-7 {ECO:0000313|EMBL:CCD62161.1	H2KYB6;F8WU09	[172500000.0, 9281300.0, 43844000.0]	7.87627	9.00267	3	159.58	0	2	S	STSKAQNIHQNRRPKSPDSAMFSSIKITNNP
1	H2KYB6	727	10003	0.998079	phospho	ttc-7 {ECO:0000313|EMBL:CCD62161.1	H2KYB6;F8WU09	[0.0, 3199900.0, 2765300.0]	6.2985	9.00267	2	51.531	0.0209198	2	S	FGGGGATPSQKTGTPSIGREISTPIATTPII
1	H2KYB8	27	10003	1	phospho	grld-1 {ECO:0000313|EMBL:CCD62180.1	H2KYB8;Q8MXG5;H2KYB9	[3448900.0, 192400000.0, 13553000.0]	7.84386	9.96454	3	209.23	0	2	S	PNCNGISSYYRERFGSHSPEVYINIRISGFD
1	H2KYB8	29	10003	1	phospho	grld-1 {ECO:0000313|EMBL:CCD62180.1	H2KYB8;Q8MXG5;H2KYB9	[3448900.0, 192400000.0, 13553000.0]	7.84386	9.96454	3	209.23	0	2	S	CNGISSYYRERFGSHSPEVYINIRISGFDDR
1	H2KYB8	344	10003	1	phospho	grld-1 {ECO:0000313|EMBL:CCD62180.1	H2KYB8;Q8MXG5;H2KYB9	[133270000.0, 0.0, 124390000.0]	7.93393	9.96454	2	215.45	0	2	S	QPEKQQFMRKRRASKSPVGASAVRTPPGSPK
1	H2KYB8	349	10003	0.961063	phospho	grld-1 {ECO:0000313|EMBL:CCD62180.1	H2KYB8;Q8MXG5;H2KYB9	[32299000.0, 0.0, 23441000.0]	7.26905	9.96454	2	89.923	7.84851e-28	2	S	QFMRKRRASKSPVGASAVRTPPGSPKDVVRN
1	H2KYB8	353	10003	0.99985	phospho	grld-1 {ECO:0000313|EMBL:CCD62180.1	H2KYB8;Q8MXG5;H2KYB9	[103080000.0, 9247000.0, 118710000.0]	7.88656	9.96454	3	215.45	0	2	T	KRRASKSPVGASAVRTPPGSPKDVVRNFAEI
1	H2KYB8	357	10003	1	phospho	grld-1 {ECO:0000313|EMBL:CCD62180.1	H2KYB8;Q8MXG5;H2KYB9	[112210000.0, 9247000.0, 112440000.0]	7.8919	9.96454	3	201.21	0	2	S	SKSPVGASAVRTPPGSPKDVVRNFAEIEEAY
1	H2KYC4	139	10003	0.990221	phospho	ajm-1 {ECO:0000313|EMBL:CCD62269.1	H2KYC4	[456700000.0, 817299968.0, 818350016.0]	8.84351	11.1613	3	217.65	0	3	S	SAASYQHHHASSISKSISSSREDIISEHATS
1	H2KYC4	141	10003	0.97415	phospho	ajm-1 {ECO:0000313|EMBL:CCD62269.1	H2KYC4	[31782000.0, 84907000.0, 125240000.0]	7.90657	11.1613	3	201.15	0	3	S	ASYQHHHASSISKSISSSREDIISEHATSRS
1	H2KYC4	142	10003	0.689019	phospho	ajm-1 {ECO:0000313|EMBL:CCD62269.1	H2KYC4	[471520000.0, 84907000.0, 49632000.0]	8.30539	11.1613	3	190.57	0	3	S	SYQHHHASSISKSISSSREDIISEHATSRST
1	H2KYC4	143	10003	0.950426	phospho	ajm-1 {ECO:0000313|EMBL:CCD62269.1	H2KYC4	[471520000.0, 1809299968.0, 954830016.0]	9.03284	11.1613	3	217.65	0	2	S	YQHHHASSISKSISSSREDIISEHATSRSTV
1	H2KYC4	149	10003	0.999998	phospho	ajm-1 {ECO:0000313|EMBL:CCD62269.1	H2KYC4	[198490000.0, 18364000.0, 127570000.0]	8.05997	11.1613	3	169.51	0	3	S	SSISKSISSSREDIISEHATSRSTVREIPVH
1	H2KYC4	153	10003	0.621252	phospho	ajm-1 {ECO:0000313|EMBL:CCD62269.1	H2KYC4	[0.0, 0.0, 26012000.0]	6.93805	11.1613	1	126.86	0	3	T	KSISSSREDIISEHATSRSTVREIPVHRAPS
1	H2KYC4	211	10003	0.557191	phospho	ajm-1 {ECO:0000313|EMBL:CCD62269.1	H2KYC4	[2071100.0, 0.0, 0.0]	5.83908	11.1613	1	240.3	0	3	T	SDEYYRREVMTRTIITRSTEAISQTPIGRPA
1	H2KYC4	213	10003	0.97347	phospho	ajm-1 {ECO:0000313|EMBL:CCD62269.1	H2KYC4	[370680000.0, 1382000.0, 449400000.0]	8.43747	11.1613	3	269.84	0	3	S	EYYRREVMTRTIITRSTEAISQTPIGRPASP
1	H2KYC4	214	10003	0.67244	phospho	ajm-1 {ECO:0000313|EMBL:CCD62269.1	H2KYC4	[1057100032.0, 3101500.0, 1430099968.0]	8.91913	11.1613	3	206.33	0	2	T	YYRREVMTRTIITRSTEAISQTPIGRPASPI
1	H2KYC4	218	10003	0.76778	phospho	ajm-1 {ECO:0000313|EMBL:CCD62269.1	H2KYC4	[22533000.0, 0.0, 0.0]	6.8757	11.1613	1	106.93	0	2	S	EVMTRTIITRSTEAISQTPIGRPASPIDRYI
1	H2KYC4	220	10003	0.999499	phospho	ajm-1 {ECO:0000313|EMBL:CCD62269.1	H2KYC4	[266380000.0, 157620000.0, 224260000.0]	8.33463	11.1613	3	255.64	0	3	T	MTRTIITRSTEAISQTPIGRPASPIDRYIPY
1	H2KYC4	227	10003	1	phospho	ajm-1 {ECO:0000313|EMBL:CCD62269.1	H2KYC4	[1371500032.0, 161770000.0, 1573400064.0]	9.01517	11.1613	3	269.84	0	3	S	RSTEAISQTPIGRPASPIDRYIPYPTTTTTT
1	H2KYC4	243	10003	0.812739	phospho	ajm-1 {ECO:0000313|EMBL:CCD62269.1	H2KYC4	[9101900.0, 0.0, 0.0]	6.48201	11.1613	1	104.81	5.41348e-38	2	S	PIDRYIPYPTTTTTTSGDGRTREEKTVDYKV
1	H2KYC4	766	10003	0.951573	phospho	ajm-1 {ECO:0000313|EMBL:CCD62269.1	H2KYC4	[0.0, 3584400.0, 2827200.0]	6.32984	11.1613	2	163.82	0	2	S	IAEKEAMNRKKNHIISSETIAKITQPMYYTT
1	H2KYC4	767	10003	0.643845	phospho	ajm-1 {ECO:0000313|EMBL:CCD62269.1	H2KYC4	[0.0, 3584400.0, 2827200.0]	6.32984	11.1613	2	74.789	4.29486e-05	2	S	AEKEAMNRKKNHIISSETIAKITQPMYYTTR
1	H2KYC4	840	10003	0.989305	phospho	ajm-1 {ECO:0000313|EMBL:CCD62269.1	H2KYC4	[31686000.0, 11405000.0, 740480.0]	7.16466	11.1613	3	163.41	0	2	S	NRDRIYNPNDINRNGSSRSRYQRAKNEKARR
1	H2KYC4	841	10003	0.618087	phospho	ajm-1 {ECO:0000313|EMBL:CCD62269.1	H2KYC4	[0.0, 0.0, 7312800.0]	6.38696	11.1613	1	65.855	7.86291e-12	3	S	RDRIYNPNDINRNGSSRSRYQRAKNEKARRD
1	H2KYC4	843	10003	0.898932	phospho	ajm-1 {ECO:0000313|EMBL:CCD62269.1	H2KYC4	[0.0, 0.0, 7312800.0]	6.38696	11.1613	1	65.855	7.86291e-12	3	S	RIYNPNDINRNGSSRSRYQRAKNEKARRDFY
1	H2KYC4	860	10003	0.951339	phospho	ajm-1 {ECO:0000313|EMBL:CCD62269.1	H2KYC4	[2905700.0, 5451900.0, 0.0]	6.44496	11.1613	2	107.41	1.26117e-44	2	S	YQRAKNEKARRDFYHSSQDSADPVTERFRKS
1	H2KYC4	861	10003	0.947991	phospho	ajm-1 {ECO:0000313|EMBL:CCD62269.1	H2KYC4	[1021300.0, 7546500.0, 3252500.0]	6.59551	11.1613	3	109.5	7.00649e-45	2	S	QRAKNEKARRDFYHSSQDSADPVTERFRKST
1	H2KYC4	875	10003	0.999977	phospho	ajm-1 {ECO:0000313|EMBL:CCD62269.1	H2KYC4	[511649984.0, 247170000.0, 380940000.0]	8.57969	11.1613	3	234.93	0	3	S	SSQDSADPVTERFRKSTDDITTRSRPEYRGP
1	H2KYC4	876	10003	0.999977	phospho	ajm-1 {ECO:0000313|EMBL:CCD62269.1	H2KYC4	[14196000.0, 1181500.0, 0.0]	6.70976	11.1613	2	119.22	0.000505153	3	T	SQDSADPVTERFRKSTDDITTRSRPEYRGPI
1	H2KYC4	941	10003	0.995113	phospho	ajm-1 {ECO:0000313|EMBL:CCD62269.1	H2KYC4	[0.0, 2065000.0, 9499400.0]	6.586	11.1613	2	96.708	0	3	S	AKIIEETERRYAHYNSRASNPSIYQSSRYYY
1	H2KYC4	944	10003	0.999903	phospho	ajm-1 {ECO:0000313|EMBL:CCD62269.1	H2KYC4	[44366000.0, 2065000.0, 6728000.0]	7.24846	11.1613	3	148.2	0	2	S	IEETERRYAHYNSRASNPSIYQSSRYYYPER
1	H2KYC4	949	10003	0.992485	phospho	ajm-1 {ECO:0000313|EMBL:CCD62269.1	H2KYC4	[10249000.0, 14076000.0, 6399600.0]	7.01037	11.1613	3	108.53	3.83423e-11	2	Y	RRYAHYNSRASNPSIYQSSRYYYPERHGQPQ
1	H2KYC4	973	10003	1	phospho	ajm-1 {ECO:0000313|EMBL:CCD62269.1	H2KYC4	[54430000.0, 0.0, 2057900.0]	7.27483	11.1613	2	155.25	0	2	S	ERHGQPQHTDNTRAESVVAYERESRRESPAD
1	H2KYC4	981	10003	0.999594	phospho	ajm-1 {ECO:0000313|EMBL:CCD62269.1	H2KYC4	[8295400.0, 0.0, 2882100.0]	6.57122	11.1613	2	65.043	0.000256572	2	S	TDNTRAESVVAYERESRRESPADQAHIRSRS
1	H2KYC4	996	10003	0.999914	phospho	ajm-1 {ECO:0000313|EMBL:CCD62269.1	H2KYC4	[166610000.0, 41554000.0, 1197300.0]	7.84378	11.1613	3	81.185	0.00037669	2	S	SRRESPADQAHIRSRSADYIMDRRIREETEV
1	H2KYC4	1027	10003	1	phospho	ajm-1 {ECO:0000313|EMBL:CCD62269.1	H2KYC4	[155630000.0, 383800000.0, 247040000.0]	8.41856	11.1613	3	180.27	0	2	S	PENQIQKTRVEPHDQSPRESRISEYEMRFRK
1	H2KYC4	1031	10003	0.992681	phospho	ajm-1 {ECO:0000313|EMBL:CCD62269.1	H2KYC4	[7683800.0, 0.0, 0.0]	6.40845	11.1613	1	54.343	0.00302985	3	S	IQKTRVEPHDQSPRESRISEYEMRFRKSTEK
1	H2KYC4	1128	10003	1	phospho	ajm-1 {ECO:0000313|EMBL:CCD62269.1	H2KYC4	[90805000.0, 0.0, 168530000.0]	7.93674	11.1613	2	113.99	8.75937e-07	3	S	GMFDRYKDDIEEIRRSRSSIHQTGQQETSNR
1	H2KYC4	1197	10003	0.996529	phospho	ajm-1 {ECO:0000313|EMBL:CCD62269.1	H2KYC4	[0.0, 39633000.0, 0.0]	7.12094	11.1613	1	166.27	0	3	Y	VVEVADTFVGTSSHEYGNFTNRYGGRVTIEE
1	H2KYC4	1456	10003	0.849044	phospho	ajm-1 {ECO:0000313|EMBL:CCD62269.1	H2KYC4	[1052500.0, 1763000.0, 238930000.0]	7.90624	11.1613	3	158.52	0	2	S	ETPPPETREISAVQFSSPRSRYEAIQNQNAP
1	H2KYC4	1457	10003	0.799019	phospho	ajm-1 {ECO:0000313|EMBL:CCD62269.1	H2KYC4	[12900000.0, 1124500.0, 29581000.0]	7.16242	11.1613	3	172.85	0	2	S	TPPPETREISAVQFSSPRSRYEAIQNQNAPY
1	H2KYH2	1658	10003	1	phospho	pqn-65 {ECO:0000313|EMBL:CCD63267.1	H2KYH2	[5049300.0, 0.0, 0.0]	6.22611	8.33198	1	133.86	0	2	S	MIVHNIQRSIFDVGKSFEDDDEDDTNVIKID
1	H2KYH3	4	10003	0.999933	phospho	spat-3 {ECO:0000313|EMBL:CCD63270.1	H2KYH3;Q22463	[45967000.0, 0.0, 4674700.0]	7.22739	9.81391	2	127.36	2.58575e-22	2	S	____________MDDSPGPSTSKSARDKAEN
1	H2KYH3	609	10003	0.964197	phospho	spat-3 {ECO:0000313|EMBL:CCD63270.1	H2KYH3;Q22463	[137680000.0, 26429000.0, 11955000.0]	7.76855	9.81391	3	169.88	0	2	S	KDVKQSAITSKPGETSPDSSSKIEEKPDKVS
1	H2KYH3	628	10003	1	phospho	spat-3 {ECO:0000313|EMBL:CCD63270.1	H2KYH3;Q22463	[33800000.0, 0.0, 30018000.0]	7.32782	9.81391	2	206.43	0	3	S	SSKIEEKPDKVSEEVSDDEMTPEHITADKGT
1	H2KYH3	633	10003	0.999999	phospho	spat-3 {ECO:0000313|EMBL:CCD63270.1	H2KYH3;Q22463	[18750000.0, 0.0, 12061000.0]	7.01158	9.81391	2	161.51	0	2	T	EKPDKVSEEVSDDEMTPEHITADKGTDTFIN
1	H2KYH3	911	10003	0.822221	phospho	spat-3 {ECO:0000313|EMBL:CCD63270.1	H2KYH3;Q22463	[5483800.0, 0.0, 0.0]	6.26196	9.81391	1	50.2	1.46323e-32	3	S	IEEEETPEEEVVKVASPTAPIATENPTTSTA
1	H2KYH3	1058	10003	1	phospho	spat-3 {ECO:0000313|EMBL:CCD63270.1	H2KYH3;Q22463	[0.0, 0.0, 17810000.0]	6.77354	9.81391	1	131.56	0	3	T	DAQSKTVKISIKHEKTVSDEEIEDFDTKFGE
1	H2KYH3	1060	10003	1	phospho	spat-3 {ECO:0000313|EMBL:CCD63270.1	H2KYH3;Q22463	[37036000.0, 36060000.0, 69028000.0]	7.67555	9.81391	3	149	0	3	S	QSKTVKISIKHEKTVSDEEIEDFDTKFGEFV
1	H2KYH3	1429	10003	1	phospho	spat-3 {ECO:0000313|EMBL:CCD63270.1	H2KYH3;Q22463	[29542000.0, 28523000.0, 29248000.0]	7.46396	9.81391	3	100.43	4.86821e-17	3	S	DRPSSPSVVIRERIGSDGAIINRPPNRCNID
1	H2KYH3	1518	10003	1	phospho	spat-3 {ECO:0000313|EMBL:CCD63270.1	H2KYH3;Q22463	[12164000.0, 0.0, 0.0]	6.60795	9.81391	1	112.94	0	2	S	CSTTQYIDKTIDIDNSKNGTNVDEEQSNVIK
1	H2KYH3	2293	10003	1	phospho	spat-3 {ECO:0000313|EMBL:CCD63270.1	H2KYH3;Q22463	[0.0, 4319500.0, 0.0]	6.15831	9.81391	1	80.632	9.67867e-05	2	S	QQQQVVQQNIIMRVPSAQTPVAPRAPTVAPQ
1	H2KYH3	2296	10003	1	phospho	spat-3 {ECO:0000313|EMBL:CCD63270.1	H2KYH3;Q22463	[725740.0, 27465000.0, 11980000.0]	7.12679	9.81391	3	87.863	9.67867e-05	2	T	QVVQQNIIMRVPSAQTPVAPRAPTVAPQSVV
1	H2KYH3	2343	10003	0.934558	phospho	spat-3 {ECO:0000313|EMBL:CCD63270.1	H2KYH3;Q22463	[0.0, 0.0, 8143700.0]	6.4337	9.81391	1	154.72	0	2	S	TQVTRPETVEPFRSISSGTGTGTERINNNVE
1	H2KYH4	121	10003	0.915961	phospho	ham-2 {ECO:0000313|EMBL:CCD63272.1	H2KYH4;A3RMS3	[22943000.0, 0.0, 0.0]	6.88353	9.11893	1	166.57	0	2	S	IAKSSDVVDSTSESGSPRQSPPFSPDIIMQK
1	H2KYH4	235	10003	0.999995	phospho	ham-2 {ECO:0000313|EMBL:CCD63272.1	H2KYH4;A3RMS3	[53910000.0, 0.0, 15784000.0]	7.36607	9.11893	2	151.56	0	2	S	TTEEDIKFEVESSDVSPRSVIVKTEPTFKRE
1	H2KYH8	199	10003	1	phospho	C06A6.2 {ECO:0000313|EMBL:CCD63303.2	H2KYH8;Q8MQE8;W6RQS3;W6RXT0;W6RTM8;W6RRQ8	[18561000.0, 0.0, 7311800.0]	6.93572	9.51069	2	142.41	0	3	S	VNAKRRGRPSKVDKRSPVDNFYNITPQSAQF
1	H2KYH8	371	10003	0.999809	phospho	C06A6.2 {ECO:0000313|EMBL:CCD63303.2	H2KYH8;Q8MQE8;W6RQS3;W6RXT0;W6RTM8;W6RRQ8	[194940000.0, 172370000.0, 9288100.0]	8.09876	9.51069	3	245.22	0	2	S	EPSSSAGISARIAIASPSGSSQSEDSRMAAS
1	H2KYH8	467	10003	0.999999	phospho	C06A6.2 {ECO:0000313|EMBL:CCD63303.2	H2KYH8;Q8MQE8;W6RQS3;W6RXT0;W6RTM8;W6RRQ8	[47998000.0, 28942000.0, 19393000.0]	7.50665	9.51069	3	127.03	5.0442e-19	2	S	NENGPPIKRVKQEIESPPGSSRMIVYNDTRK
1	H2KYI1	444	10003	0.994126	phospho	prk-1 {ECO:0000313|EMBL:CCD63391.1	H2KYI1;K8ESD7;Q8T3F1	[0.0, 1144500.0, 0.0]	5.58149	7.44267	1	70.942	0.00271034	2	S	SSSSISRSMGAVKSASAYNIVRMRKKSSIFK
1	H2KYJ9	580	10003	0.999588	phospho	cup-5 {ECO:0000313|EMBL:CCD63597.1	H2KYJ9;Q8T666;H2KYK0	[109620000.0, 10097000.0, 80820000.0]	7.82507	9.2646	3	174.28	0	2	S	KRGCIRDFVESNPPPSEIGSPTTRSAYAPSN
1	H2KYJ9	584	10003	0.839903	phospho	cup-5 {ECO:0000313|EMBL:CCD63597.1	H2KYJ9;Q8T666;H2KYK0	[70685000.0, 11381000.0, 81406000.0]	7.73632	9.2646	3	174.28	0	2	S	IRDFVESNPPPSEIGSPTTRSAYAPSNIINI
1	H2KYJ9	605	10003	0.826487	phospho	cup-5 {ECO:0000313|EMBL:CCD63597.1	H2KYJ9;Q8T666;H2KYK0	[22335000.0, 0.0, 0.0]	6.87186	9.2646	1	159.66	0	2	S	AYAPSNIINIAAGNDSSRAIRAIHAIDNARD
1	H2KYJ9	641	10003	0.990153	phospho	cup-5 {ECO:0000313|EMBL:CCD63597.1	H2KYJ9;Q8T666;H2KYK0	[18350000.0, 0.0, 0.0]	6.78651	9.2646	1	100.41	0	3	S	RDGTRFQSFSNPINDSNEDVIADQNANGNDP
1	H2KYM8	751	10003	1	phospho	C09E8.1 {ECO:0000313|EMBL:CCD63928.1	H2KYM8	[3931200.0, 5813500.0, 14075000.0]	6.89982	8.27998	3	126.56	8.61075e-25	2	S	AHSVEHNRPSNTREASEVDEAEIPRGAGDDN
1	H2KYN6	73	10003	1	phospho	smk-1 {ECO:0000313|EMBL:CCD64093.1	H2KYN6;H2KYN7;Q5NKY6	[25438000.0, 0.0, 10814000.0]	7.08221	10.5992	2	193.64	0	2	S	DVTVKIEDETETEVESVDGGQEEKEVVDEKQ
1	H2KYN6	102	10003	1	phospho	smk-1 {ECO:0000313|EMBL:CCD64093.1	H2KYN6;H2KYN7;Q5NKY6	[0.0, 38519000.0, 780080.0]	7.11726	10.5992	2	96.756	0.00134317	2	S	KQVDAERVNTKTEEISPKKEVKAEEDPETET
1	H2KYN6	822	10003	0.559899	phospho	smk-1 {ECO:0000313|EMBL:CCD64093.1	H2KYN6;H2KYN7;Q5NKY6	[142060000.0, 7097100.0, 6990700.0]	7.71641	10.5992	3	63.932	4.47225e-23	3	T	KEIKIRYDQHRDREETMSVRSEDNSIASPRS
1	H2KYN6	824	10003	0.817371	phospho	smk-1 {ECO:0000313|EMBL:CCD64093.1	H2KYN6;H2KYN7;Q5NKY6	[16551000.0, 0.0, 18601000.0]	7.06883	10.5992	2	153.12	0	3	S	IKIRYDQHRDREETMSVRSEDNSIASPRSFR
1	H2KYN6	827	10003	1	phospho	smk-1 {ECO:0000313|EMBL:CCD64093.1	H2KYN6;H2KYN7;Q5NKY6	[0.0, 0.0, 1900800.0]	5.80182	10.5992	1	96.247	1.0137e-12	2	S	RYDQHRDREETMSVRSEDNSIASPRSFRKDR
1	H2KYN6	834	10003	0.999991	phospho	smk-1 {ECO:0000313|EMBL:CCD64093.1	H2KYN6;H2KYN7;Q5NKY6	[146160000.0, 116530000.0, 107500000.0]	8.0913	10.5992	3	153.12	0	2	S	REETMSVRSEDNSIASPRSFRKDRNEDQWFD
1	H2KYN6	871	10003	1	phospho	smk-1 {ECO:0000313|EMBL:CCD64093.1	H2KYN6;H2KYN7;Q5NKY6	[104050000.0, 261700.0, 228600.0]	7.54216	10.5992	3	101.33	0.00010485	2	S	VGTMIESIEKDSVAVSPKKEEAGQRKTGMEP
1	H2KYN6	936	10003	0.999943	phospho	smk-1 {ECO:0000313|EMBL:CCD64093.1	H2KYN6;H2KYN7;Q5NKY6	[12238000.0, 0.0, 0.0]	6.61059	10.5992	1	113.52	4.93883e-07	2	S	IVIKVNSDRSPSRTPSPASSPRASSSPGPSR
1	H2KYN6	939	10003	0.832794	phospho	smk-1 {ECO:0000313|EMBL:CCD64093.1	H2KYN6;H2KYN7;Q5NKY6	[12238000.0, 0.0, 0.0]	6.61059	10.5992	1	113.52	9.82348e-05	2	S	KVNSDRSPSRTPSPASSPRASSSPGPSRDDE
1	H2KYN6	964	10003	0.961242	phospho	smk-1 {ECO:0000313|EMBL:CCD64093.1	H2KYN6;H2KYN7;Q5NKY6	[1087299968.0, 8620200.0, 257140000.0]	8.6542	10.5992	3	69.721	0.00277715	2	S	PSRDDEVTSSQNNKESSPTPTVKSIVDYDES
1	H2KYN6	965	10003	0.978837	phospho	smk-1 {ECO:0000313|EMBL:CCD64093.1	H2KYN6;H2KYN7;Q5NKY6	[69518000.0, 259110000.0, 1231700.0]	8.04121	10.5992	3	97.284	0.00219849	1	S	SRDDEVTSSQNNKESSPTPTVKSIVDYDESD
1	H2KYN6	1014	10003	1	phospho	smk-1 {ECO:0000313|EMBL:CCD64093.1	H2KYN6;H2KYN7;Q5NKY6	[24543000.0, 15065000.0, 18774000.0]	7.28916	10.5992	3	404.66	0	2	S	SPEKEGDSADGKKGDSPEYNDVSSTSNEEKF
1	H2KYP0-2	14	10003	0.997247	phospho	picc-1	H2KYP0-2;H2KYP0	[0.0, 7231000.0, 0.0]	6.38208	8.59433	1	91.317	0	3	Y	__MSSESGSSASTVHYAKPVIRHVPMPSSTT
1	H2KYP0-2	50	10003	1	phospho	picc-1	H2KYP0-2;H2KYP0	[16676000.0, 0.0, 7245500.0]	6.90167	8.59433	2	89.506	0.000204603	2	T	SSSSSSSSYASSTKQTPPRSPVIRYPTVVVS
1	H2KYP0-2	54	10003	1	phospho	picc-1	H2KYP0-2;H2KYP0	[16676000.0, 0.0, 7245500.0]	6.90167	8.59433	2	89.506	0.000204603	2	S	SSSSYASSTKQTPPRSPVIRYPTVVVSKNSI
1	H2KYP0-2	447	10003	0.811603	phospho	picc-1	H2KYP0-2;H2KYP0	[2813500.0, 0.0, 1518700.0]	6.15959	8.59433	2	74.141	1.64584e-06	3	S	NIEVRTISRIDEEATSASDTIKESARMPPKI
1	H2KYP4	251	10003	1	phospho	ncx-2 {ECO:0000313|EMBL:CCD64163.1	H2KYP4;H2KYP2;Q8I7I7	[3139300.0, 1744400.0, 0.0]	6.21163	9.06526	2	135.3	0	2	S	KIIQNKFIPHRYRRGSHGQMIATEAEEMKMI
1	H2KYP4	637	10003	1	phospho	ncx-2 {ECO:0000313|EMBL:CCD64163.1	H2KYP4;H2KYP2;Q8I7I7	[0.0, 33463000.0, 15720000.0]	7.21469	9.06526	2	75.376	9.54129e-09	2	S	TENAIAPAEKSTRAASVDIIQPSSDPRRSSQ
1	H2KYR1	2	10003	0.5	phospho	vig-1 {ECO:0000313|EMBL:CCD64348.1	H2KYR1;Q8MNX8	[75860000.0, 18132000.0, 17953000.0]	7.57188	11.7101	3	172.33	0	2	S	______________MSTEYGCQVTNKFGIPS
1	H2KYR1	3	10003	0.5	phospho	vig-1 {ECO:0000313|EMBL:CCD64348.1	H2KYR1;Q8MNX8	[75860000.0, 18132000.0, 17953000.0]	7.57188	11.7101	3	172.33	0	2	T	_____________MSTEYGCQVTNKFGIPSD
1	H2KYR1	17	10003	1	phospho	vig-1 {ECO:0000313|EMBL:CCD64348.1	H2KYR1;Q8MNX8	[8667199488.0, 5003500032.0, 411590016.0]	9.67155	11.7101	3	274.59	0	3	S	STEYGCQVTNKFGIPSDDDDEYDDPREIIQK
1	H2KYR1	143	10003	1	phospho	vig-1 {ECO:0000313|EMBL:CCD64348.1	H2KYR1;Q8MNX8	[741859968.0, 81551000.0, 44265000.0]	8.46124	11.7101	3	322.36	0	2	S	FTRENREGEEPKQEVSFEDGQDTRAPRRRGG
1	H2KYR1	184	10003	0.999953	phospho	vig-1 {ECO:0000313|EMBL:CCD64348.1	H2KYR1;Q8MNX8	[97772000.0, 120120000.0, 104040000.0]	8.03064	11.7101	3	187.47	0	2	S	RGGGRGGRGRQFDRQSGSDRTGVRSFDKKDG
1	H2KYR1	226	10003	1	phospho	vig-1 {ECO:0000313|EMBL:CCD64348.1	H2KYR1;Q8MNX8	[54004000.0, 0.0, 20807000.0]	7.39684	11.7101	2	250.25	0	3	S	EIAGETENIAPEGAESTEPEVPREKTAEEIA
1	H2KYR1	227	10003	1	phospho	vig-1 {ECO:0000313|EMBL:CCD64348.1	H2KYR1;Q8MNX8	[86498000.0, 21741000.0, 12646000.0]	7.60525	11.7101	3	242.83	0	3	T	IAGETENIAPEGAESTEPEVPREKTAEEIAY
1	H2KYR1	363	10003	1	phospho	vig-1 {ECO:0000313|EMBL:CCD64348.1	H2KYR1;Q8MNX8	[7692000.0, 34487000.0, 45473000.0]	7.46564	11.7101	3	190.63	0	3	T	GRGGQRQGGHGGRNNTPFNASDDAFPAIGAK
1	H2KYR1	368	10003	1	phospho	vig-1 {ECO:0000313|EMBL:CCD64348.1	H2KYR1;Q8MNX8	[380040000.0, 178230000.0, 29423000.0]	8.29203	11.7101	3	216.52	0	3	S	RQGGHGGRNNTPFNASDDAFPAIGAK_____
1	H2KYS1	226	10003	0.999999	phospho	hsp-43 {ECO:0000313|EMBL:CCD64542.1	H2KYS1;B0M0L8	[35220000.0, 0.0, 69762000.0]	7.54399	9.26501	2	109.28	1.98757e-35	3	S	PRFENGTIRSQRGPNSPIHVQTEHDGRSVSS
1	H2KYS1	274	10003	1	phospho	hsp-43 {ECO:0000313|EMBL:CCD64542.1	H2KYS1;B0M0L8	[3255700.0, 2670600.0, 3779100.0]	6.50989	9.26501	3	92.265	1.80723e-12	3	S	SHSYSYHRSDSRNRISPNDVNITRNDNRTYS
1	H2KYS1	289	10003	0.989161	phospho	hsp-43 {ECO:0000313|EMBL:CCD64542.1	H2KYS1;B0M0L8	[3442000.0, 3794000.0, 0.0]	6.38238	9.26501	2	79.394	1.99796e-05	2	S	SPNDVNITRNDNRTYSPVTPRITTSGSYNTA
1	H2KYS1	325	10003	0.766379	phospho	hsp-43 {ECO:0000313|EMBL:CCD64542.1	H2KYS1;B0M0L8	[0.0, 5150500.0, 7909900.0]	6.63884	9.26501	2	58.891	3.59644e-32	3	S	HEERSSSRAQSHRSESRNGGYRVESPVSTTT
1	H2KYS1	334	10003	0.994138	phospho	hsp-43 {ECO:0000313|EMBL:CCD64542.1	H2KYS1;B0M0L8	[1100100.0, 11350000.0, 7909900.0]	6.83166	9.26501	3	63.869	3.59644e-32	2	S	QSHRSESRNGGYRVESPVSTTTGIIRNGNSD
1	H2KYS8	128	10003	0.999999	phospho	cpna-1 {ECO:0000313|EMBL:CCD64643.1	H2KYS8;Q7JPE2;H2KYS9	[0.0, 4978500.0, 0.0]	6.21998	9.1193	1	135.04	0	5	S	NNVHQFAEQAANKFPSIEVDINIGHPIDATR
1	H2KYS8	166	10003	0.978576	phospho	cpna-1 {ECO:0000313|EMBL:CCD64643.1	H2KYS8;Q7JPE2;H2KYS9	[28048000.0, 6768200.0, 5596100.0]	7.12939	9.1193	3	91.961	0.000142618	2	S	SSVNNHIHETKNMDISPTSRDSTQFEQIPSI
1	H2KYS8	400	10003	0.730534	phospho	cpna-1 {ECO:0000313|EMBL:CCD64643.1	H2KYS8;Q7JPE2;H2KYS9	[5719600.0, 14343000.0, 0.0]	6.82527	9.1193	2	125.79	0	3	S	KIIDHEVGGDSTDIDSSQKAYDHFAPASHIS
1	H2KYS8	401	10003	0.968747	phospho	cpna-1 {ECO:0000313|EMBL:CCD64643.1	H2KYS8;Q7JPE2;H2KYS9	[5148200.0, 16380000.0, 9585700.0]	7.01583	9.1193	3	153.59	0	3	S	IIDHEVGGDSTDIDSSQKAYDHFAPASHISY
1	H2KYS8	690	10003	0.999992	phospho	cpna-1 {ECO:0000313|EMBL:CCD64643.1	H2KYS8;Q7JPE2;H2KYS9	[2431300.0, 16794000.0, 9705300.0]	6.98424	9.1193	3	93.162	0.000226861	2	S	PETGSNKKKITPKNPSFEATSRQVRTNDVFE
1	H2KYS8	797	10003	0.969986	phospho	cpna-1 {ECO:0000313|EMBL:CCD64643.1	H2KYS8;Q7JPE2;H2KYS9	[3445500.0, 6033600.0, 10139000.0]	6.81554	9.1193	3	88.561	1.44317e-06	2	S	GRAPQIIPAFGNRISSNSSIGSAGRSGSGVS
1	H2KYS8	800	10003	0.925917	phospho	cpna-1 {ECO:0000313|EMBL:CCD64643.1	H2KYS8;Q7JPE2;H2KYS9	[0.0, 5024200.0, 8022900.0]	6.63839	9.1193	2	57.525	0.000592091	2	S	PQIIPAFGNRISSNSSIGSAGRSGSGVSSSD
1	H2KYS8	807	10003	0.499901	phospho	cpna-1 {ECO:0000313|EMBL:CCD64643.1	H2KYS8;Q7JPE2;H2KYS9	[0.0, 5592500.0, 0.0]	6.27048	9.1193	1	66.022	2.69042e-06	2	S	GNRISSNSSIGSAGRSGSGVSSSDVYPYRHI
1	H2KYS8	809	10003	0.63168	phospho	cpna-1 {ECO:0000313|EMBL:CCD64643.1	H2KYS8;Q7JPE2;H2KYS9	[0.0, 5592500.0, 0.0]	6.27048	9.1193	1	107.73	2.0163e-27	2	S	RISSNSSIGSAGRSGSGVSSSDVYPYRHIRK
1	H2KYS8	812	10003	0.878608	phospho	cpna-1 {ECO:0000313|EMBL:CCD64643.1	H2KYS8;Q7JPE2;H2KYS9	[3129400.0, 0.0, 0.0]	6.01834	9.1193	1	144.97	0	2	S	SNSSIGSAGRSGSGVSSSDVYPYRHIRKQSS
1	H2KYV0	123	10003	0.992722	phospho	mdt-26 {ECO:0000313|EMBL:CCD65044.1	H2KYV0;D7SFJ3	[3421900.0, 13904000.0, 10652000.0]	6.96969	9.71724	3	189.8	0	2	S	PQSGASSRNTTPNVISPSVARIMQRGITPNT
1	H2KYV0	135	10003	1	phospho	mdt-26 {ECO:0000313|EMBL:CCD65044.1	H2KYV0;D7SFJ3	[2401300.0, 2191000.0, 0.0]	6.18491	9.71724	2	84.479	0.00211938	2	T	NVISPSVARIMQRGITPNTPAGRRVTSTGIP
1	H2KYV0	138	10003	1	phospho	mdt-26 {ECO:0000313|EMBL:CCD65044.1	H2KYV0;D7SFJ3	[0.0, 1966200.0, 0.0]	5.81651	9.71724	1	63.185	0.00538958	2	T	SPSVARIMQRGITPNTPAGRRVTSTGIPGSQ
1	H2KYV0	152	10003	0.999586	phospho	mdt-26 {ECO:0000313|EMBL:CCD65044.1	H2KYV0;D7SFJ3	[0.0, 16415000.0, 3787700.0]	6.82829	9.71724	2	83.758	4.62437e-10	2	S	NTPAGRRVTSTGIPGSQQRIVSPANGSYAPR
1	H2KYV0	158	10003	0.999793	phospho	mdt-26 {ECO:0000313|EMBL:CCD65044.1	H2KYV0;D7SFJ3	[38754000.0, 22828000.0, 19896000.0]	7.43392	9.71724	3	54.09	0.00014521	2	S	RVTSTGIPGSQQRIVSPANGSYAPRSQVSPG
1	H2KYV0	171	10003	0.939772	phospho	mdt-26 {ECO:0000313|EMBL:CCD65044.1	H2KYV0;D7SFJ3	[0.0, 13812000.0, 0.0]	6.66314	9.71724	1	78.942	0	2	S	IVSPANGSYAPRSQVSPGESTPVAASVVVNG
1	H2KYV0	192	10003	0.999325	phospho	mdt-26 {ECO:0000313|EMBL:CCD65044.1	H2KYV0;D7SFJ3	[0.0, 0.0, 9584600.0]	6.50445	9.71724	1	132.62	3.37735e-07	1	S	PVAASVVVNGMHKSASVGGDIIKHATASIST
1	H2KYV0	314	10003	0.689856	phospho	mdt-26 {ECO:0000313|EMBL:CCD65044.1	H2KYV0;D7SFJ3	[16808000.0, 3970300.0, 0.0]	6.84049	9.71724	2	134.21	0	3	S	KREIKDEEIAHSIQSSASYGNFGSATTTERK
1	H2KYV0	316	10003	0.99943	phospho	mdt-26 {ECO:0000313|EMBL:CCD65044.1	H2KYV0;D7SFJ3	[65890000.0, 5487500.0, 13369000.0]	7.451	9.71724	3	181.95	0	3	S	EIKDEEIAHSIQSSASYGNFGSATTTERKKR
1	H2KYV0	387	10003	0.737656	phospho	mdt-26 {ECO:0000313|EMBL:CCD65044.1	H2KYV0;D7SFJ3	[0.0, 7539300.0, 0.0]	6.40021	9.71724	1	73.11	1.18002e-29	3	S	RIPSIVIRIGKNGITSAASTPAFVSSEESAK
1	H2KYV0	390	10003	0.94319	phospho	mdt-26 {ECO:0000313|EMBL:CCD65044.1	H2KYV0;D7SFJ3	[10249000.0, 24541000.0, 1052400.0]	7.07728	9.71724	3	209.2	0	2	S	SIVIRIGKNGITSAASTPAFVSSEESAKRKY
1	H2KYV5	197	10003	0.944104	phospho	CELE_F25E5.8 {ECO:0000313|EMBL:CCD65093.1}; F25E5.8	H2KYV5;Q8IA55	[0.0, 12211000.0, 0.0]	6.60963	8.92761	1	90.388	0.000720815	2	S	AHFIKNQSPCISRVVSSSSIKEKIHKIKRTT
1	H2KYV5	198	10003	0.617493	phospho	CELE_F25E5.8 {ECO:0000313|EMBL:CCD65093.1}; F25E5.8	H2KYV5;Q8IA55	[0.0, 0.0, 20878000.0]	6.84257	8.92761	1	104.07	0.00110646	2	S	HFIKNQSPCISRVVSSSSIKEKIHKIKRTTS
1	H2KYV5	199	10003	0.82951	phospho	CELE_F25E5.8 {ECO:0000313|EMBL:CCD65093.1}; F25E5.8	H2KYV5;Q8IA55	[4165000.0, 0.0, 0.0]	6.14249	8.92761	1	60.255	0.00776915	2	S	FIKNQSPCISRVVSSSSIKEKIHKIKRTTSS
1	H2KYV5	200	10003	0.989236	phospho	CELE_F25E5.8 {ECO:0000313|EMBL:CCD65093.1}; F25E5.8	H2KYV5;Q8IA55	[4165000.0, 0.0, 22220000.0]	6.94424	8.92761	2	104.07	0.000720815	2	S	IKNQSPCISRVVSSSSIKEKIHKIKRTTSSD
1	H2KYV5	213	10003	0.576372	phospho	CELE_F25E5.8 {ECO:0000313|EMBL:CCD65093.1}; F25E5.8	H2KYV5;Q8IA55	[4280600.0, 0.0, 0.0]	6.15438	8.92761	1	118.54	1.90677e-38	2	S	SSSIKEKIHKIKRTTSSDSDTDFPEKKCSVA
1	H2KYW1	37	10003	0.999988	phospho	nab-1 {ECO:0000313|EMBL:CCD65154.1	H2KYW1;H2KYW3;Q5R3Y6;H2KYW2	[115670000.0, 16363000.0, 0.0]	7.64356	9.91376	2	109.95	3.97299e-12	2	S	IFEQIERQQDVPSFYSPRIQRQPPPPIPPKP
1	H2KYW1	69	10003	1	phospho	nab-1 {ECO:0000313|EMBL:CCD65154.1	H2KYW1;H2KYW3;Q5R3Y6;H2KYW2	[9301200.0, 753890.0, 0.0]	6.52526	9.91376	2	76.21	4.49086e-30	2	S	SQCPPSPMSQVERNFSDIAADIDRIQSSPAT
1	H2KYW1	81	10003	0.773596	phospho	nab-1 {ECO:0000313|EMBL:CCD65154.1	H2KYW1;H2KYW3;Q5R3Y6;H2KYW2	[0.0, 20212000.0, 0.0]	6.82849	9.91376	1	118.51	0	2	S	RNFSDIAADIDRIQSSPATSRFIQNKSSTIP
1	H2KYW1	202	10003	1	phospho	nab-1 {ECO:0000313|EMBL:CCD65154.1	H2KYW1;H2KYW3;Q5R3Y6;H2KYW2	[0.0, 18734000.0, 20448000.0]	7.11597	9.91376	2	134.32	0	3	S	TTSENRGIMETRRGISPERPDVDITNRKVSF
1	H2KYW1	513	10003	1	phospho	nab-1 {ECO:0000313|EMBL:CCD65154.1	H2KYW1;H2KYW3;Q5R3Y6;H2KYW2	[16715000.0, 44454000.0, 1050500.0]	7.31681	9.91376	3	117.18	1.17723e-27	3	S	DEIESKIEEAEERRHSIQNIEIIEIREKIKE
1	H2KYW1	591	10003	1	phospho	nab-1 {ECO:0000313|EMBL:CCD65154.1	H2KYW1;H2KYW3;Q5R3Y6;H2KYW2	[90481000.0, 0.0, 1795700.0]	7.48797	9.91376	2	81.346	2.65097e-07	2	S	TEEYSSPCESPVPRISEPASPAIPHKITHRK
1	H2KYW1	595	10003	1	phospho	nab-1 {ECO:0000313|EMBL:CCD65154.1	H2KYW1;H2KYW3;Q5R3Y6;H2KYW2	[150500000.0, 0.0, 2382500.0]	7.70724	9.91376	2	81.346	2.65097e-07	2	S	SSPCESPVPRISEPASPAIPHKITHRKIIFP
1	H2KYY3	229	10003	1	phospho		H2KYY3	[3323100.0, 7208800.0, 12441000.0]	6.88409	7.56471	3	88.596	5.27862e-19	3	T	DANKGPVTVPPIRTKTPPPPPPPVRRHEIYE
[truncated: 6,550 more rows]
