# Supplementary material for: Comparative genetic, proteomic and phosphoproteomic analysis of C. elegans embryos with a focus on ham-1/STOX and pig-1/MELK in dopaminergic neuron development
Source: Sci Rep. 2017 Jun 28;7:4314. doi: 10.1038/s41598-017-04375-4 (PMC5489525; doi:10.1038/s41598-017-04375-4)
Supplement: Supplementary file 5 — Supplementary Dataset 4 [file 41598_2017_4375_MOESM5_ESM.xls]

## Sheet: 4a_pig-1-vs-wt_phosphosites
base_accession	ptm_site_location	site_amino_acid	ptm_site_probability	ptm_type	gene	accession	ptm_site_intensities	RATIO_linear_scale	RATIO_log2	ptm_site_intensity_ratio	ptm_site_log2_intensity_ratio	protein_intensity_ratio	protein_intensity_log2_ratio	comparison_conditions	replicates_with_data_per_condition	site_score	site_pep	site_charge
Q23670	1418	S	1	phospho	K12D12.1	Q23670	[283540.0, 31710334.0]	0.00641641	-7.28402	0.00894156	-6.80526	1.39355	0.478761	[u'pig-1 mutant', u'wild type']	[1, 1]	295.44	0	2
G5EBE3	518	S	0.981892	phospho	cir-1 {ECO:0000313|EMBL:CCD71886.1	G5EBE3	[1451033.375, 188322464.0]	0.0077727	-7.00737	0.00770505	-7.01998	0.991296	-0.0126123	[u'pig-1 mutant', u'wild type']	[1, 3]	106.67	0.00066404	2
G5EBE3	516	S	0.99319	phospho	cir-1 {ECO:0000313|EMBL:CCD71886.1	G5EBE3	[1451033.375, 186165792.0]	0.00786274	-6.99075	0.00779431	-7.00336	0.991296	-0.0126123	[u'pig-1 mutant', u'wild type']	[1, 3]	106.67	0.00066404	2
G5ED58	506	T	0.99994	phospho	spd-1 {ECO:0000313|EMBL:CCD68051.1	G5ED58	[635100.0, 20290666.0]	0.0113046	-6.46695	0.0313001	-4.99769	2.7688	1.46926	[u'pig-1 mutant', u'wild type']	[1, 1]	167.87	0	2
P91129	916	S	0.998043	phospho	ptr-2 {ECO:0000313|EMBL:CCD66407.1	P91129	[1638533.375, 59980332.0]	0.0131742	-6.24614	0.0273178	-5.19401	2.07358	1.05212	[u'pig-1 mutant', u'wild type']	[1, 2]	176.29	0	2
G5EDE7	30	S	0.937223	phospho	tpxl-1 {ECO:0000313|EMBL:CCD69910.1	G5EDE7;Q8WSN6	[4856333.5, 168010000.0]	0.0136137	-6.19879	0.028905	-5.11254	2.12322	1.08626	[u'pig-1 mutant', u'wild type']	[1, 2]	130.01	7.22352e-24	2
Q21173	79	S	1	phospho	CELE_K03B4.2 {ECO:0000313|EMBL:CCD71024.1}; K03B4.2	Q21173	[467366.65625, 19479334.0]	0.0138652	-6.17239	0.023993	-5.38125	1.73045	0.791145	[u'pig-1 mutant', u'wild type']	[1, 1]	183.22	0	2
G5EE37	513	T	0.99992	phospho	icp-1 {ECO:0000313|EMBL:CCD69912.1	G5EE37;X5M920	[623700.0, 14758000.0]	0.0182393	-5.7768	0.0422618	-4.5645	2.31707	1.2123	[u'pig-1 mutant', u'wild type']	[1, 1]	90.581	1.34857e-39	2
Q95XQ8	12	S	0.989983	phospho	mcm-4 {ECO:0000313|EMBL:CCD69913.1	Q95XQ8;A0A061AL94	[4211000.0, 103768136.0]	0.0194676	-5.68278	0.0405809	-4.62306	2.08453	1.05972	[u'pig-1 mutant', u'wild type']	[1, 2]	135.68	0	3
F5GU86	36	T	0.895818	phospho	otub-3 {ECO:0000313|EMBL:CCA65553.1	F5GU86;F5GU87	[151033.328125, 10105000.0]	0.0199976	-5.64403	0.0149464	-6.06406	0.747409	-0.42003	[u'pig-1 mutant', u'wild type']	[1, 1]	105.94	0.000791899	2
G5EF88	661	S	0.971595	phospho	daf-15 {ECO:0000313|EMBL:CAA92448.2	G5EF88;S6F588;Q68TI8	[1935433.375, 90540000.0]	0.0231419	-5.43335	0.0213766	-5.54783	0.923716	-0.114478	[u'pig-1 mutant', u'wild type']	[1, 1]	79.467	9.41091e-24	2
Q9XTT4	486	T	0.997783	phospho	ani-1	Q9XTT4	[504433.34375, 16942934.0]	0.0233605	-5.41978	0.0297725	-5.06988	1.27448	0.349909	[u'pig-1 mutant', u'wild type']	[1, 3]	160.87	0	2
Q93652	20	T	0.998745	phospho	CELE_F30F8.5 {ECO:0000313|EMBL:CAB03032.2}; F30F8.5	Q93652;A5JYV7	[3929666.75, 6910200.0]	0.0234729	-5.41286	0.568676	-0.814321	24.2269	4.59854	[u'pig-1 mutant', u'wild type']	[1, 2]	92.147	0	3
G5EDF4	1133	T	0.846886	phospho	abts-1 {ECO:0000313|EMBL:CAQ76479.1	G5EDF4;B3WFV9;G5EC65	[13034700.0, 713000000.0]	0.0241775	-5.37019	0.0182815	-5.77347	0.756135	-0.403284	[u'pig-1 mutant', u'wild type']	[2, 1]	174.93	0	3
G5EDH1	784	S	0.946322	phospho	vha-7 {ECO:0000313|EMBL:CAB16306.2	G5EDH1;B2MZD0;A0A0K3AXB9	[374000.0, 19166600.0]	0.025462	-5.29551	0.0195131	-5.67941	0.766361	-0.383904	[u'pig-1 mutant', u'wild type']	[1, 2]	165.77	0	2
Q93652	25	S	1	phospho	CELE_F30F8.5 {ECO:0000313|EMBL:CAB03032.2}; F30F8.5	Q93652;A5JYV7	[53513000.0, 78166968.0]	0.0282578	-5.14521	0.684599	-0.54667	24.2269	4.59854	[u'pig-1 mutant', u'wild type']	[2, 3]	130.47	0	2
Q22638	154	T	0.980834	phospho	mics-1 {ECO:0000313|EMBL:CAA97330.2	Q22638	[98993.3359375, 1821366.625]	0.0300401	-5.05697	0.0543511	-4.20155	1.80929	0.855422	[u'pig-1 mutant', u'wild type']	[1, 1]	97.542	0	2
Q23121	15	S	0.999956	phospho	rsp-1	Q23121;Q23121-2;Q23121-3	[485100.0, 10511167.0]	0.0301792	-5.0503	0.0461509	-4.4375	1.52923	0.612803	[u'pig-1 mutant', u'wild type']	[1, 2]	103.69	0.0104515	2
Q21920-6	1912	S	0.999949	phospho	R11A8.7	Q21920-6;Q21920-7;A0A061AJK8;Q21920-8	[1870900.0, 34338268.0]	0.0310029	-5.01145	0.0544844	-4.19801	1.7574	0.813439	[u'pig-1 mutant', u'wild type']	[1, 2]	120.56	1.13572e-38	2
Q9XU56	156	S	1	phospho	ensa-1 {ECO:0000313|EMBL:CAB05775.1	Q9XU56	[1967700.0, 59991400.0]	0.0318757	-4.9714	0.0327997	-4.93017	1.02899	0.0412255	[u'pig-1 mutant', u'wild type']	[1, 2]	104.84	0	2
Q18776	9	S	0.985429	phospho	inso-1 {ECO:0000313|EMBL:CCD65695.2	Q18776	[633000.0, 10454000.0]	0.0326715	-4.93583	0.060551	-4.04571	1.85333	0.89012	[u'pig-1 mutant', u'wild type']	[1, 1]	76.156	0.00027685	2
Q20898	249	S	1	phospho	ifet-1 {ECO:0000312|WormBase:F56F3.1}	Q20898	[7427700.0, 366220000.0]	0.0334889	-4.90017	0.0202821	-5.62365	0.605636	-0.723477	[u'pig-1 mutant', u'wild type']	[2, 3]	153.1	0	2
O45797	411	S	0.999465	phospho	wts-1 {ECO:0000312|WormBase:T20F10.1}	O45797	[919100.0, 111053336.0]	0.0340976	-4.87419	0.0082762	-6.91682	0.242721	-2.04263	[u'pig-1 mutant', u'wild type']	[1, 1]	70.056	0.0171992	2
Q9XVR7	714	S	0.983316	phospho	mcm-3 {ECO:0000313|EMBL:CAB02770.1	Q9XVR7	[1374533.375, 11024000.0]	0.0360812	-4.79261	0.124686	-3.00363	3.45569	1.78897	[u'pig-1 mutant', u'wild type']	[1, 1]	148.31	0	3
Q95XD3	12	S	0.916168	phospho	blos-2	Q95XD3;V6CLS1	[5322053.5, 145970000.0]	0.0365661	-4.77335	0.0364599	-4.77754	0.997095	-0.00419666	[u'pig-1 mutant', u'wild type']	[2, 2]	148.64	0	2
O17406	314	S	0.996183	phospho	attf-2 {ECO:0000313|EMBL:CCD64429.1	O17406	[1169966.625, 26706000.0]	0.0372559	-4.74639	0.0438091	-4.51262	1.1759	0.233761	[u'pig-1 mutant', u'wild type']	[1, 1]	204.81	0	2
Q95XK4	536	T	0.991859	phospho	CELE_Y54F10BM.1 {ECO:0000313|EMBL:CCD73838.1}; Y54F10BM.1	Q95XK4	[2243666.75, 54534368.0]	0.0390315	-4.67922	0.0411423	-4.60324	1.05408	0.0759824	[u'pig-1 mutant', u'wild type']	[3, 2]	139.31	0	3
Q19192	546	S	1	phospho	pek-1	Q19192	[1439166.625, 13492333.0]	0.0399922	-4.64414	0.106666	-3.22883	2.66716	1.41531	[u'pig-1 mutant', u'wild type']	[1, 1]	182.09	0	2
Q9XTF3-3	621	Y	0.999967	phospho	mbk-2	Q9XTF3-3;A0A061AKR6;A0A061AJ20	[44500484.0, 596200000.0]	0.0404195	-4.6288	0.0746402	-3.7439	1.84664	0.8849	[u'pig-1 mutant', u'wild type']	[3, 3]	241.52	0	2
Q10033-2	98	S	0.992698	phospho	F15G9.1	Q10033-2;Q8I4L0;Q10033	[9469000.0, 275257792.0]	0.0425131	-4.55595	0.0344005	-4.86143	0.809174	-0.305479	[u'pig-1 mutant', u'wild type']	[2, 3]	146.53	0	2
Q21961	339	S	0.988539	phospho	ran-5 {ECO:0000313|EMBL:CCD72320.1	Q21961	[1252333.375, 18347334.0]	0.0432426	-4.5314	0.068257	-3.87288	1.57846	0.658522	[u'pig-1 mutant', u'wild type']	[2, 2]	194.05	0	2
Q19375	95	S	1	phospho	iws-1	Q19375	[1012980.0, 25712000.0]	0.0438266	-4.51205	0.0393972	-4.66576	0.898932	-0.153716	[u'pig-1 mutant', u'wild type']	[2, 1]	285.59	0	2
G5EDA3	595	S	0.966025	phospho	hcp-4 {ECO:0000313|EMBL:CCD67794.1	G5EDA3	[2556000.0, 46742912.0]	0.0446774	-4.48431	0.0546821	-4.19279	1.22393	0.291524	[u'pig-1 mutant', u'wild type']	[1, 2]	70.802	0.000116004	2
Q9BHL5	130	S	0.999542	phospho	CELE_Y111B2A.9 {ECO:0000313|EMBL:CAC35837.2}; Y111B2A.9	Q9BHL5	[1001100.0, 6964566.5]	0.0453004	-4.46433	0.143742	-2.79845	3.17308	1.66589	[u'pig-1 mutant', u'wild type']	[1, 2]	149.41	8.26228e-33	2
Q21443	397	T	0.96569	phospho	lmn-1	Q21443	[2831566.75, 48311300.0]	0.0462827	-4.43338	0.0586109	-4.09269	1.26637	0.340695	[u'pig-1 mutant', u'wild type']	[1, 2]	164.72	0	4
O17087	1112	S	0.99966	phospho	gld-2	O17087;A0A0K3AWQ7;O17087-4;O17087-3;A0A0K3ARE1	[789166.6875, 2058533.375]	0.0463569	-4.43107	0.383364	-1.38321	8.26982	3.04786	[u'pig-1 mutant', u'wild type']	[1, 1]	100.02	6.47186e-06	2
Q19370	989	S	0.957467	phospho	srgp-1 {ECO:0000313|EMBL:CAA97790.1	Q19370;D3YT53;A0A061ACU6;D3YT54	[3866333.25, 57826800.0]	0.0484971	-4.36596	0.0668606	-3.9027	1.37865	0.463258	[u'pig-1 mutant', u'wild type']	[1, 3]	185.58	0	2
G5EE37	607	S	0.980608	phospho	icp-1 {ECO:0000313|EMBL:CCD69912.1	G5EE37;X5M920	[18232034.0, 154943008.0]	0.0507836	-4.29949	0.117669	-3.08719	2.31707	1.2123	[u'pig-1 mutant', u'wild type']	[3, 3]	184.87	0	2
Q9XWG3	2	S	1	phospho	Y63D3A.4	Q9XWG3	[5020233.5, 28809500.0]	0.0509562	-4.2946	0.174256	-2.52072	3.41972	1.77388	[u'pig-1 mutant', u'wild type']	[2, 3]	216.01	0	2
Q20924	8	S	0.989127	phospho	sun-1	Q20924	[318643.34375, 9345000.0]	0.0515679	-4.27738	0.0340977	-4.87418	0.66122	-0.596797	[u'pig-1 mutant', u'wild type']	[2, 1]	146.09	0	3
Q19972	67	S	0.999032	phospho	cec-4 {ECO:0000312|WormBase:F32E10.2}	Q19972	[614003.3125, 12559477.0]	0.051595	-4.27663	0.0488877	-4.35439	0.947527	-0.0777605	[u'pig-1 mutant', u'wild type']	[2, 3]	121.94	0	2
P91155	131	T	0.995916	phospho	cdc-6 {ECO:0000313|EMBL:CCD65162.1	P91155	[894333.3125, 7363666.5]	0.0518531	-4.26943	0.121452	-3.04154	2.34223	1.22789	[u'pig-1 mutant', u'wild type']	[1, 1]	115.24	1.19824e-10	2
Q95XU6	402	S	0.843223	phospho	sut-2	Q95XU6	[307166.65625, 16829000.0]	0.0530912	-4.23538	0.0182522	-5.77578	0.34379	-1.5404	[u'pig-1 mutant', u'wild type']	[1, 2]	81.656	0	2
F1LIN5	18	S	0.999423	phospho	num-1 {ECO:0000313|EMBL:CBZ42127.1	F1LIN5;Q9XTY6-4;Q9XTY6;B5BM46;Q9XTY6-3	[493666.65625, 10949667.0]	0.0547879	-4.19	0.0450851	-4.47121	0.822902	-0.281207	[u'pig-1 mutant', u'wild type']	[1, 1]	63.138	5.8157e-15	3
Q21920-6	2110	S	0.951293	phospho	R11A8.7	Q21920-6;Q21920-7;A0A061AJK8;Q21920-8	[2049486.625, 21029366.0]	0.0554561	-4.17251	0.0974583	-3.35907	1.7574	0.813439	[u'pig-1 mutant', u'wild type']	[2, 3]	127.15	0	2
Q09436	241	S	0.93656	phospho	mex-6	Q09436	[872733.3125, 1754400.0]	0.0597876	-4.06401	0.497454	-1.00736	8.32035	3.05664	[u'pig-1 mutant', u'wild type']	[1, 1]	59.372	3.64691e-07	2
Q22144	61	S	1	phospho	CELE_T04A8.8 {ECO:0000313|EMBL:CAA84734.1}; T04A8.8	Q22144	[11073100.0, 42164000.0]	0.0604281	-4.04864	0.26262	-1.92895	4.34599	2.11969	[u'pig-1 mutant', u'wild type']	[2, 2]	113.13	0	3
Q7JKP6	565	S	0.999892	phospho	hsr-9 {ECO:0000312|WormBase:T05F1.6}	Q7JKP6	[1006600.0, 13544633.0]	0.0628621	-3.99167	0.0743173	-3.75016	1.18223	0.241507	[u'pig-1 mutant', u'wild type']	[1, 2]	73.831	3.97352e-41	3
Q9N3Z3	342	S	0.999893	phospho	chk-1	Q9N3Z3;Q9N3Z3-2	[16273233.0, 16781784.0]	0.0642575	-3.95999	0.969696	-0.0443951	15.0908	3.9156	[u'pig-1 mutant', u'wild type']	[3, 2]	109.6	9.6415e-08	2
O18218	612	S	0.889849	phospho	nos-3 {ECO:0000313|EMBL:CAB16493.1	O18218;O62486	[151133328.0, 926089984.0]	0.0644886	-3.95481	0.163195	-2.61533	2.5306	1.33948	[u'pig-1 mutant', u'wild type']	[3, 3]	148.86	0	2
O01576	543	T	0.98536	phospho	npp-11 {ECO:0000313|EMBL:CCD66423.1	O01576	[1087133.375, 15659667.0]	0.064777	-3.94838	0.0694225	-3.84845	1.07172	0.0999222	[u'pig-1 mutant', u'wild type']	[1, 1]	258.75	0	2
H2KYW1	69	S	1	phospho	nab-1 {ECO:0000313|EMBL:CCD65154.1	H2KYW1;H2KYW3;Q5R3Y6;H2KYW2	[238263.328125, 3351696.75]	0.066648	-3.90729	0.0710874	-3.81426	1.06661	0.0930323	[u'pig-1 mutant', u'wild type']	[1, 2]	76.21	4.49086e-30	2
G5EDE7	300	T	0.9276	phospho	tpxl-1 {ECO:0000313|EMBL:CCD69910.1	G5EDE7;Q8WSN6	[1268333.375, 8918333.0]	0.0669814	-3.9001	0.142216	-2.81384	2.12322	1.08626	[u'pig-1 mutant', u'wild type']	[1, 1]	97.081	2.64128e-38	2
G5ECQ3	694	S	1	phospho	sel-5 {ECO:0000312|WormBase:F35G12.3a}	G5ECQ3;G5ECQ3-2	[3629333.25, 59983332.0]	0.0678626	-3.88124	0.0605057	-4.04679	0.891591	-0.165546	[u'pig-1 mutant', u'wild type']	[1, 3]	204.63	0	2
G5EBH5	861	T	1	phospho	lsy-12 {ECO:0000313|EMBL:CCA65604.1	G5EBH5;K8ERR8;D7SFM3;K8ESF3;G5EGP0;K8F7U3;Q21789;L8E6K3	[1724533.375, 8375746.5]	0.0679187	-3.88005	0.205896	-2.28001	3.03151	1.60004	[u'pig-1 mutant', u'wild type']	[1, 2]	52.891	0.0168391	2
G5EBH5	866	S	1	phospho	lsy-12 {ECO:0000313|EMBL:CCA65604.1	G5EBH5;K8ERR8;D7SFM3;K8ESF3;G5EGP0;K8F7U3;Q21789;L8E6K3	[1724533.375, 8375746.5]	0.0679187	-3.88005	0.205896	-2.28001	3.03151	1.60004	[u'pig-1 mutant', u'wild type']	[1, 2]	52.891	0.0168391	2
P91198	300	T	0.822258	phospho	ppfr-2 {ECO:0000313|EMBL:CCD68493.1	P91198	[8997300.0, 98547336.0]	0.0689909	-3.85745	0.0912993	-3.45325	1.32335	0.404197	[u'pig-1 mutant', u'wild type']	[2, 2]	150.05	0	2
Q23023	575	S	0.999005	phospho	unc-51	Q23023	[281963.34375, 4741463.5]	0.0691687	-3.85374	0.0594676	-4.07175	0.859747	-0.218016	[u'pig-1 mutant', u'wild type']	[1, 2]	195.3	0	2
P34278	695	S	0.994706	phospho	knl-1	P34278	[899500.0, 3620000.0]	0.0696566	-3.8436	0.248481	-2.00879	3.56722	1.8348	[u'pig-1 mutant', u'wild type']	[2, 2]	63.462	0.000381609	2
Q20310	48	S	0.999737	phospho	CELE_F42A10.5 {ECO:0000313|EMBL:CCD65315.1}; F42A10.5	Q20310	[715600.0, 7670333.5]	0.0699896	-3.83671	0.0932945	-3.42206	1.33298	0.414651	[u'pig-1 mutant', u'wild type']	[1, 1]	90.718	1.16676e-35	2
Q17768	103	S	1	phospho	spr-3	Q17768;Q17768-2	[3662233.25, 33736000.0]	0.0700793	-3.83487	0.108556	-3.20349	1.54904	0.631375	[u'pig-1 mutant', u'wild type']	[2, 2]	93.766	0	3
O44498	1431	S	0.999977	phospho	set-9 {ECO:0000313|EMBL:CCD69511.2	O44498	[1332433.375, 10321333.0]	0.0709414	-3.81723	0.129095	-2.95349	1.81974	0.863734	[u'pig-1 mutant', u'wild type']	[1, 1]	58.712	2.9856e-10	2
P34331-2	640	S	0.934513	phospho	plk-1	P34331-2;P34331	[69806664.0, 562491648.0]	0.0711466	-3.81306	0.124103	-3.0104	1.74432	0.802667	[u'pig-1 mutant', u'wild type']	[3, 3]	225.35	0	3
O45087	77	S	0.992769	phospho	dyci-1 {ECO:0000313|EMBL:CCD64991.1	O45087	[21453300.0, 491976672.0]	0.0716183	-3.80353	0.0436063	-4.51932	0.608872	-0.715789	[u'pig-1 mutant', u'wild type']	[2, 3]	174.04	0	4
Q9N3Z3	344	S	0.9985	phospho	chk-1	Q9N3Z3;Q9N3Z3-2	[4779800.0, 4420666.5]	0.071649	-3.80291	1.08124	0.112686	15.0908	3.9156	[u'pig-1 mutant', u'wild type']	[3, 1]	86.738	7.788e-05	2
O18218	77	T	0.808717	phospho	nos-3 {ECO:0000313|EMBL:CAB16493.1	O18218;O62486	[21562066.0, 117953000.0]	0.0722366	-3.79113	0.182802	-2.45164	2.5306	1.33948	[u'pig-1 mutant', u'wild type']	[2, 3]	101.53	1.20955e-11	2
A0A0K3ATS5	1458	T	0.989966	phospho	lpd-3 {ECO:0000313|EMBL:CTQ86403.1	A0A0K3ATS5;A0A0K3AQT9;A0A0K3AUC6;A0A0K3AWP8	[2359533.25, 28957334.0]	0.0723759	-3.78835	0.0814831	-3.61736	1.12583	0.170991	[u'pig-1 mutant', u'wild type']	[1, 2]	88.282	0	3
A0A0K3ATS5	1462	S	0.997389	phospho	lpd-3 {ECO:0000313|EMBL:CTQ86403.1	A0A0K3ATS5;A0A0K3AQT9;A0A0K3AUC6;A0A0K3AWP8	[2359533.25, 28957334.0]	0.0723759	-3.78835	0.0814831	-3.61736	1.12583	0.170991	[u'pig-1 mutant', u'wild type']	[1, 2]	88.282	0	2
P91349	500	S	1	phospho	spd-5	P91349	[5437000.0, 36873332.0]	0.0724404	-3.78706	0.147451	-2.7617	2.03548	1.02537	[u'pig-1 mutant', u'wild type']	[2, 1]	76.574	0.000249738	2
Q17353-2	1032	S	0.99865	phospho	par-3	Q17353-2;Q17353;U4PEM0;U4PBE6;U4PBE2;U4PBR8;U4PBS3;U4PM79	[1671866.625, 18744334.0]	0.07337	-3.76867	0.0891932	-3.48692	1.21566	0.281742	[u'pig-1 mutant', u'wild type']	[1, 1]	121.46	0	3
Q19991	1008	S	1	phospho	CELE_F33H1.4 {ECO:0000313|EMBL:CAA88699.2}; F33H1.4	Q19991	[2302200.0, 2336666.75]	0.0744586	-3.74742	0.98525	-0.0214388	13.2322	3.72598	[u'pig-1 mutant', u'wild type']	[1, 1]	102.13	0	3
Q19375	39	S	0.997912	phospho	iws-1	Q19375	[4711033.5, 69778336.0]	0.075105	-3.73495	0.0675143	-3.88866	0.898932	-0.153716	[u'pig-1 mutant', u'wild type']	[2, 2]	204.12	0	2
Q18508	1403	S	0.978714	phospho	mel-28 {ECO:0000313|EMBL:CAA86316.2	Q18508	[1214600.0, 12245333.0]	0.0775689	-3.68838	0.0991888	-3.33368	1.27872	0.3547	[u'pig-1 mutant', u'wild type']	[1, 1]	89.344	4.90164e-27	3
Q9XTF3-3	125	T	0.912436	phospho	mbk-2	Q9XTF3-3;A0A061AKR6;A0A061AJ20	[466600.0, 3222833.25]	0.0784017	-3.67297	0.144779	-2.78807	1.84664	0.8849	[u'pig-1 mutant', u'wild type']	[1, 3]	75.01	0.000281801	2
H2KYY4	354	S	0.976277	phospho		H2KYY4;H2KYY7;O44650	[310410.0, 19419956.0]	0.0788763	-3.66426	0.0159841	-5.96722	0.202647	-2.30296	[u'pig-1 mutant', u'wild type']	[1, 2]	86.488	4.07256e-14	2
O18218	774	S	0.9999	phospho	nos-3 {ECO:0000313|EMBL:CAB16493.1	O18218;O62486	[2866766.75, 14309900.0]	0.0791647	-3.659	0.200335	-2.31952	2.5306	1.33948	[u'pig-1 mutant', u'wild type']	[1, 2]	142.05	0	3
E5QCH1	104	S	0.980494	phospho	CELE_ZC376.6 {ECO:0000313|EMBL:CBY25212.1}; ZC376.6	E5QCH1;Q23271	[390733.34375, 7820666.5]	0.079208	-3.65821	0.0499616	-4.32304	0.630765	-0.664826	[u'pig-1 mutant', u'wild type']	[1, 1]	86.771	0	3
Q9BHL5	39	S	1	phospho	CELE_Y111B2A.9 {ECO:0000313|EMBL:CAC35837.2}; Y111B2A.9	Q9BHL5	[1524600.0, 6009333.5]	0.0799554	-3.64466	0.253705	-1.97877	3.17308	1.66589	[u'pig-1 mutant', u'wild type']	[1, 1]	144.4	0	3
Q8MQA1	1632	S	0.999871	phospho	egl-19 {ECO:0000313|EMBL:CCD62066.1	Q8MQA1;G5EG02;W6RY76	[1836100.0, 33150334.0]	0.080085	-3.64232	0.0553871	-4.17431	0.691603	-0.531983	[u'pig-1 mutant', u'wild type']	[1, 3]	113.87	0	3
Q23670	4	S	0.999952	phospho	K12D12.1	Q23670	[600433.3125, 5361300.0]	0.0803662	-3.63727	0.111994	-3.15851	1.39355	0.478761	[u'pig-1 mutant', u'wild type']	[1, 2]	161.99	0	2
Q21342	212	S	0.989291	phospho	eak-7 {ECO:0000313|EMBL:CAB01226.1	Q21342;O16434	[906086.6875, 2438000.0]	0.0853827	-3.54991	0.371652	-1.42798	4.35278	2.12194	[u'pig-1 mutant', u'wild type']	[2, 2]	105.19	3.10105e-07	2
Q09446-3	448	S	1	phospho	dnj-5	Q09446-3;Q09446;Q09446-2;Q8MQF1	[681333.3125, 5249666.5]	0.0855519	-3.54706	0.129786	-2.94579	1.51704	0.601264	[u'pig-1 mutant', u'wild type']	[1, 1]	107.35	1.15685e-13	2
H2KZ16	590	S	0.999935	phospho	CELE_ZK484.4 {ECO:0000313|EMBL:CCD65801.1}; ZK484.4	H2KZ16	[14065267.0, 70270000.0]	0.0867766	-3.52655	0.20016	-2.32077	2.30662	1.20578	[u'pig-1 mutant', u'wild type']	[2, 2]	129.33	0	3
Q9U9J8	2120	S	0.979681	phospho	unc-70 {ECO:0000313|EMBL:CCD72901.2	Q9U9J8	[6789433.5, 109358336.0]	0.0886579	-3.49561	0.0620843	-4.00963	0.700268	-0.514021	[u'pig-1 mutant', u'wild type']	[2, 3]	156.29	0	4
G5EE25	408	S	0.999834	phospho	hasp-1 {ECO:0000313|EMBL:CAA95786.3	G5EE25	[7925000.0, 33919332.0]	0.0894304	-3.48309	0.233643	-2.09763	2.61256	1.38547	[u'pig-1 mutant', u'wild type']	[1, 2]	200.23	0	2
Q21920-6	2106	S	0.98723	phospho	R11A8.7	Q21920-6;Q21920-7;A0A061AJK8;Q21920-8	[2049486.625, 13032033.0]	0.0894877	-3.48217	0.157265	-2.66873	1.7574	0.813439	[u'pig-1 mutant', u'wild type']	[2, 3]	127.15	0	3
Q17602	1038	T	1	phospho	npp-14 {ECO:0000313|EMBL:CAA99763.1	Q17602	[6044333.5, 36738668.0]	0.0898449	-3.47642	0.164522	-2.60364	1.83118	0.872775	[u'pig-1 mutant', u'wild type']	[1, 2]	235.76	0	2
P10567	32	S	0.996585	phospho	unc-15	P10567	[5166333.5, 236056000.0]	0.0905488	-3.46516	0.021886	-5.51384	0.241705	-2.04868	[u'pig-1 mutant', u'wild type']	[1, 2]	217.98	0	3
P10771	2	S	0.99652	phospho	his-24	P10771	[56166332.0, 948066688.0]	0.0915473	-3.44934	0.059243	-4.07721	0.64713	-0.627872	[u'pig-1 mutant', u'wild type']	[3, 3]	241.76	0	1
A7LPI4	242	S	0.987093	phospho	lsy-22 {ECO:0000313|EMBL:CAO79774.1	A7LPI4;Q93616	[52749668.0, 448550016.0]	0.0918123	-3.44517	0.1176	-3.08803	1.28088	0.357133	[u'pig-1 mutant', u'wild type']	[2, 2]	287.4	0	4
G5EBY3	1974	S	0.998804	phospho	nmy-2 {ECO:0000313|EMBL:CAA99841.2	G5EBY3	[22500400.0, 163106528.0]	0.0947366	-3.39994	0.137949	-2.85779	1.45613	0.542143	[u'pig-1 mutant', u'wild type']	[2, 3]	156.31	0	2
P91155	37	S	0.985528	phospho	cdc-6 {ECO:0000313|EMBL:CCD65162.1	P91155	[5397000.0, 23958734.0]	0.0961741	-3.37821	0.225262	-2.15032	2.34223	1.22789	[u'pig-1 mutant', u'wild type']	[1, 3]	135.21	4.2039e-44	2
O76447	172	S	0.995875	phospho	hcp-1 {ECO:0000313|EMBL:CCD68844.1	O76447	[1078560.0, 3771733.25]	0.0972895	-3.36157	0.285959	-1.80612	2.93926	1.55545	[u'pig-1 mutant', u'wild type']	[2, 2]	58.812	0	2
Q09314	215	S	1	phospho	nop-1	Q09314;Q09314-2	[1622533.375, 5033066.5]	0.0983452	-3.346	0.322375	-1.63319	3.27799	1.71281	[u'pig-1 mutant', u'wild type']	[2, 2]	93.325	0.00199078	2
Q22290	321	T	1	phospho	CELE_T07C4.3 {ECO:0000313|EMBL:CAA82576.1}; T07C4.3	Q22290;Q9U376	[2819866.75, 16127270.0]	0.0985532	-3.34295	0.174851	-2.5158	1.77418	0.82715	[u'pig-1 mutant', u'wild type']	[1, 2]	109.51	8.86646e-11	3
Q9XUS9	242	T	1	phospho	cyk-4 {ECO:0000313|EMBL:CAB04593.1	Q9XUS9	[2875000.0, 16910334.0]	0.0989831	-3.33667	0.170014	-2.55627	1.71761	0.780403	[u'pig-1 mutant', u'wild type']	[2, 2]	179.19	0	2
Q21021	196	T	0.95812	phospho	npp-9 {ECO:0000313|EMBL:CAA84330.1	Q21021;Q86G90	[6796886.5, 39026164.0]	0.0995685	-3.32817	0.174162	-2.5215	1.74917	0.806671	[u'pig-1 mutant', u'wild type']	[3, 2]	141.06	0	2
Q9U2Q9	196	Y	0.98579	phospho	gsk-3 {ECO:0000312|EMBL:CAA22311.1}	Q9U2Q9	[43188868.0, 163421664.0]	0.100534	-3.31425	0.264279	-1.91987	2.62876	1.39438	[u'pig-1 mutant', u'wild type']	[2, 3]	199.15	0	2
Q19151	9	S	1	phospho	aat-2 {ECO:0000313|EMBL:CCD68934.1	Q19151	[27527000.0, 59135000.0]	0.100565	-3.31379	0.465494	-1.10316	4.62877	2.21063	[u'pig-1 mutant', u'wild type']	[3, 3]	155.49	0	2
O01971	94	S	0.995334	phospho	emr-1	O01971	[7604333.5, 88516664.0]	0.101338	-3.30275	0.0859085	-3.54106	0.847739	-0.238308	[u'pig-1 mutant', u'wild type']	[1, 3]	138.55	0	3
C7IVS5	134	S	0.999999	phospho	pqn-80 {ECO:0000313|EMBL:CBB16282.1	C7IVS5;A0A0K3ARW1;C7IVS6;A0A0K3AX73;A0A0K3AUX0;A0A0K3AU69;A0A0K3ARB9;A0A0K3ARW5;A0A0K3ARX0;A0A0K3AX82;A0A0K3AU76;A0A0K3ARC4	[6341333.5, 63303332.0]	0.101661	-3.29817	0.100174	-3.31942	0.985375	-0.0212548	[u'pig-1 mutant', u'wild type']	[1, 2]	94.352	0	3
V6CJY2	341	S	0.979968	phospho	CELE_H34C03.2 {ECO:0000313|EMBL:CDK13347.1}; H34C03.2	V6CJY2	[1416166.625, 13967333.0]	0.103076	-3.27822	0.101391	-3.30199	0.983659	-0.0237695	[u'pig-1 mutant', u'wild type']	[1, 2]	118.05	0	3
G5EE37	533	S	0.999956	phospho	icp-1 {ECO:0000313|EMBL:CCD69912.1	G5EE37;X5M920	[23534366.0, 97447600.0]	0.10423	-3.26216	0.241508	-2.04986	2.31707	1.2123	[u'pig-1 mutant', u'wild type']	[2, 3]	176.7	0	3
G5EFT5	551	S	0.899642	phospho	hsf-1 {ECO:0000313|EMBL:CAA22146.1	G5EFT5	[10993000.0, 134546672.0]	0.106225	-3.2348	0.081704	-3.61345	0.769157	-0.378649	[u'pig-1 mutant', u'wild type']	[1, 1]	108.41	0	4
Q9XUB2	238	S	0.93656	phospho	mex-5	Q9XUB2	[872733.3125, 1754400.0]	0.106598	-3.22975	0.497454	-1.00736	4.66664	2.22238	[u'pig-1 mutant', u'wild type']	[1, 1]	59.372	3.64691e-07	2
Q19537	133	S	0.947081	phospho	rpa-1	Q19537	[1661766.625, 9218000.0]	0.107221	-3.22133	0.180274	-2.47174	1.68133	0.749599	[u'pig-1 mutant', u'wild type']	[1, 1]	112.02	1.0082e-11	2
O45995	156	S	0.999909	phospho	CELE_ZK1053.4 {ECO:0000313|EMBL:CAB04980.2}; ZK1053.4	O45995	[59929600.0, 55528668.0]	0.108207	-3.20813	1.07926	0.110036	9.97397	3.31817	[u'pig-1 mutant', u'wild type']	[3, 3]	126.07	0.00774502	2
P34278	699	S	0.999991	phospho	knl-1	P34278	[6562600.0, 16810100.0]	0.10944	-3.19179	0.390396	-1.35699	3.56722	1.8348	[u'pig-1 mutant', u'wild type']	[2, 3]	97.183	2.7567e-05	2
Q7JKP6	316	T	0.999757	phospho	hsr-9 {ECO:0000312|WormBase:T05F1.6}	Q7JKP6	[20882666.0, 161040672.0]	0.109686	-3.18855	0.129673	-2.94705	1.18223	0.241507	[u'pig-1 mutant', u'wild type']	[1, 2]	214.67	0	2
G5ECC7	848	S	0.995064	phospho	usp-48 {ECO:0000313|EMBL:CAB03026.2	G5ECC7	[711333.3125, 3278766.75]	0.109898	-3.18577	0.216951	-2.20456	1.97412	0.981212	[u'pig-1 mutant', u'wild type']	[1, 2]	78.615	6.68067e-05	2
Q9XVS4	559	S	1	phospho	dao-5 {ECO:0000313|EMBL:CAB02755.1	Q9XVS4;Q564W7	[3430833.25, 14913600.0]	0.110085	-3.18331	0.230047	-2.12	2.08973	1.06332	[u'pig-1 mutant', u'wild type']	[2, 3]	251.12	0	2
Q17829	358	T	0.871538	phospho	C08F8.3 {ECO:0000313|EMBL:CAA97425.2	Q17829;S6FN37;Q23114	[23365000.0, 82653336.0]	0.111704	-3.16224	0.282687	-1.82272	2.53067	1.33952	[u'pig-1 mutant', u'wild type']	[3, 2]	179.33	0	3
G5EEH9	624	S	0.931948	phospho	npp-10 {ECO:0000312|WormBase:ZK328.5b}	G5EEH9;G5EEH9-2;G5EEH9-3	[2420100.0, 24167400.0]	0.11181	-3.16088	0.100139	-3.31992	0.895621	-0.159039	[u'pig-1 mutant', u'wild type']	[2, 2]	83.36	0	2
Q9XUB2	225	S	1	phospho	mex-5	Q9XUB2	[2813500.0, 5339636.5]	0.11291	-3.14676	0.526909	-0.924376	4.66664	2.22238	[u'pig-1 mutant', u'wild type']	[1, 2]	114.99	6.42692e-41	2
Q9N537	132	S	0.856282	phospho	szy-2 {ECO:0000313|EMBL:CCD73962.1	Q9N537	[1241686.625, 11616133.0]	0.113474	-3.13957	0.106893	-3.22576	0.942008	-0.0861882	[u'pig-1 mutant', u'wild type']	[2, 2]	197.85	0	3
G5EDV3	216	S	1	phospho	cey-4 {ECO:0000313|EMBL:CAA19509.1	G5EDV3	[2801833.25, 14744667.0]	0.11384	-3.13492	0.190024	-2.39575	1.66921	0.739165	[u'pig-1 mutant', u'wild type']	[2, 1]	316.6	0	2
Q9XVR7	717	S	0.99674	phospho	mcm-3 {ECO:0000313|EMBL:CAB02770.1	Q9XVR7	[19681334.0, 49744232.0]	0.114492	-3.12668	0.395651	-1.3377	3.45569	1.78897	[u'pig-1 mutant', u'wild type']	[2, 2]	123.22	0	3
A0A0K3AQW3	617	S	0.947147	phospho	B0432.7 {ECO:0000313|EMBL:CTQ86429.1	A0A0K3AQW3;A0A0K3AUF2	[1006000.0, 11534000.0]	0.114592	-3.12542	0.0872204	-3.51919	0.761136	-0.393774	[u'pig-1 mutant', u'wild type']	[1, 2]	135.76	0	2
Q19266	226	S	0.999061	phospho	pkc-3 {ECO:0000312|WormBase:F09E5.1}	Q19266	[5124666.5, 20680466.0]	0.114641	-3.1248	0.247802	-2.01274	2.16155	1.11206	[u'pig-1 mutant', u'wild type']	[1, 2]	113.41	0	3
P90783	422	S	1	phospho	pafo-1 {ECO:0000312|WormBase:C55A6.9}	P90783	[14805700.0, 12491867.0]	0.115107	-3.11895	1.18523	0.245164	10.2967	3.36411	[u'pig-1 mutant', u'wild type']	[2, 2]	159.41	0	2
G5EBY3	211	S	0.998907	phospho	nmy-2 {ECO:0000313|EMBL:CAA99841.2	G5EBY3	[22566134.0, 131693664.0]	0.117677	-3.0871	0.171353	-2.54495	1.45613	0.542143	[u'pig-1 mutant', u'wild type']	[3, 3]	195.5	0	2
Q9XTT4	352	S	0.851101	phospho	ani-1	Q9XTT4	[1320633.375, 8736000.0]	0.118614	-3.07565	0.151171	-2.72574	1.27448	0.349909	[u'pig-1 mutant', u'wild type']	[2, 1]	165.49	0	2
Q18494	693	S	0.999078	phospho	maph-1.3 {ECO:0000313|EMBL:CAA91271.2	Q18494	[19151000.0, 142146000.0]	0.118653	-3.07518	0.134728	-2.89188	1.13547	0.183294	[u'pig-1 mutant', u'wild type']	[1, 2]	209.45	0	2
Q21306	339	S	0.997188	phospho		Q21306;O17273;A0A0M7RFF2	[18695334.0, 4262333.5]	6.81749	2.76924	4.38617	2.13296	0.643371	-0.636277	[u'pig-1 mutant', u'wild type']	[1, 1]	75.384	0	3
Q93442	1018	S	0.999918	phospho	let-19	Q93442	[10748667.0, 1770766.625]	6.86722	2.77973	6.07006	2.60171	0.883919	-0.178014	[u'pig-1 mutant', u'wild type']	[3, 1]	76.161	0	3
Q03609	425	S	0.99996	phospho	cls-3	Q03609	[9706067.0, 1890033.375]	7.04687	2.81698	5.13539	2.36048	0.728749	-0.456507	[u'pig-1 mutant', u'wild type']	[2, 1]	75.215	1.98739e-09	3
Q03609	429	T	0.989253	phospho	cls-3	Q03609	[9706067.0, 1890033.375]	7.04687	2.81698	5.13539	2.36048	0.728749	-0.456507	[u'pig-1 mutant', u'wild type']	[2, 1]	75.215	1.98739e-09	3
G8JY83	57	S	0.99998	phospho	ubq-1 {ECO:0000313|EMBL:CCD68780.1	G8JY83;P0CG71;P49632	[8279600.0, 939453.3125]	7.05457	2.81856	8.81321	3.13967	1.24929	0.321109	[u'pig-1 mutant', u'wild type']	[2, 2]	103.9	5.82148e-29	2
O62203	372	T	0.954472	phospho	CELE_F32B4.4 {ECO:0000313|EMBL:CAB04233.3}; F32B4.4	O62203;F5GUF6;Q7Z0X2	[24464000.0, 5854900.0]	7.07263	2.82225	4.17838	2.06294	0.590781	-0.759304	[u'pig-1 mutant', u'wild type']	[2, 3]	122.19	1.8963e-21	2
Q18546	99	T	0.9643	phospho	C39E9.12 {ECO:0000313|EMBL:CAA94338.2	Q18546	[266408000.0, 10485333.0]	7.09982	2.82778	25.4077	4.66719	3.57864	1.83941	[u'pig-1 mutant', u'wild type']	[2, 1]	123.64	0	3
Q9XUE3	229	S	1	phospho	rsd-2 {ECO:0000313|EMBL:CAB05207.2	Q9XUE3;Q2EEN1;E1B6W0;D3YT78	[3813200.0, 386333.34375]	7.12053	2.83198	9.87023	3.30308	1.38617	0.4711	[u'pig-1 mutant', u'wild type']	[3, 1]	69.03	0.00110129	2
G5ECF0	763	S	0.999989	phospho	rin-1 {ECO:0000313|EMBL:CAQ35026.1	G5ECF0;G5EDQ3;G5EG71;G5EFI0;G5ECM3;I7LFF0;G5ECJ9;I7J4D1;G5EBS9	[4244533.5, 1018866.6875]	7.12383	2.83265	4.16594	2.05864	0.584789	-0.774012	[u'pig-1 mutant', u'wild type']	[2, 1]	72.898	0.0002377	3
O17915	2	S	0.999996	phospho	ran-1	O17915	[76881664.0, 5881766.5]	7.12429	2.83275	13.0712	3.70832	1.83473	0.875571	[u'pig-1 mutant', u'wild type']	[2, 2]	57.106	0.000671049	2
G5EDJ6	598	S	0.99959	phospho	dnj-25 {ECO:0000313|EMBL:CAB04929.2	G5EDJ6;D7SFQ6	[15111000.0, 3209733.25]	7.13638	2.83519	4.70787	2.23507	0.6597	-0.600118	[u'pig-1 mutant', u'wild type']	[2, 2]	119.8	0	2
P46012	544	T	0.963531	phospho	C01G6.5	P46012	[12221300.0, 1855533.375]	7.14409	2.83675	6.58641	2.71949	0.921938	-0.117258	[u'pig-1 mutant', u'wild type']	[2, 2]	102.98	1.3267e-38	2
G5EC23	421	S	1	phospho	hcf-1 {ECO:0000313|EMBL:CCD66593.1	G5EC23	[54012900.0, 7509690.0]	7.15195	2.83834	7.19243	2.84648	1.00566	0.00814218	[u'pig-1 mutant', u'wild type']	[2, 2]	86.923	0.00430223	2
O45952	200	S	1	phospho	csc-1	O45952	[223310000.0, 18029586.0]	7.26658	2.86128	12.3858	3.63061	1.70448	0.769333	[u'pig-1 mutant', u'wild type']	[1, 3]	304.92	0	3
P48154	75	S	1	phospho	rps-1 {ECO:0000255|HAMAP-Rule:MF_03122}	P48154	[9721903.0, 1645433.375]	7.28032	2.864	5.90842	2.56277	0.81156	-0.30123	[u'pig-1 mutant', u'wild type']	[2, 1]	164.94	0	3
Q9GYG8	503	S	0.975199	phospho	set-19 {ECO:0000313|EMBL:CCD68665.1	Q9GYG8	[2607466.75, 513433.34375]	7.29154	2.86622	5.07849	2.3444	0.696491	-0.521824	[u'pig-1 mutant', u'wild type']	[2, 1]	132.05	0	2
Q9U254	189	S	0.999584	phospho	CELE_Y52B11A.4 {ECO:0000313|EMBL:CAB54465.1}; Y52B11A.4	Q9U254	[4080366.75, 1490260.0]	7.33622	2.87504	2.73802	1.45313	0.37322	-1.4219	[u'pig-1 mutant', u'wild type']	[2, 2]	117.83	0	2
Q22718	394	T	1	phospho	CELE_T24B8.2 {ECO:0000313|EMBL:CAA92759.1}; T24B8.2	Q22718	[241420000.0, 133617000.0]	7.33885	2.87555	1.80681	0.853442	0.246197	-2.02211	[u'pig-1 mutant', u'wild type']	[3, 3]	138.03	0	3
O61208	162	S	0.918837	phospho	gip-1 {ECO:0000313|EMBL:CCD72177.1	O61208;Q8ITY3;H2L0A3	[5963933.5, 523233.34375]	7.42347	2.89209	11.3982	3.51074	1.53543	0.618645	[u'pig-1 mutant', u'wild type']	[2, 1]	87.388	2.27253e-08	2
Q18983	3	S	1	phospho	CELE_D2045.2 {ECO:0000313|EMBL:CAA84693.3}; D2045.2	Q18983;O45608	[23136000.0, 1713800.0]	7.48648	2.90429	13.4998	3.75487	1.80323	0.850581	[u'pig-1 mutant', u'wild type']	[3, 1]	102.5	0	2
O16291	300	S	0.99715	phospho	CELE_F32D1.7 {ECO:0000313|EMBL:CCD68487.1}; F32D1.7	O16291	[4666333.5, 1342600.0]	7.55816	2.91804	3.47559	1.79726	0.459846	-1.12078	[u'pig-1 mutant', u'wild type']	[1, 1]	85.376	0	3
H2KYY5	809	S	1	phospho		H2KYY5	[16921800.0, 20497866.0]	7.59801	2.92562	0.82554	-0.276591	0.108652	-3.20221	[u'pig-1 mutant', u'wild type']	[2, 2]	130.21	8.38481e-29	2
A6ZJ71	923	S	0.999907	phospho	mig-38 {ECO:0000312|WormBase:F40F11.2}	A6ZJ71	[4148633.25, 1327333.375]	7.61222	2.92832	3.12554	1.64411	0.410595	-1.28421	[u'pig-1 mutant', u'wild type']	[2, 1]	72.755	0	2
G5EGT0	984	S	1	phospho	mel-11 {ECO:0000313|EMBL:CAD57685.1	G5EGT0;G5EEB3;G5EG29	[11242333.0, 1911100.0]	7.68336	2.94174	5.88265	2.55647	0.765635	-0.385272	[u'pig-1 mutant', u'wild type']	[2, 1]	58.32	0.00247944	2
Q5TYL1	118	S	0.997547	phospho	CELE_M01H9.3 {ECO:0000313|EMBL:CCD73065.1}; M01H9.3	Q5TYL1;H2L0G8;A5HU95;U4PRJ1	[13913363.0, 16781934.0]	7.73288	2.95101	0.829068	-0.270438	0.107213	-3.22144	[u'pig-1 mutant', u'wild type']	[3, 3]	77.679	1.43022e-07	2
G5EEG8	377	T	0.999984	phospho	frm-1 {ECO:0000313|EMBL:CAB54513.2	G5EEG8;G5EEP9;G5EBP4	[146438000.0, 46013000.0]	7.76702	2.95736	3.18254	1.67018	0.40975	-1.28719	[u'pig-1 mutant', u'wild type']	[3, 2]	260.25	0	2
Q95XJ1	7	S	1	phospho	CELE_Y69A2AR.21 {ECO:0000313|EMBL:CCD74125.1}; Y69A2AR.21	Q95XJ1;Q95XJ1	[50032332.0, 3611100.0]	7.77467	2.95878	13.8552	3.79235	1.78209	0.833569	[u'pig-1 mutant', u'wild type']	[2, 2]	182.64	0	3
Q09599	150	S	0.980676	phospho	cdl-1	Q09599	[16810334.0, 924833.3125]	7.77701	2.95922	18.1766	4.18401	2.33722	1.2248	[u'pig-1 mutant', u'wild type']	[2, 1]	226.7	0	2
Q9N3G0	101	S	0.999983	phospho	CELE_Y53G8AR.6 {ECO:0000313|EMBL:CCD73814.1}; Y53G8AR.6	Q9N3G0	[65919332.0, 6188666.5]	7.8288	2.96879	10.6516	3.413	1.36057	0.444209	[u'pig-1 mutant', u'wild type']	[2, 1]	120.54	0	4
Q19404	136	S	0.955922	phospho	yap-1 {ECO:0000312|WormBase:F13E6.4}	Q19404	[11420300.0, 4304333.5]	7.85491	2.97359	2.65321	1.40774	0.337777	-1.56586	[u'pig-1 mutant', u'wild type']	[3, 1]	85.185	1.4317e-38	3
Q33BL4	280	S	0.991636	phospho	frm-5.1 {ECO:0000313|EMBL:CCD68260.2	Q33BL4;H8W3Y2;Q9N531	[13753067.0, 2671833.25]	7.89145	2.98029	5.14743	2.36385	0.652279	-0.616439	[u'pig-1 mutant', u'wild type']	[2, 2]	111.52	0	3
G5EE33	1066	S	1	phospho	acy-3 {ECO:0000313|EMBL:CAA88853.4	G5EE33	[3820066.75, 7274933.5]	7.91896	2.98531	0.5251	-0.929336	0.0663092	-3.91465	[u'pig-1 mutant', u'wild type']	[2, 3]	193.64	0	3
G5ECF2	18	S	1	phospho	CELE_F43D9.1 {ECO:0000313|EMBL:CAA84702.2}; F43D9.1	G5ECF2	[18359666.0, 2053666.625]	7.95719	2.99226	8.93995	3.16027	1.12351	0.168007	[u'pig-1 mutant', u'wild type']	[2, 1]	217.89	0	2
O17071-2	95	S	1	phospho	rpt-4	O17071-2;O17071	[22757666.0, 3792000.0]	8.0207	3.00373	6.00149	2.58532	0.74825	-0.418407	[u'pig-1 mutant', u'wild type']	[2, 1]	136.49	5.70313e-06	2
E7FM69	517	S	1	phospho	hosl-1 {ECO:0000313|EMBL:CCD67458.1	E7FM69;Q966P1	[4441900.0, 9976467.0]	8.09144	3.0164	0.445238	-1.16735	0.0550258	-4.18375	[u'pig-1 mutant', u'wild type']	[2, 2]	182.02	0	2
Q9U254	191	S	0.999996	phospho	CELE_Y52B11A.4 {ECO:0000313|EMBL:CAB54465.1}; Y52B11A.4	Q9U254	[4080366.75, 1345566.625]	8.12511	3.02239	3.03245	1.60048	0.37322	-1.4219	[u'pig-1 mutant', u'wild type']	[2, 1]	117.83	0	2
Q17897	1574	S	0.999999	phospho	pezo-1 {ECO:0000313|EMBL:CAA92444.3	Q17897;H9G2S3;A0A061AL01;O01260;B9WRT3;A0A067XG44	[6562200.0, 681666.6875]	8.136	3.02432	9.6267	3.26704	1.18322	0.242722	[u'pig-1 mutant', u'wild type']	[2, 1]	103.75	0	2
Q3Y409	248	S	0.999549	phospho	lmd-3 {ECO:0000313|EMBL:CCD70818.1	Q3Y409;H2L003;H2L005	[10360567.0, 1453566.625]	8.14935	3.02669	7.12769	2.83343	0.874632	-0.193251	[u'pig-1 mutant', u'wild type']	[2, 1]	138.66	0	3
Q9U1V0	628	S	0.999913	phospho	CELE_Y67A10A.9 {ECO:0000313|EMBL:CAB60450.1}; Y67A10A.9	Q9U1V0	[2608766.75, 335600.0]	8.18621	3.03319	7.77344	2.95855	0.949578	-0.0746415	[u'pig-1 mutant', u'wild type']	[1, 1]	65.842	0.00430505	2
A7LPI2	907	S	0.982263	phospho	hlb-1 {ECO:0000313|EMBL:CAO79773.1	A7LPI2	[3231333.25, 671733.3125]	8.19401	3.03457	4.81044	2.26617	0.587068	-0.768401	[u'pig-1 mutant', u'wild type']	[2, 1]	132.01	0	2
G5ECY0	161	S	0.957604	phospho	dlg-1 {ECO:0000313|EMBL:CCD65680.1	G5ECY0	[30002000.0, 5038133.5]	8.20125	3.03584	5.95498	2.5741	0.726107	-0.461747	[u'pig-1 mutant', u'wild type']	[1, 3]	111.73	2.68373e-28	2
P34643	874	S	0.999689	phospho	sec-16	P34643;P34643-2	[6758000.0, 718866.6875]	8.25697	3.04561	9.40091	3.2328	1.13854	0.187189	[u'pig-1 mutant', u'wild type']	[1, 1]	101.21	0	3
O02592	192	S	0.99968	phospho	ptl-1 {ECO:0000313|EMBL:CCD61892.1	O02592	[8908667.0, 7328666.5]	8.27348	3.04849	1.21559	0.281659	0.146926	-2.76684	[u'pig-1 mutant', u'wild type']	[1, 1]	132.84	6.02964e-34	2
G5EGS5	1300	S	0.999033	phospho	gbf-1 {ECO:0000313|EMBL:CAB03915.3	G5EGS5	[39090668.0, 4706333.5]	8.27781	3.04925	8.30597	3.05415	1.0034	0.00490025	[u'pig-1 mutant', u'wild type']	[3, 1]	121.68	3.24599e-06	2
A9D4E4	448	S	0.99997	phospho	bcl-11 {ECO:0000313|EMBL:CCD69469.1	A9D4E4;H2KZR6	[22635666.0, 9972603.0]	8.30195	3.05345	2.26979	1.18256	0.273404	-1.87089	[u'pig-1 mutant', u'wild type']	[2, 2]	134.03	0	3
G5EF88	1143	S	1	phospho	daf-15 {ECO:0000313|EMBL:CAA92448.2	G5EF88;S6F588;Q68TI8	[32748000.0, 4239666.5]	8.36208	3.06386	7.72419	2.94938	0.923716	-0.114478	[u'pig-1 mutant', u'wild type']	[2, 1]	149.31	0	3
G5EDF9	659	S	0.991369	phospho	pgp-2 {ECO:0000313|EMBL:CCD66689.1	G5EDF9;A0A0K3AQN5	[52505332.0, 21909700.0]	8.36313	3.06404	2.39644	1.26089	0.286549	-1.80315	[u'pig-1 mutant', u'wild type']	[2, 3]	110.89	0	3
Q9UB01	392	S	1	phospho	CELE_Y4C6B.1 {ECO:0000313|EMBL:CCD71121.1}; Y4C6B.1	Q9UB01	[11064200.0, 2331500.0]	8.383	3.06747	4.74553	2.24657	0.56609	-0.820898	[u'pig-1 mutant', u'wild type']	[2, 1]	66.636	2.29382e-06	2
Q93321	125	S	0.999943	phospho	C33G3.6 {ECO:0000313|EMBL:CAB01734.2	Q93321	[17664000.0, 1477033.375]	8.52955	3.09247	11.9591	3.58004	1.40208	0.487569	[u'pig-1 mutant', u'wild type']	[2, 2]	143.29	0	2
S6FWN4	1028	S	1	phospho	kcc-1 {ECO:0000313|EMBL:CDG24085.1	S6FWN4;S6F510;S6FCX2	[69848000.0, 91897336.0]	8.66935	3.11592	0.760066	-0.395804	0.0876728	-3.51173	[u'pig-1 mutant', u'wild type']	[3, 3]	166.7	0	2
G5EGK5-2	842	S	0.999975	phospho	cam-1	G5EGK5-2;G5EGK5;G5EGK5-3	[27294334.0, 2852300.0]	8.6994	3.12092	9.56924	3.2584	1.09999	0.137488	[u'pig-1 mutant', u'wild type']	[2, 2]	83.236	7.05338e-40	3
H2KZS2	339	S	0.999989	phospho	CELE_T23E7.2 {ECO:0000313|EMBL:CCD83561.2}; T23E7.2	H2KZS2;H2KZS3;H2KZS4;H2KZS5	[18162656.0, 9284567.0]	8.88964	3.15213	1.95622	0.968069	0.220056	-2.18406	[u'pig-1 mutant', u'wild type']	[3, 3]	92.39	4.88068e-06	2
Q93230	348	S	1	phospho	C17E4.6 {ECO:0000313|EMBL:CAB02747.2	Q93230	[50720056.0, 27199666.0]	8.90902	3.15527	1.86473	0.898967	0.209308	-2.2563	[u'pig-1 mutant', u'wild type']	[3, 3]	97.565	0	2
G5EEM5	892	S	1	phospho	zyg-9 {ECO:0000312|EMBL:AAC17865.1	G5EEM5;Q09354	[40088332.0, 4861133.5]	8.97072	3.16522	8.24671	3.04382	0.919292	-0.121406	[u'pig-1 mutant', u'wild type']	[3, 2]	111.12	2.72699e-17	2
Q8MNT0	826	S	0.999458	phospho	lim-8 {ECO:0000313|EMBL:CCD70167.1	Q8MNT0;Q95QI3	[4235066.5, 991033.3125]	9.00569	3.17084	4.27338	2.09538	0.474521	-1.07546	[u'pig-1 mutant', u'wild type']	[2, 1]	94.45	2.62482e-32	2
Q95Y80	192	S	0.886437	phospho	bet-1 {ECO:0000312|WormBase:Y119C1B.8a}	Q95Y80;Q95Y80-2	[10508800.0, 1477333.375]	9.01056	3.17162	7.11336	2.83053	0.789447	-0.341086	[u'pig-1 mutant', u'wild type']	[2, 1]	83.826	0	4
H2KZA6	508	Y	0.999465	phospho	CELE_R148.5 {ECO:0000313|EMBL:CCD67214.1}; R148.5	H2KZA6;Q8ITY9	[13873800.0, 1967166.625]	9.2401	3.20791	7.05268	2.81817	0.763269	-0.389737	[u'pig-1 mutant', u'wild type']	[2, 1]	91.335	0	3
P91871	1484	S	1	phospho	fasn-1 {ECO:0000313|EMBL:CAB04244.2	P91871	[5058900.0, 1045533.3125]	9.27096	3.21272	4.83858	2.27458	0.521907	-0.938134	[u'pig-1 mutant', u'wild type']	[2, 1]	67.334	0.0384015	2
Q9XUY1	354	T	0.790178	phospho	CELE_F56G4.4 {ECO:0000313|EMBL:CAB04486.1}; F56G4.4	Q9XUY1	[9984333.0, 3281666.75]	9.30722	3.21835	3.04246	1.60524	0.326892	-1.61311	[u'pig-1 mutant', u'wild type']	[1, 2]	154.65	0	3
O62203	368	T	0.981073	phospho	CELE_F32B4.4 {ECO:0000313|EMBL:CAB04233.3}; F32B4.4	O62203;F5GUF6;Q7Z0X2	[32338666.0, 5854900.0]	9.34923	3.22485	5.52335	2.46554	0.590781	-0.759304	[u'pig-1 mutant', u'wild type']	[2, 3]	122.19	1.8963e-21	2
Q23487	193	S	0.999999	phospho	CELE_ZK418.9 {ECO:0000313|EMBL:CCD61629.1}; ZK418.9	Q23487	[33516000.0, 16421833.0]	9.40196	3.23296	2.04094	1.02923	0.217076	-2.20373	[u'pig-1 mutant', u'wild type']	[3, 3]	101.53	3.31518e-09	2
G5EGK5-2	838	S	0.995699	phospho	cam-1	G5EGK5-2;G5EGK5;G5EGK5-3	[29875334.0, 2852300.0]	9.52203	3.25127	10.4741	3.38876	1.09999	0.137488	[u'pig-1 mutant', u'wild type']	[2, 2]	84.327	6.65283e-40	3
P92199	1042	S	0.999856	phospho	let-502	P92199	[4026233.25, 1819700.0]	9.52226	3.2513	2.21258	1.14573	0.232359	-2.10557	[u'pig-1 mutant', u'wild type']	[2, 2]	203.29	0	2
G4SLH0-3	4608	S	1	phospho	ttn-1	G4SLH0-3;G4SLH0-2;G4SLH0;G4SLH0-4;G4SLH0-9;G4SLH0-8;G4SLH0-7;G4SLH0-6;Q95QD1	[18543024.0, 6146866.5]	9.61405	3.26514	3.01666	1.59295	0.313777	-1.67219	[u'pig-1 mutant', u'wild type']	[3, 2]	72.928	0.0354526	2
P19626	14	S	1	phospho	mlc-2	P19626	[164912272.0, 65723700.0]	9.61451	3.26521	2.50918	1.32721	0.260978	-1.938	[u'pig-1 mutant', u'wild type']	[3, 3]	201.61	0	2
U4PRH5	113	S	0.999999	phospho	pash-1 {ECO:0000313|EMBL:CDH93180.1	U4PRH5;U4PEM4	[9990333.0, 2683166.75]	9.81566	3.29509	3.72334	1.8966	0.379326	-1.39849	[u'pig-1 mutant', u'wild type']	[2, 1]	133.4	0	3
Q22822	761	S	1	phospho	CELE_T27A10.6 {ECO:0000313|EMBL:CCD65082.1}; T27A10.6	Q22822	[9006433.0, 1628033.375]	9.82747	3.29682	5.53209	2.46783	0.562921	-0.828995	[u'pig-1 mutant', u'wild type']	[2, 1]	129.29	0	2
Q9U263	1593	S	0.992284	phospho	set-26 {ECO:0000313|EMBL:CAB63382.3	Q9U263	[50603000.0, 4428600.0]	9.93788	3.31294	11.4264	3.5143	1.14978	0.201363	[u'pig-1 mutant', u'wild type']	[2, 3]	123.44	0	3
Q94170	14	T	1	phospho	C16H3.3 {ECO:0000313|EMBL:CCD64783.1	Q94170;Q86MD9	[16692667.0, 20186666.0]	9.95786	3.31584	0.826915	-0.274188	0.0830414	-3.59002	[u'pig-1 mutant', u'wild type']	[2, 2]	115.15	0	2
Q22015	123	S	0.987115	phospho	CELE_R31.2 {ECO:0000313|EMBL:CAB00128.2}; R31.2	Q22015;Q1NZ18	[6617266.5, 1388033.375]	9.9922	3.3208	4.76737	2.25319	0.477109	-1.06761	[u'pig-1 mutant', u'wild type']	[2, 1]	150.69	0	2
H2KYC4	766	S	0.960127	phospho	ajm-1 {ECO:0000313|EMBL:CCD62269.1	H2KYC4	[9458463.0, 2137200.0]	10.0051	3.32267	4.42563	2.14588	0.442337	-1.17678	[u'pig-1 mutant', u'wild type']	[3, 2]	163.82	0	2
G5EDD5	23	S	0.990681	phospho	sftd-3 {ECO:0000313|EMBL:CAA93859.1	G5EDD5	[71104496.0, 30285334.0]	10.0278	3.32593	2.34782	1.23132	0.234132	-2.09461	[u'pig-1 mutant', u'wild type']	[3, 2]	231.17	0	2
V6CJW9	702	S	0.96631	phospho	CELE_Y48G1C.10 {ECO:0000313|EMBL:CDK13332.1}; Y48G1C.10	V6CJW9;Q8IU06;V6CLB2	[7494433.5, 487166.65625]	10.0318	3.3265	15.3837	3.94333	1.5335	0.616827	[u'pig-1 mutant', u'wild type']	[2, 1]	89.507	4.39227e-29	3
Q18885	54	S	0.999785	phospho	icd-1	Q18885	[16308667.0, 1635866.625]	10.1103	3.33775	9.96943	3.31751	0.986067	-0.0202423	[u'pig-1 mutant', u'wild type']	[1, 2]	189.7	0	2
O17406	378	S	1	phospho	attf-2 {ECO:0000313|EMBL:CCD64429.1	O17406	[13371567.0, 1115400.0]	10.1949	3.34977	11.9881	3.58354	1.1759	0.233761	[u'pig-1 mutant', u'wild type']	[2, 1]	120.18	0	2
P46551-3	645	S	0.945491	phospho	cdk-12	P46551-3;P46551;P46551-2	[14057400.0, 1463066.625]	10.1954	3.34985	9.60817	3.26426	0.942399	-0.0855905	[u'pig-1 mutant', u'wild type']	[2, 1]	80.361	2.62959e-08	2
G5EG86	16	S	0.998402	phospho	brc-2 {ECO:0000313|EMBL:CCD72025.1	G5EG86	[12640000.0, 389526.65625]	10.2641	3.35953	32.4496	5.02013	3.16148	1.6606	[u'pig-1 mutant', u'wild type']	[2, 2]	70.699	1.00803e-19	2
O01598	113	T	0.89341	phospho	let-355 {ECO:0000313|EMBL:CCD63908.1	O01598	[3905800.0, 687133.3125]	10.2868	3.36273	5.6842	2.50696	0.55257	-0.855771	[u'pig-1 mutant', u'wild type']	[2, 1]	108.75	6.16603e-21	2
Q19580	214	S	0.999671	phospho	CELE_F18H3.4 {ECO:0000313|EMBL:CAA90445.2}; F18H3.4	Q19580	[1604966.625, 476300.0]	10.4424	3.38439	3.36965	1.7526	0.322688	-1.63179	[u'pig-1 mutant', u'wild type']	[1, 1]	81.346	1.25055e-08	2
Q23419	126	S	0.989595	phospho	tbc-2 {ECO:0000313|EMBL:CCD72509.1	Q23419	[28201600.0, 1255713.375]	10.5909	3.40475	22.4586	4.4892	2.12056	1.08445	[u'pig-1 mutant', u'wild type']	[3, 2]	208.62	0	2
Q20866	51	S	1	phospho	CELE_F56C9.8 {ECO:0000313|EMBL:CCD61838.1}; F56C9.8	Q20866	[19577666.0, 17490766.0]	10.6387	3.41125	1.11931	0.162615	0.105211	-3.24864	[u'pig-1 mutant', u'wild type']	[1, 3]	195.13	0	3
V6CLP5	1844	T	1	phospho	ketn-1 {ECO:0000313|EMBL:CDK13529.1	V6CLP5;V6CJB8;V6CLU0;V6CKH1;V6CLU5;Q5PY59;A0A0M7RDU5;A0A0M9JJ85	[991453.3125, 369533.34375]	10.7064	3.4204	2.68299	1.42384	0.250597	-1.99656	[u'pig-1 mutant', u'wild type']	[2, 1]	58.32	0.0172446	2
Q10051	148	S	0.999966	phospho	prp-19	Q10051	[20248966.0, 948966.6875]	10.839	3.43815	21.3379	4.41535	1.96863	0.977193	[u'pig-1 mutant', u'wild type']	[2, 1]	147.35	0	3
O45181	215	T	0.986908	phospho	CELE_K07H8.10 {ECO:0000313|EMBL:CCD70608.1}; K07H8.10	O45181	[5661800.0, 483736.34375]	10.8438	3.4388	11.7043	3.54897	1.07935	0.110164	[u'pig-1 mutant', u'wild type']	[3, 2]	72.34	0.0180432	2
G5EBF5	315	S	1	phospho	rde-4 {ECO:0000313|EMBL:CAA83012.1	G5EBF5	[200188832.0, 2586900.0]	10.9251	3.44957	77.3856	6.27399	7.08332	2.82443	[u'pig-1 mutant', u'wild type']	[3, 3]	98.033	0	3
O17406	82	S	0.998309	phospho	attf-2 {ECO:0000313|EMBL:CCD64429.1	O17406	[49148000.0, 3818666.75]	10.9452	3.45223	12.8705	3.68599	1.1759	0.233761	[u'pig-1 mutant', u'wild type']	[2, 1]	168.26	0	3
Q18780	971	S	1	phospho	lst-6 {ECO:0000313|EMBL:CCD64625.1	Q18780	[2814666.75, 1523890.0]	11.0346	3.46397	1.84703	0.885205	0.167384	-2.57876	[u'pig-1 mutant', u'wild type']	[2, 2]	102.89	2.47648e-21	2
O01737	564	S	0.967052	phospho	let-765 {ECO:0000313|EMBL:CCD69779.1	O01737	[102030000.0, 4600000.0]	11.068	3.46832	22.1804	4.47122	2.00402	1.0029	[u'pig-1 mutant', u'wild type']	[2, 1]	89.46	0.000117933	2
Q20866	55	S	1	phospho	CELE_F56C9.8 {ECO:0000313|EMBL:CCD61838.1}; F56C9.8	Q20866	[9121000.0, 7800700.0]	11.1134	3.47423	1.16925	0.225588	0.105211	-3.24864	[u'pig-1 mutant', u'wild type']	[1, 3]	187.95	0	3
Q19370	985	S	0.99124	phospho	srgp-1 {ECO:0000313|EMBL:CAA97790.1	Q19370;D3YT53;A0A061ACU6;D3YT54	[47666668.0, 3105600.0]	11.1331	3.47678	15.3486	3.94004	1.37865	0.463258	[u'pig-1 mutant', u'wild type']	[1, 2]	127.02	1.48689e-14	2
Q22715	765	S	0.828263	phospho	CELE_T24B8.4 {ECO:0000313|EMBL:CAA92756.3}; T24B8.4	Q22715;E3W732;E3W733;E3W734	[5730200.0, 1975236.625]	11.3003	3.49828	2.90102	1.53656	0.256722	-1.96172	[u'pig-1 mutant', u'wild type']	[3, 2]	143.94	6.66036e-34	2
C1P633	622	T	0.960836	phospho	magi-1 {ECO:0000313|EMBL:CAX65063.1	C1P633;C1P635;C6KRJ8;C1P634;D3YT29	[29758766.0, 3436066.75]	11.3619	3.50613	8.66071	3.11448	0.76226	-0.391644	[u'pig-1 mutant', u'wild type']	[3, 2]	78.705	0.0173366	3
Q23551	552	S	1	phospho	unc-22 {ECO:0000312|WormBase:ZK617.1b}	Q23551;A0A061ACT3;Q23551-2;H2FLH2;Q23551-4;Q23551-3;Q23551-5	[5541666.5, 5128333.5]	11.3872	3.50934	1.0806	0.11183	0.0948961	-3.39751	[u'pig-1 mutant', u'wild type']	[1, 1]	169.02	0	4
G5EFJ0	1049	S	0.973565	phospho	klp-12 {ECO:0000313|EMBL:CAN86600.1	G5EFJ0;G5EGS3;B3GWD7	[46243668.0, 6043500.0]	11.4266	3.51432	7.6518	2.9358	0.669649	-0.578524	[u'pig-1 mutant', u'wild type']	[2, 2]	181.4	0	2
O17919	65	S	1	phospho	K01G5.5	O17919	[3897300.0, 537333.3125]	11.464	3.51904	7.25304	2.85859	0.63268	-0.660453	[u'pig-1 mutant', u'wild type']	[2, 1]	174	0	2
Q11080	18	S	1	phospho	tmbi-4	Q11080	[41471756.0, 26920834.0]	11.5138	3.52529	1.54051	0.623406	0.133797	-2.90188	[u'pig-1 mutant', u'wild type']	[2, 2]	151.91	0	3
Q20720	76	T	0.998943	phospho	CELE_F53F4.11 {ECO:0000313|EMBL:CAB01204.1}; F53F4.11	Q20720	[8920333.0, 1538133.375]	11.5582	3.53085	5.79945	2.53592	0.50176	-0.99493	[u'pig-1 mutant', u'wild type']	[1, 1]	133.94	8.75812e-43	2
Q17848	255	S	0.999998	phospho	ipp-5	Q17848	[4523000.0, 16500133.0]	11.5709	3.53243	0.274119	-1.86713	0.0236904	-5.39956	[u'pig-1 mutant', u'wild type']	[1, 3]	135.65	0	4
Q65ZB5	271	S	0.958492	phospho	CELE_F54D5.15 {ECO:0000313|EMBL:CAH19083.1}; F54D5.15	Q65ZB5;Q9XVW8	[680866.6875, 511700.0]	11.5816	3.53376	1.3306	0.412074	0.114889	-3.12168	[u'pig-1 mutant', u'wild type']	[1, 1]	87.319	2.19661e-40	2
Q93230	352	S	1	phospho	C17E4.6 {ECO:0000313|EMBL:CAB02747.2	Q93230	[36126724.0, 14842300.0]	11.629	3.53965	2.43404	1.28335	0.209308	-2.2563	[u'pig-1 mutant', u'wild type']	[3, 3]	90.853	0	2
G5EEG8	1183	T	1	phospho	frm-1 {ECO:0000313|EMBL:CAB54513.2	G5EEG8;G5EEP9;G5EBP4	[1197800.0, 250890.0]	11.6515	3.54245	4.7742	2.25526	0.40975	-1.28719	[u'pig-1 mutant', u'wild type']	[1, 1]	72.568	2.3864e-13	3
O02103	207	S	0.97364	phospho	C18E3.9 {ECO:0000313|EMBL:CCD65146.1	O02103;H2KYW0	[5349666.5, 1380300.0]	11.8984	3.57269	3.87573	1.95447	0.325736	-1.61822	[u'pig-1 mutant', u'wild type']	[2, 1]	60.657	0.000345342	2
Q20168	883	S	1	phospho	copb-2	Q20168	[50154644.0, 5420333.5]	11.9578	3.57989	9.25306	3.20993	0.773806	-0.369956	[u'pig-1 mutant', u'wild type']	[3, 1]	101.53	6.48691e-14	3
Q20168	889	S	1	phospho	copb-2	Q20168	[50154644.0, 5420333.5]	11.9578	3.57989	9.25306	3.20993	0.773806	-0.369956	[u'pig-1 mutant', u'wild type']	[3, 1]	101.53	6.48691e-14	3
Q11080	23	S	1	phospho	tmbi-4	Q11080	[45904400.0, 28471900.0]	12.0501	3.59098	1.61227	0.689094	0.133797	-2.90188	[u'pig-1 mutant', u'wild type']	[3, 3]	151.91	0	3
G5EE37	169	T	0.998093	phospho	icp-1 {ECO:0000313|EMBL:CCD69912.1	G5EE37;X5M920	[8884833.0, 303226.65625]	12.6457	3.66057	29.301	4.87288	2.31707	1.2123	[u'pig-1 mutant', u'wild type']	[3, 1]	75.788	0.0150903	2
H2FLL1	557	S	1	phospho	lea-1 {ECO:0000313|EMBL:CCF23426.1	H2FLL1;G5EEF0;H2FLL0;I2HAL0;H2FLK5;G5EBW6;G5EGB8;G5EFU3;H2FLK4;F5GUH5	[6644233.5, 883433.3125]	12.8111	3.67932	7.52092	2.91091	0.587065	-0.768409	[u'pig-1 mutant', u'wild type']	[3, 1]	117.2	6.43787e-09	2
G5ECY0	471	S	0.996337	phospho	dlg-1 {ECO:0000313|EMBL:CCD65680.1	G5ECY0	[16712000.0, 1760533.375]	13.0733	3.70855	9.49258	3.2468	0.726107	-0.461747	[u'pig-1 mutant', u'wild type']	[2, 1]	218.24	0	2
Q18885	152	S	1	phospho	icd-1	Q18885	[58873000.0, 4559100.0]	13.0958	3.71103	12.9133	3.69079	0.986067	-0.0202423	[u'pig-1 mutant', u'wild type']	[2, 2]	115.91	0	3
Q95XT5	241	S	0.999998	phospho	trap-1 {ECO:0000313|EMBL:CCD73517.1	Q95XT5	[953660032.0, 14177000.0]	13.223	3.72498	67.2681	6.07185	5.08719	2.34687	[u'pig-1 mutant', u'wild type']	[3, 2]	137.52	7.04293e-27	3
H2KZC3	21	S	0.999812	phospho	kcc-2 {ECO:0000313|EMBL:CCD67533.2	H2KZC3;H2KZC2;C0KDV0;V6CJH3	[3560700.0, 1379833.375]	13.4093	3.74516	2.58053	1.36767	0.192443	-2.3775	[u'pig-1 mutant', u'wild type']	[2, 1]	126.79	0	4
Q95XP5	1205	S	0.999997	phospho	mca-3 {ECO:0000313|EMBL:CCD74099.1	Q95XP5	[12735137.0, 1391466.625]	13.7231	3.77854	9.15231	3.19414	0.666926	-0.584402	[u'pig-1 mutant', u'wild type']	[3, 2]	215.84	0	2
O76447	1447	S	1	phospho	hcp-1 {ECO:0000313|EMBL:CCD68844.1	O76447	[24231334.0, 597733.3125]	13.7922	3.78578	40.5387	5.34123	2.93926	1.55545	[u'pig-1 mutant', u'wild type']	[2, 1]	83.395	3.74945e-23	3
Q5TYL1	127	S	0.91361	phospho	CELE_M01H9.3 {ECO:0000313|EMBL:CCD73065.1}; M01H9.3	Q5TYL1;H2L0G8;A5HU95;U4PRJ1	[7558696.5, 5100116.5]	13.8235	3.78905	1.48206	0.567607	0.107213	-3.22144	[u'pig-1 mutant', u'wild type']	[3, 3]	64.619	5.61267e-07	2
H2KYV0	171	S	0.939772	phospho	mdt-26 {ECO:0000313|EMBL:CCD65044.1	H2KYV0;D7SFJ3	[45466212.0, 4604000.0]	14.0388	3.81134	9.87537	3.30384	0.703436	-0.507508	[u'pig-1 mutant', u'wild type']	[3, 1]	78.942	0	2
Q19210	553	T	0.813458	phospho	CELE_F08G12.1 {ECO:0000313|EMBL:CAA91454.1}; F08G12.1	Q19210	[10833333.0, 635666.6875]	14.0876	3.81635	17.0425	4.09106	1.20975	0.274711	[u'pig-1 mutant', u'wild type']	[1, 1]	123.35	0	3
P02566	1945	S	0.931961	phospho	unc-54	P02566	[48860000.0, 10198000.0]	14.3033	3.83828	4.79114	2.26037	0.334967	-1.57791	[u'pig-1 mutant', u'wild type']	[1, 1]	213.82	0	2
D3YT50	444	S	0.899146	phospho	sir-2.1 {ECO:0000313|EMBL:CBK19468.1	D3YT50;Q21921	[35279332.0, 4428720.0]	14.5286	3.86083	7.96603	2.99386	0.548298	-0.866967	[u'pig-1 mutant', u'wild type']	[2, 3]	168.3	0	2
O62203	510	T	0.962531	phospho	CELE_F32B4.4 {ECO:0000313|EMBL:CAB04233.3}; F32B4.4	O62203;F5GUF6;Q7Z0X2	[103960664.0, 12100667.0]	14.5423	3.86218	8.59132	3.10288	0.590781	-0.759304	[u'pig-1 mutant', u'wild type']	[3, 1]	171.37	0	3
Q6AW06	12	S	0.982351	phospho	dot-1.1 {ECO:0000313|EMBL:CCD69916.1	Q6AW06;A0A061AD87	[439130752.0, 58192268.0]	14.5609	3.86403	7.54621	2.91575	0.51825	-0.948279	[u'pig-1 mutant', u'wild type']	[3, 3]	193.26	0	3
V6CLA2	463	S	0.995159	phospho	hecd-1 {ECO:0000313|EMBL:CDK13339.1	V6CLA2;V6CL74	[29395934.0, 2475333.25]	14.9677	3.90378	11.8755	3.56992	0.793411	-0.333859	[u'pig-1 mutant', u'wild type']	[3, 2]	113.67	0	3
G5ECF0	695	S	0.997008	phospho	rin-1 {ECO:0000313|EMBL:CAQ35026.1	G5ECF0;G5EDQ3;G5EG71;G5EFI0;G5ECM3;I7LFF0;G5ECJ9;I7J4D1;G5EBS9	[11277940.0, 1287066.625]	14.9841	3.90536	8.76251	3.13134	0.584789	-0.774012	[u'pig-1 mutant', u'wild type']	[3, 1]	160.04	0	2
G5EDF0	143	S	0.996304	phospho	grh-1 {ECO:0000313|EMBL:CCD72954.1	G5EDF0	[1183133.375, 112466.6640625]	15.0298	3.90976	10.5199	3.39504	0.699933	-0.514712	[u'pig-1 mutant', u'wild type']	[1, 1]	74.819	0	3
Q9U1W1	134	S	0.936011	phospho	tfg-1 {ECO:0000313|EMBL:CAB63398.1	Q9U1W1	[157793328.0, 9411000.0]	15.0495	3.91165	16.7669	4.06754	1.11411	0.155897	[u'pig-1 mutant', u'wild type']	[1, 1]	230.52	0	3
Q9XW51	157	S	1	phospho	CELE_Y53C10A.6 {ECO:0000313|EMBL:CAA22140.1}; Y53C10A.6	Q9XW51;A5HWA4	[6029770.0, 1181200.0]	15.4132	3.94609	5.10478	2.35185	0.331196	-1.59424	[u'pig-1 mutant', u'wild type']	[3, 1]	74.92	0.0281574	2
Q17490	6352	S	0.992467	phospho	unc-44 {ECO:0000313|EMBL:CCD61798.1	Q17490;Q7JP86;V6CLR6;Q7JNZ0;Q5TYL6;Q5TYL5	[24678334.0, 4308906.5]	15.8385	3.98536	5.72728	2.51785	0.361606	-1.46751	[u'pig-1 mutant', u'wild type']	[1, 2]	86.182	0	2
H2KYN6	102	S	1	phospho	smk-1 {ECO:0000313|EMBL:CCD64093.1	H2KYN6;H2KYN7;Q5NKY6	[205200000.0, 13099693.0]	16.0643	4.00579	15.6645	3.96943	0.975111	-0.036362	[u'pig-1 mutant', u'wild type']	[1, 2]	96.756	0.00134317	2
Q23523	268	S	0.998341	phospho	mdt-4	Q23523	[12019333.0, 1056566.625]	16.5933	4.05253	11.3758	3.5079	0.685566	-0.544632	[u'pig-1 mutant', u'wild type']	[1, 1]	129.49	0	2
G5EFB5	13	S	1	phospho	cpn-1 {ECO:0000313|EMBL:CAB02104.1	G5EFB5	[7475300.0, 335933.34375]	16.7316	4.06451	22.2523	4.47588	1.32996	0.411379	[u'pig-1 mutant', u'wild type']	[2, 1]	70.563	2.21976e-20	2
Q17602	477	T	0.998771	phospho	npp-14 {ECO:0000313|EMBL:CAA99763.1	Q17602	[10321667.0, 335100.0]	16.8207	4.07217	30.8018	4.94494	1.83118	0.872775	[u'pig-1 mutant', u'wild type']	[1, 1]	118.05	0	2
G5ECS9	66	S	1	phospho	cpt-2 {ECO:0000313|EMBL:CAB03233.2	G5ECS9;G5EFE6;A0A061AL65	[4074096.75, 2370000.0]	17.8184	4.1553	1.71903	0.781593	0.0964747	-3.37371	[u'pig-1 mutant', u'wild type']	[3, 2]	53.448	0.00379736	2
P34331-2	622	S	0.988826	phospho	plk-1	P34331-2;P34331	[150360000.0, 4781333.5]	18.0284	4.1722	31.4473	4.97486	1.74432	0.802667	[u'pig-1 mutant', u'wild type']	[2, 1]	163.82	0	4
H1ZUV9	76	S	1	phospho	CELE_F31E3.12 {ECO:0000313|EMBL:CCF23340.1}; F31E3.12	H1ZUV9	[5668520.0, 2431966.75]	19.1104	4.25628	2.33084	1.22085	0.121967	-3.03543	[u'pig-1 mutant', u'wild type']	[3, 2]	113.67	6.64357e-35	3
Q17490	2115	S	0.999276	phospho	unc-44 {ECO:0000313|EMBL:CCD61798.1	Q17490;Q7JP86;V6CLR6;Q7JNZ0;Q5TYL6;Q5TYL5	[56700000.0, 8041333.5]	19.4993	4.28535	7.05107	2.81784	0.361606	-1.46751	[u'pig-1 mutant', u'wild type']	[1, 1]	152.44	0	3
H2KMJ3	331	S	0.999669	phospho	ccar-1 {ECO:0000313|EMBL:CCE72177.1	H2KMJ3	[7651166.5, 390000.0]	19.6576	4.29702	19.6184	4.29413	0.998005	-0.00288138	[u'pig-1 mutant', u'wild type']	[2, 1]	58.835	1.74018e-10	3
Q6AW06	895	S	1	phospho	dot-1.1 {ECO:0000313|EMBL:CCD69916.1	Q6AW06;A0A061AD87	[9424030.0, 901666.6875]	20.1674	4.33396	10.4518	3.38568	0.51825	-0.948279	[u'pig-1 mutant', u'wild type']	[3, 1]	180.04	0	2
Q22033	324	T	0.890048	phospho	CELE_R90.1 {ECO:0000313|EMBL:CAA99911.1}; R90.1	Q22033	[4907666.5, 500066.65625]	20.3969	4.35028	9.81402	3.29484	0.481153	-1.05543	[u'pig-1 mutant', u'wild type']	[1, 1]	55.314	0.0666742	2
E9P860	1264	S	1	phospho	CELE_ZK1067.2 {ECO:0000313|EMBL:CBZ01828.1}; ZK1067.2	E9P860;Q23388	[12564667.0, 254773.328125]	20.3988	4.35041	49.317	5.62401	2.41764	1.2736	[u'pig-1 mutant', u'wild type']	[1, 1]	167.18	0	2
H2KYY4	660	Y	0.917144	phospho		H2KYY4;H2KYY7;O44650	[2536100.0, 600250.0]	20.8494	4.38193	4.22507	2.07898	0.202647	-2.30296	[u'pig-1 mutant', u'wild type']	[2, 2]	62.813	2.2688e-09	3
P61866	38	S	1	phospho	rpl-12	P61866;P61866-2	[48660744.0, 2497130.0]	21.3421	4.41563	19.4867	4.28442	0.913061	-0.131217	[u'pig-1 mutant', u'wild type']	[3, 2]	128.36	5.73226e-09	2
H1UBK9	243	S	1	phospho	zoo-1 {ECO:0000313|EMBL:CCF23324.1	H1UBK9;H1UBK8;Q8I103;H1UBL0	[7226666.5, 409166.65625]	21.3581	4.41671	17.6619	4.14257	0.826941	-0.274144	[u'pig-1 mutant', u'wild type']	[1, 1]	80.037	0.00420816	2
Q22667	167	S	0.911161	phospho	jph-1 {ECO:0000313|EMBL:CAA99924.2	Q22667	[10827000.0, 1334500.0]	21.5464	4.42938	8.11315	3.02026	0.376543	-1.40911	[u'pig-1 mutant', u'wild type']	[2, 1]	141.21	0	4
Q17490	2819	S	0.999999	phospho	unc-44 {ECO:0000313|EMBL:CCD61798.1	Q17490;Q7JP86;V6CLR6;Q7JNZ0;Q5TYL6;Q5TYL5	[8003333.5, 1020600.0]	21.686	4.43869	7.84179	2.97118	0.361606	-1.46751	[u'pig-1 mutant', u'wild type']	[1, 1]	83.602	1.18586e-30	2
Q6A2D2	1295	S	1	phospho	hpo-34 {ECO:0000313|EMBL:CAH10796.1	Q6A2D2;E3W743	[101866432.0, 121540000.0]	21.9222	4.45432	0.838131	-0.254752	0.0382321	-4.70907	[u'pig-1 mutant', u'wild type']	[2, 1]	128.91	0	3
G5EC45	393	S	0.999882	phospho	CELE_F53F4.14 {ECO:0000313|EMBL:CAB54256.5}; F53F4.14	G5EC45	[425503328.0, 239876672.0]	22.2759	4.47741	1.77384	0.826878	0.0796304	-3.65054	[u'pig-1 mutant', u'wild type']	[3, 3]	185.95	0	2
Q18508	538	S	0.964332	phospho	mel-28 {ECO:0000313|EMBL:CAA86316.2	Q18508	[9972333.0, 344400.0]	22.6443	4.50107	28.9557	4.85577	1.27872	0.3547	[u'pig-1 mutant', u'wild type']	[2, 1]	178.35	0	2
Q22257	24	S	0.999764	phospho	hcp-2 {ECO:0000313|EMBL:CAA94789.1	Q22257	[36113332.0, 1472266.625]	22.9785	4.52221	24.5291	4.61642	1.06748	0.0942059	[u'pig-1 mutant', u'wild type']	[2, 1]	139.88	0	3
Q18879-2	111	S	0.999986	phospho	cav-2	Q18879-2;Q18879;Q18879-4;Q18879-3	[4839500.0, 16706233.0]	23.21	4.53668	0.289682	-1.78746	0.0124809	-6.32413	[u'pig-1 mutant', u'wild type']	[2, 3]	134.47	0	2
O44548	255	T	0.99644	phospho	knl-2 {ECO:0000313|EMBL:CCD68114.1	O44548	[14822000.0, 306283.34375]	23.3064	4.54266	48.3931	5.59673	2.07638	1.05407	[u'pig-1 mutant', u'wild type']	[2, 1]	130.47	1.3314e-29	2
Q18093	301	S	1	phospho	C18E9.2 {ECO:0000313|EMBL:CAA93853.2	Q18093	[29434334.0, 1267400.0]	23.4984	4.55449	23.2242	4.53756	0.988329	-0.0169362	[u'pig-1 mutant', u'wild type']	[1, 1]	173.4	0	3
Q09437	225	S	1	phospho	B0495.2	Q09437	[34630000.0, 2226433.25]	24.3316	4.60476	15.554	3.95922	0.639253	-0.645542	[u'pig-1 mutant', u'wild type']	[1, 1]	103.84	0	3
G5EEQ8	215	T	0.875463	phospho	sftb-1 {ECO:0000313|EMBL:CAA90777.1	G5EEQ8	[27631200.0, 1957766.625]	25.1604	4.65308	14.1136	3.81902	0.560947	-0.834064	[u'pig-1 mutant', u'wild type']	[2, 1]	93.359	0	3
Q17490	5332	S	0.997684	phospho	unc-44 {ECO:0000313|EMBL:CCD61798.1	Q17490;Q7JP86;V6CLR6;Q7JNZ0;Q5TYL6;Q5TYL5	[61182000.0, 6641433.5]	25.4757	4.67105	9.21217	3.20354	0.361606	-1.46751	[u'pig-1 mutant', u'wild type']	[2, 2]	153.48	0	2
H2KYY4	559	S	0.958749	phospho		H2KYY4;H2KYY7;O44650	[20570666.0, 3316266.75]	30.6096	4.93591	6.20296	2.63296	0.202647	-2.30296	[u'pig-1 mutant', u'wild type']	[1, 1]	103.84	0	2
Q19103	214	S	0.99999	phospho	skih-2 {ECO:0000313|EMBL:CAA92767.2	Q19103	[14424000.0, 2627066.75]	30.6224	4.93652	5.49053	2.45695	0.179298	-2.47957	[u'pig-1 mutant', u'wild type']	[2, 2]	290.39	0	2
G5ECZ8	1231	S	0.998743	phospho	mpz-1 {ECO:0000313|EMBL:CAM82811.2	G5ECZ8;G5EC55;G5EGP5;G5ECF9;Q09EF4;G5EC95;G1K0W4;G1K0W3;G5EDY4	[3399333.25, 1250033.375]	33.3406	5.05921	2.71939	1.44329	0.081564	-3.61592	[u'pig-1 mutant', u'wild type']	[1, 1]	50.723	6.396e-08	3
Q95XA7	427	S	1	phospho	CELE_Y20F4.4 {ECO:0000313|EMBL:CCD73418.2}; Y20F4.4	Q95XA7;X5LPW2	[22324666.0, 816666.6875]	35.3244	5.14259	27.3363	4.77275	0.773865	-0.369846	[u'pig-1 mutant', u'wild type']	[2, 2]	125.97	0	2
G5EFW3	4144	S	0.895436	phospho	sma-1 {ECO:0000313|EMBL:CAB00130.3ECO:0000313|WormBase:R31.1a}	G5EFW3;G5EC35;G5EG97	[35908800.0, 1149933.375]	37.9408	5.24568	31.2269	4.96472	0.823041	-0.280965	[u'pig-1 mutant', u'wild type']	[3, 1]	183.85	0	2
Q22639	608	S	1	phospho	vps-54	Q22639;D7SFN0	[3722433.25, 138783.328125]	40.065	5.32427	26.8219	4.74534	0.66946	-0.57893	[u'pig-1 mutant', u'wild type']	[2, 1]	141.69	0	2
P92186	213	S	0.947481	phospho	lin-28	P92186	[9874000.0, 319596.65625]	40.3479	5.33442	30.8952	4.94931	0.765721	-0.38511	[u'pig-1 mutant', u'wild type']	[1, 1]	82.635	8.23755e-24	2
Q19103	217	S	0.999994	phospho	skih-2 {ECO:0000313|EMBL:CAA92767.2	Q19103	[15244333.0, 2056933.375]	41.3345	5.36928	7.41119	2.88971	0.179298	-2.47957	[u'pig-1 mutant', u'wild type']	[2, 2]	290.39	0	2
O61907	750	T	1	phospho	lin-40 {ECO:0000313|EMBL:CCD74255.1	O61907;Q86S28;Q76NP4	[55889332.0, 1204766.625]	45.8903	5.52012	46.3902	5.53575	1.01089	0.0156286	[u'pig-1 mutant', u'wild type']	[3, 1]	94.234	9.18146e-19	2
Q19580	306	S	1	phospho	CELE_F18H3.4 {ECO:0000313|EMBL:CAA90445.2}; F18H3.4	Q19580	[9792333.0, 659100.0]	46.0417	5.52487	14.8571	3.89308	0.322688	-1.63179	[u'pig-1 mutant', u'wild type']	[1, 1]	90.559	0	3
Q9XUY1	409	S	0.948701	phospho	CELE_F56G4.4 {ECO:0000313|EMBL:CAB04486.1}; F56G4.4	Q9XUY1	[9409333.0, 565600.0]	50.8915	5.66935	16.636	4.05624	0.326892	-1.61311	[u'pig-1 mutant', u'wild type']	[2, 1]	59.709	0.000322586	2
Q9U290	137	S	0.969471	phospho	CELE_Y48C3A.12 {ECO:0000313|EMBL:CAB60420.3}; Y48C3A.12	Q9U290	[6950310.0, 93133.3359375]	51.2698	5.68004	74.6275	6.22164	1.45558	0.541598	[u'pig-1 mutant', u'wild type']	[2, 1]	137.61	6.92287e-38	2
O61967-2	547	T	1	phospho	let-413	O61967-2	[81292664.0, 1201666.625]	55.4102	5.79208	67.6499	6.08002	1.22089	0.287936	[u'pig-1 mutant', u'wild type']	[2, 2]	160.45	0	2
D0VWL6	1018	S	0.999187	phospho	fln-2 {ECO:0000313|EMBL:CCD65284.3	D0VWL6;A0A0K3AW96;A0A0K3AT80;D0VWL7;A0A0K3ASN4	[11418150.0, 425233.34375]	61.0196	5.9312	26.8515	4.74693	0.440047	-1.18427	[u'pig-1 mutant', u'wild type']	[3, 1]	139.08	0	2
Q22257	30	T	0.999997	phospho	hcp-2 {ECO:0000313|EMBL:CAA94789.1	Q22257	[33837000.0, 438166.65625]	72.3425	6.17677	77.224	6.27098	1.06748	0.0942059	[u'pig-1 mutant', u'wild type']	[2, 1]	105.51	2.66186e-06	2
O17328	240	S	0.999995	phospho	mct-6 {ECO:0000313|EMBL:CCD64115.1	O17328	[4185200.0, 111303.3359375]	75.0199	6.2292	37.6017	5.23273	0.501224	-0.996473	[u'pig-1 mutant', u'wild type']	[2, 1]	124.46	1.69315e-24	2
B6VQ51	56	S	1	phospho	pqn-73 {ECO:0000313|EMBL:CAR97851.1	B6VQ51	[26339566.0, 1065603.375]	75.7862	6.24386	24.718	4.62749	0.326154	-1.61637	[u'pig-1 mutant', u'wild type']	[3, 2]	157.73	0	3
Q95XS2	4	S	0.999244	phospho	CELE_Y38F2AR.9 {ECO:0000313|EMBL:CCD67384.1}; Y38F2AR.9	Q95XS2	[996700032.0, 13506807.0]	78.32	6.29131	73.7924	6.2054	0.942191	-0.0859082	[u'pig-1 mutant', u'wild type']	[2, 3]	114.21	4.06377e-44	3
Q21021	230	S	0.935999	phospho	npp-9 {ECO:0000313|EMBL:CAA84330.1	Q21021;Q86G90	[71323336.0, 415166.65625]	98.2148	6.61787	171.794	7.42454	1.74917	0.806671	[u'pig-1 mutant', u'wild type']	[3, 1]	118.22	0	2
Q18211	96	T	0.99995	phospho	ran-3	Q18211	[61894968.0, 340866.65625]	119.028	6.89516	181.581	7.50447	1.52553	0.609315	[u'pig-1 mutant', u'wild type']	[3, 1]	163.18	0	3
Q21000	1938	S	0.997492	phospho	myo-5 {ECO:0000313|EMBL:CCD64059.1	Q21000	[30966000.0, 3560663.25]	126.343	6.98121	8.69669	3.12047	0.0688338	-3.86074	[u'pig-1 mutant', u'wild type']	[1, 2]	132.65	7.53405e-23	2
P91198	283	S	0.962629	phospho	ppfr-2 {ECO:0000313|EMBL:CCD68493.1	P91198	[139263072.0, 697100.0]	150.961	7.23803	199.775	7.64223	1.32335	0.404197	[u'pig-1 mutant', u'wild type']	[3, 1]	119.67	0	2
Q9N419	287	S	0.994865	phospho	nsy-4 {ECO:0000313|EMBL:CCD66971.1	Q9N419	[11394450.0, 91150.0]	198.776	7.635	125.008	6.96587	0.628886	-0.669129	[u'pig-1 mutant', u'wild type']	[3, 1]	110.44	3.85543e-17	2
O45420-2	49	S	0.999755	phospho	F31D4.5	O45420-2;O45420	[32888156.0, 113316.6640625]	382.985	8.58114	290.232	8.18106	0.757817	-0.400079	[u'pig-1 mutant', u'wild type']	[2, 1]	122.64	1.57103e-16	2

## Sheet: 4b_wt-only_phophosites_slp>=75
accession	ptm position in protein	gene	amino_acid	replicates_with_data	site_pep	site_score	ptm_site_intensities	site_charge	site_score2
A0A061AD39;A0A061AEC1;Q067Y1;A0A061AD72;Q27GQ4;A0A061AL87;Q20109;A0A061AJK4	939	kdin-1 {ECO:0000313|EMBL:CDR32810.1	S	2	0	138.96	[16988000.0, 1613000.0, 0.0]	3	138.96
A0A061AD39;A0A061AEC1;Q067Y1;A0A061AD72;Q27GQ4;A0A061AL87;Q20109;A0A061AJK4	942	kdin-1 {ECO:0000313|EMBL:CDR32810.1	S	2	0	138.96	[15886000.0, 1613000.0, 0.0]	3	138.96
A0A061AJH3;A0A061AL52	20	dip-2 {ECO:0000313|EMBL:CDR32771.1	S	1	9.00152e-24	86.748	[0.0, 3233700.0, 0.0]	2	86.748
A0A061AJH3;A0A061AL52	26	dip-2 {ECO:0000313|EMBL:CDR32771.1	S	1	9.00152e-24	86.748	[0.0, 3233700.0, 0.0]	2	86.748
A0A0K3AS47	1953	CELE_F56E10.1 {ECO:0000313|EMBL:CTQ86694.1}; F56E10.1	S	1	3.13736e-10	62.002	[3915900.0, 0.0, 0.0]	2	62.002
A0A0K3AT74;A0A0K3AYH6;A0A0K3AVH8;D0VWL8;A0A0K3AWA2	1331	fln-2 {ECO:0000313|EMBL:CTQ87031.1	T	3	0	164.89	[1143100032.0, 944310016.0, 1158599936.0]	3	164.89
A0A0K3AT74;A0A0K3AYH6;A0A0K3AVH8;D0VWL8;A0A0K3AWA2	1337	fln-2 {ECO:0000313|EMBL:CTQ87031.1	T	2	0	188.32	[59318000.0, 0.0, 107610000.0]	3	188.32
A0A0K3AT74;A0A0K3AYH6;A0A0K3AVH8;D0VWL8;A0A0K3AWA2	1339	fln-2 {ECO:0000313|EMBL:CTQ87031.1	S	3	0	188.32	[1141200000.0, 951289984.0, 1272899968.0]	2	188.32
A0A0K3AUX9;A0A0K3ARD8;A0A0K3AX96;A0A0K3ARY5;Q4W5R8	142	CELE_Y55B1BR.6 {ECO:0000313|EMBL:CTQ86611.1}; Y55B1BR.6	S	2	0	152.16	[0.0, 6041100.0, 1614000.0]	2	152.16
A0A0K3AXQ4;O44628;A0A0K3ASE2	80	cdc-25.2 {ECO:0000313|EMBL:CTQ86778.1	S	2	0.00065221	76.326	[29687000.0, 2599700.0, 0.0]	2	76.326
A0A0K3AYI1;A0A0K3AVI4;A0A0K3AVH5;P69931	2	fln-2 {ECO:0000313|EMBL:CTQ87040.1	S	1	0.000527428	48.899	[0.0, 0.0, 2513500.0]	2	48.899
A0A0M9JJ73	2	CELE_K07E8.7 {ECO:0000313|EMBL:CUR29982.1}; K07E8.7	S	3	3.405e-07	96.464	[5696400.0, 4142800.0, 4235400.0]	2	96.464
A2V8C5	310	nhr-146 {ECO:0000313|EMBL:CCD66723.1	S	2	0.00709869	67.881	[18409000.0, 0.0, 18577000.0]	2	67.881
A4UVK2;J7SF86	184	C44C10.9 {ECO:0000313|EMBL:CAM84810.1	S	3	0.000770611	72.29	[1199200.0, 5472100.0, 2021700.0]	2	72.29
A4UVK2;J7SF86	192	C44C10.9 {ECO:0000313|EMBL:CAM84810.1	S	1	0	127.07	[0.0, 16480000.0, 0.0]	2	127.07
A4UVK2;J7SF86	202	C44C10.9 {ECO:0000313|EMBL:CAM84810.1	S	1	2.32524e-13	68.413	[0.0, 6030400.0, 0.0]	2	68.413
A4UVM2;V6CLV4;Q9N455	166	CELE_Y34D9A.8 {ECO:0000313|EMBL:CCD68055.1}; Y34D9A.8	S	2	0	185.38	[5236200.0, 27810000.0, 0.0]	3	185.38
A4V4W1	67	let-383 {ECO:0000313|EMBL:CCD67596.1	S	1	4.46124e-06	110.15	[64088000.0, 0.0, 0.0]	2	110.15
A7DTF7;A7DTF6;A0A0K3AXA5;A0A0K3AUY4	16	CELE_Y66D12A.16 {ECO:0000313|EMBL:CAO82056.1}; Y66D12A.16	S	1	0	208.63	[21586000.0, 0.0, 0.0]	2	208.63
A9D7Z5	2	CELE_F56C11.5 {ECO:0000313|EMBL:CCD71721.1}; F56C11.5	S	2	0.000658827	115.78	[4624600.0, 738890.0, 0.0]	2	115.78
A9UJP5	33	CELE_T04C12.1 {ECO:0000313|EMBL:CAP59531.1}; T04C12.1	S	2	0.000142717	86.288	[20929000.0, 483080.0, 0.0]	3	86.288
B1Q254;B1Q255	63	C14H10.3 {ECO:0000313|EMBL:CAQ16134.1	S	2	0.0127293	68.044	[0.0, 13393000.0, 7472200.0]	2	68.044
B1V8K3;B1V8K4	82	CELE_Y53H1A.2 {ECO:0000313|EMBL:CAQ35074.1}; Y53H1A.2	S	2	0	197.48	[22182000.0, 11969000.0, 0.0]	4	197.48
C0Z1Y5	22	C16A11.10 {ECO:0000313|EMBL:CCD62427.1	S	1	0	116.39	[0.0, 0.0, 3608100.0]	3	116.39
D0VWM5	266	CELE_F49E2.5 {ECO:0000313|EMBL:CBH29664.1}; F49E2.5	S	1	0	97.877	[0.0, 459960000.0, 0.0]	2	97.877
D0VWM5	268	CELE_F49E2.5 {ECO:0000313|EMBL:CBH29664.1}; F49E2.5	S	3	0	97.776	[42967000.0, 459960000.0, 48675000.0]	3	97.776
D0VWM5	361	CELE_F49E2.5 {ECO:0000313|EMBL:CBH29664.1}; F49E2.5	T	2	0	116.68	[5087200.0, 0.0, 2296200.0]	2	116.68
D2YW11;D2YW10;Q8WQB8	292	CELE_W06F12.2 {ECO:0000313|EMBL:CBI83239.1}; W06F12.2	S	1	5.58462e-19	43.903	[0.0, 0.0, 14026000.0]	3	43.903
D2YW11;D2YW10;Q8WQB8	300	CELE_W06F12.2 {ECO:0000313|EMBL:CBI83239.1}; W06F12.2	S	2	5.25378e-25	59.634	[0.0, 2204300.0, 14026000.0]	3	59.634
D3KFX0	75	CELE_Y65A5A.2 {ECO:0000313|EMBL:CBJ25113.1}; Y65A5A.2	S	1	8.04952e-30	131.35	[7508300.0, 0.0, 0.0]	2	131.35
D5MCN2-2	584	larp-1	S	1	0.00959146	52.071	[0.0, 6100800.0, 0.0]	2	52.071
E0AHC4	4	unc-76 {ECO:0000313|EMBL:CBW44356.1	S	2	3.34143e-07	108.72	[0.0, 1000700.0, 3253900.0]	2	108.72
F3Y5P4;F3Y5P5	1220	grdn-1 {ECO:0000313|EMBL:CCA65668.1	S	2	0.000258919	81.92	[21712000.0, 13007000.0, 0.0]	2	81.92
G4S034	1226	spc-1 {ECO:0000313|EMBL:CCD64602.1	S	1	0.00547474	69.598	[0.0, 0.0, 2746400.0]	2	69.598
G5EBJ7	6	fbp-1 {ECO:0000313|EMBL:CCD68127.1	S	2	4.65869e-38	89.374	[0.0, 3164900.0, 3026800.0]	2	89.374
G5EBM3;G5EFL3	307	CELE_F55D12.5 {ECO:0000313|EMBL:CCC42180.1}; F55D12.5	S	2	0	227.67	[10741000.0, 0.0, 16130000.0]	2	227.67
G5EBN9	579	snf-3 {ECO:0000312|EMBL:CCD63487.1	S	1	0	139.08	[0.0, 0.0, 5330300.0]	2	139.08
G5EBN9	599	snf-3 {ECO:0000312|EMBL:CCD63487.1	S	1	0.0379361	78.149	[0.0, 0.0, 1286800.0]	1	78.149
G5EBU4	286	zag-1 {ECO:0000312|EMBL:CCD70186.1	S	1	0.0321554	49.448	[9921800.0, 0.0, 0.0]	2	49.448
G5EBU4	354	zag-1 {ECO:0000312|EMBL:CCD70186.1	T	1	0	213.88	[0.0, 10169000.0, 0.0]	3	213.88
G5EBV8	846	osm-9 {ECO:0000313|EMBL:CCD61335.1	S	1	1.20273e-08	54.008	[0.0, 0.0, 8588900.0]	3	54.008
G5ECF7;E5QCG8;E5QCG7;B7WN96	208	elt-3 {ECO:0000313|EMBL:CAA93510.2	S	3	4.57067e-34	138.99	[87632000.0, 46908000.0, 4832400.0]	2	138.99
G5ECP0	426	nphp-4 {ECO:0000313|EMBL:CAB04654.3	S	1	9.5728e-09	75.334	[4782800.0, 0.0, 0.0]	3	75.334
G5ECP0	430	nphp-4 {ECO:0000313|EMBL:CAB04654.3	T	1	9.5728e-09	75.334	[4782800.0, 0.0, 0.0]	2	75.334
G5ECU9;Q6BES3	37	twk-24 {ECO:0000313|WormBase:F55C5.3a}	S	2	0.0528084	58.981	[0.0, 6114300.0, 5816400.0]	2	58.981
G5ECX0-2;G5ECX0	447	lat-2	S	2	9.58273e-09	66.152	[0.0, 4223700.0, 3123700.0]	2	66.152
G5ED82	11	dhcr-7 {ECO:0000313|EMBL:CAB03797.2	S	1	4.10399e-29	120.71	[0.0, 7243700.0, 0.0]	2	120.71
G5ED82	15	dhcr-7 {ECO:0000313|EMBL:CAB03797.2	S	1	4.10399e-29	120.71	[0.0, 9757100.0, 0.0]	2	120.71
G5EDG3;G5EFI1;G5ED53;G5EEZ9;G5EER9	200	kcnl-1 {ECO:0000313|EMBL:CAD54123.1	S	1	1.46571e-14	73.672	[0.0, 6463300.0, 0.0]	2	73.672
G5EDI0	383	dcar-1 {ECO:0000313|EMBL:CAB62778.2	S	2	0.000437193	46.156	[131590.0, 5348300.0, 0.0]	2	46.156
G5EDQ0;Q22833	698	clh-1 {ECO:0000313|EMBL:CAC42352.1	S	1	3.77051e-08	81.632	[0.0, 5007100.0, 0.0]	2	81.632
G5EDV6;G5ECX8	356	istr-1 {ECO:0000313|EMBL:CAN99697.1	S	2	6.02558e-44	62.032	[59750000.0, 0.0, 2011700.0]	3	62.032
G5EDZ0	503	CELE_ZC101.1 {ECO:0000313|EMBL:CAB07705.3}; ZC101.1	S	3	0	159.98	[26470000.0, 22099000.0, 21104000.0]	3	159.98
G5EEC2	36	flp-7 {ECO:0000313|EMBL:CCD71566.1	S	1	9.52883e-44	114.55	[0.0, 0.0, 10829000.0]	2	114.55
G5EEC2	41	flp-7 {ECO:0000313|EMBL:CCD71566.1	S	1	2.38313e-29	105.06	[0.0, 0.0, 6968200.0]	2	105.06
G5EED5;X5M914;X5M5X6	64	scm-1 {ECO:0000313|EMBL:CCD67951.1	S	1	0.000880208	56.569	[26320000.0, 0.0, 0.0]	2	56.569
G5EEG1	400	nfya-1 {ECO:0000313|EMBL:CAA90639.1	S	2	0	91.618	[3610100.0, 7446400.0, 0.0]	3	91.618
G5EEQ5	151	ref-1 {ECO:0000313|EMBL:CAA88744.1	S	1	0	110.75	[3582200.0, 0.0, 0.0]	2	110.75
G5EF60;G5EF60-2;G5EF60-3	459	stim-1 {ECO:0000312|EMBL:CCD73857.1	S	1	0	94.059	[0.0, 3366600.0, 0.0]	3	94.059
G5EF60;G5EF60-2;G5EF60-3	462	stim-1 {ECO:0000312|EMBL:CCD73857.1	S	2	0	94.059	[0.0, 3366600.0, 887950.0]	3	94.059
G5EF65;X5M5R6	49	sqv-1 {ECO:0000313|EMBL:CCD68509.1	S	1	0.00211869	56.514	[0.0, 2965100.0, 0.0]	2	56.514
G5EFB3;A0A0K3ASQ5;D5MNM8	236	psa-3 {ECO:0000313|EMBL:CAL36514.1	S	1	1.81869e-06	95.57	[0.0, 0.0, 11045000.0]	2	95.57
G5EFD6	373	frm-1 {ECO:0000313|EMBL:CAB05004.2	T	1	8.95575e-14	93.226	[0.0, 64408000.0, 0.0]	2	93.226
G5EFD6	377	frm-1 {ECO:0000313|EMBL:CAB05004.2	T	2	0	260.25	[0.0, 69130000.0, 68909000.0]	2	260.25
G5EFD6	379	frm-1 {ECO:0000313|EMBL:CAB05004.2	S	2	4.16733e-37	100.02	[0.0, 1129100.0, 8500400.0]	2	100.02
G5EFG5	582	pms-2 {ECO:0000313|EMBL:CAA18355.1	S	1	0	208.27	[22016000.0, 0.0, 0.0]	2	208.27
G5EG53;A0A0K3AYC9;A0A0K3AW41;H2L0C7	386	unc-34 {ECO:0000313|EMBL:CCD72444.1	S	1	0	92.444	[0.0, 5588600.0, 0.0]	3	92.444
H1ZUX5;O61706	533	CELE_R119.5 {ECO:0000313|EMBL:CCF23404.1}; R119.5	S	3	0.000780179	61.423	[885320.0, 1800200.0, 442260.0]	2	61.423
H2KYI1;K8ESD7;Q8T3F1	444	prk-1 {ECO:0000313|EMBL:CCD63391.1	S	1	0.00271034	70.942	[0.0, 1144500.0, 0.0]	2	70.942
H2KYM8	751	C09E8.1 {ECO:0000313|EMBL:CCD63928.1	S	3	8.61075e-25	126.56	[3931200.0, 5813500.0, 14075000.0]	2	126.56
H2KYY3	229		T	3	5.27862e-19	88.596	[3323100.0, 7208800.0, 12441000.0]	3	88.596
H2KZH6;Q966L7	277	CC8.2 {ECO:0000313|EMBL:CCD68223.1	S	1	7.69376e-09	56.017	[0.0, 2910400.0, 0.0]	2	56.017
H2KZT9	292	CELE_Y57E12AL.1 {ECO:0000313|EMBL:CCD69747.1}; Y57E12AL.1	S	1	0	121.48	[3795800.0, 0.0, 0.0]	2	121.48
H2KZW9;Q688Z8	353	cutl-24 {ECO:0000313|EMBL:CCD70249.1	S	1	2.42327e-41	99.409	[0.0, 0.0, 6015000.0]	2	99.409
H2KZY6	156	marg-1 {ECO:0000313|EMBL:CCD70498.1	S	1	3.22321e-27	69.578	[0.0, 9066700.0, 0.0]	3	69.578
H2KZY6	158	marg-1 {ECO:0000313|EMBL:CCD70498.1	S	1	3.22321e-27	69.578	[0.0, 9066700.0, 0.0]	3	69.578
H2L031;Q27420	238	tag-153 {ECO:0000313|EMBL:CCD71187.1	S	1	9.74042e-22	102.72	[0.0, 15666000.0, 0.0]	2	102.72
H2L0A4;H2L0A5;H2L0A6;Q8ITV4	12	CELE_H14E04.2 {ECO:0000313|EMBL:CCD72181.1}; H14E04.2	T	1	0.00362637	90.614	[5312500.0, 0.0, 0.0]	2	90.614
H2L0M2	424	CELE_Y55B1AR.2 {ECO:0000313|EMBL:CCD73853.1}; Y55B1AR.2	S	1	0.00285184	68.355	[2153800.0, 0.0, 0.0]	2	68.355
H2L0N5;C2BR94	250	CELE_Y32H12A.2 {ECO:0000313|EMBL:CCD73968.1}; Y32H12A.2	S	1	0.0193358	44.543	[1281700.0, 0.0, 0.0]	2	44.543
I2HA92	618	CELE_F07A11.4 {ECO:0000313|EMBL:CCH63799.1}; F07A11.4	S	2	0	133.36	[17424000.0, 9281200.0, 0.0]	3	133.36
K8F807	496	CELE_F13E9.1 {ECO:0000313|EMBL:CCO25904.1}; F13E9.1	S	3	0	163	[131940000.0, 5906700.0, 54071000.0]	2	163
O01700-4;O01700-2;O01700;O01700-3;D6VPA3	657	dlk-1	S	1	0	102.79	[0.0, 7436900.0, 0.0]	3	102.79
O01802	174	rpl-7	S	3	0	94.389	[5375400.0, 1891400.0, 771780.0]	3	94.389
O02289;B9WRT8;Q4JFB7	156	gla-3 {ECO:0000313|EMBL:CAB04666.1	S	1	3.90131e-07	62.203	[4112500.0, 0.0, 0.0]	2	62.203
O16452-2;O16452	627	nhx-3	S	3	0.00238366	91.701	[7246000.0, 20077000.0, 11656000.0]	2	91.701
O16761	207	CELE_F59E11.5 {ECO:0000313|EMBL:CCD72134.1}; F59E11.5	S	2	8.33479e-05	93.478	[8264000.0, 53845000.0, 0.0]	2	93.478
O17386	422	ced-8	S	2	0.00396537	117.86	[17029000.0, 0.0, 11136000.0]	2	117.86
O17403;O44809	433	cpsf-2	S	2	0	182.82	[0.0, 2663200.0, 52491000.0]	3	182.82
O17403;O44809	436	cpsf-2	S	3	0	182.82	[9932400.0, 2663200.0, 52491000.0]	3	182.82
O17606	147	C27H6.8; K08H10.8	S	1	0.00043753	81.278	[78590000.0, 0.0, 0.0]	2	81.278
O17646	583	C34F6.9 {ECO:0000313|EMBL:CAB03946.1	S	1	0.0250617	44.543	[1521200.0, 0.0, 0.0]	2	44.543
O17799	305	CELE_F13A7.1 {ECO:0000313|EMBL:CAB07573.1}; F13A7.1	S	3	2.30586e-35	116.04	[11463000.0, 5951100.0, 1851600.0]	3	116.04
O18650	18	rps-19	S	2	0.0935291	48.794	[4589400.0, 0.0, 1607400.0]	2	48.794
O44412	484	CELE_T07A9.10 {ECO:0000313|EMBL:CCD73983.1}; T07A9.10	S	2	0	184.51	[132590000.0, 24901000.0, 0.0]	2	184.51
O44470	218	C54E4.1 {ECO:0000313|EMBL:CCD68034.1	S	3	0.000292659	73.296	[3785100.0, 6581800.0, 3020800.0]	2	73.296
O44557;A0A0K3AY44	2	CELE_T08B1.1 {ECO:0000313|EMBL:CCD72108.1}; T08B1.1	S	1	1.51484e-19	146.11	[0.0, 23153000.0, 0.0]	1	146.11
O45500	545	CELE_F39B2.8 {ECO:0000313|EMBL:CAB07388.2}; F39B2.8	S	2	0.000398578	45.221	[0.0, 3219300.0, 13173000.0]	2	45.221
O45500	550	CELE_F39B2.8 {ECO:0000313|EMBL:CAB07388.2}; F39B2.8	S	2	0.000398578	45.221	[0.0, 3219300.0, 13173000.0]	2	45.221
O45891	333	twk-42 {ECO:0000313|EMBL:CAB04923.1	S	2	8.33502e-05	54.103	[1221800.0, 13272000.0, 0.0]	2	54.103
O61711;V6CLS0	293	rnp-8 {ECO:0000313|EMBL:CCD73345.1	S	2	0.0149184	42.059	[17042000.0, 0.0, 1313000.0]	2	42.059
O62162	219	CELE_F14B6.2 {ECO:0000313|EMBL:CAB04106.2}; F14B6.2	S	1	0	159.14	[0.0, 7989000.0, 0.0]	2	159.14
O62218	1192	pole-1 {ECO:0000313|EMBL:CAB04263.1	S	1	0	76.97	[11005000.0, 0.0, 0.0]	3	76.97
O62356	17	CELE_T02G6.1 {ECO:0000313|EMBL:CAB04671.3}; T02G6.1	S	3	0	139	[3396100.0, 12496000.0, 6181200.0]	3	139
O76640	194	math-41 {ECO:0000313|EMBL:CCD63723.1	S	1	0	87.881	[0.0, 3974400.0, 0.0]	3	87.881
O76640	196	math-41 {ECO:0000313|EMBL:CCD63723.1	S	1	0	87.881	[0.0, 3974400.0, 0.0]	3	87.881
O76828	98	nhr-42	S	1	4.38445e-32	46.033	[0.0, 5558600.0, 0.0]	3	46.033
P32742-3;Q5FC85;P32742	750	ikke-1	S	2	0	175.93	[7568100.0, 0.0, 3059600.0]	2	175.93
P34303	21	ztf-30	S	1	0	143.47	[0.0, 0.0, 4298200.0]	3	143.47
P34334	121	rpl-21	S	2	0.00752569	47.429	[1752300.0, 5802900.0, 0.0]	2	47.429
P34347	66	C29E4.11	T	2	0.000253992	75.826	[23039000.0, 0.0, 11292000.0]	2	75.826
P34347	72	C29E4.11	T	2	0.000253992	75.826	[23039000.0, 0.0, 11292000.0]	2	75.826
P34491	325	K01B6.3	S	2	0	189.07	[5153500.0, 4301400.0, 0.0]	2	189.07
P34619-2	492	sor-1	S	1	8.06641e-05	63.682	[11935000.0, 0.0, 0.0]	2	63.682
P34692-2	12	T01G9.2	S	1	0	76.002	[0.0, 14835000.0, 0.0]	2	76.002
P34722-2	5	tpa-1	S	1	0.00141106	84.896	[0.0, 8720000.0, 0.0]	2	84.896
P34722-2	7	tpa-1	S	3	4.2039e-45	160.88	[172530000.0, 215940000.0, 102750000.0]	2	160.88
P46550;G8JY43;Q22558	25	cct-6	S	1	3.07007e-05	65.374	[2569300.0, 0.0, 0.0]	2	65.374
P90840	360	CELE_F20D6.8 {ECO:0000313|EMBL:CCD68324.1}; F20D6.8	S	3	0.000327513	126.71	[2206400.0, 31823000.0, 18489000.0]	2	126.71
P90895;H2L2D1;G5EGJ1	740	gcy-33	S	1	1.21792e-16	78.708	[0.0, 2730000.0, 0.0]	2	78.708
P90898	584	CELE_F58G11.3 {ECO:0000313|EMBL:CAB03154.1}; F58G11.3	S	1	7.48069e-29	63.701	[4567600.0, 0.0, 0.0]	3	63.701
P91303	3	vha-10	S	1	3.51187e-05	47.082	[997900.0, 0.0, 0.0]	2	47.082
P91351	155	slx-1 {ECO:0000312|WormBase:F56A3.2}	S	1	0.0193071	59.067	[2199500.0, 0.0, 0.0]	2	59.067
P91351	437	slx-1 {ECO:0000312|WormBase:F56A3.2}	S	1	6.38511e-05	72.434	[10435000.0, 0.0, 0.0]	2	72.434
Q06561;Q06561-2;H9G350;G1K109	780	unc-52	S	2	2.41174e-06	48.616	[0.0, 2376300.0, 2575700.0]	3	48.616
Q09228-3;A0A0K3AUG7	2	egl-27	S	2	0	212.44	[52867000.0, 90758000.0, 0.0]	3	212.44
Q09228-3;A0A0K3AUG7	4	egl-27	T	3	0	212.44	[322110016.0, 90758000.0, 146340000.0]	3	212.44
Q09228-3;A0A0K3AUG7	9	egl-27	S	3	0	223.44	[377080000.0, 95268000.0, 221450000.0]	3	223.44
Q09228-3;A0A0K3AUG7	11	egl-27	S	1	1.88061e-34	80.031	[10499000.0, 0.0, 0.0]	2	80.031
Q09228-3;A0A0K3AUG7	25	egl-27	T	2	0	137.86	[40406000.0, 0.0, 10695000.0]	3	137.86
Q09495	372	C34C12.2 {ECO:0000313|EMBL:CAA87102.1	S	1	0	71.286	[0.0, 6139700.0, 0.0]	2	71.286
Q09609	664	R07B1.9	S	1	0	78.221	[0.0, 3298400.0, 0.0]	2	78.221
Q09609	760	R07B1.9	S	3	0	125.23	[2172900.0, 17254000.0, 1272900.0]	2	125.23
Q09973	295	C17G10.1 {ECO:0000313|EMBL:CCD64949.1	S	1	1.18608e-29	73.654	[0.0, 8200700.0, 0.0]	3	73.654
Q0G825	43	psa-3 {ECO:0000313|EMBL:CAL36513.2	S	1	6.10471e-17	83.602	[0.0, 4937800.0, 0.0]	2	83.602
Q0G825	51	psa-3 {ECO:0000313|EMBL:CAL36513.2	S	1	6.10471e-17	83.602	[0.0, 4937800.0, 0.0]	2	83.602
Q10000	171	R144.6	S	2	0	106.42	[14796000.0, 1824100.0, 0.0]	3	106.42
Q10004	357	T05H10.8	S	2	0.0163934	43.405	[0.0, 1021500.0, 3119500.0]	2	43.405
Q10651-2;Q10651	453	apl-1	S	1	0	166.88	[0.0, 2060300.0, 0.0]	4	166.88
Q10917-2;G8JXY5;Q10917	296	B0252.3	S	1	1.18119e-08	95.57	[0.0, 5524700.0, 0.0]	2	95.57
Q11067	431	tag-320	S	2	0	153.25	[396070.0, 0.0, 10341000.0]	2	153.25
Q17330;Q95Q16	700	smp-1	T	3	0	118.54	[1746100.0, 396680.0, 2303400.0]	2	118.54
Q17446	193	pmk-1	Y	3	5.25243e-39	124.07	[36159000.0, 13269000.0, 4417300.0]	2	124.07
Q17792	116	ceh-58 {ECO:0000313|EMBL:CAA90100.3	S	3	3.21525e-19	91.589	[21818000.0, 3733100.0, 1197300.0]	3	91.589
Q17820	187	aos-1	S	1	9.68041e-28	110.12	[7240000.0, 0.0, 0.0]	2	110.12
Q17860;Q7JNZ1;Q58AU4;Q58AU5;Q58AU6	253	dgk-1 {ECO:0000313|EMBL:CCD63965.1	S	3	4.51908e-22	106.57	[1948800.0, 18563000.0, 3429700.0]	2	106.57
Q17871;L8E6N6	170	C09G9.1 {ECO:0000313|EMBL:CAA90971.1	S	1	0.00091966	69.338	[0.0, 3650900.0, 0.0]	2	69.338
Q17871;L8E6N6	174	C09G9.1 {ECO:0000313|EMBL:CAA90971.1	S	1	0.000296143	69.289	[0.0, 3650900.0, 0.0]	2	69.289
Q17947	46	C13G3.1 {ECO:0000313|EMBL:CAA98421.1	S	1	0.000519579	43.208	[0.0, 0.0, 1248900.0]	2	43.208
Q18046;Q7JP90	335	C16E9.2 {ECO:0000313|EMBL:CCD64767.1	S	1	1.70788e-24	134.06	[10258000.0, 0.0, 0.0]	2	134.06
Q18164	601	dpyd-1	S	1	0.00604678	60.161	[0.0, 4612700.0, 0.0]	2	60.161
Q18241	743	rad-26 {ECO:0000313|EMBL:CAA90984.1	S	1	4.31492e-09	83.404	[9099600.0, 0.0, 0.0]	2	83.404
Q18346	97	C31H2.3 {ECO:0000313|EMBL:CCD66331.1	S	3	0.00575299	61.593	[1512100.0, 21103000.0, 17549000.0]	3	61.593
Q18452	99	C34D4.1 {ECO:0000313|EMBL:CCD66597.1	S	3	0.00189937	77.894	[1256800.0, 4743400.0, 3347800.0]	2	77.894
Q18604	280	C44B9.3 {ECO:0000313|EMBL:CAA97780.1	S	1	0	123.36	[28299000.0, 0.0, 0.0]	2	123.36
Q18905;A0A0K3ASE6;A0A0K3AW00	26	cgp-1	S	2	0	109.44	[5851000.0, 0.0, 5507400.0]	2	109.44
Q18905;A0A0K3ASE6;A0A0K3AW00	598	cgp-1	S	1	0	178.7	[0.0, 4501500.0, 0.0]	2	178.7
Q19289-2	12	ifb-1	S	3	0	137.32	[32998000.0, 16939000.0, 47561000.0]	2	137.32
Q1NZ17	2	CELE_R31.2 {ECO:0000313|EMBL:CAJ90494.1}; R31.2	S	3	0.000364687	95.094	[44406000.0, 70241000.0, 41998000.0]	2	95.094
Q1NZ17	8	CELE_R31.2 {ECO:0000313|EMBL:CAJ90494.1}; R31.2	S	3	2.75092e-05	91.202	[15693000.0, 53134000.0, 40731000.0]	2	91.202
Q20022	293	CELE_F35C11.5 {ECO:0000313|EMBL:CAA90245.2}; F35C11.5	S	1	3.84426e-28	139.73	[43020000.0, 0.0, 0.0]	2	139.73
Q20177	510	CELE_F38E9.1 {ECO:0000313|EMBL:CCD70819.1}; F38E9.1	S	1	0.0107083	71.558	[0.0, 2694700.0, 0.0]	2	71.558
Q20178	49	CELE_F38H4.3 {ECO:0000313|EMBL:CAB01171.2}; F38H4.3	S	2	0	101.42	[10985000.0, 0.0, 14529000.0]	2	101.42
Q20558	363	CELE_F48B9.1 {ECO:0000313|EMBL:CCD68820.2}; F48B9.1	S	1	3.44454e-15	62.193	[0.0, 0.0, 2354800.0]	2	62.193
Q20558	367	CELE_F48B9.1 {ECO:0000313|EMBL:CCD68820.2}; F48B9.1	S	1	3.44454e-15	62.193	[0.0, 0.0, 2354800.0]	2	62.193
Q20600	351	tbc-16 {ECO:0000313|EMBL:CCD71563.2	S	1	1.32938e-07	78.917	[0.0, 7683900.0, 0.0]	2	78.917
Q20711	8	CELE_F53B3.6 {ECO:0000313|EMBL:CCD61863.1}; F53B3.6	S	1	0.000177696	50.178	[0.0, 4445100.0, 0.0]	3	50.178
Q20711	54	CELE_F53B3.6 {ECO:0000313|EMBL:CCD61863.1}; F53B3.6	S	2	0	144.89	[5526000.0, 77019000.0, 0.0]	3	144.89
Q20711	129	CELE_F53B3.6 {ECO:0000313|EMBL:CCD61863.1}; F53B3.6	S	1	0	116.43	[0.0, 119200000.0, 0.0]	3	116.43
Q20735	4	sms-2	S	1	1.31775e-07	78.95	[4250400.0, 0.0, 0.0]	2	78.95
Q20841	486	npr-28 {ECO:0000313|EMBL:CCD70891.1	S	1	1.44474e-42	123.42	[0.0, 6953600.0, 0.0]	2	123.42
Q20888;Q8MQ20;Q8IG10	1464	klp-4 {ECO:0000313|EMBL:CCD64593.1	S	3	0	153.1	[4124200.0, 9485200.0, 3290700.0]	2	153.1
Q21014	191	CELE_F58H1.5 {ECO:0000313|EMBL:CAB00108.1}; F58H1.5	Y	1	1.30597e-08	55.437	[0.0, 0.0, 881290.0]	2	55.437
Q21196	35	CELE_K03H1.7 {ECO:0000313|EMBL:CAA82659.1}; K03H1.7	S	2	7.69543e-14	66.267	[2909400.0, 2304300.0, 0.0]	2	66.267
Q21196	41	CELE_K03H1.7 {ECO:0000313|EMBL:CAA82659.1}; K03H1.7	T	2	7.69543e-14	45.983	[5836700.0, 3332900.0, 0.0]	2	45.983
Q21417	194	taf-11.2 {ECO:0000313|EMBL:CAA99885.2	S	1	1.92649e-06	70.783	[0.0, 0.0, 1326800.0]	2	70.783
Q21545	432	CELE_M153.2 {ECO:0000313|EMBL:CAA91944.2}; M153.2	S	3	0	139.74	[8750800.0, 5220900.0, 3844300.0]	2	139.74
Q21551	33	chch-3 {ECO:0000303|PubMed:21248201	S	2	0.000334452	69.258	[1783300.0, 2105000.0, 0.0]	2	69.258
Q21602	269	CELE_M88.4 {ECO:0000313|EMBL:CAA84335.4}; M88.4	S	2	6.3453e-22	85.51	[0.0, 9700000.0, 3668700.0]	2	85.51
Q22539	311	CELE_T17H7.7 {ECO:0000313|EMBL:CCD65379.1}; T17H7.7	S	1	2.81534e-07	49.266	[0.0, 0.0, 5893800.0]	3	49.266
Q22539	314	CELE_T17H7.7 {ECO:0000313|EMBL:CCD65379.1}; T17H7.7	S	2	0	119.27	[327450.0, 0.0, 5106800.0]	2	119.27
Q22566	428	best-17	S	2	1.40165e-29	91.416	[1317600.0, 20042000.0, 0.0]	2	91.416
Q22566	436	best-17	S	2	4.2039e-45	108.45	[1936400.0, 26223000.0, 0.0]	3	108.45
Q22666	13	CELE_T22C1.6 {ECO:0000313|EMBL:CAA99923.2}; T22C1.6	S	1	0.00536597	50.46	[0.0, 1571400.0, 0.0]	2	50.46
Q22848	15	CELE_T28F4.6 {ECO:0000313|EMBL:CAA96696.3}; T28F4.6	S	1	0.00039141	68.262	[3643000.0, 0.0, 0.0]	2	68.262
Q22898	55	C16D9.4 {ECO:0000313|EMBL:CCD64738.2	S	1	0	143	[39114000.0, 0.0, 0.0]	1	143
Q22910	85	ceh-31	S	3	6.61052e-18	112.67	[15730000.0, 3981400.0, 8803400.0]	2	112.67
Q22949;G8JY39	375	acl-6	S	3	0.00165378	108.9	[35864000.0, 5014700.0, 11580000.0]	2	108.9
Q23022	404	unc-38	S	1	8.80837e-14	59.975	[0.0, 6813400.0, 0.0]	4	59.975
Q23149	257	CELE_W03C9.6 {ECO:0000313|EMBL:CAA91359.2}; W03C9.6	S	1	0.000129549	72.891	[0.0, 0.0, 102660000.0]	3	72.891
Q23157;C9IY29	459	inx-11	S	2	0.00640412	59.198	[1366700.0, 2912700.0, 0.0]	2	59.198
Q23382	412	ccdc-47 {ECO:0000313|EMBL:CAA84678.1	S	1	0	180.11	[0.0, 115350000.0, 0.0]	2	180.11
Q23520	197	gst-30 {ECO:0000313|EMBL:CCD73222.1	S	2	0.0055385	99.752	[17246000.0, 4540700.0, 0.0]	2	99.752
Q27464	7	gspd-1	S	3	0	167.71	[197920000.0, 128850000.0, 32389000.0]	2	167.71
Q3S1J5;O45375	4	uba-1 {ECO:0000313|EMBL:CAJ30225.1	S	3	0	184.59	[119610000.0, 7693600.0, 8911400.0]	2	184.59
Q5I9W0;Q86DA5;A0A0K3AX54;Q86DA5-2;Q86DA5-5;Q86DA5-3;Q86DA5-4;A0A0K3ART9	200	tir-1 {ECO:0000313|EMBL:CTQ86566.1	S	1	1.02909e-17	86.213	[19311000.0, 0.0, 0.0]	2	86.213
Q5I9W0;Q86DA5;A0A0K3AX54;Q86DA5-2;Q86DA5-5;Q86DA5-3;Q86DA5-4;A0A0K3ART9	221	tir-1 {ECO:0000313|EMBL:CTQ86566.1	S	1	0.000163617	58.079	[0.0, 5320000.0, 0.0]	2	58.079
Q5I9W0;Q86DA5;A0A0K3AX54;Q86DA5-2;Q86DA5-5;Q86DA5-3;Q86DA5-4;A0A0K3ART9	240	tir-1 {ECO:0000313|EMBL:CTQ86566.1	S	1	3.66479e-27	109.04	[653710.0, 0.0, 0.0]	2	109.04
Q65XS8	365	acr-25 {ECO:0000313|EMBL:CCD74191.1	S	1	1.7516e-20	104.88	[0.0, 5851800.0, 0.0]	2	104.88
Q6ABG8	466	sli-1 {ECO:0000313|EMBL:CCD62723.1	S	3	0	157.58	[31272000.0, 10467000.0, 1085700.0]	2	157.58
Q6BEV4;Q09349;Q95QB5	958	ufd-2 {ECO:0000313|EMBL:CAH04720.1	S	2	2.38128e-05	55.437	[6673200.0, 2124900.0, 0.0]	2	55.437
Q7YTL1	80	CELE_K01F9.2 {ECO:0000313|EMBL:CAE17902.2}; K01F9.2	S	1	3.51593e-08	65.196	[0.0, 5748600.0, 0.0]	3	65.196
Q7YTL1	89	CELE_K01F9.2 {ECO:0000313|EMBL:CAE17902.2}; K01F9.2	S	2	6.51714e-07	77.506	[1036200.0, 7198100.0, 0.0]	3	77.506
Q7YZT6;Q7YZT6-2	338	tps-1	S	1	7.04627e-39	121.77	[0.0, 8298000.0, 0.0]	2	121.77
Q8I4H7	178	CELE_K02C4.5 {ECO:0000313|EMBL:CAD57701.1}; K02C4.5	S	1	0	118.32	[0.0, 6501500.0, 0.0]	2	118.32
Q8I4H7	182	CELE_K02C4.5 {ECO:0000313|EMBL:CAD57701.1}; K02C4.5	T	1	0	118.32	[0.0, 6501500.0, 0.0]	3	118.32
Q8I7F2	265	CELE_ZK1290.13 {ECO:0000313|EMBL:CCD65943.1}; ZK1290.13	S	2	3.46353e-33	125.51	[0.0, 25710000.0, 27166000.0]	2	125.51
Q8I7F2	268	CELE_ZK1290.13 {ECO:0000313|EMBL:CCD65943.1}; ZK1290.13	S	2	3.46353e-33	125.51	[0.0, 25710000.0, 24477000.0]	2	125.51
Q8IA76;Q8IA75	522	pll-1 {ECO:0000313|EMBL:CCD72879.1	S	3	0	192.89	[8089800.0, 52616000.0, 25395000.0]	2	192.89
Q8IG54;Q17691	77	C06A8.8 {ECO:0000313|EMBL:CCD61466.1	S	1	7.38674e-06	69.331	[0.0, 0.0, 2975700.0]	2	69.331
Q8MYP3;Q56VX2	174	bed-1 {ECO:0000313|EMBL:CAD31811.1	S	1	0.00376817	53.557	[0.0, 0.0, 3127100.0]	2	53.557
Q8WQA4	263	exc-4	S	3	0.00021883	129.88	[11129000.0, 4090100.0, 5687500.0]	2	129.88
Q93597	465	del-3 {ECO:0000313|EMBL:CAB01704.1	S	2	0	202.81	[30945000.0, 0.0, 119420000.0]	3	202.81
Q93597	479	del-3 {ECO:0000313|EMBL:CAB01704.1	S	1	0	106.94	[0.0, 0.0, 5528400.0]	3	106.94
Q93615;P77378	182	F27D4.1	S	1	2.78536e-05	45.347	[0.0, 2553400.0, 0.0]	2	45.347
Q93655	196	nac-1	S	3	4.17512e-20	120.63	[1985600.0, 886060.0, 17574000.0]	2	120.63
Q93718	156	CELE_F43G9.4 {ECO:0000313|EMBL:CAB02108.1}; F43G9.4	S	1	0	93.236	[52006000.0, 0.0, 0.0]	3	93.236
Q93718	159	CELE_F43G9.4 {ECO:0000313|EMBL:CAB02108.1}; F43G9.4	S	1	3.95997e-19	48.607	[5444700.0, 0.0, 0.0]	3	48.607
Q93849	28	irk-3 {ECO:0000313|EMBL:CAB01762.3	S	2	0.000156313	67.136	[0.0, 20436000.0, 8465200.0]	2	67.136
Q95QI2	659	lim-8 {ECO:0000313|EMBL:CCD70166.1	S	3	0	204.53	[161380000.0, 54447000.0, 69900000.0]	2	204.53
Q95XA8	414	crtc-1 {ECO:0000312|WormBase:Y20F4.2}	S	1	4.85619e-05	58.848	[0.0, 0.0, 3063300.0]	2	58.848
Q95XA8	416	crtc-1 {ECO:0000312|WormBase:Y20F4.2}	S	3	0	184.31	[26857000.0, 37579000.0, 3063300.0]	2	184.31
Q95XE2	323	CELE_Y73B3A.1 {ECO:0000313|EMBL:CCD74427.2}; Y73B3A.1	S	3	0	169.41	[108520000.0, 11356000.0, 21023000.0]	3	169.41
Q95XE2	327	CELE_Y73B3A.1 {ECO:0000313|EMBL:CCD74427.2}; Y73B3A.1	S	1	0	150.95	[241060000.0, 0.0, 0.0]	2	150.95
Q95XR4	496	epg-2 {ECO:0000312|WormBase:Y39G10AR.10}	S	1	9.11554e-07	72.772	[4147300.0, 0.0, 0.0]	2	72.772
Q95Y06	328	CELE_Y41D4B.6 {ECO:0000313|EMBL:CCD66706.1}; Y41D4B.6	S	2	8.72015e-21	90.442	[1650000.0, 0.0, 7523300.0]	2	90.442
Q95Y13	2	npp-8 {ECO:0000313|EMBL:CCD66718.1	S	2	0	136.96	[3532200.0, 3058000.0, 0.0]	2	136.96
Q95YD3	318	C30F8.3 {ECO:0000313|EMBL:CCD66188.1	S	2	6.52248e-21	98.582	[10574000.0, 0.0, 3483700.0]	2	98.582
Q95ZR6;A9UJP1;D9N146;D9N147	2	CELE_K09G1.1 {ECO:0000313|EMBL:CAC42330.1}; K09G1.1	S	1	4.84598e-40	97.734	[0.0, 3975000.0, 0.0]	2	97.734
Q95ZS5;O45574	7	CELE_F56A8.3 {ECO:0000313|EMBL:CAC42304.1}; F56A8.3	S	1	0.00492086	48.527	[0.0, 2438100.0, 0.0]	2	48.527
Q965K2;U4PRR4;U4PEV8;U4PBN2;U4PBH1	172	CELE_F53H1.1 {ECO:0000313|EMBL:CCD71734.1}; F53H1.1	T	2	0	174.68	[5556300.0, 0.0, 8823100.0]	2	174.68
Q965N4	153	chin-1 {ECO:0000313|EMBL:CCD62275.1	Y	1	1.83904e-25	114.7	[3874600.0, 0.0, 0.0]	2	114.7
Q9BI47	523	CELE_Y66D12A.13 {ECO:0000313|EMBL:CAC35900.1}; Y66D12A.13	S	2	1.58978e-24	134.25	[0.0, 25395000.0, 22011000.0]	2	134.25
Q9BI47	528	CELE_Y66D12A.13 {ECO:0000313|EMBL:CAC35900.1}; Y66D12A.13	S	2	1.58978e-24	134.25	[0.0, 17735000.0, 20325000.0]	2	134.25
Q9BKX8	105	CELE_Y22D7AR.6 {ECO:0000313|EMBL:CCD73761.1}; Y22D7AR.6	S	1	1.88535e-32	66.372	[0.0, 6230200.0, 0.0]	3	66.372
Q9BKZ9-3;A0A0K3ARY0	13	feh-1	S	1	1.81296e-21	58.812	[0.0, 16367000.0, 0.0]	2	58.812
Q9BLB9	18	CELE_F12E12.1 {ECO:0000313|EMBL:CCD67479.1}; F12E12.1	S	2	0.00280149	69.276	[15622000.0, 0.0, 2399900.0]	2	69.276
Q9GYL5	62	CELE_R04E5.7 {ECO:0000313|EMBL:CCD65955.1}; R04E5.7	S	2	2.11618e-28	119.76	[6702000.0, 0.0, 472890.0]	2	119.76
Q9GYL5	94	CELE_R04E5.7 {ECO:0000313|EMBL:CCD65955.1}; R04E5.7	S	1	0	76.294	[0.0, 0.0, 8464800.0]	3	76.294
Q9N362	106	CELE_Y55F3AM.13 {ECO:0000313|EMBL:CCD74071.1}; Y55F3AM.13	S	1	8.91084e-11	58.024	[1653400.0, 0.0, 0.0]	2	58.024
Q9N432	39	CELE_Y38C1AA.9 {ECO:0000313|EMBL:CCD70253.1}; Y38C1AA.9	S	2	0	145.88	[7183600.0, 0.0, 3454200.0]	2	145.88
Q9N5E3	564	thoc-1 {ECO:0000313|EMBL:CCD73573.1	S	1	0	138.28	[4975300.0, 0.0, 0.0]	3	138.28
Q9NAL4-2;Q9NAL4	77	mdt-17	S	1	2.44398e-39	55.765	[3256700.0, 0.0, 0.0]	3	55.765
Q9TXM6	356	CELE_F52D2.7 {ECO:0000313|EMBL:CCD71645.1}; F52D2.7	S	1	3.82683e-08	81.448	[4579900.0, 0.0, 0.0]	3	81.448
Q9TYX6	99	set-15 {ECO:0000313|EMBL:CCD72238.2	S	3	4.91856e-43	151.74	[27522000.0, 2057300.0, 5752800.0]	2	151.74
Q9TZI1	36	T10B11.2	S	1	3.2308e-07	96.773	[3475700.0, 0.0, 0.0]	2	96.773
Q9U205	486	CELE_Y57G11C.32 {ECO:0000313|EMBL:CAB54455.3}; Y57G11C.32	S	2	1.35128e-05	83.856	[0.0, 3921800.0, 6287800.0]	2	83.856
Q9U2A6;Q8I0Z7	223	efhd-1 {ECO:0000313|EMBL:CAB54442.2	S	3	6.63784e-29	103.9	[10824000.0, 4342800.0, 3266200.0]	2	103.9
Q9U2F4	89	CELE_Y46G5A.14 {ECO:0000313|EMBL:CAB60357.1}; Y46G5A.14	T	1	0.000513997	42.716	[30999000.0, 0.0, 0.0]	2	42.716
Q9U2M1	1419	dpy-28 {ECO:0000313|EMBL:CAA16340.3	S	1	0.00103394	56.569	[0.0, 0.0, 788700.0]	2	56.569
Q9U2Y9;B5QSI6;Q9U2Z0	265	ttx-1 {ECO:0000313|EMBL:CAB60479.2	S	2	0	126.68	[1610500.0, 0.0, 12454000.0]	3	126.68
Q9U3F4;Q9U3F4-5;Q9U3F4-3;Q9U3F4-4;Q9U3F4-2	149	zyx-1 {ECO:0000312|WormBase:F42G4.3a}	S	1	0	102.45	[0.0, 1581900.0, 0.0]	2	102.45
Q9U3F4;Q9U3F4-5;Q9U3F4-3;Q9U3F4-4;Q9U3F4-2	155	zyx-1 {ECO:0000312|WormBase:F42G4.3a}	S	1	0	148.52	[1413500.0, 0.0, 0.0]	2	148.52
Q9XUE7;E3W754;Q86D13;D3YT77;E3W755;E3W756	140	cfp-1 {ECO:0000313|EMBL:CAB05197.3	S	2	4.37892e-07	112.11	[16940000.0, 0.0, 6079900.0]	2	112.11
Q9XV66-5;Q9XV66-2;Q9XV66-3;Q9XV66-1;Q9XV66	586	unc-80	S	1	0.000768157	77.541	[0.0, 4467100.0, 0.0]	2	77.541
Q9XV66-5;Q9XV66-2;Q9XV66-3;Q9XV66-1;Q9XV66	1046	unc-80	S	1	0	76.899	[0.0, 14706000.0, 0.0]	3	76.899
Q9XVT6	120	C03C11.1 {ECO:0000313|EMBL:CAB02724.1	S	1	2.71811e-18	81.574	[15315000.0, 0.0, 0.0]	2	81.574
Q9XWD6-2;Q9XWD6;Q9XWD6-3	1050	ced-1	S	1	0	133.93	[3358200.0, 0.0, 0.0]	2	133.93
Q9XWP6	542	spr-5	S	1	6.39113e-05	78.814	[1116400.0, 0.0, 0.0]	2	78.814
Q9XWP7	87	eif-3.j {ECO:0000313|WormBase:Y40B1B.5}	S	1	1.02168e-17	78.456	[19692000.0, 0.0, 0.0]	2	78.456
Q9XX42	710	CELE_Y38H6C.20 {ECO:0000313|EMBL:CAA20997.2}; Y38H6C.20	S	1	0.000414381	81.709	[0.0, 0.0, 2049300.0]	2	81.709
Q9XX45	189	CELE_Y38H6C.16 {ECO:0000313|EMBL:CAA20994.3}; Y38H6C.16	S	1	0.000344841	93.096	[0.0, 0.0, 2763300.0]	2	93.096
Q9XX94	166	CELE_F28H6.6 {ECO:0000313|EMBL:CAA20935.2}; F28H6.6	S	2	1.19904e-10	67.645	[7685900.0, 0.0, 2633100.0]	2	67.645
Q9XXS2	232	set-22 {ECO:0000313|EMBL:CAA16308.1	S	1	0	98.543	[20967000.0, 0.0, 0.0]	3	98.543
S6F568;S6FD20;S6EZR2;C6KRJ0	1682	hum-4 {ECO:0000313|EMBL:CDG24127.1	S	2	8.33786e-17	63.701	[19295000.0, 0.0, 1438500.0]	3	63.701
S6F568;S6FD20;S6EZR2;C6KRJ0	1688	hum-4 {ECO:0000313|EMBL:CDG24127.1	T	2	8.33786e-17	63.701	[19295000.0, 0.0, 1438500.0]	3	63.701
S6FN00	2095	unc-70 {ECO:0000313|EMBL:CDG24104.1	S	3	0	202.92	[1300400000.0, 325380000.0, 1048600000.0]	2	202.92
S6FN00	2106	unc-70 {ECO:0000313|EMBL:CDG24104.1	S	2	5.77806e-28	87.654	[7095000.0, 0.0, 3428100.0]	2	87.654
U4PF13;O44139;U4PBT4;U4PMK7;U4PC61	170	cec-2 {ECO:0000313|EMBL:CDH93329.1	S	1	0	80.646	[0.0, 3468800.0, 0.0]	3	80.646
U4PLR3;U4PBB7;U4PAX5;Q95XV8;U4PE60;U4PR20;A5A8P9	129	kvs-5 {ECO:0000313|EMBL:CDH93028.1	S	1	0.000452417	67.902	[0.0, 0.0, 10103000.0]	2	67.902
U4PR86-3;U4PR86-2;U4PR86-6;U4PR86-5	522	pig-1	S	2	6.73919e-05	94.355	[13108000.0, 0.0, 9049600.0]	2	94.355
V6CJ50;V6CK98;Q22875-2	81	soc-2 {ECO:0000313|EMBL:CDK13460.1ECO:0000313|WormBase:AC7.2c}	S	2	0.000307821	71.08	[0.0, 839740.0, 9120700.0]	2	71.08
W6SB91;W6RT96;Q9BI65	8519	tag-80 {ECO:0000313|EMBL:CDM63478.2	S	3	7.06503e-15	95.205	[35894000.0, 6284200.0, 4480700.0]	2	95.205

## Sheet: 4c_pig-1-only_psites_slp=75
accession	ptm position in protein	gene	amino_acid	replicates_with_data	site_pep	site_score	ptm_site_intensities	site_charge	site_score2
A0A061ACH4;Q95Q10;Q9U1W6;Q9U1W7;A0A061AKN1;A0A061ADS3;A0A061ACK7;D3NQB6	18	CELE_Y62E10A.13 {ECO:0000313|EMBL:CDR32653.1}; Y62E10A.13	S	2	1.26117e-44	124.04	[0.0, 20433000.0, 54478000.0]	2	124.04
A0A061ACH4;Q95Q10;Q9U1W6;Q9U1W7;A0A061AKN1;A0A061ADS3;A0A061ACK7;D3NQB6	20	CELE_Y62E10A.13 {ECO:0000313|EMBL:CDR32653.1}; Y62E10A.13	S	2	1.26117e-44	133.47	[0.0, 79440000.0, 113050000.0]	2	133.47
A0A061ACH4;Q95Q10;Q9U1W6;Q9U1W7;A0A061AKN1;A0A061ADS3;A0A061ACK7;D3NQB6	258	CELE_Y62E10A.13 {ECO:0000313|EMBL:CDR32653.1}; Y62E10A.13	S	1	8.59306e-05	71.879	[0.0, 0.0, 8126800.0]	2	71.879
A0A061AKJ3;A0A061ACE0;A0A061AIT4;G5ECW4;G5ECS7;G5ECX1;G5EGL0	120	CELE_F07C6.4 {ECO:0000313|EMBL:CDR32619.1}; F07C6.4	S	1	2.5354e-21	73.574	[0.0, 3022000.0, 0.0]	2	73.574
A0A061AKJ3;A0A061ACE0;A0A061AIT4;G5ECW4;G5ECS7;G5ECX1;G5EGL0	503	CELE_F07C6.4 {ECO:0000313|EMBL:CDR32619.1}; F07C6.4	S	1	0.00555621	42.317	[0.0, 2140700.0, 0.0]	2	42.317
A0A0M3UPV7;G5EBP7;G5EBN2;G5EE58;N1NSE8;G5EC74;Q9XVL5	103		S	1	1.83248e-05	84.759	[0.0, 0.0, 9292400.0]	2	84.759
A0A0M3UPV7;G5EBP7;G5EBN2;G5EE58;N1NSE8;G5EC74;Q9XVL5	110		S	1	0	52.056	[0.0, 2836500.0, 0.0]	3	52.056
A0A0M3UPV7;G5EBP7;G5EBN2;G5EE58;N1NSE8;G5EC74;Q9XVL5	232		T	2	0.000749596	54.281	[523850.0, 2388600.0, 0.0]	2	54.281
A1Z6D3;Q22409	475	CELE_T11G6.2 {ECO:0000313|EMBL:CAM06585.1}; T11G6.2	S	1	0	100.53	[0.0, 43927000.0, 0.0]	3	100.53
A3QMC5	12	rpl-34 {ECO:0000313|EMBL:CAM36357.1	S	1	0.0138469	49.298	[0.0, 4008000.0, 0.0]	2	49.298
A3QMC5	81	rpl-34 {ECO:0000313|EMBL:CAM36357.1	S	1	0.0095013	40.941	[0.0, 2128200.0, 0.0]	2	40.941
A5JYT3;A5JYT4	171	C01H6.8 {ECO:0000313|EMBL:CAN86574.1	S	2	0	113.08	[0.0, 3016800.0, 5905400.0]	2	113.08
A8DJA6;A8DJA7	14	CELE_Y49F6B.9 {ECO:0000313|EMBL:CCD64725.1}; Y49F6B.9	S	1	5.33019e-19	78.708	[0.0, 4460300.0, 0.0]	2	78.708
B1Q240	904	dsh-1 {ECO:0000313|EMBL:CCD65828.2	S	1	1.48257e-06	77.13	[0.0, 1406000.0, 0.0]	2	77.13
B3GWD2;Q93232	49	C17E4.1 {ECO:0000313|EMBL:CAQ58097.1	S	2	6.79837e-10	73.928	[281870.0, 2157600.0, 0.0]	2	73.928
B3WFW4	147	CELE_D2005.7 {ECO:0000313|EMBL:CAQ76466.1}; D2005.7	S	1	0.000529966	47.499	[0.0, 7088200.0, 0.0]	2	47.499
B6VQ32	37	orai-1 {ECO:0000313|EMBL:CCD63979.1	S	2	0.000614874	58.164	[0.0, 9728900.0, 20149000.0]	2	58.164
B6VQ32	39	orai-1 {ECO:0000313|EMBL:CCD63979.1	S	1	0.000838744	51.495	[0.0, 0.0, 20149000.0]	3	51.495
C0VXW0	97	CELE_Y71G12B.35 {ECO:0000313|EMBL:CCD67985.1}; Y71G12B.35	S	2	1.82282e-09	105.2	[0.0, 8730100.0, 4747400.0]	2	105.2
C0VXW0	114	CELE_Y71G12B.35 {ECO:0000313|EMBL:CCD67985.1}; Y71G12B.35	S	1	2.31849e-08	68.41	[0.0, 5280600.0, 0.0]	2	68.41
C6S3L8;H2KZ49	83	CELE_T10B11.7 {ECO:0000313|EMBL:CCD66247.1}; T10B11.7	S	2	0.00240002	47.774	[1226100.0, 0.0, 1033000.0]	2	47.774
C6S3L8;H2KZ49	254	CELE_T10B11.7 {ECO:0000313|EMBL:CCD66247.1}; T10B11.7	T	1	3.63787e-09	47.286	[0.0, 5945400.0, 0.0]	3	47.286
D7SFI3	129	C02D5.4 {ECO:0000313|EMBL:CCD62561.1	S	1	8.10874e-07	49.592	[0.0, 1696600.0, 0.0]	2	49.592
E5QCI4;E5QCI3	496	CELE_K09E4.2 {ECO:0000313|EMBL:CBY25188.1}; K09E4.2	T	2	0	206.59	[0.0, 17013000.0, 772700.0]	2	206.59
E5QCJ1;G5EGL4;P91827	404	inx-20 {ECO:0000313|EMBL:CBY25204.1	S	1	8.53287e-19	101.17	[0.0, 0.0, 5044600.0]	2	101.17
E5QCJ1;G5EGL4;P91827	409	inx-20 {ECO:0000313|EMBL:CBY25204.1	S	2	0	101.17	[0.0, 3818200.0, 3686300.0]	2	101.17
G4RZC8	407	jip-1 {ECO:0000313|EMBL:CCD64345.1	S	1	0	147.25	[0.0, 2774400.0, 0.0]	2	147.25
G4S3P8	37	str-176 {ECO:0000313|EMBL:CCD65925.1	S	2	0.000509963	88.155	[0.0, 12375000.0, 361120.0]	2	88.155
G5EBH3	3824	sma-1 {ECO:0000313|EMBL:CCD31113.1ECO:0000313|WormBase:R31.1d}	S	1	0	60.762	[0.0, 28680000.0, 0.0]	3	60.762
G5EBK3;G5EES2	400	erm-1 {ECO:0000313|EMBL:CCD62463.1	S	2	0.000644873	76.728	[1015300.0, 4535300.0, 0.0]	2	76.728
G5EBY9;N1NTE2;G5EGN9	39	inpp-1 {ECO:0000313|EMBL:CAA94381.3	S	1	0.00389363	65.179	[0.0, 4289100.0, 0.0]	2	65.179
G5ECG0	2	tac-1 {ECO:0000312|WormBase:Y54E2A.3}	S	1	0.0063795	54.784	[0.0, 1551200.0, 0.0]	2	54.784
G5ECG0	6	tac-1 {ECO:0000312|WormBase:Y54E2A.3}	T	3	0.0106955	85.355	[9698500.0, 5760700.0, 16540000.0]	2	85.355
G5ECG1;G5EBL5;Q8I4D8;D0Z5N1;D0Z5N2;G5EC21	13	crh-1 {ECO:0000313|EMBL:CAD56256.1	S	2	6.46821e-10	94.569	[0.0, 5505900.0, 5723600.0]	2	94.569
G5ECN0	34	CELE_F13A7.14 {ECO:0000313|EMBL:CAM84803.2}; F13A7.14	S	1	0	72.316	[0.0, 0.0, 4809800.0]	3	72.316
G5ED06	1554	C14B4.2 {ECO:0000313|EMBL:CAB03887.2	S	1	1.57126e-09	72.359	[0.0, 0.0, 1729100.0]	2	72.359
G5ED06	1702	C14B4.2 {ECO:0000313|EMBL:CAB03887.2	S	2	0.000166891	105.25	[0.0, 7946000.0, 4387500.0]	2	105.25
G5ED07	447	pdi-3 {ECO:0000313|EMBL:CAB07480.1	S	1	0.0224416	47.712	[0.0, 1786700.0, 0.0]	2	47.712
G5EDN4	197	end-1 {ECO:0000313|EMBL:CAB04513.1	S	1	0.00127729	46.68	[0.0, 6020700.0, 0.0]	2	46.68
G5EDP2	121	daf-22 {ECO:0000312|WormBase:Y57A10C.6}	S	3	8.94838e-39	106.39	[325490.0, 14200000.0, 1770600.0]	2	106.39
G5EDV0	561	CELE_E01G4.6 {ECO:0000313|EMBL:CAB05719.1}; E01G4.6	S	1	0	114.94	[0.0, 11803000.0, 0.0]	3	114.94
G5EDV0	579	CELE_E01G4.6 {ECO:0000313|EMBL:CAB05719.1}; E01G4.6	S	1	0	114.94	[0.0, 11803000.0, 0.0]	3	114.94
G5EDY3	95	skr-7 {ECO:0000313|EMBL:CCD69372.1	S	2	0.00156871	41.088	[3675700.0, 0.0, 1396200.0]	2	41.088
G5EDY3	160	skr-7 {ECO:0000313|EMBL:CCD69372.1	T	2	1.09891e-08	58.024	[515440.0, 6842400.0, 0.0]	2	58.024
G5EE64;Q400N3;H2KYT5	23	CELE_H18N23.2 {ECO:0000313|EMBL:CCD64785.1}; H18N23.2	S	1	3.91963e-31	77.445	[0.0, 3427600.0, 0.0]	2	77.445
G5EEQ4;H8ESD5;H8ESD4;L8E912;G5EFE5;E9P898;E9P897;G5EFN5	189	nkcc-1 {ECO:0000313|EMBL:CAL63996.1	S	1	1.53642e-25	61.039	[0.0, 12554000.0, 0.0]	3	61.039
G5EEQ4;H8ESD5;H8ESD4;L8E912;G5EFE5;E9P898;E9P897;G5EFN5	919	nkcc-1 {ECO:0000313|EMBL:CAL63996.1	S	1	4.65562e-14	89.468	[0.0, 5344900.0, 0.0]	2	89.468
G5EET5	52	hpl-1 {ECO:0000313|EMBL:CAA94152.1	S	1	0.011298	68.847	[0.0, 2146400.0, 0.0]	2	68.847
G5EEV2-3;G5EEV2-2;G5EEV2	7	trr-1	S	2	0.000226056	54.812	[0.0, 1877500.0, 1862600.0]	2	54.812
G5EEV2-3;G5EEV2-2;G5EEV2	521	trr-1	S	1	0	202.99	[0.0, 20946000.0, 0.0]	3	202.99
G5EEV2-3;G5EEV2-2;G5EEV2	524	trr-1	S	1	0	202.99	[0.0, 20946000.0, 0.0]	3	202.99
G5EEX3;G5EBZ2;E1B6S3;G5EF34	812	crm-1 {ECO:0000313|EMBL:CAA94886.4	S	2	0	129.02	[0.0, 6261900.0, 915670.0]	2	129.02
G5EF45;G5EBZ5;G5EEN2;G5EFJ6	402	frm-9 {ECO:0000313|EMBL:CAZ65491.1	S	1	0.0220007	45.829	[0.0, 720460.0, 0.0]	2	45.829
G5EF45;G5EBZ5;G5EEN2;G5EFJ6	998	frm-9 {ECO:0000313|EMBL:CAZ65491.1	S	1	0.00316407	79.697	[0.0, 2258900.0, 0.0]	2	79.697
G5EF48	309	CELE_Y63D3A.8 {ECO:0000313|EMBL:CAA21712.2}; Y63D3A.8	T	1	0	90.946	[0.0, 12361000.0, 0.0]	3	90.946
G5EF90	5	CELE_K01D12.15 {ECO:0000313|EMBL:CAA99878.3}; CELE_K01D12.7	S	2	1.59684e-15	74.296	[0.0, 18128000.0, 622550.0]	2	74.296
G5EFC1	112	rab-8 {ECO:0000313|EMBL:CCD68351.1	S	1	0.000138107	68.576	[0.0, 3726700.0, 0.0]	2	68.576
G5EFC4	377	cdc-5l {ECO:0000313|WormBase:D1081.8}	T	1	0	214.24	[0.0, 0.0, 3307900.0]	2	214.24
G5EFF2	220	CELE_F20C5.6 {ECO:0000313|EMBL:CAA92300.1}; F20C5.6	S	2	0.0015115	51.726	[2956300.0, 0.0, 7719900.0]	2	51.726
G5EFH7;Q7K783	242	agef-1 {ECO:0000313|EMBL:CAA21704.3	S	1	0	225.57	[0.0, 19813000.0, 0.0]	3	225.57
G5EFJ5	80	CELE_F02H6.2 {ECO:0000313|EMBL:CAB05169.2}; F02H6.2	S	1	0	97.5	[0.0, 0.0, 2634700.0]	2	97.5
G5EFJ5	274	CELE_F02H6.2 {ECO:0000313|EMBL:CAB05169.2}; F02H6.2	S	1	0	75.529	[0.0, 15644000.0, 0.0]	3	75.529
G5EFK4	62	arf-3 {ECO:0000313|EMBL:CCD69768.1	S	1	0.00170737	48.288	[0.0, 3235100.0, 0.0]	2	48.288
G5EFZ1-2	68	ipgm-1	S	1	0	84.953	[0.0, 140130000.0, 0.0]	4	84.953
G5EFZ5	100	icln-1 {ECO:0000313|EMBL:CAA92442.1	S	1	0	296.67	[0.0, 0.0, 281249984.0]	3	296.67
G5EG14;G5EG14-2	452	cacn-1	S	1	0	65.058	[0.0, 10543000.0, 0.0]	3	65.058
G5EGD2-5;A0A0K3AXG6;G5EGD2;G5EGD2-2;G5EGD2-3	426	hif-1	S	2	0.000279073	85.522	[0.0, 17358000.0, 20444000.0]	2	85.522
G5EGD2-5;A0A0K3AXG6;G5EGD2;G5EGD2-2;G5EGD2-3	546	hif-1	S	3	0	132.79	[1636000.0, 3959300.0, 5224100.0]	2	132.79
G5EGK0	31	madd-3 {ECO:0000313|EMBL:CAD44105.1	T	1	1.91191e-38	84.946	[0.0, 132970000.0, 0.0]	4	84.946
H2FLK8;H2FLK3	2	lea-1 {ECO:0000313|EMBL:CCF23423.1	S	2	1.39421e-05	61.444	[0.0, 4442700.0, 1960900.0]	2	61.444
H2KYD0;Q6A578	548	C16A11.2 {ECO:0000313|EMBL:CCD62418.1	S	2	0	97.771	[181260.0, 4028700.0, 0.0]	2	97.771
H2KYD4;A5A8Q6	272	CELE_F57C9.4 {ECO:0000313|EMBL:CCD62436.1}; F57C9.4	S	1	0.00115612	67.997	[0.0, 3089700.0, 0.0]	2	67.997
H2KYD4;A5A8Q6	295	CELE_F57C9.4 {ECO:0000313|EMBL:CCD62436.1}; F57C9.4	S	2	2.5069e-07	77.746	[0.0, 6785700.0, 3625800.0]	2	77.746
H2KYS2;B3WFT8	314	C14F11.4 {ECO:0000313|EMBL:CCD64547.1	S	1	4.06736e-05	40.533	[0.0, 34347000.0, 0.0]	3	40.533
H2KYS2;B3WFT8	320	C14F11.4 {ECO:0000313|EMBL:CCD64547.1	S	1	4.06736e-05	40.533	[0.0, 34347000.0, 0.0]	3	40.533
H2KYS2;B3WFT8	369	C14F11.4 {ECO:0000313|EMBL:CCD64547.1	S	1	0	178.85	[0.0, 4878800.0, 0.0]	2	178.85
H2KZ93;C6KRG5	480	CELE_F14D12.1 {ECO:0000313|EMBL:CCD83475.1}; F14D12.1	S	2	0.000403074	81.92	[0.0, 7471800.0, 1644100.0]	2	81.92
H2KZ93;C6KRG5	640	CELE_F14D12.1 {ECO:0000313|EMBL:CCD83475.1}; F14D12.1	S	2	5.40254e-05	98.865	[0.0, 10769000.0, 9223300.0]	2	98.865
H2KZ93;C6KRG5	643	CELE_F14D12.1 {ECO:0000313|EMBL:CCD83475.1}; F14D12.1	S	2	5.40254e-05	98.865	[0.0, 10769000.0, 9223300.0]	2	98.865
H2L0D1;H2L0D0;Q8MXF3	239	CELE_H28G03.1 {ECO:0000313|EMBL:CCD72472.1}; H28G03.1	S	1	0	173.96	[0.0, 26373000.0, 0.0]	3	173.96
I7LFE2;E6N0V1	539	rog-1 {ECO:0000313|EMBL:CCJ09395.1	S	1	0.00171812	83.045	[0.0, 2609400.0, 0.0]	2	83.045
J7S155;G5EDJ0	2	fax-1 {ECO:0000313|EMBL:CCM09421.1	S	2	3.76339e-39	128.06	[0.0, 2510200.0, 1614400.0]	2	128.06
L8E6W9;O61851	49	CELE_F55F10.1 {ECO:0000313|EMBL:CCQ25657.1}; F55F10.1	S	2	0.00304191	40.941	[952260.0, 3664200.0, 0.0]	2	40.941
L8E6W9;O61851	1656	CELE_F55F10.1 {ECO:0000313|EMBL:CCQ25657.1}; F55F10.1	S	1	0.00767643	40.278	[0.0, 1345300.0, 0.0]	2	40.278
N1NV09;N1NVB5	9	kcc-1 {ECO:0000313|EMBL:CCW45973.1	S	3	0	129.46	[4335400.0, 27966000.0, 16565000.0]	2	129.46
N1NV09;N1NVB5	82	kcc-1 {ECO:0000313|EMBL:CCW45973.1	S	2	1.7516e-20	104.88	[0.0, 32760000.0, 1307800.0]	2	104.88
O01483	1713	inst-1 {ECO:0000313|EMBL:CCD61224.1	S	1	0	109.08	[0.0, 8373800.0, 0.0]	3	109.08
O01489	30	C13F10.7 {ECO:0000313|EMBL:CCD63117.1	S	1	0	96.052	[0.0, 5077900.0, 0.0]	2	96.052
O01498-2	202	stam-1	S	3	0	151.63	[2573400.0, 62292000.0, 36250000.0]	2	151.63
O01572	203	CELE_F48C1.6 {ECO:0000313|EMBL:CCD62473.1}; F48C1.6	S	1	0	130.01	[0.0, 6979000.0, 0.0]	2	130.01
O01789;O01789-2	5	him-1 {ECO:0000312|WormBase:F28B3.7a}	S	2	1.72766e-41	148.62	[0.0, 16643000.0, 8491500.0]	2	148.62
O02238;H2L2J6;H2L2J5	524	pqn-27 {ECO:0000313|EMBL:CAB05716.2	T	1	5.90859e-28	103.83	[0.0, 0.0, 5200800.0]	2	103.83
O02238;H2L2J6;H2L2J5	528	pqn-27 {ECO:0000313|EMBL:CAB05716.2	T	1	0	197.68	[0.0, 6328700.0, 0.0]	2	197.68
O02285	125	CELE_R11A5.3 {ECO:0000313|EMBL:CAB05599.1}; R11A5.3	S	1	0.00600255	60.255	[0.0, 4224200.0, 0.0]	2	60.255
O02640	181	mdh-2	S	1	0.0250617	44.543	[0.0, 771840.0, 0.0]	2	44.543
O16297	261	mcm-7 {ECO:0000313|EMBL:CCD68490.1	S	3	1.01658e-08	65.423	[300310.0, 1545000.0, 429930.0]	2	65.423
O16393	124	C17E7.4 {ECO:0000313|EMBL:CCD64869.1	S	1	0.00470913	45.653	[375300.0, 0.0, 0.0]	2	45.653
O16850-2	334	daf-16	S	2	0	140.32	[0.0, 17868000.0, 39237000.0]	2	140.32
O16850-2	337	daf-16	S	3	0	197.29	[866540.0, 26346000.0, 44588000.0]	2	197.29
O17003	7	natc-1 {ECO:0000313|EMBL:CCD72916.1	S	2	6.72623e-44	112.74	[0.0, 2313500.0, 1199500.0]	2	112.74
O17003	253	natc-1 {ECO:0000313|EMBL:CCD72916.1	S	1	1.20203e-17	112.03	[0.0, 4166900.0, 0.0]	2	112.03
O17208	22	gmeb-1 {ECO:0000313|EMBL:CCD61132.1	S	1	0.0058262	73.655	[0.0, 38371000.0, 0.0]	2	73.655
O17214	162	fum-1	S	1	0.00972185	42.947	[0.0, 0.0, 750260.0]	2	42.947
O17695	3	hda-1	S	1	0.000106451	51.03	[0.0, 8757700.0, 0.0]	2	51.03
O17695	400	hda-1	S	2	0	70.699	[0.0, 9437100.0, 1193000.0]	3	70.699
O17767	270	CELE_F01G10.9 {ECO:0000313|EMBL:CAB02897.3}; F01G10.9	S	1	0	65.33	[0.0, 4268900.0, 0.0]	3	65.33
O17939	27	aipl-1 {ECO:0000313|EMBL:CAB03187.1	S	1	2.40578e-09	79.393	[0.0, 0.0, 3020600.0]	2	79.393
O18017	81	him-6	S	2	0	212.79	[0.0, 4185500.0, 11701000.0]	2	212.79
O18017	194	him-6	S	2	0.000747802	62.088	[0.0, 3307200.0, 2807000.0]	2	62.088
O18259	17	CELE_Y7A9D.1 {ECO:0000313|EMBL:CAB16544.1}; Y7A9D.1	S	3	6.56091e-08	118.61	[37033000.0, 47935000.0, 501390.0]	2	118.61
O18283;F5GUH3	80	CELE_ZK1010.4 {ECO:0000313|EMBL:CAB04970.1}; ZK1010.4	S	3	0	110.79	[1272900.0, 16603000.0, 4364300.0]	3	110.79
O18283;F5GUH3	84	CELE_ZK1010.4 {ECO:0000313|EMBL:CAB04970.1}; ZK1010.4	S	1	0	110.79	[0.0, 12719000.0, 0.0]	3	110.79
O44749	9	CELE_W03G9.2 {ECO:0000313|EMBL:CCD70126.1}; W03G9.2	S	2	3.14803e-33	59.539	[5845700.0, 36304000.0, 0.0]	3	59.539
O44749	498	CELE_W03G9.2 {ECO:0000313|EMBL:CCD70126.1}; W03G9.2	S	1	8.31482e-07	113.24	[0.0, 9535200.0, 0.0]	2	113.24
O45103	179	snai-1 {ECO:0000313|EMBL:CCD69686.1	S	1	7.83518e-39	94.632	[0.0, 4816200.0, 0.0]	2	94.632
O45366	21	CELE_F14H3.4 {ECO:0000313|EMBL:CAB05486.2}; F14H3.4	S	1	0	144.26	[0.0, 88495000.0, 0.0]	4	144.26
O45499	60	rps-26	T	1	8.61584e-05	53.453	[0.0, 2095300.0, 0.0]	2	53.453
O45679	220	cysl-2 {ECO:0000312|WormBase:K10H10.2}	S	1	0	111.24	[0.0, 35758000.0, 0.0]	3	111.24
O45870	25	T27F6.6	S	2	0.00492173	81.625	[0.0, 57006000.0, 16834000.0]	3	81.625
O45933	356	npp-18 {ECO:0000312|WormBase:Y43F4B.4}	S	2	0.00462624	53.491	[0.0, 7088400.0, 2280000.0]	3	53.491
O61217;U4PSA1	6	CELE_K02D7.1 {ECO:0000313|EMBL:CCD69685.1}; K02D7.1	S	1	7.08241e-30	92.474	[0.0, 8812600.0, 0.0]	2	92.474
O61789;O01767	68	egg-5 {ECO:0000313|EMBL:CCD65177.1	S	1	0.0149567	49.448	[0.0, 7191700.0, 0.0]	2	49.448
O61789;O01767	745	egg-5 {ECO:0000313|EMBL:CCD65177.1	S	3	0.000409381	55.011	[615360.0, 1968500.0, 1147600.0]	2	55.011
O62085	70	C31H5.5 {ECO:0000313|EMBL:CAB07845.1	S	1	8.22495e-22	105.9	[0.0, 0.0, 4549800.0]	2	105.9
O62427	43	CELE_Y38H8A.2 {ECO:0000313|EMBL:CAA16346.1}; Y38H8A.2	T	1	1.12279e-10	47.75	[0.0, 3469100.0, 0.0]	4	47.75
O76715	53	CELE_F36H12.5 {ECO:0000313|EMBL:CCD70663.1}; F36H12.5	S	2	1.17916e-05	53.768	[0.0, 10429000.0, 4875900.0]	2	53.768
P12845	1213	myo-2	S	1	0	112.48	[0.0, 13744000.0, 0.0]	3	112.48
P30628-3;P30628-5;P30628-6;P30628-2	172	unc-32	S	1	0	64.765	[0.0, 20849000.0, 0.0]	3	64.765
P30628-3;P30628-5;P30628-6;P30628-2	187	unc-32	S	3	0.000552473	85.554	[36187000.0, 26516000.0, 24175000.0]	2	85.554
P30642	556	eif-3.D {ECO:0000255|HAMAP-Rule:MF_03003}	S	2	3.07007e-05	65.374	[0.0, 4050500.0, 2675800.0]	2	65.374
P32742-2	733	ikke-1	S	2	0.00236362	74.611	[4641100.0, 3455600.0, 0.0]	2	74.611
P34343	201	npp-15	S	1	0.000128827	67.646	[26736000.0, 0.0, 0.0]	2	67.646
P34346	9	let-754 {ECO:0000255|HAMAP-Rule:MF_03168}	S	1	0	103.75	[0.0, 3256400.0, 0.0]	2	103.75
P34383	83	far-2	S	1	0.0544001	57.859	[0.0, 2437100.0, 0.0]	2	57.859
P34441	844	emb-30 {ECO:0000312|WormBase:F54C8.3}	S	2	0	91.079	[1994100.0, 13740000.0, 0.0]	3	91.079
P34662	59	rpl-35	T	1	0.022705	55.261	[0.0, 0.0, 1658200.0]	2	55.261
P34662	101	rpl-35	S	1	0.0138901	50.354	[0.0, 3367500.0, 0.0]	2	50.354
P34664;A0A0K3AUB7;A0A0K3AS04;P34664-2	425	ZK652.6	S	1	1.14202e-21	102.5	[0.0, 13112000.0, 0.0]	2	102.5
P34670	387	snu-23 {ECO:0000312|WormBase:ZK686.4}	S	1	0	125.53	[0.0, 10846000.0, 0.0]	2	125.53
P34684	134	lin-39 {ECO:0000312|WormBase:C07H6.7}	S	1	6.99889e-10	105.41	[0.0, 0.0, 12121000.0]	2	105.41
P34690	328	tba-2	T	1	0.0209829	56.205	[0.0, 0.0, 2058400.0]	2	56.205
P35800;P35800-2	350	dpy-10	S	1	1.72152e-13	74.029	[0.0, 3119900.0, 0.0]	2	74.029
P40614;G5ECU3;Q18390;Q9XUR1	171	F01G4.6	S	1	0.000415951	54.09	[0.0, 9260700.0, 0.0]	2	54.09
P41877	621	isw-1	S	2	1.54343e-17	85.496	[4791300.0, 9799100.0, 0.0]	2	85.496
P41988	7	cct-1	S	1	3.63139e-05	57.148	[0.0, 0.0, 2011800.0]	2	57.148
P46561	325	atp-2	S	1	2.33675e-06	69.979	[0.0, 5270100.0, 0.0]	2	69.979
P46561	328	atp-2	S	1	0.000499927	43.81	[0.0, 3597900.0, 0.0]	2	43.81
P48727;G5EC18	317	gsp-2	T	1	8.16122e-37	90.397	[0.0, 16399000.0, 0.0]	2	90.397
P49197	87	rps-21	S	1	0.000617462	69.431	[0.0, 20752000.0, 0.0]	2	69.431
P50140;G8JYF5	61	hsp-60	S	2	3.18338e-26	109.87	[0.0, 26181000.0, 901600.0]	2	109.87
P50140;G8JYF5	243	hsp-60	S	1	7.31594e-07	46.569	[0.0, 4071500.0, 0.0]	3	46.569
P50140;G8JYF5	401	hsp-60	S	2	0.000123753	69.485	[2055700.0, 0.0, 2867200.0]	2	69.485
P50880;G5ECE5;G5EEC0	301	rpl-3	S	2	0.00100759	59.709	[0.0, 4108500.0, 2459100.0]	2	59.709
P50880;G5ECE5;G5EEC0	347	rpl-3	S	1	0.0291014	78.113	[0.0, 2352700.0, 0.0]	2	78.113
P52015	84	cyn-7	S	1	9.01471e-05	64.454	[0.0, 3570200.0, 0.0]	2	64.454
P52015	147	cyn-7	S	1	0.00120607	67.997	[0.0, 0.0, 3110300.0]	2	67.997
P53016	88	rfc-4	S	1	0.00525536	62.338	[0.0, 0.0, 26288000.0]	2	62.338
P53588	250	suca-1 {ECO:0000312|WormBase:F47B10.1}	S	3	0.0196306	40.475	[787580.0, 1503100.0, 2007500.0]	2	40.475
P54816-2	164	lex-1	S	1	0	178.07	[0.0, 74542000.0, 0.0]	3	178.07
P90795	714	T25G3.4	S	1	0	112.82	[0.0, 2995900.0, 0.0]	2	112.82
P90916	9	lin-53	S	1	0	160.36	[0.0, 0.0, 15388000.0]	2	160.36
P91017	65	hpo-32 {ECO:0000313|EMBL:CCD62464.1	S	1	0	169.68	[0.0, 22152000.0, 0.0]	3	169.68
P91017	121	hpo-32 {ECO:0000313|EMBL:CCD62464.1	S	2	0	125.23	[0.0, 99809000.0, 79331000.0]	2	125.23
P91017	122	hpo-32 {ECO:0000313|EMBL:CCD62464.1	S	3	0	123.19	[228970.0, 12479000.0, 7263400.0]	2	123.19
P91017	128	hpo-32 {ECO:0000313|EMBL:CCD62464.1	S	2	0	125.23	[0.0, 32521000.0, 38126000.0]	2	125.23
P91017	225	hpo-32 {ECO:0000313|EMBL:CCD62464.1	S	1	6.37121e-07	76.378	[0.0, 3817900.0, 0.0]	2	76.378
P91133	1398	ubr-1	S	1	1.82809e-32	126.07	[0.0, 28372000.0, 0.0]	3	126.07
P91133	1401	ubr-1	S	1	0.00057629	51.566	[0.0, 19337000.0, 0.0]	3	51.566
P91175	661	C50F2.3 {ECO:0000313|EMBL:CCD67770.1	S	1	0.00277715	69.721	[0.0, 2390300.0, 0.0]	2	69.721
P91175	795	C50F2.3 {ECO:0000313|EMBL:CCD67770.1	S	3	0.0762556	49.715	[10483000.0, 8995600.0, 10471000.0]	2	49.715
P91283;Q7JNG1	23	atp-3 {ECO:0000313|EMBL:CCD66287.1	T	1	0.000887487	72.891	[1205900.0, 0.0, 0.0]	2	72.891
P91350;Q8T8M4	271	npp-6 {ECO:0000313|EMBL:CCD66430.1	S	1	0.043655	54.772	[0.0, 15025000.0, 0.0]	2	54.772
P91350;Q8T8M4	280	npp-6 {ECO:0000313|EMBL:CCD66430.1	S	1	4.57183e-05	56.817	[0.0, 22272000.0, 0.0]	2	56.817
P91374	34	rpl-15	S	2	0.0444526	41.876	[338930.0, 0.0, 14184000.0]	2	41.876
P91401	446	CELE_M01E11.2 {ECO:0000313|EMBL:CCD71340.1}; M01E11.2	S	1	0	171.89	[0.0, 0.0, 30173000.0]	3	171.89
Q03577	13	drs-1	S	1	8.33318e-14	101.05	[0.0, 0.0, 7443800.0]	2	101.05
Q05036	408	hsp-110 {ECO:0000312|WormBase:C30C11.4}	S	1	2.1149e-31	63.138	[0.0, 2687100.0, 0.0]	3	63.138
Q09308	36	F19C6.5	S	1	8.72468e-33	73.676	[0.0, 0.0, 30273000.0]	3	73.676
Q09308	39	F19C6.5	S	1	8.72468e-33	73.676	[0.0, 0.0, 30273000.0]	2	73.676
Q09518	196	C56G2.15 {ECO:0000313|EMBL:CCD66340.1	S	2	9.00589e-14	65.855	[0.0, 14690000.0, 14806000.0]	3	65.855
Q09595	182	R03D7.5	Y	1	0.000311816	107.79	[0.0, 2658900.0, 0.0]	2	107.79
Q09646	20	ham-3 {ECO:0000313|EMBL:CAA87424.1	T	1	0.00267521	68.277	[0.0, 9148500.0, 0.0]	2	68.277
Q09996	1168	lrs-1	S	2	0.000127575	101.89	[0.0, 1364600.0, 1854800.0]	2	101.89
Q10655	56	elt-2 {ECO:0000312|WormBase:C33D3.1}	S	2	0.0023054	62.287	[310930.0, 1053900.0, 0.0]	2	62.287
Q10932	99	B0304.2	S	1	0.000155338	59.198	[0.0, 3549900.0, 0.0]	2	59.198
Q11180	297	wht-1	S	2	1.4013e-44	133.56	[0.0, 9023000.0, 47419000.0]	2	133.56
Q11180	300	wht-1	S	2	1.4013e-44	133.56	[0.0, 7565800.0, 23238000.0]	2	133.56
Q17335;Q17335-2	331	H24K24.3	S	1	0.0751587	50.04	[0.0, 3383600.0, 0.0]	2	50.04
Q17626	68	spch-1 {ECO:0000313|EMBL:CAA94670.1	S	1	0.000573455	48.216	[0.0, 864770.0, 0.0]	2	48.216
Q17626	76	spch-1 {ECO:0000313|EMBL:CAA94670.1	S	1	0.0011869	42.314	[0.0, 1412200.0, 0.0]	2	42.314
Q17644	160	C05A9.2 {ECO:0000313|EMBL:CAA94201.2	S	2	1.01494e-10	62.617	[4987900.0, 0.0, 11886000.0]	3	62.617
Q17659	132	C05D12.5 {ECO:0000313|EMBL:CAA90756.1	S	1	0.000200823	62.861	[0.0, 5097200.0, 0.0]	2	62.861
Q17663	523	amt-4 {ECO:0000313|EMBL:CCD63266.1	S	1	2.05793e-26	57.347	[0.0, 5655400.0, 0.0]	3	57.347
Q17745;V6CLN2	52	trxr-1	S	2	6.13946e-33	57.347	[0.0, 336449984.0, 78223000.0]	3	57.347
Q17872;B3GWB1	8	npp-23 {ECO:0000313|EMBL:CAA90972.2	T	2	9.64012e-13	65.423	[0.0, 1632900.0, 1362400.0]	2	65.423
Q17886	10	nasp-1 {ECO:0000313|EMBL:CAA90441.1	S	2	2.69848e-10	73.138	[2625900.0, 6329000.0, 0.0]	2	73.138
Q17886	28	nasp-1 {ECO:0000313|EMBL:CAA90441.1	T	1	7.0707e-06	73.498	[0.0, 1980000.0, 0.0]	2	73.498
Q17886	381	nasp-1 {ECO:0000313|EMBL:CAA90441.1	S	1	0.00389526	93.623	[0.0, 20092000.0, 0.0]	2	93.623
Q17967	471	pdi-1	S	1	4.18278e-25	80.236	[0.0, 7320800.0, 0.0]	2	80.236
Q18086	38	glb-6 {ECO:0000312|EMBL:CCD65109.1	S	1	1.36275e-07	107.79	[0.0, 10661000.0, 0.0]	2	107.79
Q18086	41	glb-6 {ECO:0000312|EMBL:CCD65109.1	S	1	1.36275e-07	107.79	[0.0, 10661000.0, 0.0]	2	107.79
Q18166	173	C25F6.1 {ECO:0000313|EMBL:CCD65679.1	S	2	0.00166107	55.04	[1155200.0, 0.0, 8276300.0]	2	55.04
Q18231	118	rps-30 {ECO:0000313|EMBL:CCD65769.1	S	2	0.000339517	80.312	[6422600.0, 0.0, 896400.0]	2	80.312
Q18298	879	cutl-27 {ECO:0000313|EMBL:CAA96604.4	S	1	0.00269504	71.221	[0.0, 19752000.0, 0.0]	2	71.221
Q18315	79	C29H12.2 {ECO:0000313|EMBL:CCD66105.1	S	1	1.51114e-19	68.42	[0.0, 0.0, 5409300.0]	2	68.42
Q18801	196	bre-1	S	1	0.0115151	63.473	[0.0, 0.0, 8640400.0]	2	63.473
Q18919	399	spr-1	S	2	8.09349e-23	84.249	[0.0, 2171300.0, 505970.0]	2	84.249
Q19102;A0A061AD09	19	ard-1 {ECO:0000313|EMBL:CAA92764.1	S	1	0.000200766	43.794	[0.0, 2404900.0, 0.0]	2	43.794
Q19136	159	sue-1 {ECO:0000313|EMBL:CAA96615.2	S	1	3.37924e-09	67.645	[0.0, 3153700.0, 0.0]	3	67.645
Q19136	232	sue-1 {ECO:0000313|EMBL:CAA96615.2	S	1	0	180.1	[0.0, 5491600.0, 0.0]	2	180.1
Q19189	15	prx-12	S	1	0.000959877	73.834	[0.0, 1409100.0, 0.0]	2	73.834
Q19189	287	prx-12	S	2	0.000206903	54.768	[0.0, 1736500.0, 324640.0]	2	54.768
Q19203	79	unc-98	T	1	0	119.54	[0.0, 6508300.0, 0.0]	3	119.54
Q19319;Q19319-2	4258	cdh-4	S	2	4.23793e-20	118.52	[0.0, 6708300.0, 4128800.0]	2	118.52
Q19329	316	tag-151	T	1	0.0660965	55.04	[0.0, 0.0, 2977900.0]	2	55.04
Q19329	774	tag-151	S	3	6.46644e-38	105.96	[9967800.0, 31362000.0, 7813900.0]	2	105.96
Q19338-2	203	mon-2	S	1	0	127.2	[0.0, 39134000.0, 0.0]	3	127.2
Q19584;Q9U3I6	209	ufd-1	T	2	0	98.978	[0.0, 6622300.0, 19903000.0]	3	98.978
Q19584;Q9U3I6	234	ufd-1	S	2	0	117.62	[589450.0, 4326700.0, 0.0]	2	117.62
Q19626	62	vha-12	S	1	0.0813338	41.399	[0.0, 663210.0, 0.0]	2	41.399
Q19642	65	czw-1 {ECO:0000313|EMBL:CCD67719.1	S	3	0.000296572	69.92	[5221200.0, 3870700.0, 1295700.0]	2	69.92
Q19642	617	czw-1 {ECO:0000313|EMBL:CCD67719.1	S	1	1.4261e-11	49.125	[0.0, 4283500.0, 0.0]	2	49.125
Q19723	48	CELE_F22D6.2 {ECO:0000313|EMBL:CAA95809.1}; F22D6.2	T	2	1.0566e-31	70.704	[5563700.0, 0.0, 3956600.0]	2	70.704
Q19723	49	CELE_F22D6.2 {ECO:0000313|EMBL:CAA95809.1}; F22D6.2	S	3	0	135.66	[33768000.0, 38432000.0, 29899000.0]	2	135.66
Q19723	53	CELE_F22D6.2 {ECO:0000313|EMBL:CAA95809.1}; F22D6.2	S	3	0	135.66	[6452000.0, 38432000.0, 29899000.0]	2	135.66
Q19775;A8WHR6;Q7JLJ3	306	ppm-1 {ECO:0000312|WormBase:F25D1.1a}	S	3	1.34496e-31	63.869	[1453100.0, 4576000.0, 2457600.0]	3	63.869
Q19816	49	CELE_F26F4.5 {ECO:0000313|EMBL:CCD65753.1}; F26F4.5	S	2	0	102.21	[5300000.0, 5659000.0, 0.0]	2	102.21
Q19849-6;Q19849-1	130	egl-44	S	1	0	86.89	[0.0, 115340000.0, 0.0]	3	86.89
Q19873	17	wdr-46 {ECO:0000313|EMBL:CAA94597.1	S	1	3.1813e-05	62.658	[0.0, 12346000.0, 0.0]	2	62.658
Q19873	24	wdr-46 {ECO:0000313|EMBL:CAA94597.1	T	1	0.00094677	56.514	[0.0, 0.0, 4340700.0]	2	56.514
Q1XFY9	62	rps-24 {ECO:0000313|EMBL:CCD73984.1	S	1	3.02152e-06	66.893	[0.0, 5310300.0, 0.0]	2	66.893
Q20228	162	rps-9	S	1	4.94987e-05	40.952	[0.0, 0.0, 3702200.0]	3	40.952
Q20236	16	CELE_F40F9.5 {ECO:0000313|EMBL:CAA94761.2}; F40F9.5	S	1	1.49056e-41	61.241	[0.0, 8300400.0, 0.0]	3	61.241
Q20483	482	tag-257 {ECO:0000313|EMBL:CCD68073.1	S	1	0	69.248	[0.0, 16396000.0, 0.0]	4	69.248
Q20585	382	rpn-7	S	1	2.91685e-05	50.358	[0.0, 4141700.0, 0.0]	3	50.358
Q20625	266	CELE_F49E2.5 {ECO:0000313|EMBL:CAA86429.2}; F49E2.5	S	1	0	74.377	[0.0, 4529000.0, 0.0]	3	74.377
Q20728	95	tbcb-1 {ECO:0000312|WormBase:F53F4.3}	S	1	1.03439e-15	52.366	[0.0, 18946000.0, 0.0]	3	52.366
Q20728	103	tbcb-1 {ECO:0000312|WormBase:F53F4.3}	S	1	0	55.059	[0.0, 4040100.0, 0.0]	2	55.059
Q21194	264	rei-2 {ECO:0000312|WormBase:K03E6.7}	S	2	0	229.75	[0.0, 19125000.0, 15448000.0]	2	229.75
Q21276	100	K07C5.4	S	2	0.0101136	45.28	[0.0, 1244800.0, 557770.0]	2	45.28
Q21305;Q8IG08;Q20201	231	sox-2 {ECO:0000312|WormBase:K08A8.2a}	S	2	0	256.3	[0.0, 5253400.0, 5148700.0]	2	256.3
Q21305;Q8IG08;Q20201	235	sox-2 {ECO:0000312|WormBase:K08A8.2a}	S	2	0	89.979	[0.0, 5253400.0, 5148700.0]	2	89.979
Q21341	248	let-99	S	1	1.55536e-16	85.937	[0.0, 8008400.0, 0.0]	3	85.937
Q21341	518	let-99	S	3	6.45602e-19	80.632	[5366800.0, 3550500.0, 3053400.0]	2	80.632
Q21406	540	CELE_K10B3.5 {ECO:0000313|EMBL:CCD64598.1}; K10B3.5	S	1	0.00117599	47.037	[5061400.0, 0.0, 0.0]	2	47.037
Q21434-2;Q21434	36	smf-1	S	1	0	64.213	[0.0, 8657700.0, 0.0]	4	64.213
Q21559	16	aly-3 {ECO:0000313|EMBL:CAA92829.1ECO:0000313|WormBase:M18.7a}	S	1	0.000670978	42.068	[0.0, 1529900.0, 0.0]	2	42.068
Q21752	134	vdac-1	S	1	7.32552e-15	48.773	[0.0, 2055400.0, 0.0]	2	48.773
Q21752	239	vdac-1	S	1	3.11626e-25	66.017	[0.0, 3260800.0, 0.0]	2	66.017
Q21831	107	snfc-5 {ECO:0000313|EMBL:CAA83625.1	T	1	0	149.47	[0.0, 145140000.0, 0.0]	2	149.47
Q22022;Q8I112	111	aakg-5 {ECO:0000313|EMBL:CAA91351.1	S	2	1.80177e-05	84.753	[0.0, 8319500.0, 2481100.0]	2	84.753
Q22100	36	kat-1 {ECO:0000312|WormBase:T02G5.8}	S	1	0.0537017	58.083	[0.0, 3578600.0, 0.0]	2	58.083
Q22109	238	mct-5 {ECO:0000313|EMBL:CCD69184.2	S	2	7.83058e-08	82.663	[0.0, 6797000.0, 3815900.0]	2	82.663
Q22109	265	mct-5 {ECO:0000313|EMBL:CCD69184.2	S	2	0	98.543	[0.0, 4672400.0, 2321300.0]	3	98.543
Q22133	162	tag-243 {ECO:0000313|EMBL:CAA84722.2	S	1	2.69904e-06	69.188	[0.0, 3528200.0, 0.0]	2	69.188
Q22135	287	CELE_T04A8.6 {ECO:0000313|EMBL:CAA84724.1}; T04A8.6	S	1	0.00038595	69.422	[0.0, 18637000.0, 0.0]	2	69.422
Q22253	153	rpn-9 {ECO:0000313|EMBL:CAA88971.1	S	1	1.04875e-25	52.359	[0.0, 5385600.0, 0.0]	3	52.359
Q22292	232	tbx-8	S	1	0.000202831	65.374	[0.0, 0.0, 7756000.0]	2	65.374
Q22292	234	tbx-8	S	1	0.000202831	65.374	[0.0, 0.0, 7756000.0]	2	65.374
Q22347	394	acdh-10	S	1	1.88466e-09	87.647	[1223400.0, 0.0, 0.0]	2	87.647
Q22498;A0A061ACR1;Q2XN02;F5GUA3	565	T14G10.5	S	1	5.57689e-05	89.231	[0.0, 4858500.0, 0.0]	2	89.231
Q22498;A0A061ACR1;Q2XN02;F5GUA3	583	T14G10.5	S	3	9.54754e-19	102.36	[5116900.0, 15636000.0, 5730200.0]	2	102.36
Q22543	227	CELE_T18D3.6 {ECO:0000313|EMBL:CAA92195.2}; T18D3.6	S	1	0.000477224	54.09	[0.0, 9803900.0, 0.0]	3	54.09
Q22592;V6CL88	117	bec-1 {ECO:0000312|WormBase:T19E7.3a}	S	1	0.00125898	85.813	[0.0, 3682700.0, 0.0]	2	85.813
Q22624	182	CELE_T21B10.3 {ECO:0000313|EMBL:CAA92693.2}; T21B10.3	S	2	5.04741e-05	74.296	[0.0, 36411000.0, 18733000.0]	2	74.296
Q22671	86	CELE_T22C1.11 {ECO:0000313|EMBL:CAA99927.2}; T22C1.11	T	1	4.31614e-41	59.048	[0.0, 18451000.0, 0.0]	3	59.048
Q22751	222	dnj-23 {ECO:0000313|EMBL:CAA90945.1	S	3	0	147.53	[6668400.0, 17142000.0, 15670000.0]	2	147.53
Q23039	457	CELE_T22B7.4 {ECO:0000313|EMBL:CCD74412.1}; T22B7.4	S	1	0	120.35	[0.0, 28577000.0, 0.0]	3	120.35
Q23269	136	ceh-74 {ECO:0000313|EMBL:CAB00886.1	S	2	9.2767e-07	48.216	[0.0, 9811200.0, 6101500.0]	3	48.216
Q23269	138	ceh-74 {ECO:0000313|EMBL:CAB00886.1	S	2	0	158.29	[0.0, 23179000.0, 18505000.0]	3	158.29
Q23463	952	eftu-2 {ECO:0000313|EMBL:CCD70949.1	S	1	0.0582173	40.475	[0.0, 1364600.0, 0.0]	2	40.475
Q23621	389	gdh-1 {ECO:0000313|EMBL:CAA98074.1	T	1	6.8435e-05	50.957	[0.0, 1208600.0, 0.0]	2	50.957
Q27274	297	rop-1	S	1	8.03932e-05	64.454	[0.0, 7382500.0, 0.0]	3	64.454
Q27389	22	rpl-16	S	1	0.0939644	60.436	[0.0, 626930.0, 0.0]	1	60.436
Q27389	45	rpl-16	S	1	0.000713125	48.405	[0.0, 2798200.0, 0.0]	2	48.405
Q27876;Q27484;P91050	73	his-48his-58his-62his-66	S	2	0.0101478	95.608	[7077700.0, 3836400.0, 0.0]	2	95.608
Q2XN09;Q7JMK4;Q09230	17	C05C10.5 {ECO:0000313|EMBL:CAJ43437.1	S	2	2.8954e-17	125.03	[22755000.0, 8007400.0, 0.0]	2	125.03
Q3V5J3	36	CELE_Y71H2AM.15 {ECO:0000313|EMBL:CCD73868.1}; Y71H2AM.15	S	2	0.011961	59.155	[0.0, 1060300.0, 1736500.0]	3	59.155
Q4PIS6	39	CELE_T28A11.22 {ECO:0000313|EMBL:CCD70578.1}; T28A11.22	S	1	2.83937e-26	62.57	[0.0, 0.0, 7614400.0]	3	62.57
Q4W5S1	161	CELE_Y47G6A.31 {ECO:0000313|EMBL:CCD72575.1}; Y47G6A.31	S	1	0	110.83	[0.0, 0.0, 11316000.0]	2	110.83
Q4W5S1	164	CELE_Y47G6A.31 {ECO:0000313|EMBL:CCD72575.1}; Y47G6A.31	S	3	0	110.83	[652590.0, 3109900.0, 11316000.0]	2	110.83
Q5CZ47;Q21453	248	CELE_M01F1.4 {ECO:0000313|EMBL:CAI58660.1}; M01F1.4	S	2	0	232.57	[233440.0, 16366000.0, 0.0]	2	232.57
Q5CZ47;Q21453	794	CELE_M01F1.4 {ECO:0000313|EMBL:CAI58660.1}; M01F1.4	T	1	3.96624e-06	89.358	[0.0, 0.0, 7429100.0]	2	89.358
Q5CZ47;Q21453	798	CELE_M01F1.4 {ECO:0000313|EMBL:CAI58660.1}; M01F1.4	S	1	3.96624e-06	89.358	[0.0, 0.0, 7429100.0]	2	89.358
Q5WRR6	161	stn-2 {ECO:0000313|EMBL:CCD67923.1	S	2	0	131.82	[0.0, 3685000.0, 309180.0]	2	131.82
Q65ZB1;Q23095;A8WHP8	278	plin-1 {ECO:0000313|EMBL:CAH19105.1	S	1	7.31642e-10	84.508	[0.0, 2431000.0, 0.0]	2	84.508
Q7K714	93	ceh-100 {ECO:0000313|EMBL:CAE46683.1	S	1	4.1488e-32	49.287	[0.0, 8165300.0, 0.0]	3	49.287
Q7KPW7	126	mrpl-1 {ECO:0000313|EMBL:CCD63770.1	S	1	1.39504e-14	73.928	[0.0, 5608900.0, 0.0]	2	73.928
Q7Z116	122	B0261.8 {ECO:0000313|EMBL:CCD61577.1	T	1	4.06622e-17	80.236	[0.0, 3940400.0, 0.0]	2	80.236
Q86D21;P52709	239	tars-1 {ECO:0000313|EMBL:CAD89723.1	S	1	0.0137654	50.46	[0.0, 3014700.0, 0.0]	2	50.46
Q86DB5;Q93379	16		S	1	3.88436e-25	80.412	[0.0, 6757400.0, 0.0]	2	80.412
Q86NC8;P91340	58	CELE_F55F8.2 {ECO:0000313|EMBL:CCD71884.1}; F55F8.2	S	1	0	215.08	[0.0, 30768000.0, 0.0]	3	215.08
Q86NC9;H2KYP7;H2KYP8	15	pnk-1 {ECO:0000313|EMBL:CCD64183.1	S	3	0	193.43	[28272000.0, 304240000.0, 208460000.0]	2	193.43
Q86NC9;H2KYP7;H2KYP8	21	pnk-1 {ECO:0000313|EMBL:CCD64183.1	S	3	1.65319e-36	128.01	[28272000.0, 196490000.0, 101830000.0]	2	128.01
Q8IU00	108	puf-11 {ECO:0000313|EMBL:CCD74185.1	S	1	0	156.41	[0.0, 6735700.0, 0.0]	2	156.41
Q8MQ22	106	CELE_F56C9.10 {ECO:0000313|EMBL:CCD61834.1}; F56C9.10	S	3	0	125.11	[4011600.0, 44642000.0, 4549400.0]	3	125.11
Q8MXD9;Q4W4Y5	92	CELE_E02D9.1 {ECO:0000313|EMBL:CCD66930.1}; E02D9.1	S	1	5.30249e-16	74.732	[0.0, 9509900.0, 0.0]	3	74.732
Q93213	2	C15A11.4 {ECO:0000313|EMBL:CAB01963.1	S	1	0.000303934	66.989	[0.0, 3937200.0, 0.0]	2	66.989
Q93411	166	CELE_D2005.6 {ECO:0000313|EMBL:CAB02080.2}; D2005.6	S	2	3.41466e-07	109.72	[0.0, 19200000.0, 9186500.0]	2	109.72
Q93411	229	CELE_D2005.6 {ECO:0000313|EMBL:CAB02080.2}; D2005.6	Y	1	0.00342298	78.488	[0.0, 7065200.0, 0.0]	2	78.488
Q93510	104	CELE_F15D4.2 {ECO:0000313|EMBL:CAB02485.1}; F15D4.2	S	3	0.000504369	51.771	[211300.0, 1945900.0, 578770.0]	2	51.771
Q93520	72	CELE_F16B12.6 {ECO:0000313|EMBL:CAB02964.2}; F16B12.6	T	1	0	141.97	[0.0, 39668000.0, 0.0]	3	141.97
Q93520	83	CELE_F16B12.6 {ECO:0000313|EMBL:CAB02964.2}; F16B12.6	S	1	8.40779e-45	107.56	[0.0, 9924200.0, 0.0]	2	107.56
Q93714	94	idha-1	T	2	0.0787214	52.391	[0.0, 9467000.0, 3827300.0]	2	52.391
Q93759	85	swan-2 {ECO:0000313|EMBL:CAB02116.2	S	3	0	184.01	[2961100.0, 12997000.0, 20483000.0]	2	184.01
Q93759	86	swan-2 {ECO:0000313|EMBL:CAB02116.2	S	3	0	91.355	[199100.0, 1600400.0, 517070.0]	2	91.355
Q93871;F5GU99	2	ent-2 {ECO:0000313|EMBL:CAB01882.1	S	3	1.63719e-21	109.48	[328140.0, 2727500.0, 3490100.0]	2	109.48
Q94300	58	rpl-11.1 {ECO:0000312|WormBase:T22F3.4a}	S	2	3.67742e-05	57.525	[0.0, 5884800.0, 2612800.0]	2	57.525
Q94361-4	494	gei-17	S	2	0	153.82	[0.0, 129590000.0, 86695000.0]	3	153.82
Q94361-4	505	gei-17	S	1	0	101.36	[0.0, 0.0, 46779000.0]	4	101.36
Q94361-4	513	gei-17	T	1	0	117.33	[0.0, 10930000.0, 0.0]	2	117.33
Q95PZ9	328	spe-6 {ECO:0000312|WormBase:Y66D12A.20}	S	1	0	120.25	[0.0, 0.0, 20517000.0]	2	120.25
Q95PZ9	332	spe-6 {ECO:0000312|WormBase:Y66D12A.20}	S	1	0	120.25	[0.0, 0.0, 20517000.0]	2	120.25
Q95Q27	375	hpr-9 {ECO:0000313|EMBL:CAC42372.3	S	1	0	98.183	[0.0, 20356000.0, 0.0]	4	98.183
Q95Q27	492	hpr-9 {ECO:0000313|EMBL:CAC42372.3	T	1	0.000215126	50.831	[0.0, 2036100.0, 0.0]	3	50.831
Q95QB1	555	CELE_T13H5.8 {ECO:0000313|EMBL:CAC70104.1}; T13H5.8	S	1	0	155.1	[0.0, 5835200.0, 0.0]	2	155.1
Q95QB1	557	CELE_T13H5.8 {ECO:0000313|EMBL:CAC70104.1}; T13H5.8	T	1	0	162.59	[0.0, 4272400.0, 0.0]	2	162.59
Q95QQ9;H2KZD4	100	C49H3.6 {ECO:0000313|EMBL:CCD67707.1	S	1	1.16545e-13	85.937	[0.0, 2319700.0, 0.0]	2	85.937
Q95X82	93	C24H12.5 {ECO:0000313|EMBL:CCD62831.2	T	2	2.34198e-40	108.97	[10733000.0, 12681000.0, 0.0]	2	108.97
Q95XJ0;Q95XI9;Q86DM7	201	CELE_Y69A2AR.18 {ECO:0000313|EMBL:CCD74122.1}; Y69A2AR.18	S	1	0.00764035	57.225	[0.0, 2490200.0, 0.0]	2	57.225
Q95XJ5	204	CELE_Y45G5AM.7 {ECO:0000313|EMBL:CCD74326.1}; Y45G5AM.7	S	1	0	145.33	[0.0, 7430800.0, 0.0]	2	145.33
Q95XJ5	396	CELE_Y45G5AM.7 {ECO:0000313|EMBL:CCD74326.1}; Y45G5AM.7	S	1	0	85.805	[0.0, 5124400.0, 0.0]	3	85.805
Q95Y51	53	smr-1 {ECO:0000313|EMBL:CCD72050.1	S	1	0	65.248	[0.0, 6588700.0, 0.0]	3	65.248
Q95Y97	261	rpa-2 {ECO:0000313|EMBL:CCD64225.1	S	1	9.11485e-09	52.451	[0.0, 10686000.0, 0.0]	3	52.451
Q95ZI6	43	ZK353.9	S	2	1.62354e-07	78.078	[0.0, 1999100.0, 6795900.0]	2	78.078
Q95ZI6	188	ZK353.9	S	1	0.00698666	58.172	[0.0, 1473300.0, 0.0]	2	58.172
Q95ZU4;O62210	59	CELE_F32H5.3 {ECO:0000313|EMBL:CAC42293.1}; F32H5.3	S	2	0.0044235	83.862	[0.0, 8026000.0, 3257600.0]	2	83.862
Q965K5	72	dnc-3 {ECO:0000313|EMBL:CCD73679.1	S	2	9.20998e-08	62.617	[1772200.0, 0.0, 2122600.0]	2	62.617
Q966L9	2	glh-2	S	2	3.92278e-05	66.246	[0.0, 10662000.0, 4988000.0]	2	66.246
Q967F1	2	eif-1 {ECO:0000313|EMBL:CCD72092.1	S	2	0	172.06	[0.0, 589569984.0, 71510000.0]	4	172.06
Q967F4	2839	hmr-1	S	1	0	95.652	[0.0, 12367000.0, 0.0]	2	95.652
Q9BIC3;Q9GYT0;Q8T8N8	328	ech-1.2 {ECO:0000313|EMBL:CCD67611.1	S	1	0.00130569	44.925	[0.0, 0.0, 1016500.0]	2	44.925
Q9BIC3;Q9GYT0;Q8T8N8	658	ech-1.2 {ECO:0000313|EMBL:CCD67611.1	S	2	0.000112086	58.98	[0.0, 3564400.0, 2665400.0]	2	58.98
Q9BIC3;Q9GYT0;Q8T8N8	661	ech-1.2 {ECO:0000313|EMBL:CCD67611.1	S	1	1.11995e-07	79.514	[0.0, 0.0, 9114800.0]	2	79.514
Q9BKT9	92	npp-13 {ECO:0000313|EMBL:CCD73434.1	T	1	0	99.928	[0.0, 3357200.0, 0.0]	3	99.928
Q9BKU4	233	phb-1	S	1	9.34682e-05	53.255	[0.0, 3488800.0, 0.0]	2	53.255
Q9GRY9;E0R7K7	11	CELE_Y59A8B.10 {ECO:0000313|EMBL:CAC14410.1}; Y59A8B.10	T	1	2.49655e-09	71.685	[0.0, 7406800.0, 0.0]	2	71.685
Q9GRY9;E0R7K7	43	CELE_Y59A8B.10 {ECO:0000313|EMBL:CAC14410.1}; Y59A8B.10	S	1	6.50569e-05	41.513	[0.0, 3798900.0, 0.0]	3	41.513
Q9GUM5	28	CELE_Y73E7A.2 {ECO:0000313|EMBL:CCD73526.1}; Y73E7A.2	S	1	0	70.028	[0.0, 0.0, 6915700.0]	3	70.028
Q9GYF1	2	unc-27	S	1	0.000502856	52.576	[0.0, 2931900.0, 0.0]	2	52.576
Q9GYF1	82	unc-27	S	1	8.67251e-12	97.904	[0.0, 5442300.0, 0.0]	2	97.904
Q9GZC8	357	sid-1	S	2	2.92109e-08	45.579	[0.0, 14089000.0, 5126400.0]	2	45.579
Q9N411	211	pqn-82 {ECO:0000313|EMBL:CCD62168.1	S	1	0	83.332	[0.0, 12046000.0, 0.0]	4	83.332
Q9N4H4;A0A0K3ARD5;A0A0K3AWQ2;A0A0K3AUD3	233	pme-1	S	3	0	287.07	[4482000.0, 41778000.0, 44802000.0]	2	287.07
Q9N4J2	149	vit-3	S	1	0.000275167	49.448	[0.0, 9047500.0, 0.0]	2	49.448
Q9N4J2	1503	vit-3	S	1	5.64422e-25	87.208	[0.0, 3144400.0, 0.0]	2	87.208
Q9N4N4	244	swsn-6 {ECO:0000313|EMBL:CCD71110.1	T	1	0.000109572	54.103	[0.0, 0.0, 2548600.0]	3	54.103
Q9N5K3	447	syp-4 {ECO:0000313|EMBL:CCD72468.1	S	1	0	132.84	[0.0, 12647000.0, 0.0]	2	132.84
Q9NAP2	480	CELE_M199.2 {ECO:0000313|EMBL:CAB70252.3}; M199.2	S	3	3.9083e-16	103.76	[4295600.0, 9694200.0, 18624000.0]	2	103.76
Q9NEU5	32	Y39B6A.33	S	1	1.71646e-06	63.46	[0.0, 2145400.0, 0.0]	2	63.46
Q9TXI4;A0A061AJJ5	170	CELE_F23C8.5 {ECO:0000313|EMBL:CCD69889.1}; F23C8.5	T	1	0.0318918	51.726	[0.0, 4820300.0, 0.0]	2	51.726
Q9TYN2	135	CELE_Y37E11B.5 {ECO:0000313|EMBL:CCD61343.1}; Y37E11B.5	S	2	0	181.83	[0.0, 19304000.0, 13300000.0]	2	181.83
Q9TYV5;A0A0M7RDQ9	37	nol-1 {ECO:0000313|EMBL:CCD73642.1	T	1	1.79537e-06	91.657	[0.0, 3864800.0, 0.0]	3	91.657
Q9TZI4	586	gbas-1 {ECO:0000313|EMBL:CCD70880.1	S	3	0	145.77	[165320.0, 7548900.0, 2651000.0]	2	145.77
Q9TZL8;Q9TZL8-2	26	pfk-1	S	2	0	77.233	[0.0, 97598000.0, 1702900.0]	2	77.233
Q9TZL8;Q9TZL8-2	702	pfk-1	S	1	1.50435e-10	55.128	[2345400.0, 0.0, 0.0]	3	55.128
Q9U255	273	CELE_Y52B11A.10 {ECO:0000313|EMBL:CAB63391.1}; Y52B11A.10	S	3	0	145.71	[7459600.0, 151510000.0, 47575000.0]	2	145.71
Q9U280-3	1131	tat-1	S	1	0	149.14	[0.0, 19916000.0, 0.0]	4	149.14
Q9U2C2	58	mcm-10 {ECO:0000313|EMBL:CAB57900.1	S	1	0	191.65	[0.0, 18157000.0, 0.0]	2	191.65
Q9U2C2	530	mcm-10 {ECO:0000313|EMBL:CAB57900.1	T	3	1.00578e-08	86.497	[6672400.0, 14099000.0, 9561500.0]	2	86.497
Q9U2F6	207	vps-2 {ECO:0000313|EMBL:CAB60355.1	S	1	3.04714e-37	46.392	[0.0, 7820200.0, 0.0]	3	46.392
Q9U2G0	366	snrp-200 {ECO:0000312|WormBase:Y46G5A.4}	S	1	0	86.793	[0.0, 9224500.0, 0.0]	3	86.793
Q9U2S6;D3NQB1	282	cyn-13 {ECO:0000313|EMBL:CAB55151.1	T	1	6.0911e-06	48.053	[0.0, 2302500.0, 0.0]	2	48.053
Q9U2Z1	509	sec-23 {ECO:0000313|EMBL:CAB60476.2	S	1	0.0554727	54.982	[0.0, 1519900.0, 0.0]	2	54.982
Q9U329	64	CELE_W09C5.8 {ECO:0000313|EMBL:CAB63334.1}; W09C5.8	S	1	0.0173951	41.242	[0.0, 889840.0, 0.0]	2	41.242
Q9U377;G5EDQ5;A7LPF8	2	unc-69 {ECO:0000313|EMBL:CAB54302.1	S	1	0	150.55	[0.0, 13980000.0, 0.0]	2	150.55
Q9U377;G5EDQ5;A7LPF8	23	unc-69 {ECO:0000313|EMBL:CAB54302.1	S	2	0	83.879	[0.0, 5521400.0, 1955200.0]	2	83.879
Q9U3I3;D9PTN4;Q8MQ67;G5EF12;D9PTN5	518	myrf-2 {ECO:0000313|EMBL:CAA16508.2	Y	1	0.00138337	51.726	[0.0, 1094500.0, 0.0]	2	51.726
Q9U3K2	594	CELE_F10B5.8 {ECO:0000313|EMBL:CAB54223.2}; F10B5.8	S	2	0	117.15	[0.0, 16454000.0, 403049984.0]	2	117.15
Q9XUS4	7	CELE_K08E3.5 {ECO:0000313|EMBL:CAB04598.1}; K08E3.5	S	2	0	149.47	[0.0, 17626000.0, 24452000.0]	2	149.47
Q9XUY2	93	aakb-1 {ECO:0000313|EMBL:CAB04480.1	S	1	0	144.4	[0.0, 7391800.0, 0.0]	2	144.4
Q9XVI9	126	mlc-5 {ECO:0000312|WormBase:T12D8.6}	S	1	0	120.69	[0.0, 16521000.0, 0.0]	3	120.69
Q9XVJ2	160	T03F6.3	T	1	0.00284951	54.09	[0.0, 2313900.0, 0.0]	2	54.09
Q9XVS1	288	tag-72	S	1	7.4422e-09	94.845	[0.0, 4925800.0, 0.0]	2	94.845
Q9XVS1	353	tag-72	S	1	0	140.73	[0.0, 17811000.0, 0.0]	2	140.73
Q9XWI6;Q9XWI6-2	143	eif-3.B {ECO:0000255|HAMAP-Rule:MF_03001}	T	2	7.26131e-05	57.936	[948460.0, 3945700.0, 0.0]	2	57.936
Q9XWK3	277	npp-4 {ECO:0000313|EMBL:CAA21657.1	S	1	0	184.21	[0.0, 0.0, 5456000.0]	2	184.21
Q9XWS2	25	sec-8	S	1	1.63591e-28	91.317	[0.0, 4481600.0, 0.0]	2	91.317
Q9XWS2	249	sec-8	S	1	5.5571e-23	95.145	[0.0, 10766000.0, 0.0]	2	95.145
Q9XWW5	102	CELE_Y37D8A.4 {ECO:0000313|EMBL:CAA21524.1}; Y37D8A.4	S	1	0.00247937	58.32	[0.0, 0.0, 2442200.0]	2	58.32
Q9XXI3	48	CELE_Y17G7B.12 {ECO:0000313|EMBL:CAA19458.1}; Y17G7B.12	S	3	8.27282e-33	125.5	[7963200.0, 233530000.0, 132530000.0]	2	125.5
Q9XXK1;Q9XXK1-3;Q9XXK1-2;O45827;Q19744	183	H28O16.1	S	2	0.011002	44.543	[838830.0, 1212200.0, 0.0]	2	44.543
Q9XXK1;Q9XXK1-3;Q9XXK1-2;O45827;Q19744	331	H28O16.1	S	2	0.00137974	41.695	[0.0, 1018700.0, 937440.0]	2	41.695
Q9XXN0;B1V8I7	405	pus-1 {ECO:0000313|EMBL:CAA16518.1	T	1	0	163.44	[0.0, 0.0, 40143000.0]	2	163.44
V6CL97;V6CL71	65	CELE_Y48G1C.8 {ECO:0000313|EMBL:CDK13334.1}; Y48G1C.8	S	1	5.37837e-10	74.732	[0.0, 13897000.0, 0.0]	2	74.732
V6CL97;V6CL71	97	CELE_Y48G1C.8 {ECO:0000313|EMBL:CDK13334.1}; Y48G1C.8	S	1	0	143.47	[0.0, 2927800.0, 0.0]	3	143.47
V6CL97;V6CL71	227	CELE_Y48G1C.8 {ECO:0000313|EMBL:CDK13334.1}; Y48G1C.8	T	2	5.50055e-13	120.21	[0.0, 29565000.0, 21728000.0]	2	120.21
