# Supplementary material for: Comparative genetic, proteomic and phosphoproteomic analysis of C. elegans embryos with a focus on ham-1/STOX and pig-1/MELK in dopaminergic neuron development
Source: Sci Rep. 2017 Jun 28;7:4314. doi: 10.1038/s41598-017-04375-4 (PMC5489525; doi:10.1038/s41598-017-04375-4)
Supplement: Supplementary file 6 — Supplementary Dataset 5 [file 41598_2017_4375_MOESM6_ESM.xls]

## Sheet: 5a_abundance-down-in-pig-1
Category	Term	Count	%	PValue	Genes	List Total	Pop Hits	Pop Total	Fold Enrichment	Bonferroni	Benjamini	FDR
GOTERM_MF_DIRECT	GO:0003779~actin binding	11	9.73451	6.9089e-11	Q21000, G5ECP9, Q22866, P02567, Q21624, G5EEC4, P12844, Q5FC20, O62244, Q9N4M4, G5EFW2, Q27249, P12845, G5ECZ0, O44572	70	71	9479	20.9797	6.70163e-09	6.70163e-09	7.62442e-08
GOTERM_CC_DIRECT	GO:0016459~myosin complex	7	6.19469	8.22036e-09	Q21000, P12844, O62244, Q5FC20, G8JY79, P02567, P53014, P12845, G5ECZ0	76	24	11373	43.6464	6.24748e-07	6.24748e-07	8.65029e-06
GOTERM_CC_DIRECT	GO:0005882~intermediate filament	6	5.30973	8.73092e-08	G5EEC4, G5ECP9, Q21067, Q19782, G5EFW2, Q21281, Q86DC6, Q19289, G8JY94	76	18	11373	49.8816	6.63548e-06	3.31775e-06	9.18755e-05
GOTERM_CC_DIRECT	GO:0055120~striated muscle dense body	9	7.9646	1.72567e-07	Q20329, Q22129, P54216, Q8ITY1, Q8ITY2, Q93244, Q8ITY0, G4SI07, H2L045, O44906, H2L0S5, H2KYQ5	76	94	11373	14.3277	1.3115e-05	4.37168e-06	0.000181592
GOTERM_MF_DIRECT	GO:0003774~motor activity	6	5.30973	8.37288e-07	Q21000, P12844, O62244, Q5FC20, P02567, P12845, G5ECZ0	70	25	9479	32.4994	8.12136e-05	4.06076e-05	0.000923998
GOTERM_CC_DIRECT	GO:0030016~myofibril	4	3.53982	5.80683e-05	P12844, P02567, P12845, Q8I7M7	76	12	11373	49.8816	0.00440359	0.00110272	0.0610884
GOTERM_MF_DIRECT	GO:0051015~actin filament binding	5	4.42478	0.000101145	V6CKH1, A0A0M9JJ85, G5EEC4, G5ECP9, V6CLU0, V6CLP5, G5EFW2, P37806, Q27249, A0A0M7RDU5, Q22866, Q5PY59, V6CJB8, V6CLU5, Q21624	70	34	9479	19.9139	0.00976361	0.00326519	0.111564
GOTERM_BP_DIRECT	GO:0030163~protein catabolic process	8	7.07965	0.000169324	G5EEC4, G5ECP9, G5EFW2, P37806, Q27371, Q21281, G5EEI4, H9G350, P55956, Q20636, Q06561, G1K109	88	157	11627	6.73248	0.0326455	0.0326455	0.211322
GOTERM_MF_DIRECT	GO:0005198~structural molecule activity	5	4.42478	0.000333276	Q21067, Q19782, H9G350, Q86DC6, Q06561, G1K109, Q19289, G8JY94	70	46	9479	14.7189	0.031816	0.00805071	0.367177
GOTERM_CC_DIRECT	GO:0032982~myosin filament	3	2.65487	0.000632742	P12844, P02567, P12845	76	6	11373	74.8224	0.046965	0.00957459	0.663832
GOTERM_CC_DIRECT	GO:0005856~cytoskeleton	8	7.07965	0.00072153	G5EEC4, G5ECP9, P12456, P34885, Q9BKZ9, Q9N4M4, G5EFW2, Q21281, O44782, Q8I7M7	76	227	11373	5.27382	0.0533786	0.00910101	0.756663
GOTERM_BP_DIRECT	GO:0071688~striated muscle myosin thick filament assembly	7	6.19469	0.000774648	Q20329, Q95XZ5, G5EEC4, G5ECP9, P17139, Q93244, G5EFW2, Q21281, H9G350, Q06561, G1K109, A0A0K3AU30	88	146	11627	6.33476	0.140917	0.0731328	0.963433
GOTERM_CC_DIRECT	GO:0031674~I band	3	2.65487	0.000882055	V6CKH1, A0A0M9JJ85, Q22129, V6CLU0, V6CLP5, P37806, A0A0M7RDU5, Q5PY59, V6CJB8, V6CLU5	76	7	11373	64.1335	0.0648663	0.00953507	0.924298
GOTERM_CC_DIRECT	GO:0005863~striated muscle myosin thick filament	3	2.65487	0.00117105	P12844, G8JY79, P02567, P53014	76	8	11373	56.1168	0.0852021	0.0110698	1.22545
GOTERM_BP_DIRECT	GO:0040011~locomotion	22	19.469	0.001306	G5EEK9, G5ECP9, Q95XL6, P37806, Q22866, G1K109, G8JY94, G5ECG7, G5EEC4, H2L0C1, G5EFW2, O01814, Q21281, H9G350, Q19289, A8WFJ7, P12456, Q21190, G5ED08, Q7Z2A9, Q9UB28, P53014, A0A0K3AU30, Q95XZ5, H2KYI4, P12844, Q21067, P17139, G8JY79, Q27371, Q27249, Q18120, Q06561	88	1405	11627	2.06886	0.22597	0.0818379	1.61934
GOTERM_CC_DIRECT	GO:0005737~cytoplasm	21	18.5841	0.00154337	A0A0K3AU20, Q8ITY1, Q8ITY2, Q8ITY0, G5EEI4, P02567, Q22866, P54688, G8JY94, P54216, P34885, Q93244, Q21281, Q19289, H2KYQ5, P12456, Q9BKZ9, P12844, Q21067, P91416, Q19782, Q9N4M4, Q27249, P55956, Q86DC6, P12845, O44906	76	1518	11373	2.07018	0.110759	0.0129583	1.6122
GOTERM_CC_DIRECT	GO:0030056~hemidesmosome	3	2.65487	0.0042621	G5EEC4, G5ECP9, H2L0C1, G5EFW2, Q21281, Q9UB28	76	15	11373	29.9289	0.277192	0.03194	4.39509
GOTERM_BP_DIRECT	GO:0006936~muscle contraction	3	2.65487	0.00620436	P02567, Q18120, O44572	88	16	11627	24.7734	0.704724	0.262848	7.48038
GOTERM_BP_DIRECT	GO:0007517~muscle organ development	3	2.65487	0.0069976	P17139, Q22875, H9G350, Q06561, G1K109	88	17	11627	23.3162	0.747502	0.240633	8.39871
GOTERM_BP_DIRECT	GO:0018996~molting cycle, collagen and cuticulin-based cuticle	8	7.07965	0.00713371	G5EEK9, Q22866, Q9UB28, G1K109, G8JY94, Q21067, Q9N4M4, H2L0C1, Q21281, Q27249, H9G350, Q06561, Q19289	88	300	11627	3.52333	0.754195	0.208535	8.55543
GOTERM_BP_DIRECT	GO:0040007~growth	6	5.30973	0.00766414	G5EEC4, G5ECP9, P12456, Q19782, G5EFW2, Q20636, Q86DC6, Q19289	88	164	11627	4.83384	0.778638	0.193799	9.16386
GOTERM_BP_DIRECT	GO:0008652~cellular amino acid biosynthetic process	3	2.65487	0.00783425	A0A0K3AU20, P91416, Q93244, P54688	88	18	11627	22.0208	0.785953	0.175266	9.35819
GOTERM_BP_DIRECT	GO:0061199~striated muscle contraction involved in embryonic body morphogenesis	3	2.65487	0.0116014	P12844, Q27249, H9G350, Q22866, Q06561, G1K109	88	22	11627	18.017	0.898447	0.224409	13.5651
GOTERM_CC_DIRECT	GO:0045121~membrane raft	4	3.53982	0.0118642	P90893, Q94246, Q94247, Q20684	76	72	11373	8.3136	0.596294	0.0791523	11.8026
GOTERM_BP_DIRECT	GO:0010171~body morphogenesis	11	9.73451	0.0164156	G5EEK9, G5ECP9, P37806, Q22866, G8JY94, A0A0K3AU30, G5EEC4, Q95XZ5, P12844, Q21067, Q19782, G5EFW2, G4SNP7, Q27249, Q9TXR6, K8FDY0, Q19289	88	616	11627	2.35938	0.960999	0.27705	18.6796
GOTERM_CC_DIRECT	GO:0005578~proteinaceous extracellular matrix	3	2.65487	0.0187313	Q9TZ47, H2KY97, H2KY96, P17139, H9G350, Q06561, G1K109	76	32	11373	14.0292	0.76238	0.112864	18.0433
GOTERM_BP_DIRECT	GO:0040039~inductive cell migration	5	4.42478	0.0227629	G5EEC4, G5ECP9, Q21067, Q95XL6, P17139, G5EFW2, O44782, G8JY94	88	144	11627	4.58767	0.989036	0.336536	24.9977
GOTERM_BP_DIRECT	GO:0030239~myofibril assembly	2	1.76991	0.0295998	H9G350, Q06561, G1K109, Q8I7M7	88	4	11627	66.0625	0.997231	0.387841	31.2957
GOTERM_BP_DIRECT	GO:0002119~nematode larval development	23	20.354	0.0345432	G5EEK9, G5ECP9, Q8ITY1, Q8ITY2, Q8ITY0, Q22866, P02567, O44782, O45218, P54688, G1K109, G5EEC4, Q6BEV6, O45815, H2L0C1, G5EFW2, Q21281, Q565D2, Q565D1, Q20626, H9G350, O45543, O45541, O45542, Q19289, H2KYQ5, P12456, Q9BKZ9, Q22875, Q9UB28, Q20329, P12844, P17139, Q9N4M4, Q19782, Q27249, Q06561, O44906	88	1993	11627	1.52477	0.998982	0.411403	35.5423
GOTERM_BP_DIRECT	GO:0008543~fibroblast growth factor receptor signaling pathway	2	1.76991	0.0368634	Q22875, H9G350, Q06561, G1K109	88	5	11627	52.85	0.999365	0.408942	37.4509
GOTERM_BP_DIRECT	GO:0040018~positive regulation of multicellular organism growth	7	6.19469	0.0509377	P12456, Q21067, G5EBP5, Q19782, Q7Z2A9, G4SNP7, Q86DC6, Q9TXR6, G8JY94	88	357	11627	2.59069	0.999965	0.494969	47.9579
GOTERM_BP_DIRECT	GO:0007213~G-protein coupled acetylcholine receptor signaling pathway	2	1.76991	0.0512298	Q20636, G5EG68	88	7	11627	37.75	0.999967	0.474923	48.1577
GOTERM_CC_DIRECT	GO:0005861~troponin complex	2	1.76991	0.0515703	Q27371, O44572	76	8	11373	37.4112	0.982119	0.266215	42.7171
GOTERM_CC_DIRECT	GO:0016324~apical plasma membrane	3	2.65487	0.0647603	G5EEK9, G5EEC4, G5ECP9, G5EFW2, Q19289	76	63	11373	7.12594	0.993832	0.304731	50.5664
GOTERM_CC_DIRECT	GO:0005865~striated muscle thin filament	2	1.76991	0.0702249	P37806, Q27249, Q22866	76	11	11373	27.2081	0.996049	0.308517	53.5228
GOTERM_MF_DIRECT	GO:0008233~peptidase activity	5	4.42478	0.0800372	P90893, O44857, G5EEI4, P55956, P52715	70	224	9479	3.02264	0.999694	0.801782	60.1727
GOTERM_CC_DIRECT	GO:0030054~cell junction	4	3.53982	0.0887979	G4SI07, Q21281, H2L045, H2L0S5	76	160	11373	3.74112	0.999147	0.357061	62.414
GOTERM_CC_DIRECT	GO:0005886~plasma membrane	8	7.07965	0.0952697	Q20329, O45298, Q21929, Q20684, Q21281, I2HAG1, Q8MPZ6, G1K110, G5EG68, Q7Z1P9, G1K108, Q7Z1P8, H2KYE1	76	593	11373	2.01882	0.999504	0.360832	65.1301
GOTERM_BP_DIRECT	GO:0055114~oxidation-reduction process	8	7.07965	0.0955161	A0A0K3AU20, P91060, P91416, Q21929, H2KZY2, O45218, Q93839, Q17334, C0VXV5, Q22352	88	522	11627	2.0249	1	0.685713	71.4676
GOTERM_BP_DIRECT	GO:0006898~receptor-mediated endocytosis	10	8.84956	0.0966122	G5ECP9, Q9UB28, G1K109, Q20329, G5EEC4, P12844, P17139, O45815, H2L0C1, G5EFW2, Q21281, Q27371, H9G350, Q06561, Q19289	88	733	11627	1.80252	1	0.669235	71.8966
GOTERM_BP_DIRECT	GO:0008152~metabolic process	13	11.5044	0.0974085	Q21000, Q22129, Q9NAB0, P12456, Q10941, P02567, P54688, P12844, Q5FC20, O62244, Q93839, P91910, P12845, G5ECZ0	88	1063	11627	1.61583	1	0.652578	72.2045
INTERPRO	IPR018039:Intermediate filament protein, conserved site	3	3.44828	0.00923789	2305709, 2316123, 2306971	75	12	5968	19.8933	0.845173	0.207989	10.9899
UP_SEQ_FEATURE	region of interest:Linker 1	3	3.44828	0.0104757	2305709, 2316123, 2306971	34	11	2260	18.1283	0.851341	0.470259	12.176
UP_SEQ_FEATURE	region of interest:Head	3	3.44828	0.0104757	2305709, 2316123, 2306971	34	11	2260	18.1283	0.851341	0.470259	12.176
UP_SEQ_FEATURE	region of interest:Coil 2	3	3.44828	0.0104757	2305709, 2316123, 2306971	34	11	2260	18.1283	0.851341	0.470259	12.176
UP_SEQ_FEATURE	region of interest:Rod	3	3.44828	0.0104757	2305709, 2316123, 2306971	34	11	2260	18.1283	0.851341	0.470259	12.176
UP_SEQ_FEATURE	region of interest:Coil 1B	3	3.44828	0.0104757	2305709, 2316123, 2306971	34	11	2260	18.1283	0.851341	0.470259	12.176
UP_SEQ_FEATURE	region of interest:Tail	3	3.44828	0.0104757	2305709, 2316123, 2306971	34	11	2260	18.1283	0.851341	0.470259	12.176
UP_SEQ_FEATURE	region of interest:Coil 1A	3	3.44828	0.0104757	2305709, 2316123, 2306971	34	11	2260	18.1283	0.851341	0.470259	12.176
INTERPRO	IPR000742:EGF-like, type 3	4	4.5977	0.0105122	2318883, 2316596, 2329970, 2311019	75	37	5968	8.60252	0.880463	0.210231	12.4154
GOTERM_BP_FAT	GO:0007610~behavior	9	10.3448	0.0108639	2329336, 2319730, 2317256, 2320637, 2311168, 2325529, 2316975, 2316038, 2315360	53	252	4230	2.8504	0.949863	0.63126	13.4068
GOTERM_BP_FAT	GO:0016053~organic acid biosynthetic process	4	4.5977	0.0125697	2313750, 2303072, 2312591, 2302351	53	40	4230	7.98113	0.968756	0.579572	15.3542
GOTERM_BP_FAT	GO:0046394~carboxylic acid biosynthetic process	4	4.5977	0.0125697	2313750, 2303072, 2312591, 2302351	53	40	4230	7.98113	0.968756	0.579572	15.3542
INTERPRO	IPR013111:EGF, extracellular	3	3.44828	0.0162676	2318883, 2316596, 2329970	75	16	5968	14.92	0.962994	0.280837	18.5957
INTERPRO	IPR002602:Protein of unknown function DB	3	3.44828	0.0182901	2313170, 2324161, 2315684	75	17	5968	14.0424	0.975531	0.286309	20.6704
SP_PIR_KEYWORDS	methylation	3	3.44828	0.018883	2316038, 2319708, 2322187	87	19	7647	13.8784	0.809582	0.168298	18.6192
GOTERM_BP_FAT	GO:0006941~striated muscle contraction	2	2.29885	0.024438	2306113, 2305830	53	2	4230	79.8113	0.998863	0.742269	27.823
GOTERM_CC_FAT	GO:0005859~muscle myosin complex	2	2.29885	0.026572	2306113, 2305830	37	2	2692	72.7568	0.620739	0.102126	21.3536
GOTERM_CC_FAT	GO:0005863~striated muscle thick filament	2	2.29885	0.026572	2306113, 2305830	37	2	2692	72.7568	0.620739	0.102126	21.3536
GOTERM_CC_FAT	GO:0016460~myosin II complex	2	2.29885	0.026572	2306113, 2305830	37	2	2692	72.7568	0.620739	0.102126	21.3536
UP_SEQ_FEATURE	region of interest:Rodlike tail (S2 and LMM domains)	2	2.29885	0.0289967	2319708, 2322187	34	2	2260	66.4706	0.995137	0.735919	30.4262
GOTERM_BP_FAT	GO:0008652~cellular amino acid biosynthetic process	3	3.44828	0.0399183	2313750, 2303072, 2302351	53	26	4230	9.209	0.999986	0.844377	41.5406
SP_PIR_KEYWORDS	cytoskeleton	4	4.5977	0.0407873	2325306, 2325529, 2326452, 2312858	87	68	7647	5.17039	0.973295	0.303919	36.2406
INTERPRO	IPR013032:EGF-like region, conserved site	4	4.5977	0.0411052	2318883, 2316596, 2329970, 2311019	75	62	5968	5.13376	0.999783	0.504934	40.9349
PIR_SUPERFAMILY	PIRSF001187:Pepsin	2	2.29885	0.0464314	2328280, 2312591	22	5	2221	40.3818	0.748113	0.748113	33.0641
GOTERM_BP_FAT	GO:0010259~multicellular organismal aging	6	6.89655	0.0515958	2318883, 2305709, 2313443, 2312828, 2328280, 2311019	53	166	4230	2.88475	1	0.874264	50.2473
GOTERM_BP_FAT	GO:0007568~aging	6	6.89655	0.0515958	2318883, 2305709, 2313443, 2312828, 2328280, 2311019	53	166	4230	2.88475	1	0.874264	50.2473
GOTERM_BP_FAT	GO:0008340~determination of adult life span	6	6.89655	0.0515958	2318883, 2305709, 2313443, 2312828, 2328280, 2311019	53	166	4230	2.88475	1	0.874264	50.2473
GOTERM_BP_FAT	GO:0030036~actin cytoskeleton organization	3	3.44828	0.0549457	2329336, 2303315, 2311019	53	31	4230	7.72368	1	0.855658	52.514
GOTERM_BP_FAT	GO:0018988~molting cycle, protein-based cuticle	6	6.89655	0.056119	2329336, 2325306, 2318883, 2305709, 2312828, 2311019	53	170	4230	2.81687	1	0.827667	53.2851
GOTERM_BP_FAT	GO:0018996~molting cycle, collagen and cuticulin-based cuticle	6	6.89655	0.056119	2329336, 2325306, 2318883, 2305709, 2312828, 2311019	53	170	4230	2.81687	1	0.827667	53.2851
GOTERM_BP_FAT	GO:0042303~molting cycle	6	6.89655	0.0572851	2329336, 2325306, 2318883, 2305709, 2312828, 2311019	53	171	4230	2.8004	1	0.80138	54.04
GOTERM_BP_FAT	GO:0009309~amine biosynthetic process	3	3.44828	0.0581581	2313750, 2303072, 2302351	53	32	4230	7.48231	1	0.77519	54.5977
GOTERM_BP_FAT	GO:0030029~actin filament-based process	3	3.44828	0.0614345	2329336, 2303315, 2311019	53	33	4230	7.25557	1	0.764888	56.6356
GOTERM_BP_FAT	GO:0007010~cytoskeleton organization	5	5.74713	0.0694353	2329336, 2303315, 2317256, 2325306, 2311019	53	127	4230	3.14218	1	0.780581	61.262
INTERPRO	IPR000718:Peptidase M13, neprilysin	2	2.29885	0.0721577	2314847, 2312591	75	6	5968	26.5244	1	0.685876	60.9168
INTERPRO	IPR008753:Peptidase M13	2	2.29885	0.0721577	2314847, 2312591	75	6	5968	26.5244	1	0.685876	60.9168
KEGG_PATHWAY	cel00830:Retinol metabolism	2	2.29885	0.0729598	2313443, 2319991	10	10	1197	23.94	0.860504	0.860504	46.2742
SP_PIR_KEYWORDS	egf-like domain	3	3.44828	0.0740729	2318883, 2316596, 2329970	87	40	7647	6.59224	0.998764	0.455933	56.4713
SP_PIR_KEYWORDS	Aspartyl protease	2	2.29885	0.0761457	2328280, 2312591	87	7	7647	25.1133	0.998983	0.436849	57.513
GOTERM_MF_FAT	GO:0005198~structural molecule activity	7	8.04598	0.0785508	2317256, 2320637, 2311168, 2305709, 2316123, 2312858, 2306971	47	233	3539	2.26217	0.999829	0.885583	60.0669
INTERPRO	IPR018497:Peptidase M13, neprilysin, C-terminal	2	2.29885	0.083674	2314847, 2312591	75	7	5968	22.7352	1	0.714802	66.5845
GOTERM_BP_FAT	GO:0007638~mechanosensory behavior	2	2.29885	0.0942909	2317256, 2320637	53	8	4230	19.9528	1	0.856051	72.8862
GOTERM_MF_FAT	GO:0017171~serine hydrolase activity	3	3.44828	0.0944499	2312941, 2312591, 2322187	47	40	3539	5.64734	0.999973	0.877948	67.1516
GOTERM_MF_FAT	GO:0008236~serine-type peptidase activity	3	3.44828	0.0944499	2312941, 2312591, 2322187	47	40	3539	5.64734	0.999973	0.877948	67.1516
INTERPRO	IPR001461:Peptidase A1	2	2.29885	0.0950493	2328280, 2312591	75	8	5968	19.8933	1	0.737715	71.431
INTERPRO	IPR009007:Peptidase aspartic, catalytic	2	2.29885	0.0950493	2328280, 2312591	75	8	5968	19.8933	1	0.737715	71.431

## Sheet: 5b_abundance-up-in-pig-1
Category	Term	Count	%	PValue	Genes	List Total	Pop Hits	Pop Total	Fold Enrichment	Bonferroni	Benjamini	FDR
GOTERM_BP_DIRECT	GO:0009792~embryo development ending in birth or egg hatching	99	54.3956	6.74538e-23	O17687, O44199, Q9N588, H2KYV0, Q9N5W7, Q7JP75, Q9XUS9, P34331, P54816, D3YT61, G5EG86, G5EDL3, G5EG83, Q95R07, Q95Q00, O01683, A5JYU5, Q8T870, Q27GU1, O76616, D7SFP4, O62185, Q9XVX8, E9P886, Q17635, Q95Y72, O02334, U4PEF8, D3YT51, V6CLB1, Q22992, P34402, B1GRK6, Q20010, Q8MQ03, Q8MQ04, Q23249, Q09522, Q20849, Q22257, Q9XVH4, O18191, Q18508, H2KYD9, O01427, Q23445, H1ZUW8, H2KZD5, Q21484, Q95Y97,…	153	3091	11627	2.43395	2.42834e-20	2.42834e-20	9.26414e-20
GOTERM_BP_DIRECT	GO:0006260~DNA replication	18	9.89011	6.45022e-19	A0A061AL94, Q19196, Q95Y97, Q23249, D7SFP4, P34429, O16297, G3MTW9, Q09293, Q21902, O02334, Q86S68, D3YT51, Q95XQ8, Q9XVR7, Q03604, Q21037, P34471, Q22019, Q19537, P90829, O01683	153	59	11627	23.1844	2.32208e-16	1.16104e-16	8.85876e-16
GOTERM_BP_DIRECT	GO:0007049~cell cycle	23	12.6374	5.04415e-18	O44199, Q20057, Q7JP75, P34331, O18191, P45970, G5EDL3, O01427, O45406, Q95Q00, A5JYU5, Q17802, Q09293, Q17635, Q09314, Q21902, P34560, H2KYI3, Q21952, P91870, O62479, P34402, P34556, Q20010, Q03569	153	140	11627	12.4846	1.81589e-15	6.05297e-16	6.92766e-15
GOTERM_BP_DIRECT	GO:0051301~cell division	20	10.989	1.23324e-14	O76616, D7SFP4, Q17802, G3MTW9, Q17635, Q09293, Q09314, P34331, O02334, P34560, Q21952, O18191, P45970, Q18508, P34556, O45406, O01427, Q20010, P34471, Q03569, Q95Q00, P90829	153	137	11627	11.0939	4.43645e-12	1.10911e-12	1.69198e-11
GOTERM_BP_DIRECT	GO:0000003~reproduction	67	36.8132	2.96378e-12	Q95Y69, Q20057, P06125, Q18942, Q7JP75, Q9XUS9, P34331, G5EG86, D3YT61, G5EBY3, Q95XQ8, G5EDL3, Q9XVR7, Q03604, Q11107, G5EG83, O45406, O01683, A0A061AL94, G5EG39, Q27GU1, Q23420, D7SFP4, O62185, O16297, E9P886, Q17635, Q95Y72, Q09314, O02334, U4PEF8, D3YT51, V6CLB1, Q22992, P34402, Q20010, Q19537, Q8MQ03, Q8MQ04, G5EC98, Q19196, Q09525, Q17883, Q23249, Q09522, Q18239, O18191, P45970, Q18508, Q8M…	153	2205	11627	2.3091	1.06695e-09	2.13389e-10	4.07042e-09
GOTERM_CC_DIRECT	GO:0051233~spindle midzone	8	4.3956	4.97514e-11	Q9XUS9, P34331, G5EC43, Q9NGT3, P45970, V6CLB1, G5ECF4, G5EDL3, G5EG83, V6CL80, O01427, U4PC21, G5EGL7, Q8MQ03, Q8MQ04, Q8T870	125	14	11373	51.9909	6.61694e-09	6.61694e-09	5.81733e-08
GOTERM_CC_DIRECT	GO:0000794~condensed nuclear chromosome	9	4.94505	1.7577e-09	Q27GU1, G5EG86, O44199, G5EG17, G5EBG0, G5EDL3, O01427, O45935, H2KZD5, Q18237, A5JYU5	125	33	11373	24.8138	2.33775e-07	1.16887e-07	2.05524e-06
GOTERM_BP_DIRECT	GO:0007052~mitotic spindle organization	11	6.04396	6.50647e-09	Q21952, P91870, P45970, O62479, Q95XR4, O45935, Q20010, Q17635, P34331, Q03569, Q95Q00	153	62	11627	13.4827	2.34233e-06	3.90388e-07	8.93602e-06
GOTERM_BP_DIRECT	GO:0040035~hermaphrodite genitalia development	31	17.033	2.02415e-08	Q19196, Q95Y69, Q17883, Q23249, Q09522, Q7JP75, Q9XUS9, P34331, Q18239, G5EBY3, Q9XVR7, Q03604, O45406, O01427, Q21037, U4PC21, Q22019, Q8T870, Q23420, Q95Y97, Q17694, D7SFP4, O16297, O45935, P90917, Q19493, G3MTW9, Q17635, Q09314, O02334, Q86S68, H2KYI3, D3YT51, Q9NGT3, O62479, P34556, P34471	153	738	11627	3.19214	7.28691e-06	1.04099e-06	2.77998e-05
GOTERM_CC_DIRECT	GO:0005634~nucleus	47	25.8242	2.76445e-08	O44199, H2KYV0, P34331, P54816, G5EG86, Q95XQ8, Q9XVR7, Q11107, O45406, O01683, A5JYU5, A0A061AL94, Q27GU1, O16297, Q17635, Q95Y72, Q09314, Q9U221, U4PEF8, D3YT51, Q22992, Q93230, Q09413, G5EE25, Q19537, Q20340, Q19196, Q9NHZ6, Q09525, Q23249, Q09522, H2L031, Q23388, Q8MNV7, Q21037, D7SFJ3, Q22019, P90829, H2KZD5, Q21484, Q95Y97, E9P860, P34429, U4PRA5, P90917, Q09293, Q27420, Q21902, Q86S68, Q21…	125	1888	11373	2.26496	3.67671e-06	1.22557e-06	3.23241e-05
GOTERM_CC_DIRECT	GO:0000777~condensed chromosome kinetochore	7	3.84615	1.29029e-07	Q21952, Q9NGT3, P45970, Q18508, O45406, U4PC21, Q17635, P34331, Q8T870	125	23	11373	27.6908	1.71607e-05	4.29021e-06	0.000150871
GOTERM_BP_DIRECT	GO:0007067~mitotic nuclear division	12	6.59341	3.5047e-07	Q21952, P45970, O18191, P34556, O01427, O45406, O45935, Q17635, P34331, Q03569, Q95Q00, P34560	153	117	11627	7.7942	0.000126161	1.5771e-05	0.000481336
GOTERM_BP_DIRECT	GO:0040011~locomotion	41	22.5275	1.12707e-06	O17687, H2KYV0, Q7JP75, Q9N5L9, Q9XUS9, Q95XQ8, Q03604, O45406, O01683, Q8T870, A0A061AL94, O62185, Q22751, O16297, Q17635, U4PEF8, D3YT51, P34402, Q3HKC4, G5EC98, Q19196, P49583, Q23249, P45970, Q18239, Q18508, O01427, Q21037, U4PC21, D7SFJ3, Q22019, Q17978, Q95Y97, Q09436, U4PRA5, P90917, Q19493, Q20129, Q9N491, Q18990, Q86S68, H2KYI3, Q21952, Q9NGT3, O62479, P34556, Q9XTU8, Q18273, Q03569	153	1405	11627	2.2176	0.000405662	4.50817e-05	0.00154791
GOTERM_BP_DIRECT	GO:0045132~meiotic chromosome segregation	12	6.59341	1.71002e-06	Q21952, Q95Y97, O44199, G5EBG0, Q18942, G5EBX0, Q19520, P34331, P54816, Q03569, Q18237, A5JYU5, Q22257	153	137	11627	6.65636	0.000615417	6.15587e-05	0.00234852
GOTERM_BP_DIRECT	GO:0000724~double-strand break repair via homologous recombination	6	3.2967	1.94892e-06	Q23420, G5EG86, O44199, G5EG17, Q95Y72, Q18237, A5JYU5	153	17	11627	26.8212	0.000701365	6.37808e-05	0.00267662
GOTERM_BP_DIRECT	GO:0006270~DNA replication initiation	6	3.2967	1.94892e-06	A0A061AL94, D3YT51, Q95XQ8, Q23249, Q9XVR7, O16297, Q20129, Q21902	153	17	11627	26.8212	0.000701365	6.37808e-05	0.00267662
GOTERM_BP_DIRECT	GO:0007126~meiotic nuclear division	11	6.04396	1.96062e-06	Q95Y97, O18191, O44199, P34556, Q18942, G5EBX0, O01427, P34331, P54816, Q18237, A5JYU5, Q22257	153	112	11627	7.46364	0.000705574	5.88168e-05	0.00269269
GOTERM_BP_DIRECT	GO:0008406~gonad development	18	9.89011	2.59404e-06	A0A061AL94, D7SFP4, G3MTW9, P34331, P54816, O02334, Q21902, G5EC43, Q21952, P45970, P91870, V6CLB1, O62479, Q95XQ8, P34556, Q9XVR7, V6CL80, G5EG83, O45406, O01427, Q20010, P34471, Q8MQ03, Q19537, Q8MQ04, Q03569	153	345	11627	3.96488	0.000933421	7.18326e-05	0.00356262
GOTERM_CC_DIRECT	GO:0000776~kinetochore	7	3.84615	2.6229e-06	Q21952, P45970, Q18508, O45406, Q17635, P34331, Q22257	125	37	11373	17.2132	0.000348785	6.97668e-05	0.00306686
GOTERM_CC_DIRECT	GO:0000775~chromosome, centromeric region	6	3.2967	5.11576e-06	Q21952, P45970, O45406, Q17635, P34331, O44992	125	24	11373	22.746	0.000680166	0.000113393	0.00598158
GOTERM_MF_DIRECT	GO:0005515~protein binding	30	16.4835	5.91716e-06	P34692, Q7JP75, G5EBF5, Q9XUS9, P34331, Q22257, D3YT61, Q18239, P45970, G5EG86, G5EDL3, G5EG83, O45406, O01427, Q95R07, H2KZH5, U4PC21, G5EGL7, Q8T870, Q95Y97, P90917, Q21891, Q17635, Q95Y72, G5EC43, Q86S68, H2KYI3, Q21295, V6CKQ3, Q9NGT3, Q21952, Q65ZJ1, H2L067, V6CLB1, O62479, G5ECF4, V6CL80, Q20010, Q19537, Q8MQ03, P42573, Q8MQ04, P41958	119	975	9479	2.45094	0.000893095	0.000893095	0.00707396
GOTERM_CC_DIRECT	GO:0005694~chromosome	9	4.94505	6.89095e-06	Q21952, P45970, G5EG17, O01427, O45406, O45935, Q17635, P34331, O01683	125	92	11373	8.90061	0.00091608	0.00013092	0.00805714
GOTERM_CC_DIRECT	GO:0005819~spindle	6	3.2967	1.36829e-05	P45970, G5EBY3, G5ECF4, O01427, O45935, G5EGL7, Q03569	125	29	11373	18.8243	0.00181819	0.000227454	0.015998
GOTERM_BP_DIRECT	GO:0007099~centriole replication	4	2.1978	2.14898e-05	P91870, O62479, P34402, Q20010	153	5	11627	60.7948	0.00770656	0.000552448	0.0295102
GOTERM_CC_DIRECT	GO:0042555~MCM complex	4	2.1978	2.47042e-05	A0A061AL94, Q95XQ8, Q9XVR7, O16297, Q21902	125	6	11373	60.656	0.0032803	0.000365011	0.0288822
GOTERM_BP_DIRECT	GO:0006281~DNA repair	10	5.49451	3.47469e-05	Q9N3T8, Q95Y97, O44199, Q09525, G5EG17, Q19537, Q21275, Q9U221, O01683, Q18237, A5JYU5	153	124	11627	6.12851	0.0124312	0.000833592	0.047711
GOTERM_BP_DIRECT	GO:0051257~meiotic spindle midzone assembly	4	2.1978	7.37772e-05	V6CLB1, V6CL80, G5EG83, O01427, O45935, Q8MQ03, Q8MQ04, G5EC43, Q22257	153	7	11627	43.4248	0.0262111	0.00165867	0.101278
GOTERM_BP_DIRECT	GO:0006898~receptor-mediated endocytosis	24	13.1868	7.67286e-05	H2KYV0, Q17883, Q18942, Q09522, Q09461, Q7JP75, Q9XUS9, G5EBY3, O45406, Q23445, D7SFJ3, P90829, D7SFP4, U4PRA5, O45935, Q95XR4, O02334, U4PEF8, Q21295, H2KYI3, Q21952, P91870, P34402, Q20010, Q20619, Q19537, Q03569, G5EC98	153	733	11627	2.48819	0.0272453	0.00162358	0.105328
GOTERM_MF_DIRECT	GO:0005524~ATP binding	27	14.8352	8.43029e-05	O44199, P34331, P54816, G5EBY3, Q95XQ8, Q8MNV7, G5EDL3, Q9XVR7, Q03604, G5EG83, O01427, G5EGL7, Q17978, A5JYU5, A0A061AL94, Q9N3T8, G5EG17, P34429, Q19542, O16297, O45935, U4PRA5, Q21902, Q18990, G5EC43, U4PEF8, V6CLB1, G5ECF4, P34556, V6CL80, G5EBX0, Q95ZZ3, G5EE25, Q8MQ03, Q8MQ04, G5EC98	119	950	9479	2.26389	0.0126496	0.00634493	0.100741
GOTERM_MF_DIRECT	GO:0000166~nucleotide binding	28	15.3846	9.38554e-05	O44199, P34331, P54816, G5EBY3, Q95XQ8, Q8MNV7, G5EDL3, Q9XVR7, Q03604, G5EG83, O01427, Q23445, Q95YF1, G5EGL7, P90829, Q17978, A5JYU5, A0A061AL94, Q9N3T8, P34429, Q19542, O16297, O45935, U4PRA5, Q09293, Q21902, G5EC43, U4PEF8, V6CLB1, G5ECF4, P34556, V6CL80, G5EBX0, Q95ZZ3, Q8MQ03, Q8MQ04, G5EC98	119	1013	9479	2.20173	0.0140729	0.00471313	0.11215
GOTERM_CC_DIRECT	GO:0005814~centriole	4	2.1978	0.000101297	P91870, O62479, P34402, Q20010	125	9	11373	40.4373	0.0133829	0.00134642	0.118381
GOTERM_MF_DIRECT	GO:0004386~helicase activity	8	4.3956	0.000114933	U4PEF8, A0A061AL94, Q95XQ8, Q8MNV7, Q9XVR7, U4PRA5, O16297, Q95ZZ3, Q21902, Q17978	119	89	9479	7.16004	0.0172061	0.00432956	0.13732
GOTERM_BP_DIRECT	GO:0006261~DNA-dependent DNA replication	4	2.1978	0.000116911	Q19196, P34429, Q19520, Q20129	153	8	11627	37.9967	0.041217	0.00233563	0.160447
GOTERM_BP_DIRECT	GO:0051321~meiotic cell cycle	7	3.84615	0.000138816	Q21952, O18191, O44199, O01427, Q17635, P34331, Q95Q00, A5JYU5	153	61	11627	8.72056	0.0487488	0.00262692	0.190482
GOTERM_BP_DIRECT	GO:0032508~DNA duplex unwinding	6	3.2967	0.000162636	A0A061AL94, O44199, Q95XQ8, Q9XVR7, O16297, Q22019, Q21902, A5JYU5	153	40	11627	11.399	0.0568725	0.00292341	0.223135
GOTERM_CC_DIRECT	GO:0005856~cytoskeleton	11	6.04396	0.000184339	P91870, P45970, O62479, P34402, P34556, Q19542, O01427, Q20010, P34331, Q03569, P34560	125	227	11373	4.40892	0.0242212	0.00222655	0.215332
GOTERM_CC_DIRECT	GO:0005654~nucleoplasm	6	3.2967	0.000184597	Q9NGT3, Q18508, G5EG17, O45935, U4PC21, Q19537, O44992, Q8T870	125	49	11373	11.1409	0.0242546	0.00204404	0.215632
GOTERM_BP_DIRECT	GO:0002119~nematode larval development	45	24.7253	0.000196374	H2KYV0, Q18942, Q7JP75, P34331, Q7YWW8, G5EBY3, Q95XQ8, G5EG83, Q11107, Q03604, O45406, O01683, A0A061AL94, G5EG39, Q27GU1, Q23420, O62185, Q95XR4, Q95Y72, U4PEF8, D3YT51, V6CLB1, Q22992, Q3HKC4, Q9XTS0, Q8MQ03, Q8MQ04, G5EDY3, G5EC98, Q19196, P49583, Q23249, Q09461, Q09522, P34318, P45970, Q18239, Q23445, D7SFJ3, Q22019, P90829, H2KZD5, Q17694, O45935, U4PRA5, Q19493, G3MTW9, Q18990, G5EC43, Q86…	153	1993	11627	1.71586	0.0682603	0.00336109	0.269365
GOTERM_MF_DIRECT	GO:0019901~protein kinase binding	6	3.2967	0.000225387	P91870, G5EBY3, V6CLB1, Q09436, P34556, V6CL80, G5EG83, Q8MQ03, Q8MQ04, G5EDP9, G5EC43	119	45	9479	10.6207	0.0334645	0.00678433	0.269126
GOTERM_BP_DIRECT	GO:0007275~multicellular organism development	16	8.79121	0.000289156	Q09436, Q19542, P90917, Q17802, Q09293, Q95Y72, Q09314, P91870, O18191, O62479, P34402, Q22992, Q11107, O01427, Q20010, Q95Q00	153	408	11627	2.98014	0.0988748	0.00472114	0.396398
GOTERM_BP_DIRECT	GO:0006974~cellular response to DNA damage stimulus	9	4.94505	0.000350135	Q9N3T8, Q95Y97, H2L0P9, O44199, Q09525, Q965X3, Q20619, Q20129, G4SRU7, Q9U221, O01683, A5JYU5	153	133	11627	5.14241	0.118448	0.00546634	0.479807
GOTERM_BP_DIRECT	GO:0010171~body morphogenesis	20	10.989	0.000422058	G5EG39, Q19196, P49583, Q9N588, H2KYV0, Q09436, U4PRA5, O16297, Q19493, Q9XUS9, Q86S68, U4PEF8, Q18239, P45970, P34402, Q20924, Q11107, Q3HKC4, Q21037, D7SFJ3, Q22019, G5EDY3, O01683	153	616	11627	2.46732	0.140989	0.00631221	0.578102
GOTERM_MF_DIRECT	GO:0003777~microtubule motor activity	5	2.74725	0.000486981	V6CLB1, G5ECF4, Q19542, G5EBX0, V6CL80, G5EG83, O45935, G5EGL7, Q8MQ03, Q8MQ04, G5EC43	119	30	9479	13.2759	0.0709122	0.0121838	0.580654
GOTERM_BP_DIRECT	GO:0007018~microtubule-based movement	5	2.74725	0.000516959	V6CLB1, G5ECF4, Q19542, G5EBX0, V6CL80, G5EG83, O45935, G5EGL7, Q8MQ03, Q8MQ04, G5EC43	153	29	11627	13.1023	0.169854	0.00741848	0.707662
GOTERM_CC_DIRECT	GO:0000922~spindle pole	4	2.1978	0.00063863	P45970, G5ECF4, G5EBX0, G5EGL7, P34560	125	16	11373	22.746	0.0814555	0.00651445	0.744192
GOTERM_CC_DIRECT	GO:0031262~Ndc80 complex	3	1.64835	0.000697483	Q21952, O45406, Q17635	125	4	11373	68.238	0.0886221	0.00660648	0.812517
GOTERM_CC_DIRECT	GO:0032154~cleavage furrow	4	2.1978	0.000769328	H2KYI3, G5EBY3, V6CLB1, V6CL80, G5EG83, Q7JP75, Q09314, Q8MQ03, Q8MQ04, G5EC43	125	17	11373	21.408	0.0972954	0.00680077	0.895867
GOTERM_BP_DIRECT	GO:0016246~RNA interference	9	4.94505	0.000778646	Q21295, Q27GU1, P45970, Q22992, Q09522, P90917, G5EBF5, Q09413, H2KZD5, Q17978	153	150	11627	4.55961	0.244535	0.0107275	1.06411
GOTERM_BP_DIRECT	GO:0006997~nucleus organization	5	2.74725	0.000855261	A0A061AL94, Q21295, Q95XQ8, D7SFP4, Q9XVX8, Q20010, O02334	153	33	11627	11.5142	0.265104	0.0113435	1.16825
GOTERM_CC_DIRECT	GO:0005874~microtubule	6	3.2967	0.000976591	V6CLB1, G5ECF4, Q19542, G5EBX0, V6CL80, G5EG83, Q19493, G5EGL7, Q8MQ03, Q8MQ04, P34560, G5EC43	125	70	11373	7.79863	0.121861	0.00808899	1.13596
GOTERM_MF_DIRECT	GO:0003688~DNA replication origin binding	3	1.64835	0.00149942	D3YT51, Q23249, Q21037, Q21902	119	5	9479	47.7933	0.202746	0.0318507	1.77796
GOTERM_CC_DIRECT	GO:0005737~cytoplasm	30	16.4835	0.00156279	Q9NHZ6, Q09525, P34692, Q9XUS9, P34331, Q21275, D3YT61, P45970, O01427, Q95PZ7, Q95R07, Q10931, Q09436, Q19542, Q95XR4, Q95Y72, Q09314, Q18990, P34560, Q86S68, V6CKQ3, P91870, H2L067, O62479, P34402, P34556, Q20010, Q20070, G5EE25, P42573, Q03569, Q20340, A7DT41	125	1518	11373	1.7981	0.187804	0.0121615	1.81215
GOTERM_CC_DIRECT	GO:0005871~kinesin complex	4	2.1978	0.00167438	V6CLB1, G5ECF4, G5EBX0, V6CL80, G5EG83, O45935, G5EGL7, Q8MQ03, Q8MQ04, G5EC43	125	22	11373	16.5425	0.199789	0.0123058	1.94039
GOTERM_CC_DIRECT	GO:0030915~Smc5-Smc6 complex	3	1.64835	0.0017189	Q23420, G5EG17, Q18237	125	6	11373	45.492	0.204521	0.0119705	1.99151
GOTERM_MF_DIRECT	GO:0016779~nucleotidyltransferase activity	5	2.74725	0.00193648	Q19196, P49583, D7SFP4, Q3HKC4, G3MTW9, P34471, O02334, P90829	119	43	9479	9.26226	0.253747	0.0359252	2.29073
GOTERM_CC_DIRECT	GO:0005938~cell cortex	6	3.2967	0.00198481	P45970, Q18239, G5EBY3, G5EBX0, Q09314, Q03569	125	82	11373	6.65737	0.232212	0.0131252	2.29633
GOTERM_MF_DIRECT	GO:0003677~DNA binding	21	11.5385	0.00205648	A0A061AL94, Q19196, Q9N3T8, Q95Y97, H2KYV0, G5EBG0, D7SFP4, Q09436, P34429, P91306, O16297, Q9N5L9, Q21902, O02334, Q21275, Q95XQ8, Q9XVR7, Q11107, D7SFJ3, Q20619, Q18273, Q19537, P90829, O01683	119	804	9479	2.08055	0.267175	0.0339491	2.4311
GOTERM_MF_DIRECT	GO:0003678~DNA helicase activity	4	2.1978	0.00212362	A0A061AL94, Q95XQ8, Q9XVR7, O16297, Q21902	119	21	9479	15.1725	0.274582	0.031591	2.50954
GOTERM_CC_DIRECT	GO:0005815~microtubule organizing center	4	2.1978	0.00216595	P45970, P34402, P34556, P34331	125	24	11373	15.164	0.250526	0.0136387	2.50348
GOTERM_MF_DIRECT	GO:0045735~nutrient reservoir activity	3	1.64835	0.00223083	P18948, P06125, P05690	119	6	9479	39.8277	0.286257	0.0301923	2.63469
GOTERM_BP_DIRECT	GO:0000910~cytokinesis	5	2.74725	0.00275848	H2KYI3, V6CLB1, V6CL80, G5EG83, Q7JP75, Q20010, Q9XUS9, Q9N491, Q8MQ03, Q8MQ04, G5EC43	153	45	11627	8.44372	0.630064	0.0348919	3.72269
GOTERM_BP_DIRECT	GO:0051256~mitotic spindle midzone assembly	3	1.64835	0.00451467	V6CLB1, V6CL80, G5EG83, O01427, Q9XUS9, Q8MQ03, Q8MQ04, G5EC43	153	8	11627	28.4975	0.803867	0.0546226	6.02535
GOTERM_MF_DIRECT	GO:0005319~lipid transporter activity	3	1.64835	0.00522461	P18948, P06125, P05690	119	9	9479	26.5518	0.546601	0.0637899	6.07052
GOTERM_CC_DIRECT	GO:0000793~condensed chromosome	4	2.1978	0.00591637	P45970, Q9XVR7, O01427, P34331	125	34	11373	10.704	0.545799	0.0352376	6.70319
GOTERM_CC_DIRECT	GO:0030496~midbody	3	1.64835	0.00608155	V6CLB1, V6CL80, G5EG83, O01427, P34331, Q8MQ03, Q8MQ04, G5EC43	125	11	11373	24.8138	0.555727	0.0346597	6.8843
GOTERM_BP_DIRECT	GO:0007131~reciprocal meiotic recombination	3	1.64835	0.00713226	Q9N3T8, O44199, Q22360, A5JYU5	153	10	11627	22.798	0.923984	0.0823083	9.36283
GOTERM_MF_DIRECT	GO:0019904~protein domain specific binding	4	2.1978	0.00717092	O62479, Q09436, Q20849, Q17635	119	32	9479	9.95693	0.662676	0.0801945	8.24425
GOTERM_BP_DIRECT	GO:0008104~protein localization	4	2.1978	0.00974361	O62479, Q20924, Q19542, Q22257	153	34	11627	8.94041	0.970545	0.10748	12.5826
GOTERM_BP_DIRECT	GO:0006915~apoptotic process	14	7.69231	0.0100245	O44199, P90917, Q9XUS9, P34331, Q22360, P34560, D3YT61, O18191, G5EBY3, G5ECF4, G5EDL3, Q03604, G5EGL7, P42573, P41958, G5EC98, A5JYU5	153	479	11627	2.2211	0.973405	0.107157	12.9225
GOTERM_BP_DIRECT	GO:0040038~polar body extrusion after meiotic divisions	3	1.64835	0.0139378	V6CLB1, V6CL80, G5EG83, Q9XUS9, P34331, Q8MQ03, Q8MQ04, G5EC43	153	14	11627	16.2843	0.993609	0.141972	17.5328
GOTERM_BP_DIRECT	GO:0048477~oogenesis	8	4.3956	0.0203461	Q21295, Q17883, Q20057, P34556, Q95Y72, P34331, O01683, P34560	153	210	11627	2.89499	0.999389	0.195594	24.5965
GOTERM_MF_DIRECT	GO:0003676~nucleic acid binding	12	6.59341	0.0209549	Q27GU1, P91306, Q09293, O62275, V6CKQ3, H2L067, O16582, Q11107, Q95R07, Q95YF1, Q19537, P90829, H2KZD5, P90786, Q17978	119	440	9479	2.17242	0.959148	0.204206	22.3676
GOTERM_MF_DIRECT	GO:0008017~microtubule binding	4	2.1978	0.0216669	V6CLB1, G5ECF4, G5EBX0, V6CL80, G5EG83, O45935, G5EGL7, Q8MQ03, Q8MQ04, G5EC43	119	48	9479	6.63796	0.963398	0.197891	23.0399
GOTERM_CC_DIRECT	GO:0032133~chromosome passenger complex	2	1.0989	0.0216881	G5EDL3, O01427	125	2	11373	90.984	0.945864	0.114418	22.6156
GOTERM_CC_DIRECT	GO:0000780~condensed nuclear chromosome, centromeric region	2	1.0989	0.0216881	G5EDL3, O01427	125	2	11373	90.984	0.945864	0.114418	22.6156
GOTERM_CC_DIRECT	GO:0097149~centralspindlin complex	2	1.0989	0.0216881	V6CLB1, V6CL80, G5EG83, Q9XUS9, Q8MQ03, Q8MQ04, G5EC43	125	2	11373	90.984	0.945864	0.114418	22.6156
GOTERM_CC_DIRECT	GO:0000808~origin recognition complex	2	1.0989	0.0216881	D3YT51, Q23249, Q21037	125	2	11373	90.984	0.945864	0.114418	22.6156
GOTERM_CC_DIRECT	GO:0005664~nuclear origin of replication recognition complex	2	1.0989	0.0216881	D3YT51, Q23249, Q21037	125	2	11373	90.984	0.945864	0.114418	22.6156
GOTERM_CC_DIRECT	GO:0005813~centrosome	4	2.1978	0.0219954	Q9NGT3, V6CLB1, G5EDL3, V6CL80, G5EG83, U4PC21, P34331, Q8MQ03, Q8MQ04, G5EC43, Q8T870	125	55	11373	6.61702	0.94808	0.11159	22.8994
GOTERM_BP_DIRECT	GO:0007062~sister chromatid cohesion	2	1.0989	0.0259762	G5EBG0, Q18237	153	2	11627	75.9935	0.999923	0.237167	30.3352
GOTERM_BP_DIRECT	GO:0051096~positive regulation of helicase activity	2	1.0989	0.0259762	Q95Y97, Q19537	153	2	11627	75.9935	0.999923	0.237167	30.3352
GOTERM_BP_DIRECT	GO:0043652~engulfment of apoptotic cell	5	2.74725	0.0291312	A0A061AL94, D3YT61, P91870, P49583, Q95XQ8, D7SFP4, Q3HKC4, P42573, O02334	153	89	11627	4.2693	0.999976	0.255944	33.3711
GOTERM_CC_DIRECT	GO:0043186~P granule	4	2.1978	0.0312818	Q27GU1, V6CKQ3, H2L067, Q09436, Q95R07, H2KZD5, P90786	125	63	11373	5.77676	0.985403	0.150048	31.038
GOTERM_BP_DIRECT	GO:0007281~germ cell development	7	3.84615	0.0322351	V6CLB1, P34556, Q9XVR7, P06125, V6CL80, G5EG83, O01427, Q20010, Q19537, Q8MQ03, Q8MQ04, G5EC43	153	182	11627	2.92283	0.999992	0.272983	36.2379
GOTERM_CC_DIRECT	GO:0045120~pronucleus	2	1.0989	0.0323565	Q9NGT3, Q9XVR7, U4PC21, Q8T870	125	3	11373	60.656	0.987407	0.149577	31.9273
GOTERM_CC_DIRECT	GO:1990077~primosome complex	2	1.0989	0.0323565	D7SFP4, G3MTW9, P34471, O02334	125	3	11373	60.656	0.987407	0.149577	31.9273
GOTERM_BP_DIRECT	GO:0006310~DNA recombination	3	1.64835	0.0358979	Q95Y97, Q19537, Q21275	153	23	11627	9.91219	0.999998	0.292728	39.4736
GOTERM_BP_DIRECT	GO:0000281~mitotic cytokinesis	3	1.64835	0.0358979	G5EBY3, Q17802, Q9XUS9	153	23	11627	9.91219	0.999998	0.292728	39.4736
GOTERM_BP_DIRECT	GO:0000070~mitotic sister chromatid segregation	3	1.64835	0.0358979	Q27GU1, Q21952, Q18508, H2KZD5	153	23	11627	9.91219	0.999998	0.292728	39.4736
GOTERM_MF_DIRECT	GO:0016887~ATPase activity	5	2.74725	0.035922	O44199, Q19542, G5EBX0, O45935, P54816, A5JYU5	119	100	9479	3.98277	0.99601	0.291959	35.4265
GOTERM_MF_DIRECT	GO:0035174~histone serine kinase activity	2	1.0989	0.0368866	G5EDL3, O01427	119	3	9479	53.1036	0.99657	0.283828	36.1946
GOTERM_MF_DIRECT	GO:0003896~DNA primase activity	2	1.0989	0.0368866	D7SFP4, G3MTW9, P34471, O02334	119	3	9479	53.1036	0.99657	0.283828	36.1946
GOTERM_BP_DIRECT	GO:0031991~regulation of actomyosin contractile ring contraction	2	1.0989	0.0387119	V6CLB1, V6CL80, G5EG83, O01427, Q8MQ03, Q8MQ04, G5EC43	153	3	11627	50.6623	0.999999	0.305415	41.8553
GOTERM_BP_DIRECT	GO:0035404~histone-serine phosphorylation	2	1.0989	0.0387119	G5EDL3, O01427	153	3	11627	50.6623	0.999999	0.305415	41.8553
GOTERM_BP_DIRECT	GO:0006269~DNA replication, synthesis of RNA primer	2	1.0989	0.0387119	D7SFP4, G3MTW9, P34471, O02334	153	3	11627	50.6623	0.999999	0.305415	41.8553
GOTERM_BP_DIRECT	GO:0051726~regulation of cell cycle	3	1.64835	0.0418537	Q9NGT3, O62479, U4PC21, P34331, Q8T870	153	25	11627	9.11922	1	0.319409	44.4117
GOTERM_CC_DIRECT	GO:0005828~kinetochore microtubule	2	1.0989	0.0429095	P45970, G5EDL3	125	4	11373	45.492	0.997071	0.188055	40.1192
GOTERM_CC_DIRECT	GO:0031616~spindle pole centrosome	2	1.0989	0.0429095	G5EDL3, O01427	125	4	11373	45.492	0.997071	0.188055	40.1192
GOTERM_CC_DIRECT	GO:0000778~condensed nuclear chromosome kinetochore	2	1.0989	0.0429095	Q9NGT3, U4PC21, Q17635, Q8T870	125	4	11373	45.492	0.997071	0.188055	40.1192
GOTERM_CC_DIRECT	GO:0005662~DNA replication factor A complex	2	1.0989	0.0429095	Q95Y97, Q19537	125	4	11373	45.492	0.997071	0.188055	40.1192
GOTERM_BP_DIRECT	GO:0006869~lipid transport	3	1.64835	0.0481505	P18948, P06125, P05690	153	27	11627	8.44372	1	0.351636	49.2244
GOTERM_CC_DIRECT	GO:0005643~nuclear pore	3	1.64835	0.0499852	Q21295, Q18508, Q8I4N3	125	33	11373	8.27127	0.998908	0.209564	45.0957
GOTERM_BP_DIRECT	GO:0071139~resolution of recombination intermediates	2	1.0989	0.051282	G5EG17, Q18237	153	4	11627	37.9967	1	0.363157	51.4712
GOTERM_BP_DIRECT	GO:0007098~centrosome cycle	2	1.0989	0.051282	P91870, P34331	153	4	11627	37.9967	1	0.363157	51.4712
GOTERM_BP_DIRECT	GO:0032880~regulation of protein localization	3	1.64835	0.05142	P45970, G5EG86, Q09436	153	28	11627	8.14216	1	0.357222	51.568
GOTERM_BP_DIRECT	GO:0009790~embryo development	3	1.64835	0.05142	V6CKQ3, H2L067, Q09436, Q17802, Q95R07	153	28	11627	8.14216	1	0.357222	51.568
GOTERM_CC_DIRECT	GO:1990023~mitotic spindle midzone	2	1.0989	0.0533484	V6CLB1, V6CL80, G5EG83, Q9XUS9, Q8MQ03, Q8MQ04, G5EC43	125	5	11373	36.3936	0.999319	0.215771	47.3259
GOTERM_BP_DIRECT	GO:0000132~establishment of mitotic spindle orientation	3	1.64835	0.0581882	Q21295, Q18239, Q17635	153	30	11627	7.59935	1	0.387679	56.1043
GOTERM_BP_DIRECT	GO:0007059~chromosome segregation	3	1.64835	0.0616818	G5ECF4, O01427, G5EGL7, P34560	153	31	11627	7.35421	1	0.399102	58.2886
GOTERM_BP_DIRECT	GO:0006999~nuclear pore organization	2	1.0989	0.0636889	Q21295, Q8I4N3	153	5	11627	30.3974	1	0.402509	59.4974
GOTERM_BP_DIRECT	GO:0051306~mitotic sister chromatid separation	2	1.0989	0.0636889	Q09293, Q22257	153	5	11627	30.3974	1	0.402509	59.4974
GOTERM_BP_DIRECT	GO:0006221~pyrimidine nucleotide biosynthetic process	2	1.0989	0.0636889	Q20057, G5EC98	153	5	11627	30.3974	1	0.402509	59.4974
GOTERM_BP_DIRECT	GO:0032465~regulation of cytokinesis	2	1.0989	0.0636889	G5EDL3, Q17802	153	5	11627	30.3974	1	0.402509	59.4974
GOTERM_BP_DIRECT	GO:1902742~apoptotic process involved in development	2	1.0989	0.0636889	D3YT61, P42573, P41958	153	5	11627	30.3974	1	0.402509	59.4974
GOTERM_BP_DIRECT	GO:0006273~lagging strand elongation	2	1.0989	0.0636889	Q09525, Q21275	153	5	11627	30.3974	1	0.402509	59.4974
GOTERM_BP_DIRECT	GO:0040027~negative regulation of vulval development	7	3.84615	0.0687786	Q22992, Q11107, Q9XTU8, Q93230, Q21037, Q21352, Q9N5L9	153	220	11627	2.41797	1	0.420626	62.4187
GOTERM_BP_DIRECT	GO:0040025~vulval development	5	2.74725	0.0705772	H2KYI3, P91870, Q11107, Q7JP75, Q95Y72, Q9N491	153	119	11627	3.193	1	0.422436	63.4034
GOTERM_MF_DIRECT	GO:0003689~DNA clamp loader activity	2	1.0989	0.0724237	P34429, O44992	119	6	9479	26.5518	0.999988	0.467769	59.2945
GOTERM_CC_DIRECT	GO:0005680~anaphase-promoting complex	2	1.0989	0.0738885	O18191, Q17883	125	7	11373	25.9954	0.999963	0.280593	59.2431
GOTERM_BP_DIRECT	GO:0051103~DNA ligation involved in DNA repair	2	1.0989	0.0759346	Q09525, Q21275	153	6	11627	25.3312	1	0.440217	66.1967
GOTERM_CC_DIRECT	GO:0005635~nuclear envelope	3	1.64835	0.086221	Q21295, Q18508, Q20924	125	45	11373	6.0656	0.999994	0.312542	65.1563
GOTERM_MF_DIRECT	GO:0008574~ATP-dependent microtubule motor activity, plus-end-directed	2	1.0989	0.0953896	V6CLB1, G5ECF4, V6CL80, G5EG83, G5EGL7, Q8MQ03, Q8MQ04, G5EC43	119	8	9479	19.9139	1	0.5492	69.8365
GOTERM_MF_DIRECT	GO:0003910~DNA ligase (ATP) activity	2	1.0989	0.0953896	Q09525, Q21275	119	8	9479	19.9139	1	0.5492	69.8365
GOTERM_CC_DIRECT	GO:0000790~nuclear chromatin	3	1.64835	0.0962261	Q21484, O44199, Q22360, A5JYU5	125	48	11373	5.6865	0.999999	0.334868	69.3651
GOTERM_BP_DIRECT	GO:0008630~intrinsic apoptotic signaling pathway in response to DNA damage	2	1.0989	0.0999507	Q9N3T8, P41958	153	8	11627	18.9984	1	0.531492	76.4554
GOTERM_BP_DIRECT	GO:0007050~cell cycle arrest	2	1.0989	0.0999507	V6CLB1, P34556, V6CL80, G5EG83, Q8MQ03, Q8MQ04, G5EC43	153	8	11627	18.9984	1	0.531492	76.4554
GOTERM_BP_DIRECT	GO:0090307~mitotic spindle assembly	2	1.0989	0.0999507	G5ECF4, G5EDL3, G5EGL7	153	8	11627	18.9984	1	0.531492	76.4554
GOTERM_CC_FAT	GO:0005658~alpha DNA polymerase:primase complex	2	1.27389	0.016968	P34471, O02334	46	3	7912	114.667	0.754219	0.0839708	16.7088
GOTERM_CC_FAT	GO:0030894~replisome	2	1.27389	0.016968	P34471, O02334	46	3	7912	114.667	0.754219	0.0839708	16.7088
GOTERM_CC_FAT	GO:0043596~nuclear replication fork	2	1.27389	0.016968	P34471, O02334	46	3	7912	114.667	0.754219	0.0839708	16.7088
GOTERM_CC_FAT	GO:0043601~nuclear replisome	2	1.27389	0.016968	P34471, O02334	46	3	7912	114.667	0.754219	0.0839708	16.7088
INTERPRO	IPR003165:Stem cell self-renewal protein Piwi	3	1.91083	0.0183432	O62275, Q27GU1, P90786	115	25	13633	14.2257	0.992176	0.55444	21.5165
GOTERM_BP_FAT	GO:0048598~embryonic morphogenesis	7	4.4586	0.0196182	O76616, O62185, P90917, Q95R07, Q21902, Q18990, Q86S68	121	139	7838	3.26214	0.999933	0.168727	24.7306
GOTERM_BP_FAT	GO:0002119~nematode larval development	38	24.2038	0.0201811	Q19196, Q23249, Q09522, Q18942, P34318, Q7JP75, P34331, P45970, Q18239, Q95XQ8, Q8MNV7, Q03604, Q11107, O45406, Q23445, Q22019, P90829, O01683, Q27GU1, Q23420, Q17694, Q19542, Q9U3C8, O45935, Q95XR4, Q19493, Q95Y72, Q9N491, Q18990, Q86S68, Q21952, A5Z2U4, P91870, Q3HKC4, P34471, Q9XTS0, Q18273, Q03569	121	1760	7838	1.39859	0.999949	0.170195	25.3479
GOTERM_BP_FAT	GO:0002164~larval development	38	24.2038	0.0203531	Q19196, Q23249, Q09522, Q18942, P34318, Q7JP75, P34331, P45970, Q18239, Q95XQ8, Q8MNV7, Q03604, Q11107, O45406, Q23445, Q22019, P90829, O01683, Q27GU1, Q23420, Q17694, Q19542, Q9U3C8, O45935, Q95XR4, Q19493, Q95Y72, Q9N491, Q18990, Q86S68, Q21952, A5Z2U4, P91870, Q3HKC4, P34471, Q9XTS0, Q18273, Q03569	121	1761	7838	1.3978	0.999953	0.168636	25.5356
GOTERM_BP_FAT	GO:0051276~chromosome organization	7	4.4586	0.0208914	Q21952, Q9N3T8, Q8MNV7, O01427, P90917, Q09293, Q22257	121	141	7838	3.21587	0.999964	0.169872	26.1201
COG_ONTOLOGY	Cell division and chromosome partitioning	4	2.54777	0.0209248	Q9XVH4, Q19542, Q17635, Q18237	17	43	1118	6.11765	0.224124	0.224124	12.7203
INTERPRO	IPR003100:Argonaute and Dicer protein, PAZ	3	1.91083	0.0212306	O62275, Q27GU1, P90786	115	27	13633	13.172	0.996384	0.552101	24.4844
GOTERM_BP_FAT	GO:0006281~DNA repair	5	3.18471	0.0220713	Q9N3T8, Q09525, O44199, Q9U221, O01683	121	70	7838	4.62692	0.99998	0.175761	27.3865
GOTERM_BP_FAT	GO:0019953~sexual reproduction	9	5.73248	0.0223834	Q21295, Q18508, P34556, Q20924, Q7JP75, Q17802, Q95Y72, Q9N4I1, P90786	121	226	7838	2.57961	0.999983	0.175204	27.718
GOTERM_BP_FAT	GO:0010876~lipid localization	4	2.54777	0.0229172	P18948, P06125, P05690, A7DT41	121	40	7838	6.47769	0.999987	0.176231	28.2819
SP_PIR_KEYWORDS	Primosome	2	1.27389	0.0234507	P34471, O02334	156	3	19674	84.0769	0.908985	0.112935	23.1936
GOTERM_BP_FAT	GO:0009791~post-embryonic development	38	24.2038	0.0236591	Q19196, Q23249, Q09522, Q18942, P34318, Q7JP75, P34331, P45970, Q18239, Q95XQ8, Q8MNV7, Q03604, Q11107, O45406, Q23445, Q22019, P90829, O01683, Q27GU1, Q23420, Q17694, Q19542, Q9U3C8, O45935, Q95XR4, Q19493, Q95Y72, Q9N491, Q18990, Q86S68, Q21952, A5Z2U4, P91870, Q3HKC4, P34471, Q9XTS0, Q18273, Q03569	121	1779	7838	1.38365	0.999991	0.178665	29.0589
GOTERM_BP_FAT	GO:0033554~cellular response to stress	6	3.82166	0.0238703	Q9N3T8, Q09525, O44199, Q10931, Q9U221, O01683	121	107	7838	3.63235	0.999992	0.177405	29.2785
GOTERM_MF_FAT	GO:0030554~adenyl nucleotide binding	19	12.1019	0.0242252	Q9N3T8, O44199, P34429, Q19542, O16297, O45935, P34331, P54816, Q21902, Q18990, Q18237, Q95XQ8, P34556, Q8MNV7, Q9XVR7, Q03604, O01427, Q95ZZ3, Q17978	75	1009	6686	1.67868	0.959747	0.330732	24.872
GOTERM_MF_FAT	GO:0001883~purine nucleoside binding	19	12.1019	0.0244469	Q9N3T8, O44199, P34429, Q19542, O16297, O45935, P34331, P54816, Q21902, Q18990, Q18237, Q95XQ8, P34556, Q8MNV7, Q9XVR7, Q03604, O01427, Q95ZZ3, Q17978	75	1010	6686	1.67702	0.960928	0.302505	25.0709
GOTERM_MF_FAT	GO:0001882~nucleoside binding	19	12.1019	0.0260435	Q9N3T8, O44199, P34429, Q19542, O16297, O45935, P34331, P54816, Q21902, Q18990, Q18237, Q95XQ8, P34556, Q8MNV7, Q9XVR7, Q03604, O01427, Q95ZZ3, Q17978	75	1017	6686	1.66547	0.968473	0.292269	26.4884
GOTERM_CC_FAT	GO:0044454~nuclear chromosome part	2	1.27389	0.0281232	P34471, O02334	46	5	7912	68.8	0.903591	0.12855	26.2692
GOTERM_MF_FAT	GO:0016887~ATPase activity	7	4.4586	0.0281734	Q95XQ8, Q8MNV7, P34429, Q19542, O16297, Q21902, Q17978	75	210	6686	2.97156	0.976334	0.288469	28.3415
SP_PIR_KEYWORDS	chromatin regulator	3	1.91083	0.0293429	Q8MNV7, O01427, P90917	156	34	19674	11.1278	0.950609	0.133452	28.1924
COG_ONTOLOGY	DNA replication, recombination, and repair	4	2.54777	0.0296301	Q9N3T8, Q23420, Q95ZZ3, P34471	17	49	1118	5.36855	0.302976	0.16512	17.594
GOTERM_BP_FAT	GO:0010171~body morphogenesis	16	10.1911	0.0316782	Q19196, Q9N588, Q09436, O16297, Q19493, Q9XUS9, Q86S68, A5Z2U4, Q18239, P45970, P34402, Q20924, Q11107, Q21037, Q22019, O01683	121	582	7838	1.78081	1	0.225814	36.971
GOTERM_BP_FAT	GO:0006974~response to DNA damage stimulus	5	3.18471	0.0325999	Q9N3T8, Q09525, O44199, Q9U221, O01683	121	79	7838	4.0998	1	0.228382	37.8259
GOTERM_MF_FAT	GO:0003896~DNA primase activity	2	1.27389	0.0328424	P34471, O02334	75	3	6686	59.4311	0.987407	0.305491	32.2549
GOTERM_MF_FAT	GO:0032553~ribonucleotide binding	20	12.7389	0.0329187	Q9N3T8, O44199, P34429, Q19542, O16297, O45935, P34331, P54816, Q21902, Q18990, Q18237, Q95XQ8, P34556, Q8MNV7, Q9XVR7, Q03604, O01427, Q23445, Q95ZZ3, Q17978	75	1120	6686	1.5919	0.987536	0.286307	32.3172
GOTERM_MF_FAT	GO:0032555~purine ribonucleotide binding	20	12.7389	0.0329187	Q9N3T8, O44199, P34429, Q19542, O16297, O45935, P34331, P54816, Q21902, Q18990, Q18237, Q95XQ8, P34556, Q8MNV7, Q9XVR7, Q03604, O01427, Q23445, Q95ZZ3, Q17978	75	1120	6686	1.5919	0.987536	0.286307	32.3172
GOTERM_BP_FAT	GO:0000070~mitotic sister chromatid segregation	3	1.91083	0.0369022	Q21952, Q09293, Q22257	121	20	7838	9.71653	1	0.251334	41.6751
GOTERM_MF_FAT	GO:0000166~nucleotide binding	23	14.6497	0.0371041	Q9N3T8, O44199, P34429, Q19542, O16297, O45935, Q09293, P34331, P54816, Q21902, Q18990, Q18237, Q95XQ8, P34556, Q8MNV7, Q9XVR7, Q03604, O01427, Q23445, Q95ZZ3, Q95YF1, P90829, Q17978	75	1369	6686	1.49772	0.992939	0.29798	35.6554
GOTERM_CC_FAT	GO:0005819~spindle	2	1.27389	0.0391546	P45970, Q03569	46	7	7912	49.1429	0.962192	0.166363	34.7343
GOTERM_CC_FAT	GO:0044451~nucleoplasm part	3	1.91083	0.0427581	Q20788, Q09413, Q20619	46	58	7912	8.89655	0.972217	0.171879	37.3023
GOTERM_BP_FAT	GO:0046148~pigment biosynthetic process	3	1.91083	0.0439888	Q95XQ8, Q9XVR7, O16297	121	22	7838	8.83321	1	0.288875	47.5357
GOTERM_BP_FAT	GO:0042440~pigment metabolic process	3	1.91083	0.0439888	Q95XQ8, Q9XVR7, O16297	121	22	7838	8.83321	1	0.288875	47.5357
GOTERM_BP_FAT	GO:0051306~mitotic sister chromatid separation	2	1.27389	0.0452362	Q09293, Q22257	121	3	7838	43.1846	1	0.292066	48.5087
GOTERM_BP_FAT	GO:0006269~DNA replication, synthesis of RNA primer	2	1.27389	0.0452362	P34471, O02334	121	3	7838	43.1846	1	0.292066	48.5087
SP_PIR_KEYWORDS	dna-directed dna polymerase	2	1.27389	0.046355	Q19196, P90829	156	6	19674	42.0385	0.991719	0.195796	41.0101
GOTERM_CC_FAT	GO:0070013~intracellular organelle lumen	4	2.54777	0.0464563	Q09522, Q20788, Q09413, Q20619	46	142	7912	4.84507	0.979773	0.177196	39.8421
GOTERM_CC_FAT	GO:0043233~organelle lumen	4	2.54777	0.0464563	Q09522, Q20788, Q09413, Q20619	46	142	7912	4.84507	0.979773	0.177196	39.8421
GOTERM_CC_FAT	GO:0005654~nucleoplasm	3	1.91083	0.0510485	Q20788, Q09413, Q20619	46	64	7912	8.0625	0.986385	0.185027	42.8661
GOTERM_CC_FAT	GO:0031974~membrane-enclosed lumen	4	2.54777	0.0514308	Q09522, Q20788, Q09413, Q20619	46	148	7912	4.64865	0.986828	0.178647	43.1115
GOTERM_BP_FAT	GO:0000819~sister chromatid segregation	3	1.91083	0.0515338	Q21952, Q09293, Q22257	121	24	7838	8.09711	1	0.322131	53.1702
GOTERM_MF_FAT	GO:0017076~purine nucleotide binding	20	12.7389	0.0551695	Q9N3T8, O44199, P34429, Q19542, O16297, O45935, P34331, P54816, Q21902, Q18990, Q18237, Q95XQ8, P34556, Q8MNV7, Q9XVR7, Q03604, O01427, Q23445, Q95ZZ3, Q17978	75	1187	6686	1.50205	0.999409	0.390804	48.4068
GOTERM_BP_FAT	GO:0007109~cytokinesis, completion of separation	2	1.27389	0.0598592	O01427, Q9XUS9	121	4	7838	32.3884	1	0.360341	58.7314
GOTERM_BP_FAT	GO:0040038~polar body extrusion after meiotic divisions	2	1.27389	0.0598592	Q9XUS9, P34331	121	4	7838	32.3884	1	0.360341	58.7314
GOTERM_BP_FAT	GO:0008104~protein localization	10	6.36943	0.064808	Q21952, A5Z2U4, O62479, P34402, Q20924, Q8I4N3, Q19542, O01427, Q23445, Q22257	121	329	7838	1.9689	1	0.379911	61.7392
GOTERM_CC_FAT	GO:0000228~nuclear chromosome	2	1.27389	0.0662003	P34471, O02334	46	12	7912	28.6667	0.996362	0.216664	51.8922
GOTERM_BP_FAT	GO:0000920~cell separation during cytokinesis	2	1.27389	0.0742602	O01427, Q9XUS9	121	5	7838	25.9107	1	0.418632	66.9254
GOTERM_BP_FAT	GO:0033206~cytokinesis after meiosis	2	1.27389	0.0742602	Q9XUS9, P34331	121	5	7838	25.9107	1	0.418632	66.9254
GOTERM_BP_FAT	GO:0007586~digestion	2	1.27389	0.0742602	Q9U3C8, Q95Y72	121	5	7838	25.9107	1	0.418632	66.9254
SP_PIR_KEYWORDS	alternative splicing	8	5.09554	0.0788067	P18948, P34692, Q8MNV7, P34318, Q9U3C8, Q17802, P34331, P54816	156	470	19674	2.14664	0.999749	0.302646	59.8602
INTERPRO	IPR003395:RecF/RecN/SMC protein, N-terminal	2	1.27389	0.0805688	O44199, Q18237	115	10	13633	23.7096	1	0.936136	66.6891
GOTERM_BP_FAT	GO:0051653~spindle localization	3	1.91083	0.0810763	Q21295, P45970, Q9U3C8	121	31	7838	6.26873	1	0.443354	70.2509
GOTERM_BP_FAT	GO:0051293~establishment of spindle localization	3	1.91083	0.0810763	Q21295, P45970, Q9U3C8	121	31	7838	6.26873	1	0.443354	70.2509
SP_PIR_KEYWORDS	Transcription	8	5.09554	0.0843979	P90917, P34471, Q09413, Q20619, Q21902, P54816, O02334, O01683	156	478	19674	2.11072	0.999864	0.31	62.4877
GOTERM_MF_FAT	GO:0032403~protein complex binding	2	1.27389	0.0852311	Q21952, Q17635	75	8	6686	22.2867	0.999991	0.517789	64.6135
INTERPRO	IPR004365:Nucleic acid binding, OB-fold, tRNA/helicase-type	2	1.27389	0.0882628	Q95Y97, Q19537	115	11	13633	21.5542	1	0.932117	70.1582
GOTERM_BP_FAT	GO:0051304~chromosome separation	2	1.27389	0.0884423	Q09293, Q22257	121	6	7838	21.5923	1	0.468766	73.4933
GOTERM_BP_FAT	GO:0070507~regulation of microtubule cytoskeleton organization	2	1.27389	0.0884423	A5Z2U4, Q20924	121	6	7838	21.5923	1	0.468766	73.4933
GOTERM_BP_FAT	GO:0032886~regulation of microtubule-based process	2	1.27389	0.0884423	A5Z2U4, Q20924	121	6	7838	21.5923	1	0.468766	73.4933
SP_PIR_KEYWORDS	helicase	3	1.91083	0.0930463	Q8MNV7, Q95ZZ3, Q17978	156	65	19674	5.82071	0.999948	0.326025	66.2448
UP_SEQ_FEATURE	mutagenesis site	7	4.4586	0.0951671	Q21952, P91870, P34556, Q20010, P54816, P41958, P42573	61	172	3249	2.16765	1	0.98384	70.2961
INTERPRO	IPR018359:Bromodomain, conserved site	2	1.27389	0.0958929	Q9N5L9, P54816	115	12	13633	19.758	1	0.928721	73.2662
GOTERM_BP_FAT	GO:0040025~vulval development	4	2.54777	0.0977947	P91870, Q11107, Q95Y72, Q9N491	121	72	7838	3.59871	1	0.500044	77.1369

## Sheet: 5c_phospho_down_in_pig-1
Category	Term	Count	%	PValue	Genes	List Total	Pop Hits	Pop Total	Fold Enrichment	Bonferroni	Benjamini	FDR
GOTERM_BP_DIRECT	GO:0006811~ion transport	19	6.27063	1.26617e-05	Q23157, G5EBV8, U4PAX5, U4PLR3, Q23022, Q93655, Q8WQA4, Q8MQA1, C9IY29, A5A8P9, Q93597, U4PE60, O45891, Q93849, P91303, Q95XV8, Q65XS8, U4PBB7, G5EDQ0, O16452, U4PR20, G5EF60, G5EDH1, G5EDF4, Q22833, Q6BES3, G5ECU9, Q22566	228	169	6764	3.33531	0.00687693	0.00687693	0.0184527
GOTERM_BP_DIRECT	GO:0006997~nucleus organization	8	2.64026	3.62883e-05	Q95Y13, O01576, O62218, Q95XQ8, Q21021, Q21443, G5EEH9, O17087	228	29	6764	8.18391	0.0195832	0.00984002	0.0528766
GOTERM_CC_DIRECT	GO:0005887~integral component of plasma membrane	19	6.27063	0.000102486	G5EBV8, Q20735, Q10917, Q93655, H2KYM8, Q8WQA4, G5EBN9, Q9BI47, A0A0K3AY44, Q95Y06, G5EDI0, G5EDF4, Q95Q16, G8JXY5, O44557, O45891, Q93849, G5ECU9, Q6BES3, Q19151, Q22566, F1LIN5, Q17330	205	191	5856	2.84163	0.0171718	0.0171718	0.124835
GOTERM_CC_DIRECT	GO:0005637~nuclear inner membrane	4	1.32013	0.00131446	O01971, G5ED82, Q21443, Q19972	205	7	5856	16.3233	0.199317	0.105191	1.5903
GOTERM_BP_DIRECT	GO:0006405~RNA export from nucleus	4	1.32013	0.00184342	Q95Y13, Q17602, O01576, G5EEH9	228	8	6764	14.8333	0.634171	0.284802	2.65339
GOTERM_BP_DIRECT	GO:0012501~programmed cell death	5	1.65017	0.00208288	O17386, Q17446, P91303, Q23023, Q9XWD6	228	17	6764	8.72549	0.679012	0.2473	2.99321
GOTERM_CC_DIRECT	GO:0005886~plasma membrane	24	7.92079	0.00324028	Q22949, Q23157, O17386, U4PAX5, G5ECX0, G5ED53, G5EFD6, P90895, U4PLR3, Q23022, G5EBN9, G5EFI1, Q9XUS9, Q8MQA1, C9IY29, H2L2D1, G5EDG3, A5A8P9, G5EGJ1, U4PE60, G5EER9, Q19266, Q21342, G5EEZ9, Q6ABG8, O62162, Q95XV8, Q65XS8, O45797, U4PBB7, Q9XWD6, H2KYW1, O45500, U4PR20, G5EF60, G5EDH1, G8JY39, Q22566	205	360	5856	1.90439	0.422182	0.167092	3.87835
GOTERM_BP_DIRECT	GO:0008104~protein localization	6	1.9802	0.00339	Q86DA5, O76447, Q20924, A0A0K3AX54, A0A0K3ART9, G5ECP0, Q9XTT4, Q21443, Q5I9W0	228	31	6764	5.74194	0.842871	0.309361	4.82878
GOTERM_MF_DIRECT	GO:0005216~ion channel activity	6	1.9802	0.00343014	Q95XV8, G5EBV8, Q65XS8, U4PAX5, U4PBB7, G5EDQ0, U4PLR3, Q23022, U4PR20, Q8MQA1, Q22833, A5A8P9, U4PE60	200	30	5707	5.707	0.5822	0.5822	4.37624
GOTERM_CC_DIRECT	GO:0005643~nuclear pore	6	1.9802	0.00456633	Q95Y13, Q17602, Q18508, O01576, Q21021, G5EEH9	205	32	5856	5.3561	0.538594	0.175822	5.42532
GOTERM_CC_DIRECT	GO:0005938~cell cortex	9	2.9703	0.00466455	Q965N4, G5EBY3, B9WRT8, Q19370, O02289, Q19266, Q9XTT4, Q09314, P34278, F1LIN5, Q4JFB7	205	76	5856	3.3828	0.546225	0.146176	5.53899
GOTERM_BP_DIRECT	GO:0034765~regulation of ion transmembrane transport	4	1.32013	0.0050403	Q95XV8, A5A8P9, U4PAX5, U4PE60, U4PBB7, U4PLR3, Q93849, Q8WQA4, Q8MQA1, U4PR20	228	11	6764	10.7879	0.936322	0.368075	7.10006
GOTERM_MF_DIRECT	GO:0005244~voltage-gated ion channel activity	4	1.32013	0.00560132	Q95XV8, A5A8P9, U4PAX5, U4PE60, U4PBB7, U4PLR3, Q93849, Q8WQA4, Q8MQA1, U4PR20	200	11	5707	10.3764	0.759908	0.510008	7.05416
GOTERM_BP_DIRECT	GO:0000281~mitotic cytokinesis	5	1.65017	0.00561254	O01971, G5EBY3, P91129, Q9XUS9, G5EE37	228	22	6764	6.74242	0.95346	0.354808	7.87578
GOTERM_CC_DIRECT	GO:0005634~nucleus	61	20.132	0.00600602	Q95XU6, A2V8C5, B7WN96, Q95XA8, O62218, Q23121, Q21417, Q09349, Q9U3F4, G5EBH5, G5EFB3, A0A0K3AUG7, G5EEG1, Q95XQ8, Q9XVR7, O17403, Q9XTT4, Q17792, G5ED58, Q9N3Z3, Q22910, P34303, G5EBU4, Q7JKP6, Q09314, Q19972, Q19375, G5ECF7, Q0G825, G5EE25, H2KZ16, Q19537, G5EEQ5, Q9U2M1, O76828, O61711, Q95QB5, Q17768, H2L031, G5EDA3, Q8WQA4, Q23670, Q3S1J5, Q21961, Q9XWP6, O01971, Q17446, A0A0K3ARY0, P91155,…	205	1278	5856	1.36347	0.638711	0.156065	7.07897
GOTERM_BP_DIRECT	GO:0050832~defense response to fungus	4	1.32013	0.00831357	G5EDI0, Q86DA5, Q17446, A0A0K3AX54, A0A0K3ART9, Q19266, Q5I9W0	228	13	6764	9.12821	0.989431	0.433755	11.4564
GOTERM_MF_DIRECT	GO:0017056~structural constituent of nuclear pore	4	1.32013	0.0114395	Q95Y13, Q17602, O01576, G5EEH9	200	14	5707	8.15286	0.946195	0.622479	13.9155
GOTERM_BP_DIRECT	GO:0007275~multicellular organism development	20	6.60066	0.0146783	Q22910, Q9N3Z3, Q86DA5, Q9U2Q9, Q9NAL4, G5EBU4, O45797, Q23121, Q09436, Q23023, Q09314, A0A0K3AUG7, Q5I9W0, P91349, O17087, Q9XUB2, Q95Q16, A0A0K3ART9, A0A0K3AX54, Q19266, Q9XTT4, Q10651, F1LIN5, Q17330	228	330	6764	1.79798	0.999684	0.591573	19.3878
GOTERM_BP_DIRECT	GO:0043652~engulfment of apoptotic cell	8	2.64026	0.0153088	O17386, Q9U2Q9, Q95XQ8, A0A0K3ATS5, O45087, Q9XWD6, G5EBE3, G5EF60	228	78	6764	3.04274	0.999777	0.568626	20.1362
GOTERM_BP_DIRECT	GO:0051382~kinetochore assembly	3	0.990099	0.0153842	O76447, G5EDA3, P34278	228	6	6764	14.8333	0.999786	0.536125	20.2254
GOTERM_CC_DIRECT	GO:0005635~nuclear envelope	6	1.9802	0.0175953	O01971, Q18508, O01576, Q20924, Q21443, G5EEH9	205	44	5856	3.89534	0.950217	0.348569	19.4551
GOTERM_MF_DIRECT	GO:0004674~protein serine/threonine kinase activity	13	4.29043	0.0186907	Q9N3Z3, Q9U2Q9, O45797, Q19192, Q5FC85, Q23023, C0Z1Y5, O01700, P32742, H2KYI1, Q17446, G5ECQ3, Q19266, D6VPA3, G5EE25, K8ESD7, Q8T3F1	200	175	5707	2.11974	0.991707	0.69823	21.7859
GOTERM_BP_DIRECT	GO:0040035~hermaphrodite genitalia development	33	10.8911	0.0189138	O62218, A7LPI4, Q21021, G5EBH5, Q9XUS9, Q8MQA1, P10567, G5EBY3, Q9XVR7, Q19266, Q9XTT4, O17403, G5ED58, O01576, Q20109, U4PEV8, F3Y5P5, Q7JKP6, F3Y5P4, Q09314, P34278, O17087, Q27GQ4, Q95Q16, A0A061AJK4, U4PBN2, A0A061AL87, Q17330, U4PBH1, A0A061AD72, U4PC61, Q95Y13, A0A061AEC1, P91155, U4PF13, O44139, G8JY43, Q9NAL4, G5ECC7, U4PMK7, A0A061AD39, Q21443, G5EFT5, Q965K2, G5EBE3, P46550, U4PBT4, Q06…	228	656	6764	1.49238	0.99997	0.579886	24.2935
GOTERM_MF_DIRECT	GO:0019904~protein domain specific binding	5	1.65017	0.0193219	Q9XUB2, Q09436, Q19266, Q95QI2, F1LIN5	200	30	5707	4.75583	0.992957	0.628853	22.4385
GOTERM_BP_DIRECT	GO:0016925~protein sumoylation	3	0.990099	0.0210654	Q17820, Q21021, Q22144	228	7	6764	12.7143	0.999991	0.590394	26.6776
GOTERM_BP_DIRECT	GO:0007165~signal transduction	12	3.9604	0.0217319	Q965N4, Q86DA5, Q65XS8, G5ECX0, Q19370, Q58AU6, Q58AU4, P90895, Q58AU5, Q23022, Q9XUS9, Q5I9W0, H2L2D1, P90840, Q17860, Q7JNZ1, G5EGJ1, A0A0K3AX54, A0A0K3ART9, E0AHC4, Q8IA76, Q8IA75	228	164	6764	2.17073	0.999994	0.574853	27.4019
GOTERM_MF_DIRECT	GO:0005515~protein binding	41	13.5314	0.0218777	Q86DA5, Q95XU6, A7LPI4, Q09349, Q21021, O02289, Q9U3F4, Q23023, Q9XUS9, A0A0K3AUG7, Q4JFB7, B9WRT8, A0A0K3ART9, Q19266, O18218, A0A0K3AYC9, G5EFG5, Q9U2Q9, O01576, H2L0C7, Q5I9W0, W6RT96, P34278, O17087, Q9BI65, E0AHC4, Q19537, F1LIN5, Q95QB5, G5EFD6, G5EDA3, Q18776, P91349, Q9XWP6, G5EDE7, Q6BEV4, O45995, A0A0K3AW41, G5EE37, Q6ABG8, O76447, Q20898, O45087, Q9U2Y9, Q9XWD6, B5QSI6, G5EFT5, Q21443,…	200	840	5707	1.39278	0.99637	0.607978	25.0302
GOTERM_BP_DIRECT	GO:0007399~nervous system development	7	2.31023	0.0259225	Q22910, Q95Q16, Q86DA5, Q95XQ8, A0A0K3AX54, A0A0K3ART9, Q9U3F4, Q23023, Q5I9W0, Q10651, Q17330	228	68	6764	3.05392	0.999999	0.614908	31.805
GOTERM_BP_DIRECT	GO:0007271~synaptic transmission, cholinergic	5	1.65017	0.0260303	G5EDF4, Q7JNZ1, Q65XS8, Q58AU6, Q58AU4, Q58AU5, Q23022, O18650, Q17860	228	34	6764	4.36275	0.999999	0.59278	31.915
GOTERM_BP_DIRECT	GO:0035556~intracellular signal transduction	8	2.64026	0.0278267	Q965N4, Q58AU6, Q58AU4, P90895, Q58AU5, Q9XUS9, H2L2D1, Q17860, Q7JNZ1, Q17446, G5EGJ1, Q19266, G5EE25, Q8IA76, Q8IA75	228	88	6764	2.69697	1	0.595353	33.7225
GOTERM_MF_DIRECT	GO:0003677~DNA binding	23	7.59076	0.0286313	O76828, A2V8C5, Q17768, O62218, A0A0K3AUG7, Q23670, Q9XUB2, Q9XWP6, Q95XQ8, Q9XVR7, Q17792, O17406, G5EDV3, Q8MYP3, Q22910, P34303, G5EBU4, Q09436, Q9U2Y9, Q56VX2, B5QSI6, G5EFT5, Q19375, Q9U2Z0, Q19537, P10771	200	412	5707	1.59297	0.999375	0.651484	31.4988
GOTERM_BP_DIRECT	GO:0006898~receptor-mediated endocytosis	32	10.5611	0.0313064	Q86DA5, Q23157, G5EBH5, Q9XUS9, C9IY29, P10567, G5EBY3, A0A0K3ART9, Q19266, H9G350, Q9XTT4, G5ED58, Q9U2Q9, O01576, Q20109, U4PEV8, Q95XR4, F3Y5P5, A0A0K3ASE2, O44628, F3Y5P4, Q5I9W0, G5EF60, O17087, Q27GQ4, A0A061AJK4, Q95XE2, U4PBN2, Q06561, Q19537, A0A061AL87, U4PBH1, G5EDA3, A0A061AD72, G1K109, Q3S1J5, G5EDE7, A0A061AEC1, A0A0K3AXQ4, P91303, P91155, G5EE37, Q9NAL4, O45087, A0A061AD39, Q9XWD6,…	228	657	6764	1.44495	1	0.618271	37.0973
GOTERM_BP_DIRECT	GO:0006606~protein import into nucleus	4	1.32013	0.0317556	Q95Y13, Q17602, O01576, G5EEH9	228	21	6764	5.65079	1	0.603731	37.5211
GOTERM_BP_DIRECT	GO:0000003~reproduction	75	24.7525	0.0332784	O02289, Q9XUS9, Q8MQA1, P34334, B9WRT8, Q19266, P91129, O17403, O18650, O17406, Q22910, Q20109, Q56VX2, U4PEV8, Q7JKP6, O44628, Q09314, P34278, Q19375, Q19991, O17087, Q06561, C7IVS5, Q17768, G5EDA3, A0A061AD72, G1K109, U4PC61, Q18508, P91198, A0A061AEC1, P91303, Q10651, O44139, G8JY43, U4PMK7, O45087, Q27464, G5ED82, G5EFT5, H2L0N5, G5EEH9, O45500, P46550, Q95Y06, U4PBT4, A0A0K3AX54, Q067Y1, U4P…	228	1826	6764	1.21851	1	0.602384	38.9381
GOTERM_BP_DIRECT	GO:0016310~phosphorylation	16	5.28053	0.0344753	Q9N3Z3, Q9U2Q9, O45797, Q19192, Q58AU6, Q5FC85, Q58AU4, Q58AU5, Q23023, Q17860, O01700, P32742, Q7JNZ1, H2KYI1, Q17446, Q9TZI1, G5ECQ3, Q19266, D6VPA3, G5EE25, Q9BHL5, Q9BKX8, K8ESD7, Q8T3F1	228	267	6764	1.77778	1	0.597678	40.0307
GOTERM_CC_DIRECT	GO:0000776~kinetochore	5	1.65017	0.0352635	O76447, Q18508, G5EDA3, P34278, G5EE37	205	36	5856	3.96748	0.997682	0.531581	35.4378
GOTERM_BP_DIRECT	GO:0000070~mitotic sister chromatid segregation	4	1.32013	0.0358835	O76447, Q18508, G5EDA3, Q9U2M1	228	22	6764	5.39394	1	0.595568	41.2929
GOTERM_BP_DIRECT	GO:0007052~mitotic spindle organization	6	1.9802	0.0363661	G5EDE7, Q9U2Q9, Q21021, Q95XR4, P91349, G5ED58	228	55	6764	3.23636	1	0.584294	41.7198
GOTERM_CC_DIRECT	GO:0043025~neuronal cell body	8	2.64026	0.0406075	G5EBV8, G5ED53, Q20888, Q23023, G5EFI1, Q8IG10, G5EF60, O01700, G5EDG3, G5EER9, D6VPA3, E0AHC4, Q10651, G5EEZ9, Q8MQ20	205	92	5856	2.48399	0.999093	0.540875	39.664
GOTERM_BP_DIRECT	GO:0061158~3'-UTR-mediated mRNA destabilization	3	0.990099	0.0422498	Q9XUB2, B9WRT8, Q09436, O02289, Q4JFB7	228	10	6764	8.9	1	0.624794	46.6966
GOTERM_BP_DIRECT	GO:0051307~meiotic chromosome separation	3	0.990099	0.0422498	O76447, P91351, P34278	228	10	6764	8.9	1	0.624794	46.6966
GOTERM_MF_DIRECT	GO:0005487~nucleocytoplasmic transporter activity	3	0.990099	0.0452782	Q17602, O01576, G5EEH9	200	10	5707	8.5605	0.999992	0.770338	45.3075
GOTERM_MF_DIRECT	GO:0019901~protein kinase binding	5	1.65017	0.0493105	Q9XUB2, Q86DA5, G5EDE7, G5EBY3, Q09436, A0A0K3AX54, A0A0K3ART9, Q5I9W0	200	40	5707	3.56688	0.999997	0.760005	48.2406
GOTERM_BP_DIRECT	GO:0006468~protein phosphorylation	14	4.62046	0.0493563	Q9N3Z3, Q9U2Q9, O61706, O45797, Q19192, Q5FC85, Q23023, C0Z1Y5, O01700, Q9XX42, P32742, H2KYI1, Q17446, G5ECQ3, Q19266, D6VPA3, H1ZUX5, K8ESD7, Q8T3F1	228	233	6764	1.78255	1	0.668268	52.1796
GOTERM_CC_DIRECT	GO:0030054~cell junction	8	2.64026	0.051597	Q23157, Q65XS8, Q9U9J8, Q9U3F4, S6FN00, Q23022, Q18776, H2L0C7, C9IY29, O01700, G5EG53, D6VPA3, A0A0K3AW41, A0A0K3AYC9	205	97	5856	2.35595	0.999871	0.591511	47.5679
GOTERM_BP_DIRECT	GO:0006821~chloride transport	4	1.32013	0.0549747	G5EDF4, Q22833, G5EDQ0, Q8WQA4, Q22566	228	26	6764	4.5641	1	0.694328	56.1376
GOTERM_BP_DIRECT	GO:0006810~transport	24	7.92079	0.0558376	Q23157, G5EBV8, U4PAX5, U4PLR3, Q10917, Q23022, Q93655, G5EBN9, Q8WQA4, Q8MQA1, C9IY29, A5A8P9, U4PE60, Q93597, O45891, Q93849, P91303, P91129, Q95XV8, Q65XS8, U4PBB7, G5EDQ0, H2KYM8, O16452, U4PR20, G5EEH9, G5EF60, G5EDF4, G5EDH1, Q22833, G8JXY5, Q6BES3, G5ECU9, Q22566	228	484	6764	1.47107	1	0.686445	56.7177
GOTERM_MF_DIRECT	GO:0019899~enzyme binding	4	1.32013	0.0602721	O61711, V6CLS0, P91351, Q19537, A0A0K3AUG7	200	26	5707	4.39	1	0.793816	55.4963
GOTERM_BP_DIRECT	GO:0055085~transmembrane transport	13	4.29043	0.0607262	Q95XV8, Q23157, G5EBV8, U4PAX5, U4PBB7, U4PLR3, G5EDQ0, Q10917, Q93655, G5EBN9, O16452, Q8MQA1, U4PR20, C9IY29, Q9BI47, A0A0K3AY44, Q22833, G8JXY5, A5A8P9, O44557, U4PE60, P91303, Q23149	228	217	6764	1.77727	1	0.704593	59.8716
GOTERM_MF_DIRECT	GO:0016301~kinase activity	15	4.9505	0.0638836	Q9N3Z3, Q9U2Q9, O45797, Q19192, Q58AU6, Q5FC85, Q58AU4, Q58AU5, Q23023, Q17860, O01700, P32742, Q7JNZ1, H2KYI1, Q17446, Q9TZI1, G5ECQ3, Q19266, D6VPA3, G5EE25, Q9BHL5, K8ESD7, Q8T3F1	200	257	5707	1.66547	1	0.782239	57.673
GOTERM_MF_DIRECT	GO:0005215~transporter activity	6	1.9802	0.0639681	G5EDF4, O17386, Q93655, G5EBN9, H2KYM8, P91129	200	62	5707	2.76145	1	0.753215	57.7227
GOTERM_BP_DIRECT	GO:0051297~centrosome organization	2	0.660066	0.0659986	Q9N537, P91349	228	2	6764	29.6667	1	0.722835	63.0325
GOTERM_MF_DIRECT	GO:0036459~thiol-dependent ubiquitinyl hydrolase activity	4	1.32013	0.066129	G5ECC7, I2HA92, V6CJY2, O17646	200	27	5707	4.22741	1	0.737305	58.9763
GOTERM_BP_DIRECT	GO:0045138~nematode male tail tip morphogenesis	6	1.9802	0.0662528	Q3S1J5, Q23023, P91129, Q9XTT4, A0A0K3AUG7, G5EEQ5	228	65	6764	2.73846	1	0.71215	63.1788
GOTERM_MF_DIRECT	GO:0004672~protein kinase activity	13	4.29043	0.0676995	Q9N3Z3, Q9U2Q9, O45797, Q19192, Q5FC85, Q23023, C0Z1Y5, O01700, Q9XX42, P32742, H2KYI1, Q17446, G5ECQ3, Q19266, D6VPA3, K8ESD7, Q8T3F1	200	213	5707	1.74157	1	0.719678	59.8658
GOTERM_BP_DIRECT	GO:0007067~mitotic nuclear division	8	2.64026	0.0731044	G4S034, A0A0K3AXQ4, G5EDA3, A0A0K3ASE2, Q9XTT4, Q21443, O44628, P34278, Q9U2M1, G5EE37	228	109	6764	2.17737	1	0.736743	66.9265
GOTERM_BP_DIRECT	GO:0016358~dendrite development	4	1.32013	0.0779566	Q9U9J8, A0A0K3ATS5, S6FN00, G5ECP0, H9G350, Q06561, G1K109	228	30	6764	3.95556	1	0.749001	69.3622
GOTERM_CC_DIRECT	GO:0005654~nucleoplasm	5	1.65017	0.0797806	Q18508, G5EDA3, Q19537, Q9XVS4, Q9U2M1	205	47	5856	3.03892	0.999999	0.721233	63.6989
GOTERM_MF_DIRECT	GO:0005262~calcium channel activity	3	0.990099	0.0836333	G5EBV8, Q8MQA1, G5EF60	200	14	5707	6.11464	1	0.77212	67.9363
GOTERM_BP_DIRECT	GO:0046777~protein autophosphorylation	3	0.990099	0.0884023	O01700, H2KYI1, Q23023, D6VPA3, Q8T3F1, K8ESD7	228	15	6764	5.93333	1	0.783158	74.0499
GOTERM_BP_DIRECT	GO:0046834~lipid phosphorylation	2	0.660066	0.0973529	Q7JNZ1, Q58AU6, Q9TZI1, Q58AU4, Q58AU5, Q17860	228	3	6764	19.7778	1	0.806367	77.5259
GOTERM_BP_DIRECT	GO:0009611~response to wounding	2	0.660066	0.0973529	G5EDI0, Q19266	228	3	6764	19.7778	1	0.806367	77.5259
GOTERM_BP_DIRECT	GO:0098813~nuclear chromosome segregation	2	0.660066	0.0973529	G5EDA3, G5EE37	228	3	6764	19.7778	1	0.806367	77.5259
GOTERM_BP_DIRECT	GO:0010824~regulation of centrosome duplication	2	0.660066	0.0973529	Q9N537, Q20924	228	3	6764	19.7778	1	0.806367	77.5259
GOTERM_BP_DIRECT	GO:0008543~fibroblast growth factor receptor signaling pathway	2	0.660066	0.0973529	V6CJ50, V6CK98, H9G350, Q06561, G1K109	228	3	6764	19.7778	1	0.806367	77.5259

## Sheet: 5d_phospho-up-in-pig-1
Category	Term	Count	%	PValue	Genes	List Total	Pop Hits	Pop Total	Fold Enrichment	Bonferroni	Benjamini	FDR
GOTERM_BP_DIRECT	GO:0009792~embryo development ending in birth or egg hatching	176	41.2178	1.59654e-10	A3QMC5, O01489, Q09996, V6CLA2, G5EFC1, Q03577, Q22592, A6ZJ71, P61866, Q23463, P34346, Q10051, P34343, Q09599, Q967F4, Q9BKT9, Q967F1, G5EEQ8, P41877, O01483, Q19584, Q8T8M4, Q95Y80, P40614, G5EGN9, G5EDN4, Q20168, O02640, Q21305, Q86D21, Q95Y97, Q09437, Q95X82, N1NVB5, P46561, P34643, H2KYN6, U4PRH5, Q18885, G5EGL0, G5EEC0, Q27876, Q03609, G5EBY9, N1NV09, P34441, Q19329, G5EFZ5, Q18211, P91374,…	333	2439	6764	1.46575	9.86661e-08	9.86661e-08	2.3675e-07
GOTERM_BP_DIRECT	GO:0000003~reproduction	141	33.0211	6.55903e-10	A3QMC5, G5EFK4, Q09996, Q22135, P34690, Q20720, Q4W4Y5, Q09646, G5EG86, Q9U3I6, V6CL71, G5EFC1, G5EEX3, Q9NEU5, G5EF90, Q05036, O17406, O17695, Q22592, Q03577, P52709, A6ZJ71, P61866, Q23463, Q19642, G5ECY0, O45952, O01737, Q1XFY9, P34346, Q10051, Q93714, Q09599, P50880, Q967F4, Q967F1, Q21831, P41877, G5EEQ8, O01483, Q9XWI6, Q19584, Q2XN02, Q8IU00, O61851, P48154, Q21276, Q8MXD9, Q95Y80, G5EEV2,…	333	1826	6764	1.56848	4.05348e-07	2.02674e-07	9.72638e-07
GOTERM_BP_DIRECT	GO:0006915~apoptotic process	48	11.2412	1.16987e-08	P46561, A0A0K3AXG6, G5EGS5, G5EET5, Q09646, G5EGD2, F5GUA3, I7LFE2, O44548, G5EEC0, B6VQ32, G5EFC1, O17695, Q03577, P61866, Q19642, P34346, Q7K783, P91374, Q09599, P50880, Q967F1, P92199, Q21831, H2KYP7, Q9XWI6, Q22498, H2KYP8, O17767, Q2XN02, Q95QB1, P41988, Q8IU00, Q20585, P48154, Q966L9, Q20168, A0A061ACR1, G5ECE5, Q19626, P34662, Q9U1W1, G5EFH7, O45499, G5EBK3, P90916, E6N0V1, Q21194, Q7JNG1,…	333	400	6764	2.43748	7.22978e-06	2.40993e-06	1.7348e-05
GOTERM_BP_DIRECT	GO:0002119~nematode larval development	127	29.7424	2.368e-08	A3QMC5, G5EFK4, H2KYV0, Q9XUS4, Q09996, Q22135, P34690, Q20720, Q4W4Y5, Q09646, Q9U3I6, V6CL71, G5EFW3, Q9NEU5, Q05036, O17695, Q22592, Q03577, P52709, Q9GYT0, P61866, Q23463, Q19642, Q9BIC3, G5ECY0, O01737, Q1XFY9, P34346, Q10051, Q22033, O17328, P50880, Q967F4, G5ECF2, Q967F1, Q21831, P41877, G5EEQ8, G5EDJ6, Q9XWI6, Q19584, Q2XN02, Q9U255, O61851, P48154, Q21276, Q8MXD9, Q8T8M4, Q95Y80, Q95XP5,…	333	1667	6764	1.54749	1.46341e-05	3.65856e-06	3.5115e-05
GOTERM_BP_DIRECT	GO:0007067~mitotic nuclear division	18	4.21546	1.94034e-05	O18017, O01789, Q19642, P34690, G5EFB5, O45952, P48727, P34441, Q18983, O17915, G5EFJ0, G5EEM5, Q18211, Q9N4N4, G5ECG0, Q03609, Q21341, G5EE37	333	109	6764	3.35433	0.0119198	0.00239541	0.0287694
GOTERM_BP_DIRECT	GO:0040011~locomotion	81	18.9696	8.53994e-05	G5EFK4, Q9U377, H2KYV0, Q4W4Y5, Q09646, A9D4E4, Q9U3I6, V6CL71, G5EFW3, G5ECG0, Q05036, P34684, Q22592, Q23463, Q19642, Q10051, Q22033, Q93714, G5EDJ0, Q967F4, H2KYC4, Q967F1, D0VWL6, G5EEQ8, Q20483, Q9XWI6, Q19584, Q2XN02, Q19203, Q8MXD9, Q8I112, Q95Y80, Q95XP5, G5EEV2, V6CL97, Q18508, G5EDN4, Q10655, U4PSA1, Q21305, Q19626, G5EFH7, Q95Y97, A7LPF8, Q8IG08, P48727, Q95X82, O01598, O17915, N1NVB5,…	333	1094	6764	1.50393	0.0514104	0.00875794	0.126564
GOTERM_BP_DIRECT	GO:0040035~hermaphrodite genitalia development	53	12.4122	0.000287158	G5EFK4, O01789, H2KYN6, Q21021, A0A061AD09, Q20720, Q4W4Y5, Q09646, Q18885, V6CL71, Q27876, Q05036, O17695, Q22592, O61907, Q94300, G5ECU3, O16297, O01737, P34346, P34441, Q10051, Q93714, Q18211, Q09599, F5GU99, Q9XUY1, Q21831, G5EEQ8, P41877, O01483, Q22022, P41988, P48154, Q21276, Q8MXD9, Q8I112, G5EEM5, Q19404, G5EEV2, Q93871, Q9N4N4, V6CL97, P40614, G5EDN4, P91340, Q19102, Q21305, G5EG14, Q95…	333	656	6764	1.64109	0.16263	0.0250368	0.424982
GOTERM_BP_DIRECT	GO:0040039~inductive cell migration	17	3.98126	0.000339289	G5EG14, G5EFK4, P46561, G5EBK3, Q94300, Q22135, P41988, Q21021, P34690, O16297, O01737, Q9TYV5, O61851, Q8T8M4, L8E6W9, G5EES2, Q18885, G5EFC1, P91350, A0A0M7RDQ9, A6ZJ71	333	124	6764	2.78475	0.189186	0.0258739	0.501952
GOTERM_CC_DIRECT	GO:0070971~endoplasmic reticulum exit site	4	0.936768	0.000497361	Q9U1W1, P34643, G5EGS5, Q9U2Z1	298	4	5856	19.651	0.102331	0.102331	0.629877
GOTERM_BP_DIRECT	GO:0010171~body morphogenesis	42	9.83607	0.000686212	G5EFK4, H2KYV0, Q09996, G5EBH3, Q09646, G5EEM5, P02566, U4PRH5, G5EEV2, I7LFE2, Q18885, B1Q240, Q09230, G5EFW3, G5ECG0, Q05036, Q93442, Q21305, O61907, Q9U1W1, O45499, G5EBK3, Q8IG08, Q2XN09, G5ED07, E6N0V1, O16297, O45952, Q95X82, Q20228, G5EES2, Q93714, Q9N419, Q22253, Q9XWS2, Q09599, Q17490, Q7JMK4, Q967F4, Q6A2D2, G5ECF2, Q967F1, P92199, O01483, Q22292, Q9XWI6, P35800, G5EDY3	333	500	6764	1.70623	0.345723	0.0460424	1.01277
GOTERM_CC_DIRECT	GO:0005643~nuclear pore	8	1.87354	0.000903451	Q17602, Q18508, Q9BKT9, Q21021, O45933, Q9XWK3, P91350, Q8T8M4, P34343	298	32	5856	4.91275	0.178101	0.0934134	1.14145
GOTERM_MF_DIRECT	GO:0005515~protein binding	61	14.2857	0.00193795	P46561, Q9U377, O01489, A0A0K3AXG6, Q21453, Q21021, G5EBF5, G5EEG8, G5EGD2, Q18885, P91175, G5EG86, E0R7K7, G5EFC1, G5EEX3, Q09230, Q5CZ47, G5ECG0, O17695, Q22592, O62203, G5ECY0, Q2XN09, O45952, P34441, G5EC23, D3YT50, C1P633, Q967F4, Q9BKT9, H2KYC4, O16393, Q21831, G5EDQ5, G5EFF2, Q19203, Q95Y80, G5EEM5, P02566, Q22257, G5EF34, P49197, H2KYD4, Q22639, B1Q240, Q966L9, Q9GRY9, Q21341, H2KZD4, Q21…	286	840	5707	1.44908	0.424692	0.424692	2.53912
GOTERM_CC_DIRECT	GO:0005913~cell-cell adherens junction	5	1.17096	0.00232093	G5EGT0, Q967F4, H2KYC4, P92199, H1UBK9	298	12	5856	8.18792	0.396028	0.15471	2.90818
GOTERM_BP_DIRECT	GO:0006412~translation	23	5.38642	0.00269194	A3QMC5, Q09996, Q20720, P48154, P49197, Q7KPW7, G5EEC0, P40614, Q27389, Q03577, G5ECE5, P52709, P34662, P61866, Q86D21, Q23463, O45499, Q94300, G5ECU3, Q18231, Q1XFY9, Q20228, P30642, P91374, P50880, Q967F1, Q9XWI6	333	236	6764	1.97959	0.810972	0.15345	3.91841
GOTERM_BP_DIRECT	GO:0008406~gonad development	27	6.32319	0.00453106	O01789, P46561, Q21021, P41988, P34690, G5EGS5, G5EET5, O61851, Q20585, P49197, Q18885, P91175, Q9U3I6, O44548, Q19873, G8JYF5, O17695, Q9BKU4, Q21305, Q33BL4, A6ZJ71, G5EE37, G5EG14, P50140, Q8IG08, L8E6W9, H2KYC4, Q9U2G0, Q967F1, Q8MQ22, Q19584	333	308	6764	1.78062	0.939587	0.225193	6.51262
GOTERM_BP_DIRECT	GO:0006898~receptor-mediated endocytosis	48	11.2412	0.00484921	O01789, P46561, H2KYV0, Q22135, G5EGS5, Q09646, F5GUA3, Q18885, V6CL71, Q9NEU5, Q05036, O17695, Q03577, Q9GYT0, O17214, A6ZJ71, O61907, P61866, Q19642, Q9BIC3, Q8T8N8, O01737, Q10051, Q7K783, L8E6W9, Q93714, G5EFZ5, Q967F4, Q21831, G5EEQ8, O01483, G5EDJ6, Q9XWI6, Q22498, Q2XN02, P41988, O61851, Q8T8M4, G5EEV2, V6CL97, Q7KPW7, O17003, P91340, Q20168, O02640, A0A061ACR1, G5EE37, Q9U1W1, G5EFH7, G5E…	333	657	6764	1.484	0.950417	0.221465	6.9547
GOTERM_MF_DIRECT	GO:0005198~structural molecule activity	8	1.87354	0.00636917	Q22667, F5GUA3, Q22253, A7LPI2, Q2XN02, G5EBK3, Q20168, G5EEG8, Q5WRR6, Q22498, A0A061ACR1, G5EES2	286	45	5707	3.54747	0.838139	0.597681	8.12263
GOTERM_BP_DIRECT	GO:0018991~oviposition	24	5.62061	0.00824702	Q22135, H2KYN6, G5EBH3, Q17886, Q09646, P92186, G5EEM5, P02566, Q93871, G5EG86, G5EFW3, Q9N4J2, P34684, Q21305, O61907, Q9U1W1, Q95Y97, Q8IG08, G5ED07, P48727, Q23523, Q9N419, F5GU99, P19626, Q9U2G0, Q21831	333	275	6764	1.77271	0.994011	0.325428	11.5561
GOTERM_CC_DIRECT	GO:0000776~kinetochore	7	1.63934	0.00869069	O76447, Q18508, G5ECG0, O17915, G5EE37, G5EEM5, Q22257	298	36	5856	3.82103	0.84955	0.377201	10.4941
GOTERM_BP_DIRECT	GO:0046785~microtubule polymerization	4	0.936768	0.0108658	O02592, G5ECG0, O17915, G5EEM5	333	10	6764	8.12492	0.998831	0.382621	14.9568
GOTERM_BP_DIRECT	GO:0046034~ATP metabolic process	4	0.936768	0.0108658	P46561, P34346, Q9XXK1, Q19626	333	10	6764	8.12492	0.998831	0.382621	14.9568
GOTERM_MF_DIRECT	GO:0005487~nucleocytoplasmic transporter activity	4	0.936768	0.0113798	Q17602, Q9XWK3, P91350, Q8T8M4, P34343	286	10	5707	7.98182	0.961682	0.662869	14.0792
GOTERM_CC_DIRECT	GO:0005634~nucleus	82	19.2037	0.0133095	O18017, O01789, Q9U290, H2KYV0, A0A0K3AXG6, H2KYN6, Q23269, G5EET5, Q09646, Q9XUE3, G5EBL5, G5EGD2, A9D4E4, Q18885, Q9N4H4, G5EG86, Q9U3I6, V6CLA2, O44548, A0A0K3ARD5, D0Z5N1, D0Z5N2, Q19723, G5ECG1, P34684, Q95PZ9, O17695, Q22592, J7S155, Q93442, O61907, Q95ZI6, O62203, Q19642, O16297, O45952, O01737, Q23523, Q10051, Q19329, A0A0K3AS04, Q22033, O61789, G5EC23, P34343, Q18211, A0A0K3AUB7, G5EDJ0,…	298	1278	5856	1.26086	0.945391	0.440947	15.6489
GOTERM_BP_DIRECT	GO:0008340~determination of adult lifespan	50	11.7096	0.0142038	O18017, A3QMC5, P46561, Q3Y409, H2KYV0, A0A0K3AXG6, H2KYN6, Q9XUS4, Q20720, G5EBL5, G5EGD2, Q9N4H4, Q9U3I6, A0A0K3ARD5, D0Z5N1, D0Z5N2, G5ECG1, Q05036, Q22592, P52709, O61907, Q9U329, O01737, G5EC23, Q93714, D3YT50, Q9XUY2, Q967F1, P92199, P41877, H2KYP7, O01483, A0A0M7RDQ9, Q9XWI6, Q19584, H2KYP8, Q20585, Q21276, Q7KPW7, O17003, Q9N4J2, Q10655, O02640, Q9BKU4, Q9U263, Q86D21, G5EG14, O45499, G5E…	333	733	6764	1.38556	0.999855	0.445335	19.1147
GOTERM_CC_DIRECT	GO:0045261~proton-transporting ATP synthase complex, catalytic core F(1)	3	0.702576	0.0143699	P46561, Q95XJ0, Q86DM7, Q95XI9, Q9XXK1	298	4	5856	14.7383	0.956756	0.407545	16.7931
GOTERM_MF_DIRECT	GO:0046933~proton-transporting ATP synthase activity, rotational mechanism	4	0.936768	0.0150772	P46561, Q95XJ0, Q7JNG1, Q86DM7, P91283, Q95XI9, Q9XXK1	286	11	5707	7.2562	0.986829	0.66123	18.2434
GOTERM_MF_DIRECT	GO:0003729~mRNA binding	7	1.63934	0.0151324	O45499, Q19580, Q09599, Q27389, G5EEQ8, P92186, P34662	286	41	5707	3.40687	0.987038	0.580688	18.3041
GOTERM_CC_DIRECT	GO:0022625~cytosolic large ribosomal subunit	8	1.87354	0.0166791	P91374, A3QMC5, P50880, G5EEC0, Q94300, Q27389, Q20720, G5ECE5, P34662, P61866	298	53	5856	2.96619	0.974006	0.406319	19.2355
GOTERM_BP_DIRECT	GO:0006606~protein import into nucleus	5	1.17096	0.0175762	Q17602, Q9BKT9, Q9XWK3, O17915, P34343	333	21	6764	4.83626	0.999983	0.495869	23.1224
GOTERM_MF_DIRECT	GO:0001085~RNA polymerase II transcription factor binding	5	1.17096	0.0185851	Q19404, A0A0K3AXG6, G5EDN4, Q10655, Q09646, G5EGD2	286	21	5707	4.75108	0.995236	0.589795	22.0208
GOTERM_BP_DIRECT	GO:0006357~regulation of transcription from RNA polymerase II promoter	11	2.57611	0.0187883	O62203, O17208, Q23523, Q09646, G5EBL5, Q95Y80, Q8I4D8, Q9GUM5, D0Z5N1, D0Z5N2, Q21831, G5ECG1, G5EDF0, Q22292, Q93442	333	96	6764	2.32745	0.999992	0.498176	24.5169
GOTERM_BP_DIRECT	GO:0051301~cell division	13	3.0445	0.0204255	O01789, Q18508, G5EFC4, Q21194, O45952, P48727, G5ECG0, Q9XVI9, P34441, Q21341, O17915, G5EEM5, Q18211	333	126	6764	2.09571	0.999997	0.507635	26.3632
GOTERM_BP_DIRECT	GO:0006281~DNA repair	10	2.34192	0.0213249	Q95Q27, G5EEV2, O18017, O01789, Q9N4H4, Q9N4N4, Q95Y97, A0A0K3AUD3, A0A0K3ARD5, Q6AW06, A0A0K3AWQ2, Q21831, Q10051	333	84	6764	2.41813	0.999998	0.503972	27.3595
GOTERM_CC_DIRECT	GO:0005856~cytoskeleton	14	3.27869	0.0234292	Q20728, G5ECX1, G5EBK3, O02592, P34690, O45952, G5ECW4, G5EEG8, A0A061AIT4, G5EES2, G5EEM5, A0A061AKJ3, G5EGL0, Q9NAP2, A0A061ACE0, P92199, G5ECG0, G5ECS7, Q9XVI9, Q03609, Q33BL4	298	139	5856	1.97924	0.994169	0.474329	26.0012
GOTERM_CC_DIRECT	GO:0022627~cytosolic small ribosomal subunit	6	1.40515	0.0239433	P49197, O45499, Q18231, Q1XFY9, P48154, Q20228	298	33	5856	3.57291	0.994799	0.442517	26.4945
GOTERM_MF_DIRECT	GO:0008092~cytoskeletal protein binding	4	0.936768	0.0242717	G5EBK3, H2KYC4, Q19203, G5EEG8, G5EES2	286	13	5707	6.13986	0.999091	0.632266	27.8032
GOTERM_CC_DIRECT	GO:0030529~intracellular ribonucleoprotein complex	14	3.27869	0.0260073	O45499, Q27274, Q94300, O17919, G5EBF5, P48154, Q20228, P49197, P91374, Q19580, P50880, G5EEC0, Q27389, G5ECE5, P61866, P34662	298	141	5856	1.95116	0.996715	0.435506	28.4445
GOTERM_BP_DIRECT	GO:0040027~negative regulation of vulval development	17	3.98126	0.0261571	P90916, G5EET5, Q09646, G5EC23, U4PRH5, G5EEV2, V6CLA2, Q23551, H2KYC4, Q93230, P41877, H2KMJ3, P34684, O17695, Q93442, Q22592, O61907	333	192	6764	1.79849	1	0.559134	32.5003
GOTERM_CC_DIRECT	GO:0000775~chromosome, centromeric region	5	1.17096	0.0267532	Q19642, O44548, O45952, G5ECG0, O17915	298	23	5856	4.27196	0.997218	0.414305	29.1374
GOTERM_CC_DIRECT	GO:0016459~myosin complex	5	1.17096	0.0267532	Q21000, P19626, Q9XVI9, P12845, P02566	298	23	5856	4.27196	0.997218	0.414305	29.1374
GOTERM_BP_DIRECT	GO:0008360~regulation of cell shape	5	1.17096	0.0278134	Q22715, G5ED07, P92199, Q95PZ9, Q22033	333	24	6764	4.23173	1	0.563998	34.1828
GOTERM_MF_DIRECT	GO:0003723~RNA binding	23	5.38642	0.0294634	P34670, A3QMC5, Q20720, Q9U255, Q4W4Y5, Q8IU00, Q8MXD9, B1V8I7, Q23487, Q7KPW7, Q9XXN0, E0R7K7, Q966L9, Q19103, Q9GRY9, P52709, P61866, Q86D21, G5EG14, Q27274, O17919, Q9U2S6, Q9TYV5, Q20228, Q09599, D3NQB1, A0A0M7RDQ9, Q9XWI6, Q9XVS1	286	288	5707	1.59359	0.999801	0.655413	32.7336
GOTERM_MF_DIRECT	GO:0017056~structural constituent of nuclear pore	4	0.936768	0.0297748	Q17602, Q9BKT9, Q9XWK3, P34343	286	14	5707	5.7013	0.999819	0.61603	33.0192
GOTERM_CC_DIRECT	GO:0005694~chromosome	9	2.10773	0.0305128	G5EEV2, O18017, O01789, O45952, P48727, G5ECG0, O17915, Q95Y80, G5EE37	298	73	5856	2.42273	0.998799	0.429	32.5367
GOTERM_CC_DIRECT	GO:0032982~myosin filament	3	0.702576	0.0335762	Q19203, P12845, P02566	298	6	5856	9.8255	0.999396	0.434525	35.1948
GOTERM_BP_DIRECT	GO:0006338~chromatin remodeling	4	0.936768	0.0343566	Q9N4N4, Q93230, Q21831, P41877	333	15	6764	5.41662	1	0.625467	40.4546
GOTERM_BP_DIRECT	GO:0006974~cellular response to DNA damage stimulus	11	2.57611	0.0365945	Q95ZI6, O01789, Q95Y97, A0A0K3AWQ2, G5EFC4, Q09437, H2KYN6, Q10051, Q9N4H4, A0A0K3AUD3, A0A0K3ARD5, G5EDJ6, O17695, Q9U263	333	107	6764	2.08818	1	0.632753	42.4685
GOTERM_BP_DIRECT	GO:0045132~meiotic chromosome segregation	11	2.57611	0.0365945	O18017, Q95Y97, Q7JMK4, Q19370, H2KYN6, Q2XN09, Q09230, O45952, P48727, G5ECG0, O45933, Q33BL4, Q22257	333	107	6764	2.08818	1	0.632753	42.4685
GOTERM_BP_DIRECT	GO:0006355~regulation of transcription, DNA-templated	29	6.79157	0.0370769	Q9U290, A0A0K3AXG6, Q19203, P92186, G5EBL5, G5EGD2, A9D4E4, Q95Y80, Q18919, Q9U3I3, Q18885, H2KYD4, Q9N4N4, D9PTN4, G5EDN4, D0Z5N1, D0Z5N2, Q10655, G5ECG1, P34684, O17695, G5EF12, J7S155, Q93442, Q21305, O61907, E9P860, Q8IG08, P90916, O01737, D9PTN5, Q23523, P34343, G5EDJ0, Q8I4D8, Q8MQ67, A5A8Q6, Q93230, P41877, H2KMJ3, Q22292	333	402	6764	1.46532	1	0.622007	42.8942
GOTERM_CC_DIRECT	GO:0005840~ribosome	14	3.27869	0.0384338	A3QMC5, O45499, Q94300, Q18231, Q1XFY9, P48154, Q20228, P49197, P91374, P50880, Q7KPW7, G5EEC0, Q27389, G5ECE5, P61866, P34662	298	149	5856	1.8464	0.999797	0.455274	39.2125
GOTERM_BP_DIRECT	GO:0032940~secretion by cell	8	1.87354	0.0480676	F5GUA3, G5EFK4, Q19642, Q2XN02, Q20168, G5EGS5, Q22498, A0A061ACR1, Q9U2Z1, P61866, Q95XP5	333	68	6764	2.38968	1	0.704101	51.8329
GOTERM_MF_DIRECT	GO:0003779~actin binding	8	1.87354	0.0483796	Q21000, G5EBK3, Q22715, G5EFW3, G5EBH3, G5EEG8, P12845, G5EES2, Q9GYF1, P02566	286	67	5707	2.38263	0.999999	0.756658	48.1842
GOTERM_BP_DIRECT	GO:0006997~nucleus organization	5	1.17096	0.0513961	O44548, Q9BKT9, Q21021, Q9XWK3, P91350, Q8T8M4	333	29	6764	3.50212	1	0.714684	54.2709
GOTERM_BP_DIRECT	GO:0000132~establishment of mitotic spindle orientation	5	1.17096	0.0513961	Q967F4, Q9BKT9, P34690, Q9XWK3, Q21341	333	29	6764	3.50212	1	0.714684	54.2709
GOTERM_BP_DIRECT	GO:0006405~RNA export from nucleus	3	0.702576	0.0552712	Q17602, Q9XWK3, P34343	333	8	6764	7.61712	1	0.72785	56.9641
GOTERM_MF_DIRECT	GO:0016820~hydrolase activity, acting on acid anhydrides, catalyzing transmembrane movement of substances	3	0.702576	0.0570011	P46561, Q9XXK1, Q19626	286	8	5707	7.48295	1	0.781421	54.0741
GOTERM_CC_DIRECT	GO:0016342~catenin complex	3	0.702576	0.0586134	C1P633, Q967F4, Q19370	298	8	5856	7.36913	0.999998	0.582641	53.5677
GOTERM_MF_DIRECT	GO:0003735~structural constituent of ribosome	14	3.27869	0.0604757	A3QMC5, O45499, Q94300, G5ECU3, Q18231, Q1XFY9, P48154, Q20228, P49197, P91374, P50880, G5EEC0, P40614, Q27389, G5ECE5, P61866, P34662	286	162	5707	1.72447	1	0.772718	56.2677
GOTERM_BP_DIRECT	GO:0007281~germ cell development	14	3.27869	0.0613738	G5EFK4, P50140, P34670, G5EG14, G5EFC4, P41988, P34690, Q95Y51, G5EET5, Q20585, Q9U2G0, G8JYF5, Q966L9, Q9N4J2, G5EEQ8	333	165	6764	1.72347	1	0.752899	60.9074
GOTERM_BP_DIRECT	GO:0040002~collagen and cuticulin-based cuticle development	9	2.10773	0.0661872	V6CL97, V6CL71, G5ED07, Q86NC8, G5EFW3, G5EBH3, Q21021, P91340, P92199, G5ECG0, Q10051, P35800	333	88	6764	2.0774	1	0.767605	63.7771
GOTERM_BP_DIRECT	GO:0015986~ATP synthesis coupled proton transport	4	0.936768	0.0719632	P46561, Q95XJ0, Q7JNG1, Q86DM7, P91283, Q95XI9, Q9XXK1	333	20	6764	4.06246	1	0.785295	66.9612
GOTERM_BP_DIRECT	GO:0016246~RNA interference	12	2.8103	0.0729064	Q09599, V6CLA2, Q21021, Q17848, G5EBF5, Q11180, P41877, O01483, Q9GZC8, Q9XUE3, Q93714, Q18211	333	137	6764	1.77918	1	0.778898	67.4556
GOTERM_BP_DIRECT	GO:0006810~transport	32	7.49415	0.0746579	P46561, Q2XN02, P91827, A1Z6D3, E9P898, H2KZC3, E9P897, G5EDP2, G5EDF9, Q21752, Q95XP5, E5QCJ1, Q21434, F5GUA3, L8E912, H8ESD5, Q93871, H8ESD4, P40614, Q22639, S6FWN4, G5EGL4, Q20168, G5EFE5, A0A061ACR1, Q19626, Q18086, N1NV09, G5EFN5, G5ECU3, Q22409, O45933, P34441, O17915, N1NVB5, Q19189, P34343, G5EDD5, Q9XWS2, Q17663, Q9BKT9, F5GU99, Q11180, Q9GZC8, Q9U2Z1, Q22498, Q9XXK1, G5EEQ4	333	484	6764	1.34296	1	0.776533	68.3555
GOTERM_CC_DIRECT	GO:0030017~sarcomere	4	0.936768	0.0777457	Q18801, Q9XUS4, Q5WRR6, Q9GYF1	298	20	5856	3.9302	1	0.666353	64.2267
GOTERM_BP_DIRECT	GO:0051307~meiotic chromosome separation	3	0.702576	0.0832944	O18017, O76447, Q22257	333	10	6764	6.09369	1	0.803814	72.4636
GOTERM_BP_DIRECT	GO:0000212~meiotic spindle organization	3	0.702576	0.0832944	O76447, G5EEM5, Q22257	333	10	6764	6.09369	1	0.803814	72.4636
GOTERM_BP_DIRECT	GO:0000077~DNA damage checkpoint	3	0.702576	0.0832944	Q95Q27, O18017, Q6AW06	333	10	6764	6.09369	1	0.803814	72.4636
GOTERM_BP_DIRECT	GO:0010165~response to X-ray	3	0.702576	0.0832944	O18017, O01789, H2KYN6	333	10	6764	6.09369	1	0.803814	72.4636
GOTERM_MF_DIRECT	GO:0005215~transporter activity	7	1.63934	0.0875381	A1Z6D3, G5EFN5, E9P898, N1NV09, H2KZC3, E9P897, Q21453, Q22409, N1NVB5, Q21434, L8E912, H8ESD5, H8ESD4, Q5CZ47, S6FWN4, G5EFE5, Q9GZC8, G5EEQ4	286	62	5707	2.25293	1	0.86579	70.3169
GOTERM_BP_DIRECT	GO:0018996~molting cycle, collagen and cuticulin-based cuticle	17	3.98126	0.0908513	Q9U1W1, G5EG14, G5EFK4, Q23463, G5EFC4, P48727, Q4W4Y5, E1B6S3, Q20585, G5EC21, P48154, Q8MXD9, G5EF34, P49197, P91374, G5EBZ2, G5EGN9, G5EEX3, D0VWL6, N1NTE2, Q9U2Z1, G5EBY9, Q93442	333	227	6764	1.52119	1	0.822937	75.6445
GOTERM_BP_DIRECT	GO:0043044~ATP-dependent chromatin remodeling	2	0.468384	0.0957645	Q21831, P41877	333	2	6764	20.3123	1	0.830934	77.525
GOTERM_BP_DIRECT	GO:0001558~regulation of cell growth	2	0.468384	0.0957645	G5EF34, Q9U1W1, G5EBZ2, G5EEX3, E1B6S3	333	2	6764	20.3123	1	0.830934	77.525
GOTERM_BP_DIRECT	GO:0007079~mitotic chromosome movement towards spindle pole	2	0.468384	0.0957645	O45952, G5EE37	333	2	6764	20.3123	1	0.830934	77.525
GOTERM_MF_DIRECT	GO:0015377~cation:chloride symporter activity	2	0.468384	0.0973918	H8ESD5, L8E912, H8ESD4, E9P898, G5EFN5, H2KZC3, E9P897, G5EFE5, G5EEQ4	286	2	5707	19.9545	1	0.875808	74.2967
GOTERM_CC_DIRECT	GO:0000777~condensed chromosome kinetochore	4	0.936768	0.0976172	O76447, Q18508, G5ECG0, O17915	298	22	5856	3.57291	1	0.730489	72.8727
GOTERM_CC_DIRECT	GO:0005912~adherens junction	4	0.936768	0.0976172	C1P633, Q967F4, Q19370, G5ECY0	298	22	5856	3.57291	1	0.730489	72.8727
