# Supplementary material for: Comparative genetic, proteomic and phosphoproteomic analysis of C. elegans embryos with a focus on ham-1/STOX and pig-1/MELK in dopaminergic neuron development
Source: Sci Rep. 2017 Jun 28;7:4314. doi: 10.1038/s41598-017-04375-4 (PMC5489525; doi:10.1038/s41598-017-04375-4)
Supplement: Supplementary file 7 — Supplementary Dataset 6 [file 41598_2017_4375_MOESM7_ESM.xls]

## Sheet: 6a_summary_phosphopep-compariso
	Comparison of detected phosphosites in the C. elegans wild-type embryo with
	Bodenmiller, B. et al. PhosphoPep—a database of protein phosphorylation sites in model organisms. Nat. Biotechnol. 26, 1339–1340 (2008).
	Total number of high confidence phosphosites (Bodenmiller et al.)	Number of matched high confidence phosphosites	Matched high confidence phosphosites
	1894	947	0.5
	Total number of lower confidence phosphosites (Bodenmiller et al.)	Number of matched lower confidence phosphosites	Matched lower confidence phosphosites
	967	420	0.434333

## Sheet: 6b_mapped-sites_high-confidence
protein	position in protein	pep	score	location probability	intensity per replicate	replicates with data
Q17414	369	2.18089e-38	128.74	1	[31725000.0, 22575000.0, 25005000.0]	3
Q8WQH2	153	0	117.46	0.999993	[18511000.0, 8976800.0, 3723000.0]	3
Q17431	113	0	77.373	0.999931	[8109200.0, 0.0, 0.0]	1
Q17431	47	0	269.08	1	[1864499968.0, 1282000000.0, 1242099968.0]	3
Q17431	53	0	197.28	1	[32910000.0, 4848100.0, 10097000.0]	3
Q27464	7	0	167.71	0.999935	[197920000.0, 128850000.0, 32389000.0]	3
Q09221	772	0	132.84	0.999992	[90162000.0, 96028000.0, 16922000.0]	3
Q09221	523	8.06708e-20	137.95	0.999735	[35990000.0, 100890000.0, 50422000.0]	3
O16486	252	4.22305e-11	109	1	[2001300.0, 0.0, 0.0]	1
G5ED82	11	4.10399e-29	120.71	0.990405	[0.0, 7243700.0, 0.0]	1
Q95Q95	2245	0	281.09	1	[163220000.0, 135300000.0, 12182000.0]	3
Q95Q95	1948	0	215.32	0.999999	[2038200.0, 74339000.0, 24504000.0]	3
Q95Q95	563	0.0029969	65.753	0.999996	[93137000.0, 0.0, 2627000.0]	2
P41938	68	0.000695938	73.927	1	[2272100.0, 4197100.0, 1996700.0]	3
P46554	22	0	193.41	0.999786	[61392000.0, 0.0, 57931000.0]	2
Q10954	136	0	155.57	1	[0.0, 52413000.0, 44721000.0]	2
Q17490	1737	0	196.67	0.986881	[295460000.0, 110080000.0, 115970000.0]	3
Q17490	4949	0	204.05	0.999417	[48764000.0, 90721000.0, 20233000.0]	3
Q17490	4953	0	165.13	0.998538	[2494400.0, 56286000.0, 0.0]	2
Q17490	6346	0	96.128	0.802244	[35554000.0, 7716600.0, 15933000.0]	3
Q17490	6352	0	86.182	0.992467	[822720.0, 12104000.0, 0.0]	2
Q17490	3950	0	182.19	1	[4712000.0, 9136400.0, 13385000.0]	3
Q17490	3947	0	241.79	1	[40686000.0, 6979100.0, 22758000.0]	3
Q17490	6072	0	74.793	0.999969	[4612200.0, 0.0, 0.0]	1
Q17490	6079	0	117.35	0.999999	[2219500.0, 0.0, 2972100.0]	2
Q17490	2061	0	130.88	0.985899	[19463000.0, 0.0, 23657000.0]	2
Q17490	939	0	242.11	0.999979	[1764200.0, 780030016.0, 10352000.0]	3
Q17490	3328	0	111.42	0.999854	[4857900.0, 14549000.0, 4682500.0]	3
Q17490	5332	0	153.48	0.997684	[18259000.0, 1665300.0, 0.0]	2
Q17490	4213	0	132.67	0.996706	[33638000.0, 6050600.0, 86599000.0]	3
Q17490	4209	0	132.67	0.998206	[30952000.0, 11691000.0, 100040000.0]	3
Q17490	4072	0	149.14	0.999998	[59441000.0, 0.0, 28370000.0]	2
Q17490	1596	0	243.19	0.963092	[26399000.0, 6647400.0, 4685800.0]	3
Q17490	888	0	120.98	1	[22077000.0, 12502000.0, 24575000.0]	3
Q17490	5491	0	188.48	0.98654	[18229000.0, 5733300.0, 97196000.0]	3
Q17490	3758	0	111.15	0.999999	[4490700.0, 28653000.0, 1864600.0]	3
Q17490	6713	0	151.59	1	[8715300.0, 14584000.0, 0.0]	2
Q17490	3699	0	129.04	0.823068	[0.0, 246930000.0, 0.0]	1
Q17490	3022	0	96.708	1	[32171000.0, 0.0, 76638000.0]	2
Q17490	2104	1.43333e-13	121.92	1	[9330900.0, 28096000.0, 338050.0]	3
Q17490	6328	0.000277152	70.26	0.998558	[9404400.0, 1868200.0, 9297600.0]	3
Q17490	4020	0	179.81	1	[24745000.0, 21413000.0, 43115000.0]	3
Q17490	5770	0	154.39	0.999967	[27404000.0, 46037000.0, 15729000.0]	3
Q17490	5152	1.33341e-34	99.407	0.999974	[4339900.0, 3919900.0, 0.0]	2
Q17490	5156	2.73508e-15	71.148	0.995715	[1874500.0, 0.0, 2776200.0]	2
Q17490	2460	0	224.07	1	[26699000.0, 4047900.0, 19833000.0]	3
Q17490	2220	0	111.64	1	[31488000.0, 49291000.0, 0.0]	2
Q17490	2476	0	299.52	0.999505	[73465000.0, 29274000.0, 19560000.0]	3
Q17490	2711	0	205.96	1	[6444300.0, 28093000.0, 9492800.0]	3
Q17490	3399	0	176.4	0.999998	[120640000.0, 25293000.0, 136970000.0]	3
Q17490	4485	0	76.567	0.999693	[0.0, 14173000.0, 0.0]	1
Q17490	189	4.96342e-35	85.493	1	[545380.0, 0.0, 0.0]	1
P90731	466	0	160.07	0.999785	[2177900032.0, 799360000.0, 270040000.0]	3
Q11067	431	0	153.25	1	[396070.0, 0.0, 10341000.0]	2
O01837	51	1.32175e-32	147.96	0.999999	[136740000.0, 105320000.0, 79099000.0]	3
G8JXY9	29	0	187.07	1	[0.0, 0.0, 14246000.0]	1
Q03564	340	0	152.94	1	[29548000.0, 39739000.0, 0.0]	2
P91001	355	0	160.09	0.949219	[11489000.0, 8573900.0, 23574000.0]	3
Q11080	18	0	151.91	1	[992500.0, 0.0, 79770000.0]	2
Q17571	267	0	165.24	1	[0.0, 0.0, 7555800.0]	1
P46012	522	0	189.72	0.984754	[21993000.0, 29369000.0, 137240000.0]	3
Q17574	194	0	128.39	1	[0.0, 9709000.0, 168770000.0]	2
Q17581	24	0	188.19	0.999997	[282430016.0, 68095000.0, 29678000.0]	3
Q17602	1038	0	235.76	1	[103730000.0, 0.0, 6486000.0]	2
O17566	632	1.15387e-38	92.792	1	[5566100.0, 22695000.0, 213340.0]	3
O17566	537	0	183	0.999983	[81921000.0, 70450000.0, 36953000.0]	3
Q17624	301	0	170	0.927201	[16542000.0, 48385000.0, 41687000.0]	3
Q17624	299	0	152.94	0.999984	[59012000.0, 133250000.0, 137610000.0]	3
G5EDU3	69	0	148.38	1	[0.0, 31322000.0, 3998500.0]	2
Q10663	930	0	158.05	1	[31983000.0, 4894400000.0, 43935000.0]	3
Q9XU41	82	2.62017e-19	96.229	0.997771	[77631000.0, 62379000.0, 36537000.0]	3
H2KY56	413	0	193.76	1	[16061000.0, 6245300.0, 7652800.0]	3
H2KY56	693	0	74.905	0.999943	[0.0, 0.0, 4981100.0]	1
H2KY56	662	0.000319531	126.55	0.999694	[9854300.0, 0.0, 0.0]	1
H2KY56	467	3.37521e-06	101.2	0.999946	[59744000.0, 109490000.0, 75670000.0]	3
G5EGT0	952	0	176.1	0.999916	[5407100.0, 194610000.0, 51267000.0]	3
G5EGT0	712	0	136.61	0.999997	[12710000.0, 8517200.0, 0.0]	2
Q17770	476	0	218.87	1	[10051000.0, 15995000.0, 0.0]	2
Q17768	389	1.52595e-28	91.414	0.999729	[0.0, 0.0, 19545000.0]	1
Q95YF1	749	0	164.93	1	[49447000.0, 361940.0, 0.0]	2
Q17832	59	0	160.53	1	[383590016.0, 8897700.0, 309700000.0]	3
O01761	1710	3.42453e-28	121.77	1	[0.0, 33027000.0, 0.0]	1
O01761	1356	0.000350808	70.783	1	[0.0, 87456000.0, 14654000.0]	2
O01761	1607	0	180.08	1	[0.0, 34757000.0, 3866300.0]	2
O01761	1721	0.00491624	82.202	1	[0.0, 5728400.0, 0.0]	1
O01761	496	0	118.72	0.902752	[0.0, 11815000.0, 0.0]	1
O01761	5803	0.000512907	91.355	1	[2113800.0, 198120000.0, 2690700.0]	3
O01761	942	0	177.09	1	[7880900.0, 2188200.0, 22128000.0]	3
O01761	1342	0	133.46	0.886077	[0.0, 8605600.0, 63398000.0]	2
O01761	1489	0	148.1	0.999937	[0.0, 66387000.0, 0.0]	1
O01761	7499	0.000168928	105.03	0.99669	[15188000.0, 50042000.0, 21477000.0]	3
O01761	7757	0	158.8	0.995707	[2525300.0, 8557800.0, 9867200.0]	3
O01761	7754	1.87424e-39	84.878	0.999639	[0.0, 0.0, 4127700.0]	1
O01761	7289	7.48333e-27	116.6	1	[98196000.0, 7756700.0, 57995000.0]	3
O01731	421	0.000230055	93.623	1	[23992000.0, 6015500.0, 1118600.0]	3
O17583	155	0	201.61	0.999999	[31396000.0, 0.0, 2039500.0]	2
G5EF88	1703	1.46559e-17	97.297	1	[0.0, 105800000.0, 0.0]	1
O17323	162	0	168	0.999596	[47558000.0, 59762000.0, 2096400.0]	3
O17323	214	0	139.44	0.999942	[11541000.0, 2345200.0, 2790000.0]	3
O17323	251	4.50012e-07	137.46	1	[7360000.0, 54501000.0, 31483000.0]	3
O17328	275	0	136.16	1	[21618000.0, 376630016.0, 181010000.0]	3
O17328	336	0	182.56	0.876883	[5228200.0, 60303000.0, 147710000.0]	3
O17328	331	0	199.31	0.999999	[267890000.0, 608990016.0, 840289984.0]	3
O17328	328	0	199.31	0.988194	[0.0, 0.0, 136270000.0]	1
O17328	321	2.39179e-07	116.11	0.999658	[169870000.0, 0.0, 637849984.0]	2
H2KYP4	251	0	135.3	1	[3139300.0, 1744400.0, 0.0]	2
H2KYP4	637	9.54129e-09	75.376	1	[0.0, 33463000.0, 15720000.0]	2
P92199	1042	0	203.29	0.999856	[4362000.0, 1097100.0, 0.0]	2
Q8MQE1	89	0.00931525	45.825	0.964475	[0.0, 0.0, 2889200.0]	1
Q8MQE1	168	3.42552e-17	82.8	1	[7836800.0, 6275500.0, 0.0]	2
Q17935	20	0	235.75	1	[4226900.0, 698569984.0, 301440000.0]	3
Q17935	84	0	133.86	1	[101250000.0, 2850900.0, 26857000.0]	3
Q09236	256	0	153.65	0.959102	[2471400.0, 81411000.0, 38298000.0]	3
Q17948	32	0	167.37	0.999714	[4493600.0, 21029000.0, 23689000.0]	3
H2KYS1	274	1.80723e-12	92.265	1	[3255700.0, 2670600.0, 3779100.0]	3
H2KYS1	334	3.59644e-32	63.869	0.994138	[1100100.0, 11350000.0, 7909900.0]	3
H2KYS1	289	1.99796e-05	79.394	0.989161	[3442000.0, 3794000.0, 0.0]	2
H2KYS1	226	1.98757e-35	109.28	0.999999	[35220000.0, 0.0, 69762000.0]	2
Q18025	180	0	222.64	0.999991	[73621000.0, 37512000.0, 16409000.0]	3
Q09254	6	2.39164e-09	83.964	0.997624	[0.0, 0.0, 58854000.0]	1
Q09254	8	0	196.77	0.999996	[795779968.0, 172980000.0, 324489984.0]	3
Q18046	335	1.70788e-24	134.06	0.999987	[10258000.0, 0.0, 0.0]	1
O45087	169	0	259.16	1	[198210000.0, 317049984.0, 60849000.0]	3
O45087	174	0	259.16	1	[1116700032.0, 446220000.0, 31274000.0]	3
Q95X44	75	1.50567e-11	107.65	0.96787	[0.0, 6509700.0, 0.0]	1
Q18066	421	0.00142636	44.252	0.620012	[1691400.0, 1785600.0, 0.0]	2
Q18074	32	0	168.71	0.999975	[24279000.0, 229410000.0, 99821000.0]	3
Q18076	376	0	125.83	0.966908	[0.0, 35843000.0, 4259200.0]	2
Q18076	200	0	141.17	0.996445	[0.0, 25126000.0, 0.0]	1
P46822	523	4.34498e-07	94.487	0.553181	[0.0, 3133700.0, 5116800.0]	2
Q9XTZ4	221	0	154.26	0.863069	[17447000.0, 10235000.0, 0.0]	2
Q18093	301	0	173.4	1	[0.0, 3802200.0, 0.0]	1
G5EBV6	573	0	360.33	1	[173070000.0, 136170000.0, 22539000.0]	3
H2KYZ6	526	3.66583e-35	112.67	1	[130260000.0, 89704000.0, 4066700.0]	3
Q9XVS4	562	0	251.12	1	[60970000.0, 4186400.0, 476040000.0]	3
Q9XVS4	64	0	171.87	0.990786	[0.0, 34472000.0, 39861000.0]	2
Q9XVS4	861	0	122.01	0.99999	[9446600.0, 0.0, 59278000.0]	2
H2KYC4	875	0	234.93	0.999977	[511649984.0, 247170000.0, 380940000.0]	3
H2KYC4	213	0	269.84	0.97347	[370680000.0, 1382000.0, 449400000.0]	3
H2KYC4	227	0	269.84	1	[1371500032.0, 161770000.0, 1573400064.0]	3
H2KYC4	767	4.29486e-05	74.789	0.643845	[0.0, 3584400.0, 2827200.0]	2
H2KYC4	766	0	163.82	0.951573	[0.0, 3584400.0, 2827200.0]	2
H2KYC4	1027	0	180.27	1	[155630000.0, 383800000.0, 247040000.0]	3
H2KYC4	996	0.00037669	81.185	0.999914	[166610000.0, 41554000.0, 1197300.0]	3
G5ECY0	711	0	163.51	0.999812	[51309000.0, 45583000.0, 18357000.0]	3
G5ECY0	705	0	262.42	0.99998	[19510000.0, 23024000.0, 1196800.0]	3
Q18202	108	0	171.3	1	[45400000.0, 4097600.0, 11677000.0]	3
G5EEY5	982	0	117.62	1	[21134000.0, 31751000.0, 0.0]	2
G5EEY5	683	0	276.77	1	[1951000064.0, 393020000.0, 518740000.0]	3
G5EEY5	681	0	167.93	1	[0.0, 0.0, 2952300.0]	1
G5EEY5	1417	0	172.57	0.999976	[346680000.0, 103140000.0, 0.0]	2
Q18211	27	0	237.58	1	[123390000.0, 26082000.0, 17741000.0]	3
Q18211	96	0	163.18	0.99995	[0.0, 0.0, 1022600.0]	1
P52819	127	0	296.05	1	[5100800000.0, 1682899968.0, 1344199936.0]	3
Q18241	743	4.31492e-09	83.404	1	[9099600.0, 0.0, 0.0]	1
P34339	978	0	195.15	1	[379369984.0, 9957800.0, 56097000.0]	3
Q18264	1358	0	162.15	0.99993	[12285000.0, 0.0, 5508100.0]	2
Q18264	1671	4.12493e-34	145.06	0.999932	[23701000.0, 7084500.0, 48404000.0]	3
Q18264	1669	0	177.93	0.999954	[164520000.0, 17056000.0, 3109600.0]	3
O17606	147	0.00043753	81.278	0.990764	[78590000.0, 0.0, 0.0]	1
Q09475	51	0	212.92	1	[320729984.0, 88624000.0, 553849984.0]	3
Q09475	33	7.62013e-16	129.36	1	[0.0, 22140000.0, 1083200000.0]	2
P34342	419	0	138.59	1	[453120000.0, 69509000.0, 6627800.0]	3
Q95YE2	507	7.6038e-05	79.089	0.993697	[2161500.0, 4682800.0, 0.0]	2
Q18408	108	0	234.72	0.999953	[9820300.0, 37582000.0, 10685000.0]	3
P53439	20	1.21812e-32	148.21	0.999992	[17904000.0, 84252000.0, 80314000.0]	3
Q09495	372	0	71.286	0.974954	[0.0, 6139700.0, 0.0]	1
P46582	894	0	198.76	0.9989	[13028000.0, 29997000.0, 0.0]	2
P46582	1017	1.37735e-28	130.95	1	[21469000.0, 10676000.0, 4304500.0]	3
G5EBL3	2298	0	135.23	0.992868	[21615000.0, 4034000.0, 5854200.0]	3
P19626	14	0	201.61	1	[35905000.0, 155820000.0, 5446100.0]	3
O01505	27	6.6179e-05	100.22	1	[4667800.0, 0.0, 2413200.0]	2
O01504	78	0	87.996	0.999996	[52152000.0, 27294000.0, 18403000.0]	3
Q22918	162	8.33773e-43	80.236	0.5	[6335900.0, 0.0, 0.0]	1
Q22918	380	0	229.2	1	[36703000.0, 0.0, 0.0]	1
Q18508	1615	0	307.52	1	[1781700.0, 102840000.0, 111230000.0]	3
Q18508	1694	0	165.64	0.999993	[76106000.0, 0.0, 50551000.0]	2
Q18550	178	0	91.589	1	[37273000.0, 19469000.0, 30995000.0]	3
O01974	359	0	180.85	0.996404	[246020000.0, 460880000.0, 588950016.0]	3
Q18577	204	2.00068e-33	97.776	0.994471	[3260700.0, 0.0, 1956600.0]	2
Q09501	454	0	178.94	0.999999	[53556000.0, 135790000.0, 40166000.0]	3
Q09501	512	0	172.98	1	[2338500.0, 2194700.0, 0.0]	2
P91156	90	0	100.44	0.872234	[22790000.0, 0.0, 0.0]	1
P91156	468	3.79521e-10	132.62	1	[426260000.0, 43570000.0, 2803500.0]	3
P91156	399	0	120.44	0.88926	[74266000.0, 1261400.0, 1222900.0]	3
A4LBC3	1451	3.42492e-21	138.73	1	[169020000.0, 147510000.0, 249310000.0]	3
H2KYW1	202	0	134.32	1	[0.0, 18734000.0, 20448000.0]	2
Q18605	742	2.07148e-40	152.11	0.999792	[49554000.0, 61179000.0, 1388400.0]	3
Q18614	142	1.4013e-45	111.57	1	[5323700.0, 9841300.0, 8492300.0]	3
A4UVK2	192	0	127.07	0.999984	[0.0, 16480000.0, 0.0]	1
Q93382	99	0	214.92	1	[223260000.0, 428609984.0, 5452000.0]	3
Q18685	224	0	130.64	0.999976	[35116000.0, 120900000.0, 25106000.0]	3
P28191	593	0	175.07	1	[5448100.0, 0.0, 0.0]	1
O17687	544	0	248.36	1	[2392300032.0, 0.0, 989400000.0]	2
G5EFM0	235	0	169.37	1	[117210000.0, 71805000.0, 691790016.0]	3
G5ECZ8	872	0	216.27	1	[18366000.0, 62236000.0, 16325000.0]	3
Q09936	337	9.66031e-08	102.9	0.984439	[17330000.0, 115470000.0, 48512000.0]	3
Q18841	41	0	351.02	1	[94445000.0, 0.0, 32583000.0]	2
Q18841	165	0	193.51	0.999967	[342670016.0, 63564000.0, 91481000.0]	3
P90783	424	0	159.41	1	[4781000.0, 0.0, 27903000.0]	2
P90783	422	0	159.41	1	[9572600.0, 0.0, 27903000.0]	2
Q09285	446	3.84027e-06	113.37	0.999998	[0.0, 88684000.0, 0.0]	1
Q09285	387	0	204.35	0.999933	[26485000.0, 16437000.0, 65462000.0]	3
Q09285	855	0	218.36	0.934144	[0.0, 0.0, 24477000.0]	1
Q09289	351	0	249.19	1	[518609984.0, 716009984.0, 476420000.0]	3
P53585	466	0	207.54	1	[2391000064.0, 1225200000.0, 3064200.0]	3
O01868	77	0.0165939	115.7	1	[23263000.0, 64088000.0, 40338000.0]	3
Q18921	20	4.03118e-05	88.163	1	[10949000.0, 10478000.0, 0.0]	2
Q93408	124	0	200.19	1	[244720000.0, 236890000.0, 211400000.0]	3
Q09512	155	0	115.13	1	[4010900.0, 18164000.0, 0.0]	2
Q09512	144	0.000870503	59.294	0.990041	[0.0, 6619900.0, 2352400.0]	2
B2D6K7	474	0	384.6	0.999886	[29119000.0, 26411000.0, 302169984.0]	3
O01159	422	0	226.65	1	[10652000.0, 0.0, 99128000.0]	2
O01159	421	0	226.65	1	[0.0, 0.0, 77499000.0]	1
P91198	300	0	150.05	0.822258	[201430000.0, 94212000.0, 0.0]	2
P91198	296	0	119.67	0.999999	[24975000.0, 0.0, 17658000.0]	2
P91198	320	0	171.96	0.999909	[24440000.0, 2397700.0, 1822600.0]	3
P91198	327	0	213.02	1	[537520000.0, 10477000.0, 141870000.0]	3
P91198	283	0	119.67	0.962629	[0.0, 0.0, 2091300.0]	1
P91198	132	0.0170184	96.034	1	[51636000.0, 52743000.0, 170190000.0]	3
Q966L5	4	0.000451725	78.548	1	[0.0, 0.0, 310910016.0]	1
Q966L6	373	0	156.51	1	[54235000.0, 0.0, 58536000.0]	2
Q966L6	348	0	192.19	1	[21616000.0, 5082100.0, 11382000.0]	3
O44476	625	0	158.08	1	[67076000.0, 2592600.0, 17820000.0]	3
O44476	642	0	131.13	1	[12192000.0, 4217500.0, 5759100.0]	3
Q19052	209	6.02399e-38	120.63	0.997183	[6270300.0, 1580600.0, 1923900.0]	3
Q95QN6	34	9.30526e-25	136.33	0.99998	[90016000.0, 67611000.0, 838780.0]	3
P92186	42	0	145.21	1	[135380000.0, 29264000.0, 127490000.0]	3
P92186	17	0	190.15	0.999999	[23951000.0, 8157800.0, 5368500.0]	3
G5EGK6	1415	7.78112e-07	69.765	0.868829	[30995000.0, 11296000.0, 5520300.0]	3
G5EGK6	1400	0	137.72	0.999985	[17906000.0, 3326300.0, 4600400.0]	3
G5EGK6	115	0.000157659	125.23	1	[12797000.0, 2219900.0, 8400900.0]	3
Q3HKC4	7	9.70903e-07	70.802	1	[4420600.0, 0.0, 0.0]	1
Q3HKC4	10	0	160.85	1	[455270016.0, 199370000.0, 44799000.0]	3
P91240	604	0	181.55	0.999969	[21665000.0, 59410000.0, 36460000.0]	3
P91240	522	0	195.02	1	[346000000.0, 15027000.0, 189560000.0]	3
P91240	555	0	166.79	1	[6454800.0, 3338200.0, 2769200.0]	3
O17389	128	1.32261e-07	98.592	1	[2548200.0, 31359000.0, 19396000.0]	3
O17389	113	9.97097e-25	114.27	0.995766	[1851000.0, 37267000.0, 0.0]	2
Q19210	560	0	256.08	1	[104000000.0, 3154200.0, 95711000.0]	3
Q19210	352	0	117.57	1	[21990000.0, 15698000.0, 3606000.0]	3
Q7JLW3	93	0	156.17	0.999856	[0.0, 11263000.0, 0.0]	1
Q7JLW3	39	0.00570952	64.385	1	[0.0, 0.0, 3179800.0]	1
Q19266	210	0	73.87	0.999816	[6991100.0, 8303000.0, 0.0]	2
O17406	316	0	183.25	0.999903	[24478000.0, 0.0, 0.0]	1
O17406	321	0	197.79	1	[598910016.0, 0.0, 16595000.0]	2
O17406	378	0	120.18	1	[3346200.0, 0.0, 0.0]	1
O17406	204	0	318.13	1	[205160000.0, 454320000.0, 405809984.0]	3
O17406	240	2.00757e-10	113.8	1	[131640000.0, 0.0, 0.0]	1
Q19289	43	0	130.17	0.999999	[2995700.0, 0.0, 0.0]	1
P90829	21	0	150.7	1	[47607000.0, 0.0, 0.0]	1
P49180	35	8.4032e-18	136.92	0.999595	[174460000.0, 35760000.0, 34950000.0]	3
P34397	138	2.03597e-07	85.161	1	[10714000.0, 36609000.0, 0.0]	2
Q19317	1349	1.91564e-23	132.51	1	[46402000.0, 94219000.0, 211830000.0]	3
P02566	1315	0.000383709	60.55	0.999496	[185810.0, 5351700.0, 2611400.0]	3
Q19370	1041	0	193.27	0.99999	[1109400.0, 48123000.0, 3444300.0]	3
O17799	305	2.30586e-35	116.04	1	[11463000.0, 5951100.0, 1851600.0]	3
Q19375	152	0	240.44	1	[224640000.0, 45410000.0, 89096000.0]	3
Q19375	129	0	175.86	1	[56151000.0, 0.0, 0.0]	1
Q19375	132	0	182.82	0.999995	[219110000.0, 0.0, 0.0]	1
Q19375	99	0	285.59	1	[61079000.0, 0.0, 0.0]	1
Q19375	95	0	285.59	1	[77136000.0, 0.0, 0.0]	1
Q19375	113	0	215.99	1	[30529000.0, 158280000.0, 453230016.0]	3
Q19375	116	0	215.99	1	[165860000.0, 188410000.0, 455080000.0]	3
H2KZQ9	433	0	145.55	0.957977	[14303000.0, 0.0, 28173000.0]	2
H2KZQ9	631	8.74978e-07	80.738	1	[370110016.0, 90413000.0, 48038000.0]	3
O76561	104	0	287.68	1	[1221299968.0, 463169984.0, 432969984.0]	3
O76561	17	0	267.24	1	[308590016.0, 764940032.0, 238340000.0]	3
H2KZR3	26	0	144.8	0.998843	[4261800.0, 55043000.0, 17160000.0]	3
Q9XYD3	261	4.26169e-35	146.3	0.90869	[0.0, 9298800.0, 0.0]	1
P55326	181	0	201.24	1	[85664000.0, 124230000.0, 25394000.0]	3
P55326	185	0	201.24	0.999929	[111160000.0, 88342000.0, 38237000.0]	3
P55326	25	0	234.8	1	[159540000.0, 16750000.0, 120650000.0]	3
Q19404	72	0	153.27	0.999937	[44280000.0, 35564000.0, 140860000.0]	3
Q19404	136	1.4317e-38	85.185	0.955922	[0.0, 12913000.0, 0.0]	1
K8ESG8	22	0	239.75	1	[1622100.0, 28785000.0, 8071600.0]	3
Q0G831	41	0	256.53	0.99999	[42102000.0, 49984000.0, 19024000.0]	3
G5ECB7	683	0	159.01	1	[0.0, 2340000.0, 11379000.0]	2
Q19459	830	3.54426e-35	112.82	1	[0.0, 17248000.0, 0.0]	1
Q19467	371	0.00976817	106.68	1	[0.0, 5433500.0, 5385300.0]	2
G5EE72	1357	0	127.92	1	[126170000.0, 0.0, 2314900.0]	2
O45367	209	0	233.15	1	[16161000.0, 5325500.0, 15446000.0]	3
O45367	224	0	241.15	1	[544470016.0, 170130000.0, 138010000.0]	3
G5EFF4	491	9.26706e-27	88.565	0.537751	[10523000.0, 8715700.0, 0.0]	2
G5EFI6	853	0	185.23	0.998788	[13577000.0, 10103000.0, 6814500.0]	3
G5EFI6	846	0	253.36	0.997252	[176040000.0, 17687000.0, 66212000.0]	3
G5EFM7	403	0	368.19	1	[0.0, 125480000.0, 62239000.0]	2
G5EFM7	445	0	147.17	1	[0.0, 22524000.0, 42527000.0]	2
O01524	618	0	207.79	1	[266890000.0, 6953700.0, 0.0]	2
O01524	139	0	334.02	1	[484520000.0, 14362000.0, 180910000.0]	3
O01524	386	0	236.3	1	[221960000.0, 0.0, 307529984.0]	2
O01524	409	0	217.91	1	[723470016.0, 0.0, 199060000.0]	2
Q8MQ70	309	0	157.66	0.999594	[203720000.0, 1683700.0, 113350000.0]	3
G5EBY3	210	0	193.67	0.730792	[2121100.0, 4204100.0, 0.0]	2
G5EBY3	211	0	195.5	0.998907	[300080000.0, 67003000.0, 27998000.0]	3
G5EBY3	1974	0	156.31	0.998804	[481190016.0, 3804700.0, 4324900.0]	3
Q19681	2	0	225.37	1	[166030000.0, 522940000.0, 449140000.0]	3
Q7JNC1	24	0	203.21	1	[74433000.0, 26952000.0, 21862000.0]	3
Q5DX48	1925	0	269.44	1	[134310000.0, 34254000.0, 10781000.0]	3
Q5DX48	15	3.402e-11	125.23	1	[175640000.0, 9057300.0, 113480000.0]	3
G5EEM5	1359	0	146.04	0.995726	[23801000.0, 0.0, 36414000.0]	2
G5EEM5	892	2.72699e-17	111.12	1	[0.0, 2964400.0, 11619000.0]	2
Q19720	404	0	189.52	0.999975	[454510016.0, 206980000.0, 69290000.0]	3
Q19720	195	0	285.45	0.999586	[13959000.0, 9885900.0, 31198000.0]	3
Q19727	616	0	164.06	0.999108	[633539968.0, 530720000.0, 383609984.0]	3
G5EBY0	71	0	196.06	0.97706	[0.0, 2441700.0, 59954000.0]	2
G5EBY0	72	0	196.06	0.992446	[0.0, 2441700.0, 59954000.0]	2
Q93572	302	0	231.89	1	[10030999552.0, 60079000.0, 964540032.0]	3
Q93573	60	0	364.02	1	[2108700032.0, 67899000.0, 792529984.0]	3
Q93573	50	0	302.67	0.999779	[0.0, 1135600000.0, 1721600.0]	2
Q93576	120	0	208.87	1	[75808000.0, 0.0, 19483000.0]	2
Q3S1I8	33	0	106.39	1	[47244000.0, 42965000.0, 37886000.0]	3
P29691	496	0.000186163	123.86	0.999999	[56892000.0, 0.0, 44690000.0]	2
Q19790	37	0	113.08	1	[0.0, 8566500.0, 0.0]	1
P91277	14	0	184.01	0.998574	[160890000.0, 41499000.0, 25461000.0]	3
P91277	265	0	166.39	1	[17297000.0, 2220400.0, 3729600.0]	3
P91276	42	1.94817e-34	154.94	1	[166770000.0, 987630.0, 17283000.0]	3
Q86ME9	231	2.09505e-11	113.4	1	[131290000.0, 0.0, 21036000.0]	2
G5EBZ4	190	0	275.92	1	[43736000.0, 346750016.0, 286320000.0]	3
G5EBZ4	195	0	275.92	1	[488360000.0, 504369984.0, 284350016.0]	3
Q19819	224	0	144.55	1	[21825000.0, 2827800.0, 15098000.0]	3
P91280	300	0	156.79	0.999884	[0.0, 32307000.0, 0.0]	1
Q19848	523	0	181.43	1	[47555000.0, 218190000.0, 63933000.0]	3
Q19848	524	0	193.27	1	[201670000.0, 218190000.0, 9402300.0]	3
Q19848	390	0	315.38	1	[207380000.0, 150740000.0, 122240000.0]	3
G4SFM6	834	0	185.65	1	[95515000.0, 121100000.0, 59440000.0]	3
Q19866	704	0	282.32	1	[235660000.0, 304950016.0, 130920000.0]	3
O62185	191	0	129.52	1	[34519000.0, 20658000.0, 33813000.0]	3
O62185	200	0	129.52	1	[0.0, 13991000.0, 31622000.0]	2
O62185	526	0	176.42	1	[473140000.0, 31775000.0, 88767000.0]	3
O62185	536	0	151.56	1	[211830000.0, 393680000.0, 19875000.0]	3
Q95QI2	659	0	204.53	1	[161380000.0, 54447000.0, 69900000.0]	3
Q8MNT0	643	0.000397865	81.904	0.999998	[7099700.0, 498290.0, 0.0]	2
Q8MNT0	709	0	204.53	1	[161380000.0, 54447000.0, 69900000.0]	3
Q8MNT0	682	0	165.34	1	[152180000.0, 109280000.0, 29145000.0]	3
Q8MNT0	665	6.71376e-05	90.793	0.999929	[21324000.0, 46521000.0, 9795800.0]	3
H2KYB8	27	0	209.23	1	[3448900.0, 192400000.0, 13553000.0]	3
Q6A2D2	1354	0.00258894	89.189	0.999956	[4673800.0, 7732600.0, 0.0]	2
Q6A2D2	1295	0	128.91	1	[0.0, 364620000.0, 0.0]	1
Q93652	25	0	130.47	1	[213360000.0, 8705900.0, 12435000.0]	3
H2KYS8	690	0.000226861	93.162	0.999992	[2431300.0, 16794000.0, 9705300.0]	3
H2KYS8	166	0.000142618	91.961	0.978576	[28048000.0, 6768200.0, 5596100.0]	3
H2KYS8	797	1.44317e-06	88.561	0.969986	[3445500.0, 6033600.0, 10139000.0]	3
P53015	1117	0	133.86	0.999882	[52394000.0, 0.0, 15846000.0]	2
P53013	29	0.00572034	60.342	0.999935	[1192100.0, 0.0, 1310700.0]	2
Q93655	196	4.17512e-20	120.63	1	[1985600.0, 886060.0, 17574000.0]	3
Q7YXB8	366	0	207.17	0.999998	[58550000.0, 796280.0, 148350000.0]	3
O16291	29	0	279.72	1	[214100000.0, 50808000.0, 202190000.0]	3
O16293	386	0	247.85	0.999973	[107650000.0, 102010000.0, 76594000.0]	3
Q19972	169	0	264.36	1	[563480000.0, 12538000.0, 413060000.0]	3
Q19969	57	0	209.72	0.981067	[0.0, 0.0, 19168000.0]	1
Q19973	200	0	278.95	0.999987	[0.0, 0.0, 14048000.0]	1
Q19973	226	0	312.52	1	[3829799936.0, 655489984.0, 2908499968.0]	3
Q19973	248	0	306.91	1	[3481600000.0, 1210200064.0, 624620032.0]	3
Q19973	274	0	298.11	1	[2086899968.0, 2348900096.0, 1141200000.0]	3
Q17336	138	0	204.81	1	[1815100032.0, 279220000.0, 199620000.0]	3
Q17336	8	0.000135695	63.614	0.85825	[19195000.0, 2095300.0, 33570000.0]	3
O62213	131	0	130.01	0.998433	[70181000.0, 0.0, 0.0]	1
Q2A950	280	0	152.51	1	[223140.0, 0.0, 325430.0]	2
G5ECQ3	694	0	204.63	1	[139920000.0, 28599000.0, 11431000.0]	3
G5ECQ3	527	3.66519e-07	111.31	0.999955	[19838000.0, 22618000.0, 9302500.0]	3
Q20060	42	0	179.46	1	[39792000.0, 53739000.0, 494790.0]	3
H2KZZ5	840	0	117.83	0.996978	[85752000.0, 28899000.0, 4573100.0]	3
H2KZZ5	373	0	63.44	0.900388	[0.0, 0.0, 12692000.0]	1
G5EDT9	1666	0	254.32	1	[44220000.0, 18047000.0, 22400000.0]	3
G5EDT9	1054	0	254.09	1	[39580000.0, 87340000.0, 21684000.0]	3
Q8I4J5	274	0.000153075	89.356	0.999999	[21475000.0, 0.0, 13648000.0]	2
Q95QG8	651	2.71735e-09	102.63	1	[31425000.0, 0.0, 16448000.0]	2
Q20121	6	8.59617e-26	149.96	1	[0.0, 89807000.0, 228910000.0]	2
A5JYT9	60	0.00277379	95.477	0.999908	[69820000.0, 23930000.0, 10552000.0]	3
G4RYA5	295	0	319.13	1	[206550000.0, 114580000.0, 216470000.0]	3
G4RYA5	562	1.26328e-14	93.371	1	[3726200.0, 0.0, 0.0]	1
O61201	1643	2.41598e-25	101.92	0.999468	[0.0, 0.0, 5246000.0]	1
O61201	1484	0	234.89	1	[14481000.0, 96544000.0, 10200000.0]	3
Q20199	194	8.20872e-16	82.925	0.953494	[5038900.0, 6372400.0, 0.0]	2
Q20199	129	0	147.67	0.999903	[22676000.0, 276560000.0, 22932000.0]	3
Q20199	79	2.53166e-34	100.28	0.999667	[0.0, 52272000.0, 24307000.0]	2
O16265	186	0	235.99	1	[1320800.0, 26925000.0, 0.0]	2
O16265	181	0	185.96	1	[159580000.0, 66892000.0, 397070016.0]	3
A6ZJ71	1534	0	90.978	0.997421	[25893000.0, 0.0, 11369000.0]	2
Q9TZK3	94	1.77994e-36	80.738	0.999999	[3629700.0, 7324900.0, 0.0]	2
Q966J6	309	0	144.43	0.999976	[0.0, 254270000.0, 13634000.0]	2
H2KYN6	834	0	153.12	0.999991	[146160000.0, 116530000.0, 107500000.0]	3
H2KYN6	1014	0	404.66	1	[24543000.0, 15065000.0, 18774000.0]	3
H2KYN6	936	4.93883e-07	113.52	0.999943	[12238000.0, 0.0, 0.0]	1
Q22037	12	0	150.63	1	[11883000.0, 65875000.0, 38524000.0]	3
Q20330	409	0	90.694	1	[13667000.0, 25394000.0, 31809000.0]	3
Q20330	415	0	96.371	1	[34313000.0, 26076000.0, 28692000.0]	3
Q20330	827	0	155.09	1	[70467000.0, 20484000.0, 1218600.0]	3
Q20330	80	0.000261839	86.114	0.999976	[59874000.0, 112830000.0, 50580000.0]	3
P48156	62	0	166.6	1	[26465000.0, 6012500.0, 16965000.0]	3
P48156	130	0	166.57	1	[5337400.0, 0.0, 8944900.0]	2
P49595	231	0.00402262	105.83	0.999972	[0.0, 21645000.0, 0.0]	1
P49595	129	0	267.48	1	[0.0, 1498800000.0, 0.0]	1
Q9TZM9	483	3.3946e-14	93.381	0.985647	[15883000.0, 60088000.0, 0.0]	2
Q20373	63	0	136.68	0.996911	[183310000.0, 10722000.0, 2961100.0]	3
A5JYU6	124	0	126.97	1	[46866000.0, 23019000.0, 233490000.0]	3
Q17392	46	0	175.85	0.998327	[380470016.0, 62750000.0, 4266700.0]	3
O44130	529	1.33396e-06	79.652	0.940642	[12672000.0, 0.0, 6261000.0]	2
Q94230	165	0	229.62	1	[0.0, 19120000.0, 0.0]	1
G5ECU1	145	0.00537765	87.942	1	[0.0, 168150000.0, 0.0]	1
Q20448	22	0	153	0.999465	[257920000.0, 0.0, 1759000.0]	2
Q20448	170	0	241.25	1	[0.0, 4885500.0, 17083000.0]	2
Q20448	172	0	241.25	0.999442	[10121000.0, 118950000.0, 37580000.0]	3
Q20448	85	1.10797e-11	123.75	0.999974	[93930000.0, 62643000.0, 536920.0]	3
Q20448	83	0	205.07	0.999023	[2805700.0, 224010000.0, 164790000.0]	3
Q9GYP5	122	2.07121e-23	131.86	1	[27025000.0, 3082600.0, 20092000.0]	3
Q9GYP5	135	0.036057	67.414	0.998561	[21338000.0, 43076000.0, 0.0]	2
P91309	1285	0	105.63	1	[43846000.0, 2889600.0, 11981000.0]	3
P91306	24	0.00191405	78.342	1	[33327000.0, 1565300.0, 5414000.0]	3
Q20490	311	8.12059e-06	121.09	1	[48694000.0, 0.0, 3167200.0]	2
Q20487	1220	1.18989e-12	119.87	0.999871	[5164900.0, 0.0, 9088700.0]	2
H2L048	225	2.12964e-40	148.7	1	[397680.0, 59543000.0, 0.0]	2
Q20502	656	3.90491e-18	160.53	0.999236	[202630000.0, 342209984.0, 501680000.0]	3
Q20502	113	0	125.16	0.999901	[220910.0, 16088000.0, 0.0]	2
Q7YX14	53	1.79436e-17	98.077	1	[17230000.0, 146430000.0, 13492000.0]	3
Q20588	23	0	184.98	1	[36054000.0, 71201000.0, 1651300.0]	3
Q20595	111	0	219.25	0.981286	[19362000.0, 1461400.0, 18416000.0]	3
Q20595	676	0	150.17	1	[9316100.0, 4883400.0, 0.0]	2
Q20621	274	0	114.53	0.999779	[0.0, 4848500.0, 0.0]	1
Q20626	223	0	232.37	0.999744	[87691000.0, 600819968.0, 0.0]	2
Q20626	961	0	144.68	1	[0.0, 41522000.0, 10476000.0]	2
Q20626	862	0	251.56	0.999993	[16234000.0, 19464000.0, 16680000.0]	3
Q20626	810	0	266.16	0.999994	[0.0, 76058000.0, 99925000.0]	2
Q20626	825	0	85.263	1	[1906400.0, 16842000.0, 2296200.0]	3
Q20626	266	0	109.87	0.85601	[0.0, 10149000.0, 0.0]	1
Q20626	904	8.78655e-11	58.093	0.499996	[3124300.0, 2952500.0, 0.0]	2
Q20641	199	1.47605e-29	99.344	1	[0.0, 2241700.0, 0.0]	1
Q20644	543	0	220.82	0.999958	[69429000.0, 36862000.0, 20895000.0]	3
Q10124	837	1.69227e-28	89.011	0.999994	[70736000.0, 52220000.0, 6555400.0]	3
Q10124	808	0	164.53	1	[24574000.0, 0.0, 21030000.0]	2
Q3Y409	216	0	120.54	1	[125560000.0, 0.0, 2033700.0]	2
Q3Y409	313	0	205.62	0.992179	[12832000.0, 0.0, 8102300.0]	2
Q3Y409	315	0	160.65	0.99999	[9895800.0, 0.0, 17989000.0]	2
Q3Y409	251	0	258.2	0.999963	[40901000.0, 0.0, 17010000.0]	2
Q3Y409	384	0	194.67	1	[51402000.0, 24264000.0, 17321000.0]	3
Q3Y409	119	1.54143e-43	99.344	1	[44578000.0, 0.0, 0.0]	1
Q3Y409	330	6.53138e-33	144.8	1	[197490000.0, 66279000.0, 0.0]	2
Q3Y409	284	0	204.9	0.999899	[74215000.0, 22580000.0, 5129200.0]	3
Q9XUE3	840	6.07452e-29	92.133	1	[264280000.0, 153330000.0, 16247000.0]	3
Q9GZI0	228	0	132.01	0.999998	[40337000.0, 45788000.0, 0.0]	2
H2L055	660	0.000230201	71.08	0.991018	[1547700.0, 0.0, 45758000.0]	2
O45551	198	3.84106e-16	83.423	0.999016	[1505100.0, 2838000.0, 0.0]	2
Q20711	54	0	144.89	0.984351	[5526000.0, 77019000.0, 0.0]	2
Q20711	8	0.000177696	50.178	0.999941	[0.0, 4445100.0, 0.0]	1
Q20720	106	0	190.72	0.999997	[99451000.0, 21138000.0, 222630000.0]	3
Q20720	107	0	190.72	0.999999	[0.0, 21138000.0, 222630000.0]	2
G5EC45	393	0	185.95	0.999882	[217180000.0, 233700000.0, 268750016.0]	3
O62258	220	0	151.73	1	[37168000.0, 33761000.0, 21931000.0]	3
O62258	163	2.79194e-12	110.04	1	[350089984.0, 145110000.0, 425000000.0]	3
Q20745	25	2.43444e-36	146.37	1	[143720000.0, 54926000.0, 94466000.0]	3
Q20745	29	2.43444e-36	146.37	1	[318609984.0, 194490000.0, 166210000.0]	3
Q22992	285	0	134.34	0.743092	[0.0, 113160000.0, 110440000.0]	2
P49196	2	0	214.18	1	[7535000064.0, 4636299776.0, 986510016.0]	3
P34447	299	0	141.18	0.999904	[88957000.0, 53454000.0, 0.0]	2
Q03601	505	1.00416e-18	115.1	0.988598	[3641000.0, 4356500.0, 3147400.0]	3
O01759	474	0	167.88	1	[24308000.0, 161300000.0, 25935000.0]	3
O76360	45	0	217.17	1	[306110016.0, 1111200000.0, 196560000.0]	3
O76360	134	0	246.67	0.954191	[571560000.0, 555049984.0, 274200000.0]	3
H2L080	475	0	265.12	1	[198850000.0, 53466000.0, 68098000.0]	3
Q20830	15	1.22057e-33	134.88	1	[33327000.0, 13028000.0, 10094000.0]	3
G5EBE3	483	8.02244e-10	103.67	1	[144700000.0, 31066000.0, 131540000.0]	3
G5EBE3	516	0.00066404	106.67	0.99319	[320500000.0, 1587400.0, 236410000.0]	3
G5EBE3	347	0	167.14	1	[42533000.0, 57232000.0, 64750000.0]	3
P91349	25	0	164.48	1	[767110016.0, 125180000.0, 0.0]	2
P91349	530	0	225.27	0.994439	[18516000.0, 4370100.0, 2920900.0]	3
H2KY88	181	0.00585409	82.417	0.998374	[10821000.0, 7027500.0, 0.0]	2
H2KYR1	143	0	322.36	1	[741859968.0, 81551000.0, 44265000.0]	3
H2KYR1	368	0	216.52	1	[380040000.0, 178230000.0, 29423000.0]	3
H2KYR1	363	0	190.63	1	[7692000.0, 34487000.0, 45473000.0]	3
H2KYR1	17	0	274.59	1	[8667199488.0, 5003500032.0, 411590016.0]	3
O76337	341	0	105.83	1	[270910016.0, 154550000.0, 151220000.0]	3
Q20898	101	0	142.25	0.999369	[59313000.0, 0.0, 0.0]	1
Q20924	8	0	146.09	0.989127	[28035000.0, 0.0, 0.0]	1
Q20947	833	0	217.32	0.999997	[0.0, 1783200.0, 102560000.0]	2
Q20947	1025	0	106.93	0.998778	[9418800.0, 2456800.0, 5711200.0]	3
Q20947	1029	0	161.68	0.874341	[10676000.0, 0.0, 7371000.0]	2
O01820	363	0	100.23	0.999878	[7282900.0, 5642400.0, 1559900.0]	3
Q21000	1938	7.53405e-23	132.65	0.991927	[668990.0, 10013000.0, 0.0]	2
Q21021	485	0	147.1	1	[280129984.0, 0.0, 0.0]	1
Q21036	77	0	217.78	0.988613	[0.0, 10535000.0, 0.0]	1
O16761	207	8.33479e-05	93.478	0.989149	[8264000.0, 53845000.0, 0.0]	2
O01905	368	0	105	1	[143220000.0, 0.0, 38452000.0]	2
O01905	315	0	110.47	1	[0.0, 9319200.0, 0.0]	1
O01905	421	3.92787e-05	110.46	0.999467	[86945000.0, 26923000.0, 18465000.0]	3
O01900	189	0	118.32	1	[80567000.0, 32469000.0, 42368000.0]	3
O01900	110	0	161.05	1	[43718000.0, 13661000.0, 4606600.0]	3
Q93840	120	0	179.66	1	[5029200.0, 0.0, 5781300.0]	2
Q21049	816	1.68534e-13	137.95	0.990554	[28728000.0, 14395000.0, 0.0]	2
Q94248	726	0	315.39	0.999998	[156840000.0, 1039800.0, 78472000.0]	3
O61802	1156	0	149.3	0.856535	[13964000.0, 0.0, 3924300.0]	2
O61802	163	2.09794e-35	109.54	0.97057	[10158000.0, 8626900.0, 0.0]	2
O61802	744	5.47086e-13	67.644	0.99955	[0.0, 0.0, 4903100.0]	1
O61802	39	0.000149848	107.09	0.999923	[61972000.0, 40209000.0, 3502800.0]	3
O61980	281	0	188.91	1	[29308000.0, 27024000.0, 23990000.0]	3
O61980	457	1.0336e-23	133.48	1	[0.0, 7555800.0, 0.0]	1
O61980	137	0	229.41	0.999744	[44103000.0, 5906800.0, 25770000.0]	3
O61980	145	0	229.41	0.995143	[51867000.0, 6365200.0, 12770000.0]	3
Q9UB29	4215	0	218.94	1	[282489984.0, 1364199936.0, 637550016.0]	3
Q9UB29	4213	0	207.12	1	[43510000.0, 271380000.0, 53198000.0]	3
Q9UB28	4123	0	207.8	0.999999	[114530000.0, 1146599936.0, 156410000.0]	3
Q9UB28	4336	0	199.36	1	[53210000.0, 66289000.0, 11382000.0]	3
Q9UB28	4042	0	127.01	0.871317	[29053000.0, 302140000.0, 70515000.0]	3
Q9UB28	4286	0	146.25	0.999929	[64597000.0, 239050000.0, 43831000.0]	3
Q9UB28	4299	0	146.25	0.933836	[155510000.0, 179970000.0, 34559000.0]	3
Q9UB28	4226	0	197.77	0.985114	[28724000.0, 83534000.0, 43148000.0]	3
Q9UB28	4212	0	218.94	1	[282489984.0, 1364199936.0, 637550016.0]	3
Q9UB28	4210	0	207.12	1	[43510000.0, 271380000.0, 53198000.0]	3
O45622	82	1.06943e-16	83.423	1	[47014000.0, 9552600.0, 11730000.0]	3
O45625	127	3.51587e-15	122.12	0.98656	[16369000.0, 28576000.0, 0.0]	2
Q9XXK5	889	0	86.005	1	[39267000.0, 0.0, 5309700.0]	2
Q9XXK5	895	0	85.737	1	[39267000.0, 0.0, 5309700.0]	2
Q9XXK5	648	0	103.18	0.983516	[30326000.0, 0.0, 18480000.0]	2
H2L0C5	1407	0	184	1	[73335000.0, 26055000.0, 2873300.0]	3
H2L0D2	124	0	217.18	1	[735609984.0, 57946000.0, 125660000.0]	3
H2L0D2	143	0	137.28	1	[41535000.0, 0.0, 9306900.0]	2
H2L0D2	187	0	161.87	0.998532	[106930000.0, 33652000.0, 22890000.0]	3
Q9TYQ5	58	0	148.85	1	[387880000.0, 142600000.0, 12146000.0]	3
Q9TYQ5	62	0	148.85	1	[385180000.0, 147740000.0, 12146000.0]	3
Q9TYQ5	39	0	149.36	0.668779	[0.0, 1209200.0, 0.0]	1
Q9TYQ5	35	0	92.463	0.999995	[8041300.0, 0.0, 0.0]	1
Q9TYQ5	91	1.11551e-09	85.53	0.979416	[0.0, 0.0, 4138000.0]	1
G5ED17	501	0	253.09	0.999998	[142540000.0, 6633700.0, 22659000.0]	3
G5EC05	1319	0	188.01	0.999994	[77475000.0, 99911000.0, 3816800.0]	3
G5EC05	1271	0	206.57	0.999873	[84577000.0, 45747000.0, 34816000.0]	3
P61866	38	5.73226e-09	128.36	1	[752990.0, 6738400.0, 0.0]	2
O17919	418	0	267.93	1	[120170000.0, 1419600.0, 236220000.0]	3
P90904	282	0	180.02	0.999992	[346920.0, 67596000.0, 179430.0]	3
Q21155	98	0.000397244	101.45	1	[921270016.0, 439960000.0, 942440000.0]	3
Q21155	88	0.0031547	67.902	1	[144560000.0, 0.0, 136700000.0]	2
Q21173	79	0	183.22	1	[58438000.0, 0.0, 0.0]	1
Q21173	13	0	180.02	1	[1588700.0, 41661000.0, 39692000.0]	3
Q21234	396	7.47383e-41	72.359	0.994793	[489150.0, 127910000.0, 0.0]	2
H2L0E6	460	0	166.52	1	[40822000.0, 4576300.0, 35356000.0]	3
H2L0E6	455	0	220.64	0.999996	[4223000.0, 18104000.0, 32164000.0]	3
H2L0E6	287	0	164.46	1	[33128000.0, 7989500.0, 14145000.0]	3
H2L0E6	317	0	144.44	0.999998	[8620100.0, 20065000.0, 5698600.0]	3
G5EE12	182	0	195.97	0.983895	[14431000.0, 179690000.0, 24644000.0]	3
Q21288	823	0	172.96	1	[13754000.0, 10007000.0, 0.0]	2
Q21298	56	0	301.97	1	[68471000.0, 15986000.0, 66128000.0]	3
Q21298	89	0	118.51	1	[15199000.0, 0.0, 0.0]	1
O45181	196	0	252.75	1	[909980032.0, 87009000.0, 91694000.0]	3
Q9XUT0	406	0	184.3	1	[0.0, 111670000.0, 0.0]	1
Q21338	671	2.33944e-12	113.66	1	[1000499968.0, 164630000.0, 109810000.0]	3
Q21351	371	0	204.01	1	[1453200000.0, 1028000000.0, 603849984.0]	3
Q21351	220	0	186.94	1	[4195500032.0, 52485000.0, 304550016.0]	3
Q93442	649	0.000336781	79.889	0.999996	[16319000.0, 0.0, 2589900.0]	2
Q9XU56	156	0	104.84	1	[175760000.0, 0.0, 4214200.0]	2
Q9XU56	168	0	104.84	0.998237	[252620000.0, 0.0, 4214200.0]	2
Q9XU56	145	0	144.97	1	[21104000.0, 0.0, 47659000.0]	2
G5EDV6	356	6.02558e-44	62.032	0.999996	[59750000.0, 0.0, 2011700.0]	2
Q09409	51	3.38363e-18	67.563	1	[16118000.0, 41069000.0, 3245300.0]	3
O45669	278	1.50734e-28	139.38	0.999808	[18140000.0, 15799000.0, 18172000.0]	3
Q8IA76	522	0	192.89	0.999973	[8089800.0, 52616000.0, 25395000.0]	3
Q23670	1470	0	344.03	1	[4312099840.0, 946830016.0, 832689984.0]	3
Q23670	1502	0	242.09	0.999174	[0.0, 2145900.0, 14645000.0]	2
Q23670	1389	0	202.11	1	[2172900096.0, 22533000.0, 313649984.0]	3
Q23670	1418	0	295.44	1	[95131000.0, 0.0, 0.0]	1
Q23670	1422	0	295.44	1	[608510016.0, 15511000.0, 14527000.0]	3
P12844	1212	5.49589e-41	96.881	0.999999	[0.0, 7529200.0, 10987000.0]	2
P12844	1940	0	104.01	0.921302	[7477100.0, 4648000.0, 0.0]	2
Q49HI3	701	3.99853e-11	102.64	0.992452	[0.0, 6558000.0, 0.0]	1
H2KZB7	663	0	248.19	0.999398	[31792000.0, 0.0, 527600.0]	2
H2KZB7	130	0	140.26	0.959337	[80641000.0, 36867000.0, 4078400.0]	3
O17966	89	0	240.94	1	[46245000.0, 31744000.0, 624409984.0]	3
O17966	37	0	205.87	0.999914	[92063000.0, 94580000.0, 0.0]	2
O17966	63	0	227.27	1	[0.0, 0.0, 67911000.0]	1
Q5TYL1	95	0	205.77	0.991813	[8798600.0, 45261000.0, 4953500.0]	3
Q5TYL1	159	5.88711e-05	87.863	0.993799	[114070000.0, 0.0, 0.0]	1
Q5TYL1	118	1.43022e-07	77.679	0.997547	[15996000.0, 32857000.0, 1492800.0]	3
Q5TYL1	127	5.61267e-07	64.619	0.91361	[5095000.0, 9329800.0, 875550.0]	3
Q21463	540	0	201.58	0.999999	[362500000.0, 19065000.0, 9816300.0]	3
Q93896	340	0	209.43	1	[65081000.0, 128710000.0, 51086000.0]	3
Q93896	346	0	209.43	1	[59783000.0, 302609984.0, 100250000.0]	3
Q93896	248	0	128.87	1	[36183000.0, 4875900.0, 618560000.0]	3
Q93896	278	0	194.21	0.99641	[43862000.0, 200110000.0, 379790016.0]	3
G5EDG2	161	2.88932e-35	108.37	1	[0.0, 0.0, 35760000.0]	1
G5EDG2	163	0	135.58	1	[906659968.0, 145310000.0, 39067000.0]	3
G5EDG2	131	0	124.66	1	[0.0, 0.0, 9908400.0]	1
G5EDG2	949	0	219.85	1	[11212000.0, 5246900.0, 11029000.0]	3
H2KZR4	451	6.57118e-35	146.2	1	[13643000.0, 89120000.0, 85819000.0]	3
Q6A582	686	0	98.627	0.838831	[3168200.0, 0.0, 4635700.0]	2
G5EEW9	390	0.000779744	63.091	0.999875	[0.0, 0.0, 7658700.0]	1
O44500	750	0	181.52	0.999996	[61823000.0, 0.0, 84042000.0]	2
Q5ZR77	161	0	116.45	1	[0.0, 1196600.0, 25845000.0]	2
Q5ZR77	67	0	133.95	0.989533	[4811200.0, 23945000.0, 21577000.0]	3
Q5ZR77	43	0	90.712	0.998879	[0.0, 0.0, 2550500.0]	1
Q86DC6	431	0	168.91	0.968934	[24849000.0, 97436000.0, 8202800.0]	3
Q9GYL5	94	0	76.294	0.998218	[0.0, 0.0, 8464800.0]	1
Q21730	288	0	145.22	1	[65923000.0, 0.0, 7464500.0]	2
Q21730	200	0	170.74	0.999958	[58825000.0, 0.0, 14579000.0]	2
Q21740	124	2.4601e-11	111.62	1	[241190000.0, 51288000.0, 106440000.0]	3
Q21747	138	0.0744532	52.867	0.842778	[8058700.0, 0.0, 0.0]	1
Q9XVK6	9	2.2378e-25	145.61	0.999999	[635769984.0, 270980000.0, 0.0]	2
G5ED85	293	0	154.13	1	[0.0, 59717000.0, 13580000.0]	2
Q21776	612	0	171.05	1	[41018000.0, 16769000.0, 1891900.0]	3
Q21776	283	0	189.82	1	[2820800000.0, 136260000.0, 467830016.0]	3
G5EC75	61	0	184.2	0.998529	[0.0, 41728000.0, 155470000.0]	2
G5EC75	29	0	173.46	1	[408120000.0, 123670000.0, 1037200.0]	3
Q1ZXU8	14	0	191.24	0.998957	[4806700.0, 5251100.0, 51409000.0]	3
P30625	87	1.27534e-21	83.423	0.999286	[0.0, 0.0, 28946000.0]	1
Q5WRT8	1711	0	240.94	1	[283080000.0, 355430016.0, 563990016.0]	3
P30640	57	0	164.4	1	[190390000.0, 12904000.0, 14898000.0]	3
P30640	99	0	211.98	1	[784289984.0, 350969984.0, 407240000.0]	3
O61708	435	0	190.23	0.999112	[7216099840.0, 3918700032.0, 160140000.0]	3
O61708	433	0	159.19	0.987533	[0.0, 3575300.0, 19359000.0]	2
O61708	253	0	162.1	1	[1668000000.0, 220170000.0, 54851000.0]	3
O61708	255	0	162.1	1	[2267699968.0, 247270000.0, 472800000.0]	3
O02286	25	0	127.93	1	[0.0, 51423000.0, 0.0]	1
O02286	20	2.05309e-07	114.7	1	[5989800.0, 5821800.0, 9117100.0]	3
Q21938	340	0	153.82	1	[61460000.0, 3312200.0, 38812000.0]	3
Q7Z1P8	285	0	139.49	0.999661	[141160000.0, 114600000.0, 62792000.0]	3
Q7Z1P8	510	0	96.707	0.975514	[0.0, 20686000.0, 0.0]	1
Q7Z1P8	514	0	114.13	0.996246	[8591100.0, 20686000.0, 0.0]	2
P48996	1419	0	277.91	1	[30702000.0, 74578000.0, 14755000.0]	3
P48996	1423	0	277.91	1	[50070000.0, 74578000.0, 15862000.0]	3
A5Z2W3	36	5.64853e-07	96.135	0.945332	[21301000.0, 281950016.0, 4934000.0]	3
P90947	910	0	256.58	0.999969	[10151000.0, 425510016.0, 114210000.0]	3
Q09345	584	0	72.214	1	[13237000.0, 8329500.0, 2010100.0]	3
Q09345	576	0.000296459	52.52	0.910868	[0.0, 0.0, 20375000.0]	1
Q8WT46	212	0	150.7	0.823865	[455680000.0, 4119600.0, 1287500.0]	3
H2KZA5	1001	0	241.71	1	[239030000.0, 9260500.0, 43484000.0]	3
H2KZA5	1003	0	237.39	1	[2234800.0, 38055000.0, 45850000.0]	3
H2KZA5	1081	0	96.461	0.943387	[6737500.0, 0.0, 1261800.0]	2
H2KZA6	261	0	196.27	1	[529110016.0, 104350000.0, 120150000.0]	3
H2KZA6	240	0	119.6	1	[45822000.0, 48527000.0, 77350000.0]	3
P47991	17	3.06633e-07	104.17	1	[2827300.0, 0.0, 36073000.0]	2
Q22015	363	0	135.3	0.904446	[750760.0, 29688000.0, 51987000.0]	3
Q22015	326	0	185.21	0.999998	[75807000.0, 11394000.0, 27137000.0]	3
Q22015	313	0	95.891	0.999988	[233660000.0, 36204000.0, 64878000.0]	3
Q22033	623	3.04091e-07	103.43	0.9983	[81536000.0, 24830000.0, 18754000.0]	3
Q22053	155	0	166.57	1	[1198200.0, 5542600.0, 4632500.0]	3
Q8WQL7	490	5.29286e-34	158.07	0.999925	[408870016.0, 148450000.0, 101840000.0]	3
Q9BI72	432	0	167.06	0.999866	[1971000064.0, 556080000.0, 208670000.0]	3
G5EEL9	76	0	198.67	1	[28198000.0, 584110016.0, 0.0]	2
G5EEL9	81	0	328.34	1	[3191300096.0, 263140000.0, 2970099968.0]	3
G5EEL9	91	0	330.04	1	[3649799936.0, 560960000.0, 1391100032.0]	3
P90961	107	3.57531e-22	130.77	1	[3426200064.0, 359129984.0, 194270000.0]	3
Q7JKP6	905	0	237.21	1	[74050000.0, 91007000.0, 109960000.0]	3
Q7JKP6	529	0	292.77	0.999736	[738700.0, 27313000.0, 0.0]	2
Q7JKP6	626	0	181.76	0.999048	[2540400128.0, 518000000.0, 379430016.0]	3
Q7JKP6	305	0	301.41	1	[236870000.0, 32924000.0, 23009000.0]	3
Q7JKP6	112	0	116.6	0.999997	[6820900.0, 0.0, 0.0]	1
Q7JKP6	114	0	198.14	0.999998	[511670016.0, 25753000.0, 110640000.0]	3
Q7JKP6	439	0	170.74	1	[669129984.0, 22368000.0, 70767000.0]	3
P34556	33	2.12394e-33	145.41	1	[218640000.0, 79158000.0, 137530000.0]	3
Q22240	359	0	199.73	1	[476369984.0, 8626400.0, 56976000.0]	3
P52899	287	0	107.13	0.99912	[138380000.0, 0.0, 0.0]	1
G5ED26	627	0	207.65	1	[67999000.0, 20908000.0, 0.0]	2
A3QMD7	141	0	253.66	1	[445700000.0, 46276000.0, 54563000.0]	3
Q22250	364	0	153.75	1	[10423000.0, 44536000.0, 60039000.0]	3
O45757	412	0	356.95	1	[0.0, 126740000.0, 620290.0]	2
Q564Z8	28	0	145.54	1	[18383000.0, 20236000.0, 0.0]	2
Q22290	554	0	258.86	1	[1211000064.0, 27096000.0, 140600000.0]	3
Q22290	549	0	258.86	1	[960270016.0, 56851000.0, 222930000.0]	3
Q22290	603	2.26019e-28	150.09	1	[0.0, 13289000.0, 0.0]	1
Q86B39	859	0	181.8	0.99775	[304529984.0, 0.0, 0.0]	1
G5EEQ8	134	0	285.6	1	[1727500032.0, 1218899968.0, 24836000.0]	3
Q8T3D2	1952	8.1512e-07	73.138	0.999997	[18519000.0, 24296000.0, 8620500.0]	3
Q8T3D2	1003	1.96928e-20	102.61	0.997206	[35557000.0, 0.0, 0.0]	1
P45968	241	0	213.88	1	[190790000.0, 36203000.0, 74186000.0]	3
P45968	259	2.57993e-41	154.41	1	[185450000.0, 19095000.0, 28713000.0]	3
P45968	188	0	164.41	1	[28150000.0, 0.0, 6040000.0]	2
O02155	111	5.74623e-35	114.21	0.71762	[9891500.0, 0.0, 0.0]	1
O02155	156	2.65907e-07	116.98	1	[13716000.0, 36149000.0, 38003000.0]	3
Q09350	59	0	119.94	1	[20346000.0, 0.0, 0.0]	1
Q09353	347	0	189.78	1	[126430000.0, 33488000.0, 137100000.0]	3
Q09353	330	0.000102862	110.84	0.993237	[139960000.0, 67480000.0, 47333000.0]	3
P91441	159	0	194	0.999872	[29473000.0, 29591000.0, 0.0]	2
P91441	157	9.33042e-33	100.97	0.833198	[4177800.0, 0.0, 0.0]	1
G5EFL5	319	0	108.99	0.991478	[0.0, 6767200.0, 72580000.0]	2
G5EFL5	345	1.56706e-16	135.21	1	[3218500.0, 10072000.0, 7558200.0]	3
G5EFL5	303	0	127.07	1	[15167000.0, 13580000.0, 15423000.0]	3
G5EFL5	383	0	104.2	0.84619	[0.0, 115820000.0, 0.0]	1
G5EFL5	665	0	129.5	1	[79294000.0, 0.0, 9598900.0]	2
G5EFL5	814	0	143.97	0.994997	[40687000.0, 113360000.0, 17419000.0]	3
G5EDY1	1008	0	153.19	0.999999	[7649100.0, 1928100.0, 10454000.0]	3
G5EE04	68	0	147.41	1	[217770000.0, 17622000.0, 346620000.0]	3
O44761	128	0	103.92	1	[3390200.0, 16697000.0, 281360.0]	3
G5EFW0	247	0	165.49	0.997354	[25903000.0, 1937200.0, 0.0]	2
G5EBN9	579	0	139.08	0.99972	[0.0, 0.0, 5330300.0]	1
Q94046	374	0	198.22	1	[199980000.0, 82484000.0, 35523000.0]	3
Q94050	543	0	272.19	1	[792329984.0, 373910016.0, 288209984.0]	3
Q22501	24	0	117.83	0.921737	[1353200.0, 0.0, 0.0]	1
G5EDB9	763	0	95.891	0.999987	[8991800.0, 0.0, 2131900.0]	2
Q22516	194	0	254.18	1	[161580000.0, 62468000.0, 298960000.0]	3
Q9U367	869	7.65137e-12	104.55	1	[67197000.0, 25557000.0, 64184000.0]	3
Q95QA3	635	6.73729e-40	127.03	0.995152	[81245000.0, 30169000.0, 97495000.0]	3
Q22552	71	0	185.96	0.927662	[6893000.0, 3407200.0, 3314200.0]	3
P91457	202	0	149.35	0.988688	[14303000.0, 10443000.0, 20395000.0]	3
P91457	256	0	123.19	0.990513	[35582000.0, 2823000.0, 3608400.0]	3
Q22566	436	4.2039e-45	108.45	0.993071	[1936400.0, 26223000.0, 0.0]	2
Q10009	86	4.73583e-41	97.5	0.981073	[0.0, 11568000.0, 1579800.0]	2
Q10009	20	0	126.42	0.996244	[0.0, 72111000.0, 7728600.0]	2
Q10009	60	0	220.33	0.986081	[30928000.0, 145380000.0, 117740000.0]	3
Q10009	41	3.6198e-16	83.666	1	[8687800.0, 26619000.0, 0.0]	2
Q10010	187	0	216.67	0.999974	[0.0, 28608000.0, 0.0]	1
Q10010	153	0	187.6	0.999993	[188890000.0, 46932000.0, 38557000.0]	3
O01615	212	0	208.47	1	[1410700032.0, 66774000.0, 1563200000.0]	3
P41847	179	5.32006e-28	111.12	1	[3539100.0, 0.0, 6324100.0]	2
P41848	441	0	196.11	1	[332920000.0, 1533900.0, 34957000.0]	3
P41848	440	0	167.88	1	[57723000.0, 1533900.0, 34957000.0]	3
Q22600	125	0.000233756	98.048	0.99999	[0.0, 22665000.0, 0.0]	1
O45797	411	0.0171992	70.056	0.999465	[0.0, 0.0, 333160000.0]	1
P91482	781	0	204.99	0.999938	[618819968.0, 142000000.0, 3117800.0]	3
Q22629	563	0	123.38	0.892153	[26185000.0, 54286000.0, 1127600.0]	3
Q22629	506	3.36702e-25	163.84	0.930914	[228380000.0, 181820000.0, 2734600.0]	3
Q22639	589	0	236.12	1	[12705000.0, 5051300.0, 14956000.0]	3
O16786	197	0	267.77	1	[882390016.0, 416460000.0, 54816000.0]	3
A4V4W1	67	4.46124e-06	110.15	0.997367	[64088000.0, 0.0, 0.0]	1
A7LPI2	614	4.77491e-34	137.95	0.99978	[28139000.0, 27490000.0, 19908000.0]	3
A7LPI2	586	0	189.09	0.994668	[39326000.0, 45205000.0, 6449600.0]	3
A7LPI2	637	0	172.9	0.996436	[45036000.0, 95400000.0, 36152000.0]	3
Q22667	164	0	141.21	0.997373	[6573900.0, 8866800.0, 11260000.0]	3
G5EDN8	278	3.39701e-16	133.04	1	[35689000.0, 50725000.0, 13510000.0]	3
G5EDN8	238	0	157.5	1	[222790000.0, 12542000.0, 48539000.0]	3
O02040	197	0	128.35	0.999978	[89378000.0, 1112900.0, 15311000.0]	3
Q03606	231	0	178.32	0.999996	[35182000.0, 4763900.0, 3105900.0]	3
Q03606	190	0	179.54	0.967898	[402209984.0, 223510000.0, 231980000.0]	3
Q22703	448	0	120.71	0.9548	[23543000.0, 21691000.0, 0.0]	2
Q22718	394	0	138.03	1	[227950000.0, 21811000.0, 151090000.0]	3
Q23050	57	0	195.42	0.999999	[3907600.0, 395120000.0, 122110000.0]	3
Q23050	54	0	85.362	0.921844	[7068100.0, 3810000.0, 1124400.0]	3
Q22805	469	0	159.13	0.999717	[70915000.0, 31582000.0, 0.0]	2
Q22805	73	0	88.636	1	[2203900.0, 37467000.0, 7934500.0]	3
Q9NAN2	131	0	161.08	0.993242	[9471000.0, 4861600.0, 9216500.0]	3
P91502	589	0	176.2	0.802355	[148080000.0, 2651100.0, 52020000.0]	3
O61906	186	0	129.85	1	[408230.0, 1536800.0, 6364800.0]	3
O61906	229	0	125.91	0.978755	[12470000.0, 963420.0, 26174000.0]	3
O61907	670	0	272.3	1	[23366000.0, 5191600.0, 2916500.0]	3
Q22832	465	0	163.99	0.999884	[72566000.0, 219900000.0, 142070000.0]	3
O45865	46	0.0196306	40.475	1	[0.0, 222650.0, 29573000.0]	2
Q22836	227	0	166.98	1	[7318799872.0, 2595200000.0, 310300000.0]	3
Q22836	235	0	166.98	1	[7318799872.0, 2595200000.0, 310300000.0]	3
Q10020	88	0	177.92	1	[2791300096.0, 321070016.0, 80817000.0]	3
Q10020	109	0	113.87	1	[13751000.0, 37883000.0, 0.0]	2
Q9XTB5	157	9.2923e-22	111.77	0.999996	[340360000.0, 540750016.0, 4446000.0]	3
H2KZZ1	7	0	202.86	1	[0.0, 64533000.0, 38379000.0]	2
H2KZZ3	176	0	134.32	0.966061	[17298000.0, 230340000.0, 68752000.0]	3
H2KZZ3	155	0	97.059	0.674991	[0.0, 14852000.0, 0.0]	1
Q9BIB7	267	0	130.02	1	[38826000.0, 5658100.0, 11203000.0]	3
Q9BIB7	372	0	170	1	[25133000.0, 12298000.0, 13619000.0]	3
O45149	168	9.20756e-19	138.35	1	[657200000.0, 385240000.0, 49712000.0]	3
G5ECB9	98	0	135.09	0.999817	[36164000.0, 2520100.0, 2133300.0]	3
Q9BIC1	1246	0	178.93	0.857942	[1194300.0, 75121000.0, 0.0]	2
G5EE97	551	0	177.93	1	[686569984.0, 321070016.0, 403150016.0]	3
Q23191	38	0	157.7	0.999999	[1073000000.0, 154950000.0, 151740000.0]	3
G5EC77	117	0	120.13	1	[0.0, 7694300.0, 24523000.0]	2
G5EC98	620	0	220.33	1	[30807000.0, 0.0, 5877100.0]	2
G5EDJ6	598	0	119.8	0.99959	[0.0, 4548100.0, 5081100.0]	2
G5EDJ6	391	0	240.13	1	[79872000.0, 62243000.0, 40758000.0]	3
G5EDE4	266	0	291.78	1	[59447000.0, 32973000.0, 3967900.0]	3
G5EDE4	42	0	125.45	1	[39745000.0, 0.0, 20726000.0]	2
O02108	14	0	347.76	1	[829600000.0, 8030400.0, 126770000.0]	3
Q9U332	11	1.10488e-08	106.35	0.991965	[13983000.0, 15739000.0, 0.0]	2
O16637	745	1.33576e-28	91.401	1	[0.0, 15914000.0, 0.0]	1
O02365	33	0	219.78	1	[15302000.0, 28251000.0, 18178000.0]	3
O02365	54	0	246.52	1	[76711000.0, 67947000.0, 10318000.0]	3
Q9U307	374	0	148.35	1	[447590016.0, 167460000.0, 40694000.0]	3
Q8WQA8	15	7.13123e-11	114.7	0.999893	[23478000.0, 0.0, 0.0]	1
Q9NEZ5	73	0	176.01	1	[8401800.0, 179950000.0, 13639000.0]	3
Q9NEZ5	32	0	174.15	0.997119	[640449984.0, 133760000.0, 191630000.0]	3
Q8WQ99	320	0	161.5	0.995014	[274360000.0, 169630000.0, 140920000.0]	3
Q8WQ99	360	0	199.93	1	[90259000.0, 109960000.0, 186870000.0]	3
G5EDP9	120	0.00848064	62.162	1	[7813900.0, 12093000.0, 0.0]	2
Q9N593	327	0	127.58	0.993879	[5032800.0, 0.0, 1124700.0]	2
G5EF97	247	0	303.54	1	[11226000.0, 78095000.0, 574339968.0]	3
G5EF97	136	0	203.75	1	[1912000000.0, 420840000.0, 297820000.0]	3
Q95Y80	233	0	242.01	1	[884179968.0, 12602000.0, 153750000.0]	3
Q95Y80	517	0	212.9	1	[108540000.0, 3962500.0, 13723000.0]	3
H2L064	17	0.00429024	84.687	0.979329	[8061500.0, 0.0, 1486200.0]	2
G5EDQ2	149	0	294.18	1	[9235200000.0, 909230016.0, 2375300096.0]	3
G5EDQ2	281	0	102.67	1	[0.0, 12205000.0, 2435900.0]	2
G5EDQ2	76	0	156.26	0.999999	[2445900.0, 10297000.0, 24460000.0]	3
G5EDQ2	207	0	291.03	0.975758	[1347299968.0, 165830000.0, 473400000.0]	3
G5EDQ2	117	0	352.11	0.951804	[114090000.0, 82899000.0, 196030000.0]	3
G5EDQ2	106	0	149.18	1	[40945000.0, 5296900.0, 18334000.0]	3
G5EDQ2	136	0	260.83	1	[1032899968.0, 570000000.0, 19733000.0]	3
G5EDQ2	131	0	152.17	1	[20402000.0, 0.0, 29891000.0]	2
Q9XXH8	588	1.27348e-33	115.37	0.5	[21542000.0, 0.0, 22552000.0]	2
Q9XXH7	220	0	144.76	1	[0.0, 0.0, 682860.0]	1
Q9XW20	50	0.00201481	88.338	1	[37411000.0, 0.0, 0.0]	1
Q9XW17	114	0	184.84	0.98019	[237860000.0, 847290.0, 59158000.0]	3
Q9XW17	103	0	99.881	0.978612	[0.0, 0.0, 4723400.0]	1
Q9XW17	107	0	155.53	0.999989	[0.0, 0.0, 3598400.0]	1
Q9XW17	122	0	145.19	0.996706	[5823400.0, 0.0, 917550.0]	2
Q9XW17	127	0	145.19	0.99836	[9133300.0, 0.0, 917550.0]	2
Q9U2Q9	196	0	199.15	0.98579	[74688000.0, 400880000.0, 14697000.0]	3
Q9N537	132	0	197.85	0.856282	[29869000.0, 0.0, 4979400.0]	2
Q9N537	107	0	168.69	1	[665289984.0, 380150016.0, 149060000.0]	3
A4UVM2	166	0	185.38	0.999977	[5236200.0, 27810000.0, 0.0]	2
Q9XWU8	43	0	169.64	0.999922	[660060032.0, 3319900.0, 37224000.0]	3
Q01630	299	0	169.96	0.999999	[60270000.0, 37694000.0, 0.0]	2
Q01630	88	0	174.21	0.996559	[30242000.0, 28506000.0, 3260700.0]	3
Q9BKU3	324	0	155.49	1	[24290000.0, 26444000.0, 5079600.0]	3
Q9U2M8	243	6.08514e-29	104.88	0.917828	[73661000.0, 64077000.0, 36594000.0]	3
Q23238	849	0	192.44	0.999999	[47799000.0, 57543000.0, 28666000.0]	3
Q18905	26	0	109.44	1	[5851000.0, 0.0, 5507400.0]	2
G5EDV3	222	0	186.77	0.999917	[438409984.0, 29391000.0, 107670000.0]	3
Q8MYM6	34	0	259.95	0.999964	[7037300.0, 0.0, 0.0]	1
Q8MYM6	157	0	181.88	0.999998	[1392700.0, 20461000.0, 67466000.0]	3
Q8MYM6	159	0	181.88	1	[134510000.0, 26523000.0, 74480000.0]	3
Q9U2K5	498	0	156.6	0.999877	[161130000.0, 5939000.0, 5777400.0]	3
G5EFV5	163	0	161.47	1	[262940000.0, 312560000.0, 0.0]	2
G5EFV5	157	0	161.47	1	[416870016.0, 312560000.0, 85855000.0]	3
G5EDE7	199	0	161.55	1	[297980000.0, 51293000.0, 26422000.0]	3
G5EE37	353	0	211.68	0.995957	[58131000.0, 1760500.0, 4660500.0]	3
Q95XQ8	40	0	196.45	1	[1388700032.0, 88613000.0, 119500000.0]	3
Q6AW06	546	4.46364e-27	110.84	0.990009	[87782000.0, 108830000.0, 0.0]	2
Q6AW06	513	0	149.84	0.99602	[80519000.0, 26355000.0, 34771000.0]	3
Q9U2J0	399	0	117.33	0.999951	[182370000.0, 22022000.0, 41101000.0]	3
Q95Y26	25	0	110.56	1	[143330000.0, 4051200.0, 54908000.0]	3
Q9U2H9	143	0	297.19	1	[2473500.0, 277729984.0, 0.0]	2
O62431	216	3.70369e-19	59.539	0.999996	[0.0, 8697800.0, 0.0]	1
Q9N4Z7	252	5.95982e-21	103.13	1	[22709000.0, 1818200.0, 6337500.0]	3
Q65XX9	471	1.48359e-11	95.197	0.99912	[27837000.0, 2961300.0, 6453000.0]	3
Q65XX9	37	0.00768917	84.102	0.999341	[63965000.0, 12486000.0, 11389000.0]	3
O45934	151	0	98.491	0.935713	[0.0, 33131000.0, 0.0]	1
Q95XZ5	573	0	248.65	1	[87058000.0, 75278000.0, 86100000.0]	3
Q95XZ5	632	0	279.48	1	[17373000.0, 43172000.0, 44456000.0]	3
Q8ITV7	9	0	222.51	1	[685430016.0, 617260032.0, 304809984.0]	3
H2L0K4	29	0	117.37	0.999907	[22376000.0, 9053900.0, 6566300.0]	3
Q9NAH7	97	0	196.92	0.5	[0.0, 37012000.0, 0.0]	1
Q9N3S4	347	0	207.67	1	[154010000.0, 74266000.0, 69509000.0]	3
Q9N3S4	326	0	139.12	0.91294	[0.0, 0.0, 27879000.0]	1
Q9N3S7	309	1.17431e-27	118.21	0.988869	[0.0, 10568000.0, 14226000.0]	2
Q9U290	136	4.677e-14	75.819	0.679098	[0.0, 853390.0, 0.0]	1
Q9NAG4	122	0	215.11	1	[42880000.0, 40146000.0, 181130000.0]	3
Q9NAG4	125	0	215.11	1	[15534000.0, 40146000.0, 178330000.0]	3
G5EDF0	181	4.52878e-08	80.585	0.997759	[0.0, 76334000.0, 940790.0]	2
G5EDF0	185	4.52878e-08	80.585	0.999323	[0.0, 95599000.0, 940790.0]	2
Q9BL72	510	1.78821e-18	95.662	0.999977	[8456300.0, 12310000.0, 1375800.0]	3
Q9U280	1057	0	164.56	0.999298	[16204000.0, 23711000.0, 42565000.0]	3
Q9NAF4	33	0	161.21	0.999319	[92919000.0, 152700000.0, 6839000.0]	3
G5EFT5	354	0	262.7	1	[13692000.0, 12807000.0, 4328800.0]	3
Q9XW51	299	0	283.49	1	[0.0, 44056000.0, 0.0]	1
Q9N3F8	7	0	120.32	0.975643	[0.0, 79495000.0, 20671000.0]	2
Q9N3F8	186	0	183.07	1	[15344000.0, 4961600.0, 0.0]	2
Q9NA91	515	3.54792e-34	136.39	1	[20590000.0, 0.0, 4916200.0]	2
Q9NA91	494	0	149.04	1	[18492000.0, 12249000.0, 0.0]	2
Q9BL02	730	8.23105e-29	73.649	0.999952	[0.0, 13435000.0, 5994600.0]	2
Q95XW8	463	0	205.58	1	[0.0, 14251000.0, 13467000.0]	2
Q95XW8	536	0	279.02	1	[20447000.0, 313430016.0, 299529984.0]	3
G5EFX8	297	0	236.66	1	[167770000.0, 319609984.0, 189580000.0]	3
Q9U225	55	0	88.394	0.999003	[3519600.0, 3637500.0, 6790100.0]	3
Q9U225	566	8.75076e-35	100.95	1	[5410600.0, 0.0, 0.0]	1
Q9U203	304	0	214.95	1	[444140000.0, 195660000.0, 204270000.0]	3
Q9GRZ9	101	0	55.884	0.868458	[4706600.0, 0.0, 0.0]	1
Q9GRZ3	79	2.58106e-11	95.57	1	[9570800.0, 21654000.0, 643060.0]	3
Q9GRZ3	648	0	96.351	0.721986	[0.0, 62188000.0, 0.0]	1
Q95XU6	274	0	208.12	1	[587240000.0, 0.0, 139410000.0]	2
Q9U1W1	161	0	172.6	1	[6985999872.0, 982969984.0, 1051800000.0]	3
Q9U1W1	154	0	169.49	1	[1719299968.0, 116870000.0, 348910016.0]	3
Q9U1W1	482	0	223.95	1	[757980032.0, 348390016.0, 135840000.0]	3
Q9U1W1	475	0	183.83	0.999996	[272790016.0, 135770000.0, 54240000.0]	3
Q9U1W1	4	0	160.76	0.999999	[65538000.0, 58575000.0, 0.0]	2
Q9N303	221	0	293.77	1	[44693000.0, 0.0, 131070000.0]	2
Q86S66	20	0	288.32	1	[1040099968.0, 0.0, 3964699904.0]	2
Q9BKQ7	69	0	173.87	1	[128650000.0, 74091000.0, 8593000.0]	3
Q9BKQ7	52	0	230.26	1	[378449984.0, 10831000.0, 16195000.0]	3
Q9BKQ7	162	0	218.03	0.999269	[20864000.0, 2757900.0, 16087000.0]	3
Q9BKQ7	135	0	247.92	1	[279800000.0, 86864000.0, 297120000.0]	3
Q95XP5	284	0	212.78	1	[121460000.0, 9978300.0, 35262000.0]	3
Q95XP5	1126	0	207.42	0.984893	[453569984.0, 116050000.0, 1189300.0]	3
Q9GUP2	786	0	180.64	1	[2629800.0, 31947000.0, 4511700.0]	3
Q9NEN6	236	0	155.28	0.999593	[0.0, 0.0, 53888000.0]	1
Q9N4I3	205	0	330.66	0.959334	[2411099904.0, 351929984.0, 306009984.0]	3
Q9N4I3	217	0	138.78	0.984008	[8049900.0, 0.0, 5584600.0]	2
Q9N4I3	192	2.49923e-21	110.32	1	[83649000.0, 11311000.0, 30535000.0]	3
Q95XT5	241	7.04293e-27	137.52	0.999998	[0.0, 35199000.0, 7332000.0]	2
Q95XT5	246	7.31221e-35	148.19	0.999979	[0.0, 506500000.0, 45680000.0]	2
Q9TZC8	477	9.83972e-36	113.42	1	[38416000.0, 41346000.0, 5651500.0]	3
Q9BL39	284	0	188.96	0.999996	[199900000.0, 74653000.0, 5253700.0]	3
Q95XD3	10	0	104.83	0.841389	[9475300.0, 17221000.0, 0.0]	2
Q8MXR6	271	0	262.24	1	[258260000.0, 115490000.0, 54059000.0]	3
H2KZI1	477	0	151.06	0.999999	[45470000.0, 69572000.0, 4169100.0]	3
Q965S4	983	0	204.22	0.999988	[39099000.0, 2019900.0, 2414300.0]	3
Q965S4	813	3.17866e-13	115.33	0.999998	[69640000.0, 3390400.0, 8154800.0]	3
Q965S4	930	0.00268243	110.18	1	[44745000.0, 4842100.0, 8986500.0]	3
Q9XW79	18	0	233.22	0.999903	[1188300032.0, 61600000.0, 243110000.0]	3
Q9XW73	502	0	155.2	1	[70503000.0, 147970000.0, 104410000.0]	3
G5EDS2	547	0.000644873	92.039	1	[453020000.0, 835200.0, 266900.0]	3
H2L0E0	331	0	255.41	0.999993	[1106800000.0, 341020000.0, 29516000.0]	3
H2L0E0	49	0	151.95	0.979733	[93449000.0, 190100000.0, 19593000.0]	3
H2L0E0	62	0	138.85	1	[37946000.0, 1423699968.0, 0.0]	2
Q56VY4	18	4.14217e-17	99.044	0.623905	[0.0, 0.0, 579120.0]	1
Q56VY4	20	0	145.73	0.999857	[170260000.0, 407790016.0, 114990000.0]	3
Q965R9	418	0	221.85	1	[193890000.0, 254000000.0, 333390016.0]	3
G5EDZ0	503	0	159.98	0.999984	[26470000.0, 22099000.0, 21104000.0]	3
P34594	114	5.78403e-09	87.138	1	[2299700.0, 0.0, 0.0]	1
Q23330	455	0	184.42	1	[43700000.0, 13686000.0, 188810000.0]	3
Q09643	49	0	335.84	1	[89091000.0, 10368000.0, 51030000.0]	3
H2L0I2	1048	0	113.13	0.999896	[0.0, 5591900.0, 0.0]	1
O76447	205	1.07867e-19	92.856	1	[46489000.0, 0.0, 0.0]	1
Q23382	412	0	180.11	1	[0.0, 115350000.0, 0.0]	1
O02485	313	2.84174e-21	93.5	0.992625	[32021000.0, 215970000.0, 0.0]	2
Q8MPR9	231	0	125.62	0.984183	[81216000.0, 82323000.0, 0.0]	2
Q95PX8	891	3.83343e-19	92.495	1	[286969984.0, 0.0, 402760000.0]	2
Q95PX8	384	0	168.64	1	[982350016.0, 51557000.0, 518609984.0]	3
Q95PX8	657	0	331.54	1	[3290200064.0, 1866300032.0, 82561000.0]	3
Q95PX8	264	0	371.73	1	[2340000000.0, 435300000.0, 558790016.0]	3
G5EFM4	2221	0	142.41	0.999999	[0.0, 33286000.0, 0.0]	1
G5EFM4	4909	3.61223e-13	78.78	0.999255	[3824400.0, 1714600.0, 7699300.0]	3
G5ECP9	3238	1.44013e-07	97.073	0.926864	[150910000.0, 5639100.0, 29936000.0]	3
G5ECP9	3206	0	201.01	1	[38470000.0, 102040000.0, 147210000.0]	3
G5ECP9	3358	0	290.71	1	[39425000.0, 176750000.0, 132660000.0]	3
P34618	139	0	308.03	1	[56260000.0, 31176000.0, 96917000.0]	3
P34618	126	0	268.67	1	[578220032.0, 1613300.0, 395590016.0]	3
P34618	254	0	247.78	0.999845	[84972000.0, 407769984.0, 219090000.0]	3
Q09649	31	1.08989e-11	123.8	1	[308009984.0, 0.0, 0.0]	1
G5ECV7	111	2.18803e-35	110.56	1	[1750100.0, 17529000.0, 0.0]	2
G5EFP2	326	0.000181575	108.53	0.998444	[3844600.0, 25154000.0, 11819000.0]	3
G5EFP2	404	0.000596042	78.324	0.952321	[1874800.0, 13502000.0, 583110.0]	3
G5EEG8	1347	0	192.65	1	[167990000.0, 2484900096.0, 930259968.0]	3
G5EEG8	3577	0	164.2	1	[481090.0, 40987000.0, 19877000.0]	3
G5EEG8	326	1.08668e-09	132.17	1	[1199600.0, 32325000.0, 144640000.0]	3
G5EEG8	1144	8.74178e-07	109.07	1	[0.0, 0.0, 141180000.0]	1
G5EEG8	4518	0	83.806	1	[31352000.0, 22623000.0, 28546000.0]	3
G5EEG8	902	0.000520716	60.489	1	[2858300.0, 1524100.0, 0.0]	2
G5EEG8	1087	7.4517e-08	58.024	0.883888	[0.0, 4914900.0, 2738200.0]	2
G5EEG8	3389	0.00475254	58.024	0.999812	[0.0, 0.0, 8229300.0]	1
G5EEG8	357	0	175.59	0.999999	[379049984.0, 1828500.0, 141330000.0]	3
G5EEG8	360	0	173.95	1	[201830000.0, 0.0, 108150000.0]	2
P34624	344	1.4013e-45	110.84	1	[144830000.0, 150080000.0, 59583000.0]	3
Q23482	111	4.31305e-30	131.39	0.998903	[26351000.0, 0.0, 0.0]	1
Q23487	41	0	221.25	0.977754	[91067000.0, 19568000.0, 11655000.0]	3
Q23495	1189	0	126.47	0.991121	[0.0, 0.0, 9529300.0]	1
P34643	78	5.15692e-13	90.498	1	[0.0, 0.0, 37882000.0]	1
Q23523	227	0	193.76	0.998078	[72217000.0, 29710000.0, 497240.0]	3
Q23523	276	0	177.63	0.999703	[420550016.0, 115400000.0, 227600000.0]	3
Q23542	111	7.18722e-25	86.136	0.960069	[40897000.0, 0.0, 1464400.0]	2
Q23551	958	0	213.73	1	[11129000.0, 111340000.0, 47823000.0]	3
Q23551	579	0	156.52	0.999995	[0.0, 105280000.0, 0.0]	1
Q23551	6844	1.54927e-34	141.59	1	[6171000.0, 112450000.0, 97168000.0]	3
Q23551	816	7.16692e-05	90.453	0.99997	[0.0, 21613000.0, 5484700.0]	2
Q23551	6694	3.67461e-05	87.669	1	[1758400.0, 45282000.0, 12195000.0]	3
Q23551	923	0.0275107	43.337	1	[0.0, 20959000.0, 0.0]	1
Q10120	141	0	128.59	0.858853	[15459000.0, 0.0, 0.0]	1
P34648	24	0	108.08	0.999996	[56221000.0, 74993000.0, 9269900.0]	3
Q27395	1330	0	161.19	1	[0.0, 7415000.0, 0.0]	1
P34675	953	0.000112589	92.99	0.99844	[464110016.0, 0.0, 143170000.0]	2
Q23624	337	7.17343e-08	132.44	0.999528	[41123000.0, 244030000.0, 142110000.0]	3
Q23624	330	1.14546e-11	103.14	1	[21039000.0, 0.0, 5430400.0]	2
Q23624	9	0.000770702	105.25	1	[299169984.0, 353329984.0, 4899300.0]	3
Q7YTT9	58	0	161.24	1	[158070000.0, 86339000.0, 73389000.0]	3
Q9N4L7	204	1.02991e-17	145.06	1	[13705000.0, 669430.0, 0.0]	2
Q9N4L7	328	0	195.13	0.999996	[173690000.0, 2735900.0, 32927000.0]	3

## Sheet: 6c_mapped_sites_lower-confid
protein	position in protein	pep	score	location probability	intensity per replicate	replicates with data
Q17431	364	0	201.48	1	[241380000.0, 19342000.0, 17268000.0]	3
Q17431	61	0	135.47	0.991816	[17175000.0, 0.0, 8305000.0]	2
Q95R19	156	0	171.07	0.999995	[81803000.0, 62734000.0, 0.0]	2
Q17446	193	5.25243e-39	124.07	0.988416	[36159000.0, 13269000.0, 4417300.0]	3
Q09221	1200	0	217.32	0.999717	[0.0, 69067000.0, 29398000.0]	2
O16486	48	0	172.31	0.999225	[8000200.0, 7419000.0, 13624000.0]	3
Q10925	983	0	275.41	0.999342	[47332000.0, 14847000.0, 746830.0]	3
Q17490	1739	0	219.41	0.999986	[112770000.0, 83420000.0, 156750000.0]	3
Q17490	5315	0	148.42	0.996053	[435200000.0, 163840000.0, 411510016.0]	3
Q17490	5633	0	149.63	0.999953	[298369984.0, 0.0, 4642100.0]	2
Q17490	5497	0	157.7	0.893384	[0.0, 0.0, 33296000.0]	1
Q17490	921	0	209.3	0.943078	[5990200.0, 5910000.0, 10336000.0]	3
Q17490	4024	0	162.76	0.99992	[0.0, 0.0, 41397000.0]	1
Q17490	4765	0	134.34	0.999125	[0.0, 91260000.0, 62803000.0]	2
Q17490	4688	0	241.4	0.988358	[69513000.0, 62951000.0, 0.0]	2
P34268	409	0	143.5	0.94264	[37026000.0, 6004900.0, 885160.0]	3
H2KYB2	196	0	158.8	0.980138	[0.0, 1245300.0, 0.0]	1
G5EDU3	754	0	201.15	1	[7445600.0, 6969000.0, 11776000.0]	3
Q17693	21	0	99.987	0.717488	[14611000.0, 0.0, 0.0]	1
G5EGT0	558	0.000194941	63.185	0.988211	[3409400.0, 7138600.0, 1777900.0]	3
O01761	51	0	110.38	0.989488	[6305900.0, 19120000.0, 37773000.0]	3
O01761	53	0	154.19	0.982073	[9709100.0, 43850000.0, 37773000.0]	3
O02639	189	2.65429e-05	95.073	0.998289	[12907000.0, 0.0, 25588000.0]	2
O17323	212	4.45737e-31	95.622	0.983161	[0.0, 0.0, 9189200.0]	1
O17323	269	0	95.459	0.765616	[0.0, 0.0, 6208300.0]	1
O17328	267	0	136.16	0.999993	[18819000.0, 214250000.0, 187470000.0]	3
O17328	266	0	124.69	0.999993	[70549000.0, 244370000.0, 38750000.0]	3
Q17911	519	1.04291e-22	112.17	0.939371	[17137000.0, 0.0, 6045000.0]	2
Q17948	33	0	167.37	0.928238	[140030000.0, 69366000.0, 16569000.0]	3
Q18025	152	0	202.46	0.979337	[14513000.0, 17404000.0, 7180000.0]	3
O17591	238	0	104.08	0.734947	[0.0, 8365600.0, 5884300.0]	2
Q18076	223	0	170.78	0.999471	[7283800.0, 2421500.0, 43791000.0]	3
Q18076	229	0	144.17	0.996365	[12014000.0, 15790000.0, 29462000.0]	3
Q18076	226	0	170.78	0.97527	[0.0, 0.0, 45645000.0]	1
Q18076	227	1.64255e-15	77.576	0.632807	[0.0, 0.0, 18656000.0]	1
Q18076	270	0	85.062	0.787129	[0.0, 29827000.0, 0.0]	1
Q18076	373	0	223.7	1	[21257000.0, 34940000.0, 3597100.0]	3
Q18076	377	0	94.359	0.594964	[0.0, 13282000.0, 0.0]	1
P46822	522	0	137.17	0.768339	[18147000.0, 4011100.0, 5774700.0]	3
Q9XTZ2	159	4.44655e-17	98.062	0.999662	[2502400000.0, 244140000.0, 226000000.0]	3
H2KYZ6	287	0	136.55	0.96743	[52992000.0, 6244200.0, 5758600.0]	3
O76387	47	0	168.96	0.85564	[91168000.0, 11819000.0, 203590000.0]	3
O76387	43	0	371.1	0.999986	[4968399872.0, 904760000.0, 240740000.0]	3
O76387	45	0	87.319	0.690064	[35698000.0, 8194400.0, 0.0]	2
Q9XVS4	558	0	243.52	1	[75388000.0, 2115800.0, 476040000.0]	3
Q9XVS4	559	0	251.12	1	[24309000.0, 2115800.0, 18316000.0]	3
Q9XVS4	969	0	197.42	1	[23470000.0, 0.0, 641160.0]	2
Q9XVS4	858	0	326.13	1	[161110000.0, 121840000.0, 306200000.0]	3
H2KYC4	220	0	255.64	0.999499	[266380000.0, 157620000.0, 224260000.0]	3
H2KYC4	142	0	190.57	0.689019	[471520000.0, 84907000.0, 49632000.0]	3
H2KYC4	141	0	201.15	0.97415	[31782000.0, 84907000.0, 125240000.0]	3
G5ECY0	710	0	118.63	0.760262	[9347900.0, 7190600.0, 0.0]	2
G5ECY0	303	0	229.67	0.888623	[65653000.0, 135400000.0, 20725000.0]	3
G5ECY0	703	0	227.73	0.99988	[14612000.0, 21561000.0, 2821800.0]	3
Q18211	109	0	149.07	0.903287	[0.0, 5143400.0, 0.0]	1
Q18211	107	0	203.73	0.976838	[33839000.0, 279400000.0, 18605000.0]	3
Q18221	929	0.000714046	75.483	0.966359	[0.0, 0.0, 4061800.0]	1
G5EDH1	780	0	165.77	0.990277	[3112500.0, 0.0, 4285200.0]	2
G5EDH1	24	0	164.7	0.896272	[16609000.0, 6530100.0, 1183100.0]	3
P34339	1030	0	147.75	0.499973	[0.0, 38436000.0, 0.0]	1
P91129	902	0	117.83	0.874893	[148850000.0, 0.0, 0.0]	1
Q18408	164	0	179.17	1	[0.0, 3614700.0, 8322300.0]	2
Q95ZX6	68	0	169.51	0.939813	[11775000.0, 2561600.0, 2543000.0]	3
P46580	40	1.39536e-13	118.73	0.992075	[46510000.0, 13541000.0, 16663000.0]	3
Q8I4M5	137	0	153.75	0.995074	[60812000.0, 0.0, 0.0]	1
P19626	16	0	261.13	1	[505420000.0, 1189200000.0, 237460000.0]	3
G5EF29	198	0	278.92	0.996607	[6333800.0, 4813700.0, 0.0]	2
G5EF29	496	0	269.35	0.999969	[142560000.0, 90298000.0, 110240000.0]	3
O01504	67	0	121.62	0.952925	[54645000.0, 0.0, 14527000.0]	2
O01504	63	3.55001e-34	62.582	0.573008	[0.0, 40483000.0, 0.0]	1
O01504	70	0	119.35	0.999782	[12820000.0, 13252000.0, 0.0]	2
Q22918	161	3.08286e-44	81.151	0.584436	[6335900.0, 6168700.0, 1526200.0]	3
Q18508	1670	0	217.54	0.89171	[1263200.0, 43634000.0, 65143000.0]	3
Q18508	1732	0	196.16	0.986391	[801350016.0, 305040000.0, 2430600.0]	3
Q18508	1481	0	125.02	0.80474	[59282000.0, 29978000.0, 0.0]	2
O01974	363	0	180.85	0.990712	[90690000.0, 42395000.0, 607769984.0]	3
P91156	156	0	167.22	0.989379	[36456000.0, 2367699968.0, 318950016.0]	3
P91156	402	0	120.44	0.931689	[13329000.0, 13150000.0, 6680100.0]	3
P91156	184	0	286.92	0.999936	[38940000.0, 24552000.0, 16015000.0]	3
Q18614	128	0	148.78	1	[15670000.0, 90148000.0, 157560000.0]	3
O17666	600	0	190.55	0.999736	[43784000.0, 0.0, 1048800.0]	2
Q18678	255	0	146.25	0.99997	[31802000.0, 20085000.0, 2982800.0]	3
Q27481	36	0	152.2	0.626849	[339169984.0, 90570000.0, 21049000.0]	3
Q18685	195	0	175.34	1	[22240000.0, 211630000.0, 28692000.0]	3
Q18685	201	0	145.42	0.965589	[39811000.0, 16303000.0, 0.0]	2
Q8MQA1	1623	0	86.191	0.842161	[0.0, 20032000.0, 6233400.0]	2
Q9GYR0	34	0	312.52	0.946488	[163820000.0, 12728000.0, 10304000.0]	3
Q9GYR0	33	0	300.92	0.702461	[16451000.0, 1644100.0, 311030.0]	3
O17687	57	0	248.23	0.999996	[2247800064.0, 370580000.0, 248690000.0]	3
P91184	944	0	138.66	0.968976	[0.0, 16149000.0, 3280100.0]	2
Q18885	56	1.16548e-07	51.876	0.568614	[85833.0, 2833500.0, 0.0]	2
Q09285	861	0	142.97	0.998622	[0.0, 0.0, 8447800.0]	1
O01864	180	0	140.04	0.96494	[1697300.0, 46010000.0, 6106200.0]	3
O01864	182	0	193.65	0.983739	[359990016.0, 593110016.0, 73628000.0]	3
O01864	289	0	153.39	0.999984	[67287000.0, 4844600.0, 0.0]	2
Q6A586	478	5.85708e-21	128.18	0.998595	[0.0, 0.0, 67720000.0]	1
B2D6K7	477	0	252.77	0.993662	[376849984.0, 41085000.0, 54344000.0]	3
P91198	301	0	184.87	0.99858	[299920000.0, 2865400.0, 269600000.0]	3
P91198	305	0	183.31	0.962591	[314780000.0, 104190000.0, 212590000.0]	3
P91198	303	3.22299e-44	141.99	0.532523	[0.0, 104190000.0, 0.0]	1
P91198	261	0	141.79	0.903021	[0.0, 0.0, 41092000.0]	1
Q21443	406	0	115.67	0.767543	[12110000.0, 0.0, 0.0]	1
Q966L6	224	0	155.14	0.994459	[0.0, 14356000.0, 0.0]	1
G5EDB2	57	0.00132564	66.004	0.999907	[2433300.0, 4111800.0, 0.0]	2
P92186	209	1.05042e-31	125.5	0.787911	[0.0, 958790.0, 36658000.0]	2
P92186	212	0.000142685	44.662	0.812749	[0.0, 0.0, 41029000.0]	1
P92186	213	8.23755e-24	82.635	0.947481	[0.0, 958790.0, 0.0]	1
G5EGK6	1331	0	136.43	0.995786	[24317000.0, 7646500.0, 20158000.0]	3
G5EGK6	1472	0	175.02	0.988838	[12919000.0, 19851000.0, 5454500.0]	3
Q22949	375	0.00165378	108.9	0.999852	[35864000.0, 5014700.0, 11580000.0]	3
O17406	314	0	204.81	0.996183	[80118000.0, 0.0, 0.0]	1
P34397	165	0	171	0.965227	[94532000.0, 1910000.0, 6121700.0]	3
P02566	1933	0	153.77	0.99999	[5711300.0, 72665000.0, 47965000.0]	3
P02566	1948	0	228.25	0.999267	[133470000.0, 801740032.0, 542230016.0]	3
P02566	1936	0	179.85	0.999801	[5711300.0, 141400000.0, 85875000.0]	3
P02566	1938	0	213.67	0.999005	[61847000.0, 215900000.0, 123960000.0]	3
P02566	1945	0	213.82	0.931961	[30594000.0, 0.0, 0.0]	1
Q19370	989	0	185.58	0.957467	[146730000.0, 2440400.0, 24310000.0]	3
Q19375	32	1.27625e-30	85.805	1	[9630400.0, 0.0, 2486000.0]	2
H2KZQ9	436	0	145.55	0.976788	[0.0, 62114000.0, 0.0]	1
O76561	106	0	334.08	1	[2671000064.0, 134310000.0, 838049984.0]	3
O76561	20	0	267.24	1	[170600000.0, 785880000.0, 234250000.0]	3
P17343	24	0	192.1	0.999803	[69885000.0, 61815000.0, 41408000.0]	3
P55326	27	0	223.34	1	[223390000.0, 73900000.0, 120650000.0]	3
P55326	169	6.78534e-36	80.96	0.797542	[4769200.0, 82994000.0, 16994000.0]	3
Q19404	157	0	202.03	0.778784	[33092000.0, 11430000.0, 0.0]	2
Q19404	76	0	153.27	0.999595	[44280000.0, 35564000.0, 140860000.0]	3
Q19404	138	0	105.24	0.642179	[19574000.0, 0.0, 0.0]	1
Q19469	434	4.82008e-16	102.89	0.985037	[44395000.0, 26322000.0, 45281000.0]	3
Q19469	438	0	164.93	0.999199	[41602000.0, 32094000.0, 1773900.0]	3
G5EFI6	1265	0	262.59	0.999999	[40155000.0, 28671000.0, 22423000.0]	3
G5EFI6	835	0	194.27	0.999583	[23697000.0, 27322000.0, 4824600.0]	3
Q27355	54	0	116.24	0.915583	[0.0, 16475000.0, 0.0]	1
Q19643	1015	0	98.98	0.975866	[56092000.0, 0.0, 0.0]	1
G5EBY3	1955	0	149.63	0.999704	[344880000.0, 291200000.0, 72837000.0]	3
Q5DX48	1004	1.06351e-15	77.08	0.951401	[21121000.0, 306010.0, 11346000.0]	3
G5EEM5	973	0	271.11	0.54705	[0.0, 1183500.0, 18215000.0]	2
G5EEM5	972	0	414.45	0.998758	[75171000.0, 10099000.0, 6798700.0]	3
Q19720	222	0	139.9	0.998345	[59939000.0, 51436000.0, 18267000.0]	3
O17066	74	0	285.55	0.999433	[655139968.0, 22115000.0, 176950000.0]	3
G5EBY0	69	0	134.45	0.702487	[0.0, 0.0, 33724000.0]	1
H2KYV5	213	1.90677e-38	118.54	0.576372	[4280600.0, 0.0, 0.0]	1
P91276	69	0	313.45	1	[3871800064.0, 581209984.0, 114660000.0]	3
Q9XVU3	19	0	131.95	0.727931	[0.0, 0.0, 19022000.0]	1
Q19825	87	0	153.17	0.985273	[96784000.0, 0.0, 0.0]	1
G4SFM6	656	3.78351e-44	145.84	0.999925	[46470000.0, 75159000.0, 13724000.0]	3
Q8MNT0	933	0	102.07	0.801493	[0.0, 0.0, 4091000.0]	1
Q6A2D2	1346	0	117.02	1	[3631800.0, 0.0, 0.0]	1
Q6A2D2	1331	0	81.97	0.804103	[3797900.0, 0.0, 9891400.0]	2
Q93654	233	0	159.18	0.99663	[16166000.0, 4506700.0, 15118000.0]	3
Q7YXB8	369	0	207.17	0.763215	[0.0, 0.0, 1218100.0]	1
Q7YXB8	370	0	147.49	0.973476	[120420000.0, 4566300.0, 150050000.0]	3
Q7YXB8	697	0	223.09	0.782347	[69027000.0, 101450000.0, 40049000.0]	3
Q7YXB8	695	0	124.82	0.761476	[16397000.0, 15584000.0, 10401000.0]	3
Q7YXB8	698	0	214.91	0.923718	[69027000.0, 101450000.0, 40049000.0]	3
Q19972	200	0	179.9	0.999593	[1159699968.0, 1014499968.0, 34496000.0]	3
O44782	163	0	148.88	0.748484	[32334000.0, 0.0, 0.0]	1
Q19989	34	0	193.23	0.999416	[29791000.0, 43071000.0, 25677000.0]	3
Q8I4J5	543	0	181.92	0.990757	[644240000.0, 418140000.0, 31400000.0]	3
O17862	73	0	138.54	0.985329	[19743000.0, 165670000.0, 0.0]	2
G4RYA5	231	0.00370051	65.695	0.896271	[162990000.0, 0.0, 0.0]	1
O61201	3287	0	152.12	0.935848	[61087000.0, 59503000.0, 23144000.0]	3
Q20220	44	0	197.29	1	[209890000.0, 2556000.0, 64436000.0]	3
Q20318	786	0	179.1	0.998898	[6330000.0, 0.0, 0.0]	1
Q20330	805	8.76542e-11	101.17	0.995087	[0.0, 73855000.0, 27793000.0]	2
Q20330	808	0.000950274	63.302	0.591506	[0.0, 0.0, 27793000.0]	1
Q20330	1260	1.55368e-09	128.97	0.999339	[21910000.0, 17899000.0, 15828000.0]	3
O02592	192	6.02964e-34	132.84	0.99968	[21986000.0, 0.0, 0.0]	1
Q20363	151	0	85.712	0.709715	[6558600.0, 0.0, 0.0]	1
Q20373	238	0	173.54	0.941753	[84960000.0, 4105000.0, 22706000.0]	3
H2L031	238	9.74042e-22	102.72	0.775933	[0.0, 15666000.0, 0.0]	1
P34427	526	2.2715e-42	130.01	0.832122	[0.0, 29444000.0, 25234000.0]	2
P34427	626	2.23038e-36	112.03	0.916008	[33474000.0, 0.0, 20529000.0]	2
P34427	509	0	152.94	0.999824	[375580000.0, 1998100.0, 60674000.0]	3
O44130	532	0.000165371	57.525	0.903575	[0.0, 2498900.0, 6261000.0]	2
P91309	1281	0	105.63	1	[43846000.0, 2889600.0, 11981000.0]	3
G5ECW9	625	0	101.85	0.971586	[0.0, 0.0, 17545000.0]	1
H2KZY6	158	3.22321e-27	69.578	0.922907	[0.0, 9066700.0, 0.0]	1
G5EGR6	974	0	214.99	0.812247	[128270000.0, 0.0, 0.0]	1
Q20626	168	3.56994e-30	97.271	0.896417	[0.0, 74254000.0, 0.0]	1
Q20626	169	1.37948e-17	81.016	0.5	[0.0, 74254000.0, 0.0]	1
Q20626	196	0	197.07	0.896574	[0.0, 106870000.0, 0.0]	1
Q20626	198	0	150.14	0.930633	[6428100.0, 38096000.0, 0.0]	2
Q9GYH7	646	0	120.42	0.72433	[26763000.0, 2183300.0, 14404000.0]	3
Q20641	1939	0	136.64	0.768159	[0.0, 0.0, 7594400.0]	1
Q10124	1097	2.24146e-40	85.849	0.595479	[0.0, 0.0, 13248000.0]	1
Q3Y409	529	0	323.29	0.992484	[27158000.0, 14094000.0, 0.0]	2
Q21065	54	0	258.67	0.999999	[556990016.0, 705100032.0, 442920000.0]	3
Q9XUE3	1167	0	185.48	0.999548	[186680000.0, 13311000.0, 4144200.0]	3
Q20684	930	0	114.21	0.61637	[0.0, 15513000.0, 0.0]	1
O62261	110	2.76939e-38	91.518	0.790851	[0.0, 0.0, 23327000.0]	1
O62261	86	0	110.26	0.958611	[0.0, 14329000.0, 0.0]	1
Q9N4J9	407	1.89506e-19	62.099	0.989726	[9335100.0, 0.0, 2623800.0]	2
Q22992	231	1.27868e-38	132.65	0.837223	[0.0, 18615000.0, 16835000.0]	2
Q03601	638	0	132.01	0.991391	[5403200.0, 16071000.0, 0.0]	2
O76360	127	0	252.9	0.999998	[5846300.0, 0.0, 0.0]	1
O61528	1099	1.02246e-06	86.488	0.82224	[3414100.0, 0.0, 0.0]	1
P91349	23	2.15825e-21	103.41	1	[16723000.0, 0.0, 0.0]	1
P91349	731	0	88.338	0.824289	[36716000.0, 2716700.0, 4883400.0]	3
O76337	12	0	134.74	0.670988	[15057000.0, 5657800.0, 18875000.0]	3
O76337	14	0	145.6	0.791862	[77039000.0, 18113000.0, 0.0]	2
O76337	383	0	162.28	0.614443	[0.0, 21487000.0, 0.0]	1
Q20898	331	0	213.88	1	[314070016.0, 24541000.0, 16077000.0]	3
Q20898	253	0	170.37	0.972372	[760520000.0, 90412000.0, 91356000.0]	3
Q20898	249	0	153.1	1	[600760000.0, 86800000.0, 411100000.0]	3
Q20898	397	0	179.85	0.999934	[3274000.0, 0.0, 7428400.0]	2
Q20932	46	0	189.51	0.977207	[36652000.0, 3120700.0, 26886000.0]	3
Q9N2N3	854	3.59943e-19	140.78	0.999993	[10864000.0, 62527000.0, 50561000.0]	3
Q20947	1028	0	129.29	0.893364	[0.0, 13522000.0, 7371000.0]	2
Q20947	65	0	165.13	0.568903	[0.0, 0.0, 9403900.0]	1
Q20947	67	0	273.96	0.998997	[489240000.0, 0.0, 12818000.0]	2
P34885	680	0	138.93	1	[0.0, 0.0, 9474800.0]	1
Q20970	702	0	159.13	0.996646	[21781000.0, 0.0, 33584000.0]	2
Q20970	704	0	74.876	0.736328	[29329000.0, 0.0, 813650.0]	2
Q21000	1951	6.35563e-28	109.82	0.944271	[0.0, 540089984.0, 0.0]	1
Q21000	1949	1.98627e-05	57.703	0.622809	[146670000.0, 0.0, 0.0]	1
Q21004	249	0	357.24	1	[204860000.0, 133570000.0, 23704000.0]	3
O01905	331	0	278.41	0.99999	[723270016.0, 56895000.0, 588300032.0]	3
G5EC24	654	2.38305e-28	119.45	0.997225	[87281000.0, 14523000.0, 4220900.0]	3
O61802	70	0	145.82	0.994778	[31894000.0, 0.0, 1568000.0]	2
O61802	1195	1.37127e-06	94.007	0.958134	[8436700.0, 506140.0, 6571600.0]	3
O61980	139	7.24361e-27	103.31	0.983315	[50404000.0, 16211000.0, 11509000.0]	3
Q9UB28	4203	0	230.88	0.978355	[31940000.0, 90132000.0, 72211000.0]	3
Q9UB28	4426	0	172.42	0.975884	[0.0, 14357000.0, 0.0]	1
Q9XXK5	924	0	224.15	0.851435	[1041100.0, 10256000.0, 173540000.0]	3
H2L0D2	517	0	295.17	0.993255	[128200000.0, 68389000.0, 30189000.0]	3
Q9TYQ5	40	0	136.63	0.945773	[19907000.0, 0.0, 0.0]	1
G5ED17	22	0	137.42	0.999987	[1805800.0, 0.0, 1649800.0]	2
G5ECF7	208	4.57067e-34	138.99	1	[87632000.0, 46908000.0, 4832400.0]	3
Q21215	285	0	239.63	0.848144	[696019968.0, 315729984.0, 696609984.0]	3
Q21215	286	1.70114e-17	97.69	0.844191	[23418000.0, 0.0, 7066800.0]	2
Q21215	283	0	195.09	0.622724	[84608000.0, 0.0, 426900000.0]	2
H2L0E6	294	0	198.56	0.599071	[889630.0, 36210000.0, 0.0]	2
H2L0E6	295	0	198.56	0.739148	[18493000.0, 36210000.0, 258800000.0]	3
H2L0E6	293	0	198.56	0.599071	[889630.0, 36210000.0, 0.0]	2
H2L0E6	390	0	133.74	0.998152	[2182900.0, 5484400.0, 14694000.0]	3
P90922	153	0	248.82	0.753247	[0.0, 71358000.0, 47062000.0]	2
P90922	152	0	248.82	0.690109	[0.0, 81479000.0, 56011000.0]	2
P90922	120	0	115.45	0.811655	[66010000.0, 8729700.0, 21368000.0]	3
P90922	119	0	108.44	0.767962	[8433400.0, 8729700.0, 21368000.0]	3
Q21278	502	0	190.46	0.999988	[132640000.0, 47444000.0, 121240000.0]	3
G5EE12	183	0	189.62	0.501581	[0.0, 0.0, 862720.0]	1
Q9XUS9	211	0	179.03	0.990725	[69330000.0, 3735900.0, 9077500.0]	3
Q95QC9	580	0	152.57	0.727826	[0.0, 100510000.0, 3907100.0]	2
Q95QC9	581	0	119.97	0.848924	[78323000.0, 2664500.0, 45828000.0]	3
G5EG85	2095	0	247.74	0.999986	[1339800064.0, 396820000.0, 1215299968.0]	3
G5EG85	2100	0	197.66	0.778882	[0.0, 71447000.0, 44810000.0]	2
G5EG85	2106	0	175.52	0.993944	[44342000.0, 43458000.0, 15374000.0]	3
Q23670	1500	0	242.09	0.999943	[9582600.0, 2145900.0, 14645000.0]	3
Q23670	1415	1.75928e-34	101.17	0.993231	[8749100.0, 0.0, 0.0]	1
Q49HI3	561	0	97.352	0.956581	[0.0, 8073900.0, 8632900.0]	2
O01971	94	0	138.55	0.995334	[141150000.0, 19530000.0, 104870000.0]	3
O17966	91	0	240.94	1	[78591000.0, 30215000.0, 617320000.0]	3
O17966	39	3.13176e-28	70.345	0.567685	[22657000.0, 41182000.0, 0.0]	2
O17966	65	0	227.27	1	[0.0, 0.0, 84515000.0]	1
Q5TYL1	96	0	163.18	0.585481	[58785000.0, 0.0, 0.0]	1
Q21502	33	0	207.76	0.995422	[134360000.0, 255310000.0, 307740000.0]	3
Q95Y95	583	0	219.25	0.99488	[17334000.0, 7123700.0, 3729800.0]	3
H2KZR4	455	6.57118e-35	146.2	0.994333	[13643000.0, 23373000.0, 66473000.0]	3
Q6A582	692	0	174.77	0.998385	[31347000.0, 0.0, 10974000.0]	2
Q5ZR77	70	0	133.95	0.932142	[6607500.0, 23945000.0, 25819000.0]	3
Q86DC6	426	0	130.02	0.897618	[34798000.0, 0.0, 0.0]	1
Q21730	248	0	178.23	1	[98725000.0, 3785600.0, 8706400.0]	3
Q21740	84	0	132.9	0.996611	[13740000.0, 4015600.0, 0.0]	2
Q21742	121	0	183.67	0.99982	[1835500032.0, 1598599936.0, 98126000.0]	3
G5EC75	11	0	145.04	0.922454	[16705000.0, 0.0, 4201000.0]	2
G5EC75	10	0	98.267	0.499989	[8723100.0, 0.0, 0.0]	1
Q1ZXU8	15	0	191.24	0.99942	[10527000.0, 84177000.0, 153800000.0]	3
Q21821	22	0	282.62	0.993484	[168700000.0, 286750016.0, 177980000.0]	3
Q21821	21	0	142.66	0.622353	[6339700.0, 0.0, 0.0]	1
Q21821	24	3.63599e-28	105.79	0.809284	[0.0, 5320300.0, 11906000.0]	2
P30640	103	0	211.98	1	[784289984.0, 350969984.0, 407240000.0]	3
O61708	434	0	155.06	0.707341	[0.0, 3575300.0, 49207000.0]	2
Q8WT46	214	0	192.46	0.97593	[684640000.0, 30371000.0, 0.0]	2
Q22015	116	0	129.66	0.922453	[23778000.0, 0.0, 19447000.0]	2
Q22015	115	4.72445e-19	61.096	0.566546	[0.0, 40225000.0, 0.0]	1
Q22033	731	3.65735e-14	90.453	0.783831	[0.0, 7185600.0, 0.0]	1
G5EFJ0	1047	0	116.86	0.57436	[11631000.0, 1702500.0, 0.0]	2
G5EFJ0	1049	0	181.4	0.973565	[12047000.0, 0.0, 6083500.0]	2
G5EFY6	431	0	126.4	0.92511	[0.0, 11165000.0, 2945200.0]	2
Q9N5E3	564	0	138.28	0.847083	[4975300.0, 0.0, 0.0]	1
P10984	53	0	89.272	0.970527	[0.0, 0.0, 4738800.0]	1
G5EEL9	87	0	250.98	0.979955	[321670016.0, 191210000.0, 280860000.0]	3
Q7JKP6	277	0	163.01	0.975196	[30567000.0, 0.0, 0.0]	1
Q7JKP6	50	0	172.4	0.996063	[36273000.0, 0.0, 26995000.0]	2
Q7JKP6	49	0	172.4	0.581541	[10563000.0, 0.0, 15307000.0]	2
Q7JKP6	342	0	292.65	0.914419	[2859700.0, 2024300.0, 5512000.0]	3
Q22240	67	0	194.99	0.94425	[87617000.0, 0.0, 0.0]	1
Q10045	17	0	210.07	0.999747	[90238000.0, 19635000.0, 13701000.0]	3
Q22290	404	0	172.74	0.991265	[379969984.0, 30415000.0, 20574000.0]	3
Q22290	407	0	172.74	0.961863	[312180000.0, 26602000.0, 13048000.0]	3
Q8T3D2	1692	0	149.6	0.959422	[0.0, 37829000.0, 22462000.0]	2
P45968	227	0.00287144	117.27	1	[0.0, 36782000.0, 144840000.0]	2
Q09350	472	0	243.09	0.969159	[74713000.0, 33728000.0, 0.0]	2
Q09350	471	0	159.4	0.591565	[18769000.0, 120510000.0, 52268000.0]	3
O76407	17	0	197.26	0.999848	[119720000.0, 0.0, 109740000.0]	2
G5EFL5	853	0	114.01	0.991667	[27687000.0, 36513000.0, 18978000.0]	3
G5EDY1	651	2.44128e-29	88.872	0.945339	[293920.0, 4261700.0, 0.0]	2
G5EDB9	255	0	249.42	0.927167	[31091000.0, 6670200.0, 8171500.0]	3
Q95QA3	634	6.73729e-40	125.98	0.975674	[386710016.0, 89970000.0, 86292000.0]	3
Q10009	62	1.4013e-45	108.08	0.877088	[19240000.0, 0.0, 4554800.0]	2
Q10010	180	0	289.5	0.999119	[232730000.0, 212570000.0, 57835000.0]	3
O01615	187	0	297.22	0.99974	[3597600000.0, 1431500032.0, 129570000.0]	3
Q22600	76	0	154.09	0.985184	[338990016.0, 2684800000.0, 55842000.0]	3
Q22600	113	2.44002e-35	119.88	0.98557	[21623000.0, 126910000.0, 21285000.0]	3
Q22600	217	5.20923e-08	115.83	0.805383	[9353000.0, 41381000.0, 3365800.0]	3
P91482	783	0	188.92	0.768323	[272550016.0, 0.0, 0.0]	1
Q22629	561	0	122.2	0.799155	[266660000.0, 342409984.0, 993620.0]	3
Q9N5U1	30	0	288.52	0.843027	[0.0, 3657600.0, 1875900.0]	2
Q22712	669	0	290.33	0.999918	[39198000.0, 35423000.0, 31909000.0]	3
Q965I9	527	1.44961e-07	140.48	0.597942	[0.0, 28634000.0, 0.0]	1
Q22805	435	0	185.16	0.999473	[34461000.0, 64552000.0, 17528000.0]	3
Q22805	129	0	120.56	0.996033	[55876000.0, 30655000.0, 547650.0]	3
Q9NAN2	259	0	56.407	0.997201	[0.0, 3057100.0, 0.0]	1
O61906	15	0	89.979	0.9801	[0.0, 133290000.0, 0.0]	1
O61907	153	0	119.38	0.925677	[751329984.0, 295740000.0, 161680000.0]	3
G5EDQ0	698	3.77051e-08	81.632	0.976869	[0.0, 5007100.0, 0.0]	1
P34696	36	0	217.88	0.998562	[19917000.0, 780870.0, 0.0]	2
Q10020	89	0	177.92	1	[65727000.0, 1993900032.0, 90447000.0]	3
H2KZZ3	157	0	132.72	0.99728	[80726000.0, 20961000.0, 8526700.0]	3
H2KZZ3	198	0	195.58	1	[106360000.0, 119860000.0, 12730000.0]	3
O01810	154	0	140.2	0.68909	[45090000.0, 10742000.0, 42415000.0]	3
Q9BIC1	1236	0	178.93	0.999981	[114150000.0, 78241000.0, 0.0]	2
G5EEN6	75	0	191.35	0.868166	[39692000.0, 3796500.0, 6497400.0]	3
G5EC98	532	0	208.34	0.826404	[63180000.0, 2055700.0, 2454600.0]	3
Q95Q36	726	0	94.767	0.830721	[38998000.0, 0.0, 0.0]	1
O02365	51	0	246.52	0.993353	[40249000.0, 39112000.0, 5956100.0]	3
Q22866	220	0	174.52	1	[21925000.0, 7827900.0, 6289000.0]	3
Q8WQ99	324	0	161.5	0.992123	[277929984.0, 160060000.0, 143700000.0]	3
Q8WQ99	344	1.65572e-13	41.695	0.784128	[0.0, 0.0, 5527500.0]	1
Q9NEW6	224	4.72512e-33	152.02	1	[11367999488.0, 80705000.0, 1012800000.0]	3
Q95Y80	642	0	160.02	0.992776	[19485000.0, 0.0, 0.0]	1
G5EDQ2	162	0	294.18	0.999222	[7841999872.0, 122010000.0, 1824499968.0]	3
G5EDQ2	161	0	212.28	0.989212	[237060000.0, 0.0, 2249200.0]	2
G5EDQ2	80	0	278.22	1	[534849984.0, 521889984.0, 386720000.0]	3
G5EDQ2	92	0	190.45	0.983839	[32929000.0, 2730900.0, 6900700.0]	3
G5EDQ2	91	0	131.83	0.941798	[79036000.0, 0.0, 0.0]	1
G5EDQ2	84	0	182.07	0.999996	[47346000.0, 11639000.0, 30595000.0]	3
G5EDQ2	70	0	242.8	0.951266	[404540000.0, 8470600.0, 0.0]	2
G5EDQ2	206	0	230.55	0.785306	[0.0, 0.0, 3027800.0]	1
G5EDQ2	251	0	175.43	0.884783	[59024000.0, 9424300.0, 0.0]	2
G5EDQ2	116	0	287.19	0.696364	[0.0, 0.0, 77411000.0]	1
G5EDQ2	114	0	278.64	0.81296	[0.0, 0.0, 75911000.0]	1
G5EDQ2	231	0	318.69	0.997218	[1011699968.0, 236470000.0, 208640000.0]	3
Q9XW17	117	0	186.7	0.829003	[53029000.0, 847290.0, 4292700.0]	3
Q9U2Q9	195	0	153.54	0.930531	[14965000.0, 35339000.0, 10705000.0]	3
Q9U2P3	531	2.17646e-39	93.583	0.821087	[325620000.0, 26316000.0, 57482000.0]	3
Q9N537	131	0	423.17	0.998944	[25853000.0, 6733600.0, 7423300.0]	3
Q9N537	136	0	443.02	1	[2170899968.0, 301180000.0, 453420000.0]	3
P91913	69	0	67.385	0.521852	[0.0, 11427000.0, 0.0]	1
G5EDE7	213	1.81723e-22	85.203	0.978855	[2780000.0, 0.0, 6118300.0]	2
Q9U2J0	403	0	117.33	1	[154070000.0, 22022000.0, 37483000.0]	3
Q9N4Z7	23	4.51961e-27	108.34	0.864981	[45886000.0, 0.0, 0.0]	1
Q9N4Z7	12	0	118.51	0.964739	[50439000.0, 0.0, 2685200.0]	2
Q65XX9	123	4.51961e-27	108.34	0.864981	[45886000.0, 0.0, 0.0]	1
Q65XX9	483	0	216.61	0.987882	[43624000.0, 24693000.0, 53525000.0]	3
Q65XX9	492	7.53283e-19	50.865	0.727486	[0.0, 12355000.0, 0.0]	1
Q65XX9	484	0	110.56	0.590461	[0.0, 0.0, 3667600.0]	1
Q9XWX6	10	0	163.68	0.970031	[248430000.0, 828650.0, 40802000.0]	3
Q9U2F3	104	0	132.64	0.5	[10323000.0, 6379100.0, 0.0]	2
Q9NAH7	96	0	196.92	0.5	[0.0, 37012000.0, 0.0]	1
Q9N3S3	326	0	120.69	0.915765	[17313000.0, 21907000.0, 8237900.0]	3
Q9N3S4	325	0	140.46	0.775538	[7606100.0, 0.0, 0.0]	1
Q9U290	137	6.92287e-38	137.61	0.969471	[279400.0, 0.0, 0.0]	1
Q965Q6	281	0	131.94	0.795241	[20557000.0, 14679000.0, 5607400.0]	3
Q95XZ0	401	0	76.294	0.783124	[7014100.0, 5470400.0, 7503400.0]	3
Q9N3A3	583	0	280.76	0.996414	[35950000.0, 35197000.0, 44791000.0]	3
Q9N3A3	585	0	108.64	0.750657	[0.0, 0.0, 59069000.0]	1
Q7K6X4	118	0	206	0.593791	[0.0, 1167100.0, 0.0]	1
Q9U225	65	0	88.394	0.990947	[3519600.0, 5185000.0, 6790100.0]	3
Q9U225	600	3.34143e-07	108.72	0.936004	[15772000.0, 8689600.0, 804310.0]	3
Q9U225	589	0	250.94	0.999784	[8633400.0, 1856700.0, 0.0]	2
Q9U203	306	0	178.1	1	[136940000.0, 49896000.0, 62283000.0]	3
Q23023	575	0	195.3	0.999005	[13622000.0, 0.0, 602390.0]	2
Q95XU6	402	0	81.656	0.843223	[27739000.0, 22748000.0, 0.0]	2
Q86S66	23	0	352.09	1	[1084300032.0, 11404000.0, 3994500096.0]	3
Q95XP5	1160	0	178.72	0.903298	[60972000.0, 221170000.0, 58704000.0]	3
Q95XP5	1089	6.64135e-05	72.583	0.5	[0.0, 41232000.0, 22578000.0]	2
Q9GUP2	2389	0	236.04	0.998879	[218000000.0, 10669000.0, 77627000.0]	3
Q95XG1	53	4.01458e-28	76.156	0.499994	[0.0, 11098000.0, 24045000.0]	2
Q9N4I3	208	0	180.38	0.928604	[81845000.0, 43129000.0, 58486000.0]	3
Q9N4I3	207	0	180.38	0.765449	[232780000.0, 0.0, 427260000.0]	2
Q9N4I3	212	0	157.08	0.95673	[20835000.0, 0.0, 24280000.0]	2
Q9N4I3	204	0	194.25	0.777504	[2338800.0, 31438000.0, 0.0]	2
Q9N4I3	211	0	169.68	0.954344	[124460000.0, 29183000.0, 80542000.0]	3
Q9N4I3	222	0	300.38	0.998181	[279790016.0, 170790000.0, 131760000.0]	3
Q9N4I3	210	0	181.75	0.808709	[66713000.0, 0.0, 6847000.0]	2
Q95XD3	12	0	148.64	0.916168	[252990000.0, 184920000.0, 0.0]	2
G5EDS2	396	0	239.15	0.998001	[6514900.0, 89654000.0, 13464000.0]	3
Q56VY4	16	0	145.73	0.994711	[183180000.0, 439150016.0, 114990000.0]	3
Q56VY4	14	8.51989e-43	132.25	0.592085	[16123000.0, 104130000.0, 0.0]	2
Q9N2W5	21	0	103.85	0.999999	[0.0, 18069000.0, 2929500.0]	2
P34594	9	0	226.72	1	[59582000.0, 0.0, 222370000.0]	2
P34594	10	0	262.15	1	[619619968.0, 180150000.0, 114930000.0]	3
H2L0I2	1051	0	113.13	0.970336	[0.0, 66873000.0, 0.0]	1
H2L0I2	139	0	89.663	0.98705	[14033000.0, 0.0, 0.0]	1
H2L0I2	2283	0	128.82	0.99985	[0.0, 335420000.0, 1418200.0]	2
O02485	300	9.8406e-25	98.727	0.943995	[6298300.0, 36957000.0, 0.0]	2
G5EFD1	299	0	184.32	1	[69071000.0, 1472400.0, 127920000.0]	3
P34618	128	0	268.67	1	[59502000.0, 148940000.0, 395590016.0]	3
Q21106	950	0	209.66	0.996807	[15766000.0, 10419000.0, 4911900.0]	3
Q09373	106	0	269.11	0.912101	[908680000.0, 46910000.0, 100940000.0]	3
G5EFD6	377	0	260.25	0.999984	[0.0, 69130000.0, 68909000.0]	2
G5EFD6	379	4.16733e-37	100.02	1	[0.0, 1129100.0, 8500400.0]	2
G5EEG8	3596	0	168.78	0.907419	[5426200.0, 22953000.0, 4538700.0]	3
G5EEG8	377	0	260.25	0.999984	[0.0, 69130000.0, 68909000.0]	2
G5EEG8	379	4.16733e-37	100.02	1	[0.0, 1129100.0, 8500400.0]	2
P34624	119	0	99.838	0.89847	[57350000.0, 2431000.0, 65073000.0]	3
Q95PW9	79	0	134.58	0.849517	[78558000.0, 28173000.0, 16554000.0]	3
P34643	135	0	191.44	0.999991	[43598000.0, 28529000.0, 0.0]	2
G5EFV2	562	2.88099e-10	73.688	0.989798	[3875500.0, 0.0, 0.0]	1
Q23523	197	0	157.73	0.964836	[635740032.0, 332990016.0, 168160000.0]	3
Q23551	267	0	98.943	0.5	[0.0, 0.0, 14085000.0]	1
Q23551	269	0	120.9	0.88663	[6855600.0, 32358000.0, 14085000.0]	3
Q23551	265	1.00172e-26	70.944	0.5	[0.0, 0.0, 14085000.0]	1
Q23551	268	0	98.943	0.5	[0.0, 0.0, 14085000.0]	1
Q23551	542	0	169.02	0.512292	[0.0, 0.0, 85657000.0]	1
Q23551	543	0	133.95	0.774534	[0.0, 290260000.0, 0.0]	1
Q10120	139	5.65838e-37	119.47	0.550181	[0.0, 1793200.0, 0.0]	1
Q23624	12	0.000770702	85.807	1	[122440000.0, 233090000.0, 135970000.0]	3
